# Supplementary material for: Large-scale drug sensitivity, gene dependency, and proteogenomic analyses of telomere maintenance mechanisms in cancer cells
Source: Nat Commun. 2025 Dec 23;16:11337. doi: 10.1038/s41467-025-67190-w (PMC12727880; doi:10.1038/s41467-025-67190-w)
Supplement: Supplementary file 2 — Supplementary Data 1 [file 41467_2025_67190_MOESM2_ESM.xlsx]

## Sheet: Sheet1
Cell_Line_Name	SIDM	RRID	DepMap_ID	Tissue_of_Origin	Cancer_Type	Cancer_Category	Cancer_Subtype	Haematopoietic_Lineage	Sex	Patient_Age	GDSC/WSI_Panel	Grown_at_WSI	Grown_at_CMRI	Proliferation_Index_WSI	Doubling_Time_CMRI_hr	WSI_Supplier	CMRI_Supplier	Supplier(s)	Media_at_WSI	Media_at_CMRI	ICLAC-v13_Contaminating_Cell_Lines	ICLAC-v13_Actual_Cancer_Type
697	SIDM01076	CVCL_0079	ACH-000070	Haematopoietic and Lymphoid	B Acute Lymphoblastic Leukemia	Haematopoietic and Lymphoid	Childhood B Acute Lymphoblastic Leukemia	Lymphoid	Male	12	Yes	Yes	No	4.80097	NA	DSMZ	NA	DSMZ	RPMI-1640 + 10% FBS + 1% PenStrep + 4.5 mg/ml Glucose + 1 mM Sodium Pyruvate	NA	0	0
1301	NA	CVCL_2265	NA	Haematopoietic and Lymphoid	T Acute Lymphoblastic Leukemia	Haematopoietic and Lymphoid	Childhood T Acute Lymphoblastic Leukemia	Lymphoid	Female	3	No	No	Yes	NA	ND	NA	Investigator	Investigator	NA	RPMI-1640 + 10% FBS + 1% PenStrep + 4.5 mg/ml Glucose + 1 mM Sodium Pyruvate	0	0
5637	SIDM00807	CVCL_0126	ACH-000905	Bladder	Bladder Carcinoma	Carcinoma Type Unknown	0		Male	68	Yes	Yes	No	2.55547	42.5	ATCC	NA	ATCC	RPMI-1640 + 10% FBS + 1% PenStrep + 4.5 mg/ml Glucose + 1 mM Sodium Pyruvate	NA	0	0
143B	SIDM00804	CVCL_2270	ACH-001001	Bone	Osteosarcoma	Mesenchymal	0		Female	13	No	No	Yes	NA	ND	NA	ATCC	ECACC, ATCC	NA	MEM Alpha + 10% FBS + 2 mM Glutamine	0	0
201T	SIDM00055	CVCL_X481	ACH-002089	Lung	Non-Small Cell Lung Carcinoma	Adenocarcinoma	Lung Adenocarcinoma		Male	Unknown	No	Yes	No	3.85333	NA	University of Pittsburgh Medical Center	NA	0	RPMI-1640 + 10% FBS + 1% PenStrep + 4.5 mg/ml Glucose + 1 mM Sodium Pyruvate	NA	0	0
22RV1	SIDM00499	CVCL_1045	ACH-000956	Prostate	Prostate Carcinoma	Carcinoma Type Unknown	0		Male	Adult	Yes	Yes	No	2.19655	57	DSMZ	NA	DSMZ	RPMI-1640 + 10% FBS + 1% PenStrep + 4.5 mg/ml Glucose + 1 mM Sodium Pyruvate	NA	0	0
23132-87	SIDM00980	CVCL_1046	ACH-000948	Stomach	Gastric Carcinoma	Adenocarcinoma	Gastric Adenocarcinoma		Male	72	Yes	Yes	No	1.78489	NA	DSMZ	NA	DSMZ	RPMI-1640 + 10% FBS + 1% PenStrep + 4.5 mg/ml Glucose + 1 mM Sodium Pyruvate	NA	0	0
42-MG-BA	SIDM00982	CVCL_1798	ACH-000323	Central Nervous System	Glioblastoma	Neuroepithelial Neoplasm	0		Male	63	Yes	Yes	Yes	3.60645	30	DSMZ	DSMZ	DSMZ	RPMI-1640 + 10% FBS + 1% PenStrep + 4.5 mg/ml Glucose + 1 mM Sodium Pyruvate + 1% PenStrep + 4.5 mg/ml Glucose + 1 mM Sodium Pyruvate	RPMI-1640 + 10% FBS + 1% PenStrep + 4.5 mg/ml Glucose + 1 mM Sodium Pyruvate + 2 mM Glutamine	0	0
451Lu	SIDM01240	CVCL_6357	ACH-001002	Skin	Melanoma	Melanocytic Neoplasm	Cutaneous Melanoma		Male	22	Yes	Yes	No	2.55246	NA	Rockland	NA	Rockland	DMEM/F-12 + 10% FBS + 1% PenStrep	NA	0	0
639-V	SIDM00999	CVCL_1048	ACH-000973	Bladder	Bladder Carcinoma	Carcinoma Type Unknown	0		Male	69	Yes	Yes	No	3.12345	NA	DSMZ	NA	DSMZ	DMEM/F-12 + 10% FBS + 1% PenStrep	NA	0	0
647-V	SIDM00983	CVCL_1049	ACH-000896	Bladder	Bladder Carcinoma	Carcinoma Type Unknown	0		Male	59	Yes	Yes	Yes	2.20879	ND	DSMZ	DSMZ	DSMZ	DMEM/F-12 + 10% FBS + 1% PenStrep	DMEM + 15% FBS	0	0
769-P	SIDM00803	CVCL_1050	ACH-000411	Kidney	Kidney Carcinoma	Adenocarcinoma	Clear Cell Renal Cell Carcinoma		Female	63	Yes	Yes	No	4.00617	NA	ATCC	NA	ATCC	RPMI-1640 + 10% FBS + 1% PenStrep + 4.5 mg/ml Glucose + 1 mM Sodium Pyruvate	NA	0	0
786-0	SIDM00125	CVCL_1051	ACH-000649	Kidney	Kidney Carcinoma	Carcinoma Type Unknown	0		Male	58	Yes	Yes	No	3.19676	NA	NCI	NA	NCI	RPMI-1640 + 10% FBS + 1% PenStrep + 4.5 mg/ml Glucose + 1 mM Sodium Pyruvate	NA	0	0
8-MG-BA	SIDM00998	CVCL_1052	ACH-000137	Central Nervous System	Glioblastoma	Neuroepithelial Neoplasm	0		Female	54	Yes	Yes	Yes	5.20423	28.5	DSMZ	DSMZ	DSMZ	DMEM/F-12 + 10% FBS + 1% PenStrep	MEM Alpha + 10% FBS + 2 mM Glutamine	0	0
8305C	SIDM00997	CVCL_1053	ACH-001306	Thyroid	Thyroid Gland Carcinoma	Carcinoma NOS	Thyroid Gland Anaplastic Carcinoma		Female	67	Yes	Yes	No	1.80782	NA	JCRB	NA	JCRB	RPMI-1640 + 10% FBS + 1% PenStrep + 4.5 mg/ml Glucose + 1 mM Sodium Pyruvate	NA	0	0
8505C	SIDM00996	CVCL_1054	ACH-001307	Thyroid	Thyroid Gland Carcinoma	Carcinoma NOS	Thyroid Gland Anaplastic Carcinoma		Female	78	Yes	Yes	No	2.12673	NA	JCRB	NA	JCRB	RPMI-1640 + 10% FBS + 1% PenStrep + 4.5 mg/ml Glucose + 1 mM Sodium Pyruvate	NA	0	0
A101D	SIDM00801	CVCL_1057	ACH-000008	Skin	Melanoma	Melanocytic Neoplasm	0		Male	56	Yes	Yes	No	2.99857	NA	ATCC	NA	ATCC	DMEM/F-12 + 10% FBS + 1% PenStrep	NA	0	0
A172	SIDM00799	CVCL_0131	ACH-000558	Central Nervous System	Glioblastoma	Neuroepithelial Neoplasm	0		Male	53	Yes	Yes	No	3.45404	NA	ATCC	NA	ATCC	DMEM/F-12 + 10% FBS + 1% PenStrep	NA	0	0
A204	SIDM00798	CVCL_1058	ACH-000201	Soft Tissue	Rhabdomyosarcoma	Mesenchymal	Embryonal Rhabdomyosarcoma		Female	1	Yes	Yes	No	2.36548	NA	ATCC	NA	ATCC	RPMI-1640 + 10% FBS + 1% PenStrep + 4.5 mg/ml Glucose + 1 mM Sodium Pyruvate	NA	0	0
A2058	SIDM00797	CVCL_1059	ACH-000788	Skin	Melanoma	Melanocytic Neoplasm	Cutaneous Melanoma		Male	43	Yes	Yes	No	3.89011	NA	ATCC	NA	ATCC	DMEM/F-12 + 10% FBS + 1% PenStrep	NA	0	0
A253	SIDM00796	CVCL_1060	ACH-000740	Head and Neck	Head And Neck Carcinoma	Squamous Cell Carcinoma	Salivary Gland Squamous Cell Carcinoma		Male	54	Yes	Yes	No	2.70055	NA	ATCC	NA	ATCC	DMEM/F-12 + 10% FBS + 1% PenStrep	NA	0	0
A2780	SIDM00210	CVCL_0134	ACH-000657	Ovary	Ovarian Carcinoma	Adenocarcinoma	Ovarian Endometrioid Adenocarcinoma		Female	Unknown	Yes	Yes	No	4.77055	33	ICLC	NA	ICLC	RPMI-1640 + 10% FBS + 1% PenStrep + 4.5 mg/ml Glucose + 1 mM Sodium Pyruvate	NA	0	0
A3-KAW	SIDM00495	CVCL_1062	ACH-000697	Haematopoietic and Lymphoid	B-Cell Non-Hodgkin Lymphoma	Haematopoietic and Lymphoid	Diffuse Large B-Cell Lymphoma	Lymphoid	Female	68	Yes	Yes	No	8.53267	NA	JCRB	NA	JCRB	RPMI-1640 + 10% FBS + 1% PenStrep + 4.5 mg/ml Glucose + 1 mM Sodium Pyruvate	NA	0	0
A375	SIDM00795	CVCL_0132	ACH-000219	Skin	Melanoma	Melanocytic Neoplasm	Cutaneous Melanoma		Female	54	Yes	Yes	No	4.4198	NA	ATCC	NA	ATCC	DMEM/F-12 + 10% FBS + 1% PenStrep	NA	0	0
A388	SIDM00794	CVCL_1063	ACH-001442	Skin	Skin Squamous Cell Carcinoma	Squamous Cell Carcinoma	0		Male	86	Yes	Yes	No	3.07602	NA	ATCC	NA	ATCC	DMEM/F-12 + 10% FBS + 1% PenStrep	NA	0	0
A4-Fuk	SIDM00502	CVCL_1064	ACH-000157	Haematopoietic and Lymphoid	B Acute Lymphoblastic Leukemia	Haematopoietic and Lymphoid	Adult B Acute Lymphoblastic Leukemia	Lymphoid	Female	52	Yes	Yes	No	2.0159	NA	JCRB	NA	JCRB	RPMI-1640 + 10% FBS + 1% PenStrep + 4.5 mg/ml Glucose + 1 mM Sodium Pyruvate	NA	0	0
A427	SIDM00810	CVCL_1055	ACH-000757	Lung	Non-Small Cell Lung Carcinoma	Adenocarcinoma	Lung Adenocarcinoma		Male	52	Yes	Yes	No	2.89396	NA	ATCC	NA	ATCC	DMEM/F-12 + 10% FBS + 1% PenStrep	NA	0	0
A431	SIDM00995	CVCL_0037	ACH-001328	Skin	Skin Squamous Cell Carcinoma	Squamous Cell Carcinoma	0		Female	85	Yes	Yes	No	3.26506	NA	DSMZ	NA	DSMZ	DMEM/F-12 + 10% FBS + 1% PenStrep	NA	0	0
A498	SIDM00124	CVCL_1056	ACH-000555	Kidney	Kidney Carcinoma	Carcinoma Type Unknown	0		Male	52	Yes	Yes	Yes	2.59044	49	NCI	NCI	NCI	DMEM/F-12 + 10% FBS + 1% PenStrep	RPMI-1640 + 10% FBS + 1% PenStrep + 4.5 mg/ml Glucose + 1 mM Sodium Pyruvate + 2 mM Glutamine	0	0
A549	SIDM00903	CVCL_0023	ACH-000681	Lung	Non-Small Cell Lung Carcinoma	Adenocarcinoma	Lung Adenocarcinoma		Male	52	Yes	Yes	Yes	9.72053	24.0602	NCI	ATCC	NCI, ATCC	DMEM/F-12 + 10% FBS + 1% PenStrep	DMEM + 10% FBS	0	0
A673	SIDM00848	CVCL_0080	ACH-000052	Bone	Ewing Sarcoma	Mesenchymal	0		Female	15	Yes	Yes	Yes	3.50716	ND	ATCC	Investigator	ATCC, Investigator	DMEM/F-12 + 10% FBS + 1% PenStrep	DMEM + 10% FBS	0	0
A704	SIDM00849	CVCL_1065	ACH-000429	Kidney	Kidney Carcinoma	Carcinoma Type Unknown	0		Male	78	Yes	Yes	No	1.36557	NA	ATCC	NA	ATCC	DMEM/F-12 + 10% FBS + 1% PenStrep	NA	0	0
ABC-1	SIDM00494	CVCL_1066	ACH-000528	Lung	Non-Small Cell Lung Carcinoma	Adenocarcinoma	Lung Adenocarcinoma		Male	47	Yes	Yes	No	1.3552	NA	JCRB	NA	JCRB	DMEM/F-12 + 10% FBS + 1% PenStrep	NA	0	0
ACHN	SIDM00123	CVCL_1067	ACH-000046	Kidney	Kidney Carcinoma	Adenocarcinoma	Papillary Renal Cell Carcinoma		Male	22	Yes	Yes	No	4.89529	NA	NCI	NA	NCI	RPMI-1640 + 10% FBS + 1% PenStrep + 4.5 mg/ml Glucose + 1 mM Sodium Pyruvate	NA	0	0
AGS	SIDM00850	CVCL_0139	ACH-000880	Stomach	Gastric Carcinoma	Adenocarcinoma	Gastric Adenocarcinoma		Female	54	Yes	Yes	No	3.52873	33.5	ATCC	NA	ATCC	DMEM/F-12 + 10% FBS + 1% PenStrep	NA	0	0
ALL-PO	SIDM00211	CVCL_1069	ACH-002209	Haematopoietic and Lymphoid	B Acute Lymphoblastic Leukemia	Haematopoietic and Lymphoid	Childhood B Acute Lymphoblastic Leukemia	Lymphoid	Female	0.333333	Yes	Yes	No	1.38874	NA	ICLC	NA	ICLC	RPMI-1640 + 10% FBS + 1% PenStrep + 4.5 mg/ml Glucose + 1 mM Sodium Pyruvate	NA	0	0
ALL-SIL	SIDM00994	CVCL_1805	ACH-000105	Haematopoietic and Lymphoid	T Acute Lymphoblastic Leukemia	Haematopoietic and Lymphoid	Childhood T Acute Lymphoblastic Leukemia	Lymphoid	Male	17	Yes	Yes	No	1.42327	NA	DSMZ	NA	DSMZ	RPMI-1640 + 10% FBS + 1% PenStrep + 4.5 mg/ml Glucose + 1 mM Sodium Pyruvate	NA	0	0
AM-38	SIDM00492	CVCL_1070	ACH-000269	Central Nervous System	Glioblastoma	Neuroepithelial Neoplasm	0		Male	36	Yes	Yes	No	3.08712	NA	JCRB	NA	JCRB	DMEM/F-12 + 10% FBS + 1% PenStrep	NA	0	0
AMO-1	SIDM00993	CVCL_1806	ACH-000838	Haematopoietic and Lymphoid	Plasma Cell Neoplasm	Haematopoietic and Lymphoid	Plasmacytoma	Lymphoid	Female	64	Yes	Yes	No	5.29553	NA	DSMZ	NA	DSMZ	RPMI-1640 + 10% FBS + 1% PenStrep + 4.5 mg/ml Glucose + 1 mM Sodium Pyruvate	NA	0	0
AN3-CA	SIDM00901	CVCL_0028	ACH-000940	Endometrium	Endometrial Carcinoma	Adenocarcinoma	Endometrial Adenocarcinoma		Female	55	Yes	Yes	No	2.07515	NA	ATCC	NA	ATCC	DMEM/F-12 + 10% FBS + 1% PenStrep	NA	0	0
ASH-3	SIDM00491	CVCL_2856	ACH-001443	Thyroid	Thyroid Gland Carcinoma	Carcinoma NOS	Thyroid Gland Anaplastic Carcinoma		Female	68	Yes	Yes	No	3.03533	NA	JCRB	NA	JCRB	DMEM/F-12 + 10% FBS + 1% PenStrep	NA	0	0
AsPC-1	SIDM00899	CVCL_0152	ACH-000222	Pancreas	Pancreatic Carcinoma	Adenocarcinoma	Pancreatic Ductal Adenocarcinoma		Female	62	Yes	Yes	Yes	1.53143	54	ATCC	ATCC	ATCC	RPMI-1640 + 10% FBS + 1% PenStrep + 4.5 mg/ml Glucose + 1 mM Sodium Pyruvate + 1% PenStrep + 4.5 mg/ml Glucose + 1 mM Sodium Pyruvate	RPMI-1640 + 10% FBS + 1% PenStrep + 4.5 mg/ml Glucose + 1 mM Sodium Pyruvate + 1 mM NaP + 2 mM Glutamine	0	0
ASPS-1	NA	CVCL_S738	NA	Soft Tissue	Other Soft Tissue Sarcomas	Mesenchymal	Alveolar Soft Part Sarcoma		Female	39	No	No	Yes	NA	144	NA	NCI	NCI	NA	DMEM/F-12 + 10% FBS	0	0
ATN-1	SIDM00233	CVCL_1073	ACH-002058	Haematopoietic and Lymphoid	T Acute Lymphoblastic Leukemia	Haematopoietic and Lymphoid	Adult T Acute Lymphoblastic Leukemia	Lymphoid	Male	47	Yes	Yes	No	3.59699	NA	RIKEN	NA	RIKEN	RPMI-1640 + 10% FBS + 1% PenStrep + 4.5 mg/ml Glucose + 1 mM Sodium Pyruvate	NA	0	0
AU565	SIDM00898	CVCL_1074	ACH-000248	Breast	Breast Carcinoma	Adenocarcinoma	Breast Adenocarcinoma		Female	43	Yes	Yes	No	1.74414	NA	ATCC	NA	ATCC	RPMI-1640 + 10% FBS + 1% PenStrep + 4.5 mg/ml Glucose + 1 mM Sodium Pyruvate	NA	0	0
B-CPAP	SIDM00992	CVCL_0153	ACH-000456	Thyroid	Thyroid Gland Carcinoma	Adenocarcinoma	Poorly Differentiated Thyroid Gland Carcinoma		Female	76	Yes	Yes	No	3.06187	NA	DSMZ	NA	DSMZ	RPMI-1640 + 10% FBS + 1% PenStrep + 4.5 mg/ml Glucose + 1 mM Sodium Pyruvate	RPMI-1640 + 10% FBS + 2 mM Glutamine	0	0
BALL-1	SIDM00287	CVCL_1075	ACH-002211	Haematopoietic and Lymphoid	B Acute Lymphoblastic Leukemia	Haematopoietic and Lymphoid	Adult B Acute Lymphoblastic Leukemia	Lymphoid	Male	75	Yes	Yes	Yes	4.21096	33.5	RIKEN	DSMZ	RIKEN, DSMZ	RPMI-1640 + 10% FBS + 1% PenStrep + 4.5 mg/ml Glucose + 1 mM Sodium Pyruvate + 1% PenStrep + 4.5 mg/ml Glucose + 1 mM Sodium Pyruvate	RPMI-1640 + 10% FBS + 1% PenStrep + 4.5 mg/ml Glucose + 1 mM Sodium Pyruvate + 2 mM Glutamine	0	0
BB30-HNC	SIDM00172	CVCL_1076	ACH-002212	Head and Neck	Head And Neck Carcinoma	Squamous Cell Carcinoma	Head And Neck Squamous Cell Carcinoma		Female	Unknown	Yes	Yes	No	5.13813	NA	Ludwig Institute for Cancer Research, Brussels	WSI stock		DMEM/F-12 + 10% FBS + 1% PenStrep	NA	0	0
BB65-RCC	SIDM00191	CVCL_1078	ACH-002090	Kidney	Kidney Carcinoma	Carcinoma Type Unknown	0		Male	Unknown	Yes	Yes	No	1.55175	NA	Ludwig Institute for Cancer Research, Brussels	NA	0	DMEM/F-12 + 10% FBS + 1% PenStrep	NA	0	0
BC-1	SIDM00896	CVCL_1079	ACH-002214	Haematopoietic and Lymphoid	B-Cell Non-Hodgkin Lymphoma	Haematopoietic and Lymphoid	Diffuse Large B-Cell Lymphoma	Lymphoid	Male	46	Yes	Yes	No	4.14966	NA	ATCC	NA	ATCC	RPMI-1640 + 10% FBS + 1% PenStrep + 4.5 mg/ml Glucose + 1 mM Sodium Pyruvate	NA	0	0
BC-3	SIDM00895	CVCL_1080	ACH-002215	Haematopoietic and Lymphoid	B-Cell Non-Hodgkin Lymphoma	Haematopoietic and Lymphoid	Diffuse Large B-Cell Lymphoma	Lymphoid	Male	85	Yes	Yes	No	1.09868	NA	ATCC	NA	ATCC	RPMI-1640 + 10% FBS + 1% PenStrep + 4.5 mg/ml Glucose + 1 mM Sodium Pyruvate	NA	0	0
BE-13	SIDM01245	CVCL_1081	ACH-002216	Haematopoietic and Lymphoid	T Acute Lymphoblastic Leukemia	Haematopoietic and Lymphoid	Childhood T Acute Lymphoblastic Leukemia	Lymphoid	Female	4	Yes	Yes	No	2.5233	NA	DSMZ	NA	DSMZ	RPMI-1640 + 10% FBS + 1% PenStrep + 4.5 mg/ml Glucose + 1 mM Sodium Pyruvate	NA	PEER	Leukemia, acute lymphoblastic, T cell
BE2-M17	SIDM01229	CVCL_0167	ACH-002217	Peripheral Nervous System	Neuroblastoma	Other Neoplasm	0		Male	2	Yes	Yes	No	3.13201	NA	ATCC	NA	ATCC	DMEM/F-12 + 10% FBS + 1% PenStrep	NA	0	0
Becker	SIDM00490	CVCL_1093	ACH-001016	Central Nervous System	Glioma	Neuroepithelial Neoplasm	Low Grade Glioma		Male	57	Yes	Yes	No	2.6824	NA	JCRB	NA	JCRB	DMEM/F-12 + 10% FBS + 1% PenStrep	NA	0	0
BEN	SIDM00990	CVCL_1082	ACH-000603	Lung	Non-Small Cell Lung Carcinoma	Carcinoma Type Unknown	0		Male	71	Yes	Yes	No	2.96991	NA	DSMZ	NA	DSMZ	DMEM/F-12 + 10% FBS + 1% PenStrep	NA	0	0
BFTC-905	SIDM00989	CVCL_1083	ACH-000802	Bladder	Bladder Carcinoma	Carcinoma NOS	Urothelial Carcinoma		Female	51	Yes	Yes	No	3.84589	NA	DSMZ	NA	DSMZ	DMEM/F-12 + 10% FBS + 1% PenStrep	NA	0	0
BFTC-909	SIDM00988	CVCL_1084	ACH-000792	Kidney	Kidney Carcinoma	Carcinoma NOS	Renal Pelvis And Ureter Urothelial Carcinoma		Male	64	Yes	Yes	No	3.12118	NA	DSMZ	NA	DSMZ	DMEM/F-12 + 10% FBS + 1% PenStrep	NA	0	0
BHL-89	NA	CVCL_2306	NA	Haematopoietic and Lymphoid	Chronic Lymphocytic Leukemia	Haematopoietic and Lymphoid	0	Lymphoid	Female	56	No	No	Yes	NA	ND	NA	ECACC	ECACC	NA	RPMI-1640 + 15% FBS + 2 mM Glutamine	0	0
BHT-101	SIDM00987	CVCL_1085	ACH-000191	Thyroid	Thyroid Gland Carcinoma	Carcinoma NOS	Thyroid Gland Anaplastic Carcinoma		Female	63	Yes	Yes	No	3.60226	NA	DSMZ	NA	DSMZ	DMEM/F-12 + 10% FBS + 1% PenStrep	NA	0	0
BHY	SIDM00986	CVCL_1086	ACH-000548	Head and Neck	Head And Neck Carcinoma	Squamous Cell Carcinoma	Head And Neck Squamous Cell Carcinoma		Male	52	Yes	Yes	No	1.88017	NA	DSMZ	NA	DSMZ	DMEM/F-12 + 10% FBS + 1% PenStrep	NA	0	0
BICR22	SIDM00485	CVCL_2310	ACH-000794	Head and Neck	Head And Neck Carcinoma	Squamous Cell Carcinoma	Tongue Squamous Cell Carcinoma		Male	88	Yes	Yes	No	2.14104	NA	ECACC	NA	ECACC	DMEM/F-12 + 10% FBS + 1% PenStrep	NA	0	0
BICR31	SIDM00078	CVCL_2312	ACH-000228	Head and Neck	Head And Neck Carcinoma	Squamous Cell Carcinoma	Tongue Squamous Cell Carcinoma		Male	Unknown	Yes	Yes	No	3.46452	NA	ECACC	NA	ECACC	DMEM/F-12 + 10% FBS + 1% PenStrep	NA	0	0
BICR78	SIDM00501	CVCL_2315	ACH-001332	Head and Neck	Head And Neck Carcinoma	Squamous Cell Carcinoma	Oral Cavity Squamous Cell Carcinoma		Male	Unknown	Yes	Yes	No	2.12398	NA	ECACC	NA	ECACC	DMEM/F-12 + 10% FBS + 1% PenStrep	NA	0	0
BL-41	SIDM00985	CVCL_1087	ACH-000245	Haematopoietic and Lymphoid	Burkitt Lymphoma	Haematopoietic and Lymphoid	0	Lymphoid	Male	8	Yes	Yes	No	3.15554	NA	DSMZ	NA	DSMZ	RPMI-1640 + 10% FBS + 1% PenStrep + 4.5 mg/ml Glucose + 1 mM Sodium Pyruvate	NA	0	0
Bob	NA	CVCL_2317	NA	Prostate	Prostate Carcinoma	Carcinoma Type Unknown	0		Male	Unknown	No	No	Yes	NA	ND	NA	ECACC	ECACC	NA	Keratinocyte SFM + 5ng/ml EGF (Human Recombinant) + 50ug/ml Bovine Pituitary Extract + 2ng/ml Leukaemia Inhibitory Factor + 2ng/ml Stem Cell Factor + 100ng/ml cholera toxin + 1ng/ml Granulocyte Macrophage Colony Stimulating Factor	0	0
BONNA-12	SIDM00984	CVCL_1090	ACH-001452	Haematopoietic and Lymphoid	Hairy Cell Leukemia	Haematopoietic and Lymphoid	0	Lymphoid	Male	46	Yes	Yes	No	1.47976	NA	DSMZ	NA	DSMZ	RPMI-1640 + 10% FBS + 1% PenStrep + 4.5 mg/ml Glucose + 1 mM Sodium Pyruvate	NA	0	0
BPH-1	SIDM00964	CVCL_1091	ACH-001453	Prostate	Non-Cancerous	Non-Cancerous	SV-40 Transformed Prostatic		Male	68	Yes	Yes	Yes	2.16351	40	DSMZ	DSMZ	DSMZ	RPMI-1640 + 10% FBS + 1% PenStrep + 4.5 mg/ml Glucose + 1 mM Sodium Pyruvate + 1% PenStrep + 4.5 mg/ml Glucose + 1 mM Sodium Pyruvate	RPMI-1640 + 20% HI FBS + 4mM Glutamine + 1x ITS	0	0
BT-20	SIDM00893	CVCL_0178	ACH-000536	Breast	Breast Carcinoma	Adenocarcinoma	Invasive Ductal Carcinoma Of No Special Type		Female	74	Yes	Yes	No	1.24021	70	ATCC	NA	ATCC	DMEM/F-12 + 10% FBS + 1% PenStrep	NA	0	0
BT-474	SIDM00963	CVCL_0179	ACH-000927	Breast	Breast Carcinoma	Adenocarcinoma	Invasive Ductal Carcinoma Of No Special Type		Female	60	Yes	Yes	No	1.35425	72.7028	DSMZ	NA	DSMZ	RPMI-1640 + 10% FBS + 1% PenStrep + 4.5 mg/ml Glucose + 1 mM Sodium Pyruvate	NA	0	0
BT-483	SIDM00892	CVCL_2319	ACH-000818	Breast	Breast Carcinoma	Adenocarcinoma	Invasive Ductal Carcinoma Of No Special Type		Female	23	Yes	Yes	No	1.31945	273.88	ATCC	NA	ATCC	RPMI-1640 + 10% FBS + 1% PenStrep + 4.5 mg/ml Glucose + 1 mM Sodium Pyruvate	NA	0	0
BT-549	SIDM00122	CVCL_1092	ACH-000288	Breast	Breast Carcinoma	Adenocarcinoma	Invasive Ductal Carcinoma Of No Special Type		Female	72	Yes	Yes	Yes	1.68886	ND	NA	ATCC	ATCC	RPMI-1640 + 10% FBS + 1% PenStrep + 4.5 mg/ml Glucose + 1 mM Sodium Pyruvate + 1% PenStrep + 4.5 mg/ml Glucose + 1 mM Sodium Pyruvate	RPMI-1640 + 10% FBS + 1% PenStrep + 4.5 mg/ml Glucose + 1 mM Sodium Pyruvate + 2 mM Glutamine	0	0
BV-173	SIDM00962	CVCL_0181	ACH-000432	Haematopoietic and Lymphoid	Chronic Myelogenous Leukemia	Haematopoietic and Lymphoid	0	Lymphoid	Male	45	Yes	Yes	No	3.89429	NA	DSMZ	NA	DSMZ	RPMI-1640 + 10% FBS + 1% PenStrep + 4.5 mg/ml Glucose + 1 mM Sodium Pyruvate	NA	0	0
BxPC-3	SIDM00132	CVCL_0186	ACH-000535	Pancreas	Pancreatic Carcinoma	Adenocarcinoma	Pancreatic Ductal Adenocarcinoma		Female	61	Yes	Yes	No	2.29927	NA	ECACC	NA	ECACC	RPMI-1640 + 10% FBS + 1% PenStrep + 4.5 mg/ml Glucose + 1 mM Sodium Pyruvate	NA	0	0
C-33-A	SIDM00889	CVCL_1094	ACH-001333	Cervix	Cervical Carcinoma	Squamous Cell Carcinoma	Cervical Squamous Cell Carcinoma		Female	66	Yes	Yes	Yes	4.87941	24	ATCC	ATCC	ATCC	DMEM/F-12 + 10% FBS + 1% PenStrep	MEM Alpha + 10% FBS + 2 mM Glutamine	0	0
C-4-I	SIDM00905	CVCL_2253	ACH-001334	Cervix	Cervical Carcinoma	Squamous Cell Carcinoma	Cervical Squamous Cell Carcinoma		Female	41	Yes	Yes	No	2.39954	NA	ATCC	NA	ATCC	DMEM/F-12 + 10% FBS + 1% PenStrep	NA	0	0
C2BBe1	SIDM01233	CVCL_1096	ACH-000009	Large Intestine	Colorectal Carcinoma	Adenocarcinoma	Colon Adenocarcinoma		Male	72	Yes	Yes	No	2.11056	NA	ATCC	NA	ATCC	DMEM/F-12 + 10% FBS + 1% PenStrep	NA	0	0
C32	SIDM00890	CVCL_1097	ACH-000580	Skin	Melanoma	Melanocytic Neoplasm	Cutaneous Melanoma		Male	53	Yes	Yes	No	1.53813	NA	ATCC	NA	ATCC	DMEM/F-12 + 10% FBS + 1% PenStrep	NA	0	0
C3A	SIDM01237	CVCL_1098	ACH-001021	Liver	Hepatoblastoma	Other Neoplasm	0		Male	15	Yes	Yes	No	3.60009	NA	ATCC	NA	ATCC	DMEM/F-12 + 10% FBS + 1% PenStrep	NA	0	0
Ca-Ski	SIDM00923	CVCL_1100	ACH-001336	Cervix	Cervical Carcinoma	Squamous Cell Carcinoma	Cervical Squamous Cell Carcinoma		Female	40	Yes	Yes	No	2.54808	NA	ATCC	NA	ATCC	RPMI-1640 + 10% FBS + 1% PenStrep + 4.5 mg/ml Glucose + 1 mM Sodium Pyruvate	NA	0	0
CA46	SIDM00907	CVCL_1101	ACH-000440	Haematopoietic and Lymphoid	Burkitt Lymphoma	Haematopoietic and Lymphoid	0	Lymphoid	Male	Unknown	Yes	Yes	No	2.7726	28	ATCC	NA	ATCC	RPMI-1640 + 10% FBS + 1% PenStrep + 4.5 mg/ml Glucose + 1 mM Sodium Pyruvate	NA	0	0
Ca9-22	SIDM00489	CVCL_1102	ACH-002043	Head and Neck	Head And Neck Carcinoma	Squamous Cell Carcinoma	Gingival Squamous Cell Carcinoma		Male	43	Yes	Yes	No	2.76062	NA	JCRB	NA	JCRB	DMEM/F-12 + 10% FBS + 1% PenStrep	NA	0	0
CADO-ES1	SIDM00961	CVCL_1103	ACH-000210	Bone	Ewing Sarcoma	Mesenchymal	0		Female	19	Yes	Yes	No	3.29034	NA	DSMZ	NA	DSMZ	RPMI-1640 + 10% FBS + 1% PenStrep + 4.5 mg/ml Glucose + 1 mM Sodium Pyruvate	NA	0	0
CAKI-1	SIDM00941	CVCL_0234	ACH-000433	Kidney	Kidney Carcinoma	Adenocarcinoma	Clear Cell Renal Cell Carcinoma		Male	49	Yes	Yes	No	2.97938	34	NCI	NA	NCI	RPMI-1640 + 10% FBS + 1% PenStrep + 4.5 mg/ml Glucose + 1 mM Sodium Pyruvate	NA	0	0
CAL-120	SIDM00940	CVCL_1104	ACH-000212	Breast	Breast Carcinoma	Carcinoma Type Unknown	0		Female	43	Yes	Yes	No	2.87967	NA	DSMZ	NA	DSMZ	DMEM/F-12 + 10% FBS + 1% PenStrep	NA	0	0
CAL-12T	SIDM00939	CVCL_1105	ACH-000826	Lung	Non-Small Cell Lung Carcinoma	Carcinoma Type Unknown	0		Male	Unknown	Yes	Yes	No	4.24356	NA	DSMZ	NA	DSMZ	DMEM/F-12 + 10% FBS + 1% PenStrep	NA	0	0
CAL-148	SIDM00938	CVCL_1106	ACH-000902	Breast	Breast Carcinoma	Carcinoma Type Unknown	0		Female	58	Yes	Yes	No	1.72318	NA	DSMZ	NA	DSMZ	DMEM/F-12 + 10% FBS + 1% PenStrep	NA	0	0
CAL-27	SIDM00937	CVCL_1107	ACH-000832	Head and Neck	Head And Neck Carcinoma	Squamous Cell Carcinoma	Tongue Squamous Cell Carcinoma		Male	65	Yes	Yes	No	2.8579	NA	DSMZ	NA	DSMZ	DMEM/F-12 + 10% FBS + 1% PenStrep	NA	0	0
CAL-29	SIDM00936	CVCL_1808	ACH-000142	Bladder	Bladder Carcinoma	Carcinoma Type Unknown	0		Female	80	Yes	Yes	No	3.12019	47	DSMZ	NA	DSMZ	DMEM/F-12 + 10% FBS + 1% PenStrep	NA	0	0
CAL-33	SIDM00942	CVCL_1108	ACH-000518	Head and Neck	Head And Neck Carcinoma	Squamous Cell Carcinoma	Tongue Squamous Cell Carcinoma		Male	69	Yes	Yes	No	2.33779	NA	DSMZ	NA	DSMZ	DMEM/F-12 + 10% FBS + 1% PenStrep	NA	0	0
CAL-39	SIDM00935	CVCL_1109	ACH-002091	Vulva	Vulvar Carcinoma	Squamous Cell Carcinoma	Vulvar Squamous Cell Carcinoma		Female	76	Yes	Yes	No	3.49224	NA	DSMZ	WSI stock	DSMZ	DMEM/F-12 + 10% FBS + 1% PenStrep	NA	0	0
CAL-51	SIDM00933	CVCL_1110	ACH-000856	Breast	Breast Carcinoma	Carcinoma Type Unknown	0		Female	45	Yes	Yes	No	4.91665	NA	DSMZ	NA	DSMZ	DMEM/F-12 + 10% FBS + 1% PenStrep	NA	0	0
CAL-54	SIDM00932	CVCL_1111	ACH-000457	Kidney	Kidney Carcinoma	Carcinoma Type Unknown	0		Male	75	Yes	Yes	No	2.53945	NA	DSMZ	NA	DSMZ	DMEM/F-12 + 10% FBS + 1% PenStrep	NA	0	0
CAL-62	SIDM00931	CVCL_1112	ACH-000174	Thyroid	Thyroid Gland Carcinoma	Carcinoma NOS	Thyroid Gland Anaplastic Carcinoma		Female	70	Yes	Yes	No	4.64685	NA	DSMZ	NA	DSMZ	DMEM/F-12 + 10% FBS + 1% PenStrep	NA	0	0
CAL-72	SIDM00930	CVCL_1113	ACH-001715	Bone	Osteosarcoma	Mesenchymal	0		Male	10	Yes	Yes	Yes	2.45498	55	DSMZ	DSMZ	DSMZ	DMEM/F-12 + 10% FBS + 1% PenStrep	DMEM + 10% FBS + 1% ITS	0	0
CAL-78	SIDM00929	CVCL_1809	ACH-000516	Bone	Chondrosarcoma	Mesenchymal	0		Male	76	Yes	Yes	Yes	1.50388	144	DSMZ	DSMZ	DSMZ	RPMI-1640 + 10% FBS + 1% PenStrep + 4.5 mg/ml Glucose + 1 mM Sodium Pyruvate + 1% PenStrep + 4.5 mg/ml Glucose + 1 mM Sodium Pyruvate	RPMI-1640 + 20% FBS + 2 mM Glutamine	0	0
Calu-3	SIDM00922	CVCL_0609	ACH-000392	Lung	Non-Small Cell Lung Carcinoma	Adenocarcinoma	Lung Adenocarcinoma		Male	25	Yes	Yes	No	1.60249	NA	ATCC	NA	ATCC	DMEM/F-12 + 10% FBS + 1% PenStrep	NA	0	0
Calu-6	SIDM00921	CVCL_0236	ACH-000264	Lung	Non-Small Cell Lung Carcinoma	Adenocarcinoma	Lung Adenocarcinoma		Female	61	Yes	Yes	Yes	2.72245	40	ATCC	ATCC	ATCC	DMEM/F-12 + 10% FBS + 1% PenStrep	DMEM + 10% FBS	0	0
CAMA-1	SIDM00920	CVCL_1115	ACH-000783	Breast	Breast Carcinoma	Adenocarcinoma	Breast Adenocarcinoma		Female	51	Yes	Yes	No	1.45204	NA	ATCC	NA	ATCC	DMEM/F-12 + 10% FBS + 1% PenStrep	NA	0	0
Caov-3	SIDM00919	CVCL_0201	ACH-000713	Ovary	Ovarian Carcinoma	Adenocarcinoma	High Grade Ovarian Serous Adenocarcinoma		Female	54	Yes	Yes	No	2.126	NA	ATCC	NA	ATCC	DMEM/F-12 + 10% FBS + 1% PenStrep	NA	0	0
Caov-4	SIDM00918	CVCL_0202	ACH-000103	Ovary	Ovarian Carcinoma	Adenocarcinoma	High Grade Ovarian Serous Adenocarcinoma		Female	45	Yes	Yes	No	1.70134	NA	ATCC	NA	ATCC	DMEM/F-12 + 10% FBS + 1% PenStrep	NA	0	0
CAPAN-1	SIDM00934	CVCL_0237	ACH-000354	Pancreas	Pancreatic Carcinoma	Adenocarcinoma	Pancreatic Ductal Adenocarcinoma		Male	40	Yes	Yes	No	2.12534	58	DSMZ	NA	DSMZ	DMEM/F-12 + 10% FBS + 1% PenStrep	NA	0	0
CAPAN-2	SIDM00943	CVCL_0026	ACH-000107	Pancreas	Pancreatic Carcinoma	Adenocarcinoma	Pancreatic Ductal Adenocarcinoma		Male	56	Yes	Yes	No	1.48946	NA	DSMZ	NA	DSMZ	RPMI-1640 + 10% FBS + 1% PenStrep + 4.5 mg/ml Glucose + 1 mM Sodium Pyruvate	NA	0	0
CaR-1	SIDM00488	CVCL_1116	ACH-002345	Large Intestine	Colorectal Carcinoma	Adenocarcinoma	Rectal Adenocarcinoma		Male	70	Yes	Yes	No	1.61948	NA	JCRB	NA	JCRB	DMEM/F-12 + 10% FBS + 1% PenStrep	NA	0	0
CAS-1	SIDM00212	CVCL_1117	ACH-000464	Central Nervous System	Glioblastoma	Neuroepithelial Neoplasm	0		Male	63	Yes	Yes	No	1.90129	NA	ICLC	NA	ICLC	DMEM/F-12 + 10% FBS + 1% PenStrep	NA	0	0
CCC-5	NA	CVCL_LM83	NA	Biliary Tract	Biliary Tract Carcinoma	Adenocarcinoma	Cholangiocarcinoma		Male	59	No	No	Yes	NA	ND	NA	DSMZ	DSMZ	NA	DMEM:Keratinocyte SFM (2:1) + 20% FBS	0	0
CCK-81	SIDM00487	CVCL_2873	ACH-000963	Large Intestine	Colorectal Carcinoma	Adenocarcinoma	Colon Adenocarcinoma		Female	62	Yes	Yes	Yes	3.11837	55	JCRB	JCRB	JCRB	RPMI-1640 + 10% FBS + 1% PenStrep + 4.5 mg/ml Glucose + 1 mM Sodium Pyruvate + 1% PenStrep + 4.5 mg/ml Glucose + 1 mM Sodium Pyruvate	DMEM + 10% FBS	0	0
CCRF-CEM	SIDM00121	CVCL_0207	ACH-001738	Haematopoietic and Lymphoid	T Acute Lymphoblastic Leukemia	Haematopoietic and Lymphoid	Childhood T Acute Lymphoblastic Leukemia	Lymphoid	Female	4	Yes	Yes	No	3.05075	NA	NCI	NA	NCI	RPMI-1640 + 10% FBS + 1% PenStrep + 4.5 mg/ml Glucose + 1 mM Sodium Pyruvate	NA	0	0
CFPAC-1	SIDM00130	CVCL_1119	ACH-000138	Pancreas	Pancreatic Carcinoma	Adenocarcinoma	Pancreatic Ductal Adenocarcinoma		Male	26	Yes	Yes	No	2.68061	NA	ECACC	NA	ECACC	RPMI-1640 + 10% FBS + 1% PenStrep + 4.5 mg/ml Glucose + 1 mM Sodium Pyruvate	NA	0	0
CGTH-W-1	SIDM01248	CVCL_1120	ACH-001023	Thyroid	Thyroid Gland Carcinoma	Squamous Cell Carcinoma	Thyroid Gland Squamous Cell Carcinoma		Unknown	Unknown	Yes	Yes	No	1.8498	NA	DSMZ	NA	DSMZ	RPMI-1640 + 10% FBS + 1% PenStrep + 4.5 mg/ml Glucose + 1 mM Sodium Pyruvate	NA	SW579	Thyroid, squamous cell carcinoma
ChaGo-K-1	SIDM00924	CVCL_1121	ACH-000867	Lung	Bronchogenic Carcinoma	Carcinoma NOS	0		Male	45	Yes	Yes	No	1.68353	NA	ATCC	NA	ATCC	RPMI-1640 + 10% FBS + 1% PenStrep + 4.5 mg/ml Glucose + 1 mM Sodium Pyruvate	NA	0	0
CHL-1	SIDM01228	CVCL_1122	ACH-001024	Skin	Melanoma	Melanocytic Neoplasm	0		Female	36	Yes	Yes	No	2.69135	NA	ATCC	NA	ATCC	DMEM/F-12 + 10% FBS + 1% PenStrep	NA	0	0
CHP-126	SIDM00286	CVCL_1123	ACH-000136	Peripheral Nervous System	Neuroblastoma	Other Neoplasm	0		Female	1	Yes	Yes	No	1.10425	NA	RIKEN	NA	RIKEN	RPMI-1640 + 10% FBS + 1% PenStrep + 4.5 mg/ml Glucose + 1 mM Sodium Pyruvate	NA	0	0
CHP-212	SIDM00910	CVCL_1125	ACH-000120	Peripheral Nervous System	Neuroblastoma	Other Neoplasm	0		Male	2	Yes	Yes	No	2.10297	NA	ATCC	NA	ATCC	DMEM/F-12 + 10% FBS + 1% PenStrep	NA	0	0
CHSA0011	SIDM00051	CVCL_X483	ACH-002092	Bone	Chondrosarcoma	Mesenchymal	0		Male	Unknown	Yes	Yes	No	1.90967	NA	Unknown	NA	Unknown	RPMI-1640 + 10% FBS + 1% PenStrep + 4.5 mg/ml Glucose + 1 mM Sodium Pyruvate	NA	0	0
CHSA0108	SIDM00050	CVCL_X484	ACH-002093	Bone	Chondrosarcoma	Mesenchymal	0		Male	Unknown	Yes	Yes	Yes	0.990711	51.5924	Unknown	WSI stock	Unknown	RPMI-1640 + 10% FBS + 1% PenStrep + 4.5 mg/ml Glucose + 1 mM Sodium Pyruvate + 1% PenStrep + 4.5 mg/ml Glucose + 1 mM Sodium Pyruvate	RPMI-1640 + 10% FBS + 1% PenStrep + 4.5 mg/ml Glucose + 1 mM Sodium Pyruvate + 2 mM Glutamine	0	0
CHSA8926	SIDM00176	CVCL_X485	ACH-002094	Bone	Chondrosarcoma	Mesenchymal	0		Male	Unknown	Yes	Yes	Yes	1.30796	71.6564	Investigator	WSI stock	Investigator	RPMI-1640 + 10% FBS + 1% PenStrep + 4.5 mg/ml Glucose + 1 mM Sodium Pyruvate + 1% PenStrep + 4.5 mg/ml Glucose + 1 mM Sodium Pyruvate	RPMI-1640 + 10% FBS + 1% PenStrep + 4.5 mg/ml Glucose + 1 mM Sodium Pyruvate + 2 mM Glutamine	0	0
CL-11	SIDM00944	CVCL_1978	ACH-000249	Large Intestine	Colorectal Carcinoma	Adenocarcinoma	Colon Adenocarcinoma		Male	Unknown	Yes	Yes	No	1.99794	NA	DSMZ	NA	DSMZ	DMEM/F-12 + 10% FBS + 1% PenStrep	NA	0	0
CMK	SIDM00959	CVCL_0216	ACH-000641	Haematopoietic and Lymphoid	Acute Myeloid Leukemia	Haematopoietic and Lymphoid	Acute Megakaryoblastic Leukemia	Myeloid	Male	0.8	Yes	Yes	No	NA	NA	DSMZ	NA	DSMZ	RPMI-1640 + 10% FBS + 1% PenStrep + 4.5 mg/ml Glucose + 1 mM Sodium Pyruvate	NA	0	0
CML-T1	SIDM00958	CVCL_1126	ACH-000920	Haematopoietic and Lymphoid	Chronic Myelogenous Leukemia	Haematopoietic and Lymphoid	0	Lymphoid	Female	36	Yes	Yes	No	2.78628	NA	DSMZ	NA	DSMZ	DMEM/F-12 + 10% FBS + 1% PenStrep	NA	0	0
COLO-205	SIDM00826	CVCL_0218	ACH-001039	Large Intestine	Colorectal Carcinoma	Adenocarcinoma	Colon Adenocarcinoma		Male	70	Yes	Yes	No	2.99241	28	ECACC	NA	ECACC	RPMI-1640 + 10% FBS + 1% PenStrep + 4.5 mg/ml Glucose + 1 mM Sodium Pyruvate	NA	0	0
COLO-320-HSR	SIDM00842	CVCL_0220	ACH-002219	Large Intestine	Colorectal Carcinoma	Adenocarcinoma	Colon Adenocarcinoma		Female	55	Yes	Yes	No	3.73493	NA	ATCC	NA	ATCC	RPMI-1640 + 10% FBS + 1% PenStrep + 4.5 mg/ml Glucose + 1 mM Sodium Pyruvate	NA	0	0
COLO-668	SIDM00143	CVCL_1128	ACH-000803	Lung	Small Cell Lung Carcinoma	Neuroendocrine Neoplasm	0		Female	47	Yes	Yes	No	2.15611	NA	ECACC	NA	ECACC	RPMI-1640 + 10% FBS + 1% PenStrep + 4.5 mg/ml Glucose + 1 mM Sodium Pyruvate	NA	0	0
COLO-678	SIDM00957	CVCL_1129	ACH-000350	Large Intestine	Colorectal Carcinoma	Carcinoma Type Unknown	0		Male	69	Yes	Yes	No	1.53244	NA	DSMZ	NA	DSMZ	RPMI-1640 + 10% FBS + 1% PenStrep + 4.5 mg/ml Glucose + 1 mM Sodium Pyruvate	NA	0	0
COLO-679	SIDM00284	CVCL_1130	ACH-000805	Skin	Melanoma	Melanocytic Neoplasm	Cutaneous Melanoma		Female	47	Yes	Yes	No	2.26583	NA	RIKEN	NA	RIKEN	RPMI-1640 + 10% FBS + 1% PenStrep + 4.5 mg/ml Glucose + 1 mM Sodium Pyruvate	NA	0	0
COLO-680N	SIDM00956	CVCL_1131	ACH-000717	Esophagus	Esophageal Carcinoma	Squamous Cell Carcinoma	Esophageal Squamous Cell Carcinoma		Female	57	Yes	Yes	No	2.00418	NA	DSMZ	NA	DSMZ	RPMI-1640 + 10% FBS + 1% PenStrep + 4.5 mg/ml Glucose + 1 mM Sodium Pyruvate	NA	0	0
COLO-684	SIDM00142	CVCL_1132	ACH-000864	Endometrium	Endometrial Carcinoma	Adenocarcinoma	Endometrial Adenocarcinoma		Female	63	Yes	Yes	No	2.53296	NA	ECACC	NA	ECACC	RPMI-1640 + 10% FBS + 1% PenStrep + 4.5 mg/ml Glucose + 1 mM Sodium Pyruvate	NA	0	0
COLO-783	SIDM00955	CVCL_1997	ACH-000812	Skin	Melanoma	Melanocytic Neoplasm	0		Female	48	Yes	Yes	No	1.80923	NA	DSMZ	NA	DSMZ	RPMI-1640 + 10% FBS + 1% PenStrep + 4.5 mg/ml Glucose + 1 mM Sodium Pyruvate	NA	0	0
COLO-792	SIDM00140	CVCL_1134	ACH-000968	Skin	Melanoma	Melanocytic Neoplasm	0		Male	62	Yes	Yes	No	1.97144	NA	ECACC	NA	ECACC	RPMI-1640 + 10% FBS + 1% PenStrep + 4.5 mg/ml Glucose + 1 mM Sodium Pyruvate	NA	0	0
COLO-800	SIDM00515	CVCL_1135	ACH-000401	Skin	Melanoma	Melanocytic Neoplasm	Cutaneous Melanoma		Male	14	Yes	Yes	Yes	NA	38.5	ECACC	DSMZ	ECACC, DSMZ	RPMI-1640 + 10% FBS + 1% PenStrep + 4.5 mg/ml Glucose + 1 mM Sodium Pyruvate + 1% PenStrep + 4.5 mg/ml Glucose + 1 mM Sodium Pyruvate	RPMI-1640 + 10% FBS + 1% PenStrep + 4.5 mg/ml Glucose + 1 mM Sodium Pyruvate + 2 mM Glutamine	0	0
COLO-824	SIDM00954	CVCL_1136	ACH-001820	Breast	Breast Carcinoma	Carcinoma Type Unknown	0		Female	52	Yes	Yes	No	1.79177	NA	DSMZ	NA	DSMZ	RPMI-1640 + 10% FBS + 1% PenStrep + 4.5 mg/ml Glucose + 1 mM Sodium Pyruvate	NA	0	0
COLO-829	SIDM00909	CVCL_1137	ACH-000644	Skin	Melanoma	Melanocytic Neoplasm	Cutaneous Melanoma		Male	45	Yes	Yes	No	1.39677	NA	ATCC	NA	ATCC	RPMI-1640 + 10% FBS + 1% PenStrep + 4.5 mg/ml Glucose + 1 mM Sodium Pyruvate	NA	0	0
COR-L105	SIDM00513	CVCL_1138	ACH-000161	Lung	Non-Small Cell Lung Carcinoma	Adenocarcinoma	Lung Adenocarcinoma		Male	Unknown	Yes	Yes	No	1.92198	NA	ECACC	NA	ECACC	RPMI-1640 + 10% FBS + 1% PenStrep + 4.5 mg/ml Glucose + 1 mM Sodium Pyruvate	NA	0	0
COR-L23	SIDM00512	CVCL_1139	ACH-000662	Lung	Non-Small Cell Lung Carcinoma	Adenocarcinoma	Lung Large Cell Carcinoma		Male	62	Yes	Yes	No	2.35156	NA	ECACC	NA	ECACC	RPMI-1640 + 10% FBS + 1% PenStrep + 4.5 mg/ml Glucose + 1 mM Sodium Pyruvate	NA	0	0
COR-L279	SIDM00511	CVCL_1140	ACH-000257	Lung	Small Cell Lung Carcinoma	Neuroendocrine Neoplasm	0		Male	63	Yes	Yes	No	2.26071	NA	ECACC	NA	ECACC	RPMI-1640 + 10% FBS + 1% PenStrep + 4.5 mg/ml Glucose + 1 mM Sodium Pyruvate	NA	0	0
COR-L303	SIDM00510	CVCL_2411	ACH-002095	Lung	Small Cell Lung Carcinoma	Neuroendocrine Neoplasm	0		Female	Unknown	Yes	Yes	No	1.93364	NA	ECACC	NA	ECACC	RPMI-1640 + 10% FBS + 1% PenStrep + 4.5 mg/ml Glucose + 1 mM Sodium Pyruvate	NA	0	0
COR-L311	SIDM00509	CVCL_2412	ACH-000187	Lung	Small Cell Lung Carcinoma	Neuroendocrine Neoplasm	0		Male	63	Yes	Yes	No	1.85752	NA	ECACC	NA	ECACC	RPMI-1640 + 10% FBS + 1% PenStrep + 4.5 mg/ml Glucose + 1 mM Sodium Pyruvate	NA	0	0
COR-L32	SIDM00508	CVCL_2413	ACH-001489	Lung	Lung Squamous Cell Carcinoma	Squamous Cell Carcinoma	0		Unknown	Unknown	Yes	Yes	No	1.24197	NA	ECACC	NA	ECACC	RPMI-1640 + 10% FBS + 1% PenStrep + 4.5 mg/ml Glucose + 1 mM Sodium Pyruvate	NA	0	0
COR-L321	SIDM00507	CVCL_2414	ACH-001490	Lung	Lung Carcinoma Type Not Specified	Carcinoma Type Unknown	0		Female	58	Yes	Yes	No	1.84593	NA	ECACC	NA	ECACC	RPMI-1640 + 10% FBS + 1% PenStrep + 4.5 mg/ml Glucose + 1 mM Sodium Pyruvate	NA	0	0
COR-L88	SIDM00506	CVCL_1141	ACH-000508	Lung	Small Cell Lung Carcinoma	Neuroendocrine Neoplasm	0		Male	55	Yes	Yes	No	1.32366	NA	ECACC	NA	ECACC	RPMI-1640 + 10% FBS + 1% PenStrep + 4.5 mg/ml Glucose + 1 mM Sodium Pyruvate	NA	0	0
COR-L95	SIDM00521	CVCL_2418	ACH-000743	Lung	Small Cell Lung Carcinoma	Neuroendocrine Neoplasm	0		Male	64	Yes	Yes	No	1.53668	NA	ECACC	NA	ECACC	RPMI-1640 + 10% FBS + 1% PenStrep + 4.5 mg/ml Glucose + 1 mM Sodium Pyruvate	NA	0	0
CP50-MEL-B	SIDM00175	CVCL_1143	ACH-002096	Skin	Melanoma	Melanocytic Neoplasm	0		Male	Unknown	Yes	Yes	No	3.08092	NA	Ludwig Institute for Cancer Research, Brussels	NA	0	DMEM/F-12 + 10% FBS + 1% PenStrep	NA	0	0
CP66-MEL	SIDM00190	CVCL_1144	ACH-002097	Skin	Melanoma	Melanocytic Neoplasm	0		Male	Unknown	Yes	Yes	No	1.57716	NA	Ludwig Institute for Cancer Research, Brussels	NA	0	DMEM/F-12 + 10% FBS + 1% PenStrep	NA	0	0
CPC-N	SIDM00953	CVCL_1146	ACH-001049	Lung	Small Cell Lung Carcinoma	Neuroendocrine Neoplasm	0		Male	Unknown	Yes	Yes	No	3.35066	96	DSMZ	NA	DSMZ	RPMI-1640 + 10% FBS + 1% PenStrep + 4.5 mg/ml Glucose + 1 mM Sodium Pyruvate	NA	0	0
CRO-AP2	SIDM00952	CVCL_1147	ACH-002220	Haematopoietic and Lymphoid	B-Cell Non-Hodgkin Lymphoma	Haematopoietic and Lymphoid	Diffuse Large B-Cell Lymphoma	Lymphoid	Male	49	Yes	Yes	No	2.90404	NA	DSMZ	NA	DSMZ	RPMI-1640 + 10% FBS + 1% PenStrep + 4.5 mg/ml Glucose + 1 mM Sodium Pyruvate	NA	0	0
CS1	SIDM00199	CVCL_T023	ACH-002099	Bone	Chondrosarcoma	Mesenchymal	0		Male	62	Yes	Yes	No	2.97364	NA	Unknown	NA	Unknown	RPMI-1640 + 10% FBS + 1% PenStrep + 4.5 mg/ml Glucose + 1 mM Sodium Pyruvate	NA	0	0
CTB-1	SIDM00283	CVCL_1149	ACH-002221	Haematopoietic and Lymphoid	B-Cell Non-Hodgkin Lymphoma	Haematopoietic and Lymphoid	Diffuse Large B-Cell Lymphoma	Lymphoid	Male	70	Yes	Yes	No	4.41724	NA	RIKEN	NA	RIKEN	RPMI-1640 + 10% FBS + 1% PenStrep + 4.5 mg/ml Glucose + 1 mM Sodium Pyruvate	NA	0	0
CTV-1	SIDM00951	CVCL_1150	ACH-002222	Haematopoietic and Lymphoid	T Acute Lymphoblastic Leukemia	Haematopoietic and Lymphoid	Adult T Acute Lymphoblastic Leukemia	Lymphoid	Male	Unknown	Yes	Yes	Yes	2.39017	31	DSMZ	DSMZ	DSMZ	RPMI-1640 + 10% FBS + 1% PenStrep + 4.5 mg/ml Glucose + 1 mM Sodium Pyruvate + 1% PenStrep + 4.5 mg/ml Glucose + 1 mM Sodium Pyruvate	RPMI-1640 + 20% H.I. FBS	0	0
CW-2	SIDM00282	CVCL_1151	ACH-000998	Large Intestine	Colorectal Carcinoma	Adenocarcinoma	Colon Adenocarcinoma		Female	55	Yes	Yes	No	2.07188	NA	RIKEN	NA	RIKEN	RPMI-1640 + 10% FBS + 1% PenStrep + 4.5 mg/ml Glucose + 1 mM Sodium Pyruvate	NA	0	0
D-245MG	SIDM01021	CVCL_1152	ACH-002223	CentRPMI-1640 + 10%FBSal NeRPMI-1640 + 10%FBSvous System	Glioblastoma	Neuroepithelial Neoplasm	0		Male	70	Yes	Yes	No	1.96628	NA	Duke UniveRPMI-1640 + 10%FBSsity Medical CenteRPMI-1640 + 10%FBS	WSI stock		DMEM/F-12 + 10% FBS + 1% PenStrep	NA	0	0
D-247MG	SIDM00622	CVCL_1153	ACH-002224	Central Nervous System	Glioblastoma	Neuroepithelial Neoplasm	0		Female	80	Yes	Yes	No	1.85129	NA	Duke University Medical Center	WSI stock		DMEM/F-12 + 10% FBS + 1% PenStrep	NA	0	0
D-263MG	SIDM00732	CVCL_1154	ACH-002225	Central Nervous System	Glioblastoma	Neuroepithelial Neoplasm	0		Male - misidentified	71	Yes	Yes	No	2.82929	NA	Duke University Medical Center	NA	0	DMEM/F-12 + 10% FBS + 1% PenStrep	NA	0	0
D-283MED	SIDM00888	CVCL_1155	ACH-000055	Central Nervous System	Medulloblastoma	Neuroepithelial Neoplasm	Medulloblastoma		Male	6	Yes	Yes	No	4.113	NA	ATCC	NA	ATCC	DMEM/F-12 + 10% FBS + 1% PenStrep	NA	0	0
D-336MG	SIDM00620	CVCL_1156	ACH-002226	Central Nervous System	Glioblastoma	Neuroepithelial Neoplasm	0		Male	Unknown	Yes	Yes	No	3.11255	NA	Duke University Medical Center	NA	0	DMEM/F-12 + 10% FBS + 1% PenStrep	NA	0	0
D-392MG	SIDM00542	CVCL_1158	ACH-002227	Central Nervous System	Glioblastoma	Neuroepithelial Neoplasm	0		Unknown	Unknown	Yes	Yes	Yes	1.88108	55.2466	Investigator	WSI stock	Investigator	DMEM/F-12 + 10% FBS + 1% PenStrep	DMEM/F-12 + 10% FBS	0	0
D-423MG	SIDM00209	CVCL_1160	ACH-002228	Central Nervous System	Glioblastoma	Neuroepithelial Neoplasm	0		Male	Unknown	Yes	Yes	No	2.6118	NA	Duke University Medical Center	NA	0	DMEM/F-12 + 10% FBS + 1% PenStrep	NA	0	0
D-502MG	SIDM00208	CVCL_1162	ACH-002229	Central Nervous System	Glioblastoma	Neuroepithelial Neoplasm	0		Unknown	Unknown	Yes	Yes	No	1.43952	NA	Duke University Medical Center	NA	0	DMEM/F-12 + 10% FBS + 1% PenStrep	NA	0	0
D-542MG	SIDM00207	CVCL_1164	ACH-002230	Central Nervous System	Glioblastoma	Neuroepithelial Neoplasm	0		Male	Unknown	Yes	Yes	No	1.90621	NA	Duke University Medical Center	WSI stock		DMEM/F-12 + 10% FBS + 1% PenStrep	NA	0	0
D-566MG	SIDM00206	CVCL_1166	ACH-002231	Central Nervous System	Glioblastoma	Neuroepithelial Neoplasm	0		Male	Unknown	Yes	Yes	No	3.08886	NA	Duke University Medical Center	NA	0	DMEM/F-12 + 10% FBS + 1% PenStrep	NA	0	0
DAN-G	SIDM00950	CVCL_0243	ACH-000243	Pancreas	Pancreatic Carcinoma	Adenocarcinoma	Pancreatic Adenocarcinoma		Female	68	Yes	Yes	No	2.99357	NA	DSMZ	NA	DSMZ	RPMI-1640 + 10% FBS + 1% PenStrep + 4.5 mg/ml Glucose + 1 mM Sodium Pyruvate	NA	0	0
Daoy	SIDM00887	CVCL_1167	ACH-000211	Central Nervous System	Medulloblastoma	Neuroepithelial Neoplasm	Medulloblastoma		Male	4	Yes	Yes	No	3.14067	29	ATCC	NA	ATCC	DMEM/F-12 + 10% FBS + 1% PenStrep	NA	0	0
Daudi	SIDM00845	CVCL_0008	ACH-000786	Haematopoietic and Lymphoid	Burkitt Lymphoma	Haematopoietic and Lymphoid	0	Lymphoid	Male	16	Yes	Yes	No	2.29316	43	ATCC	NA	ATCC	RPMI-1640 + 10% FBS + 1% PenStrep + 4.5 mg/ml Glucose + 1 mM Sodium Pyruvate	NA	0	0
DB	SIDM00886	CVCL_1168	ACH-000334	Haematopoietic and Lymphoid	B-Cell Non-Hodgkin Lymphoma	Haematopoietic and Lymphoid	Diffuse Large B-Cell Lymphoma	Lymphoid	Male	45	Yes	Yes	No	3.52524	NA	ATCC	NA	ATCC	RPMI-1640 + 10% FBS + 1% PenStrep + 4.5 mg/ml Glucose + 1 mM Sodium Pyruvate	NA	0	0
DBTRG-05MG	SIDM00867	CVCL_1169	ACH-000863	Central Nervous System	Glioblastoma	Neuroepithelial Neoplasm	0		Female	59	Yes	Yes	No	1.46475	NA	ATCC	NA	ATCC	RPMI-1640 + 10% FBS + 1% PenStrep + 4.5 mg/ml Glucose + 1 mM Sodium Pyruvate	NA	0	0
DEL	SIDM00949	CVCL_1170	ACH-000233	Haematopoietic and Lymphoid	T-Cell Non-Hodgkin Lymphoma	Haematopoietic and Lymphoid	Anaplastic Large Cell Lymphoma	Lymphoid	Male	12	Yes	Yes	No	5.80365	NA	DSMZ	NA	DSMZ	RPMI-1640 + 10% FBS + 1% PenStrep + 4.5 mg/ml Glucose + 1 mM Sodium Pyruvate	NA	0	0
Detroit562	SIDM00831	CVCL_1171	ACH-000207	Head and Neck	Head And Neck Carcinoma	Squamous Cell Carcinoma	Pharyngeal Squamous Cell Carcinoma		Female	Unknown	Yes	Yes	Yes	4.23954	38	ATCC	ATCC	ATCC	DMEM/F-12 + 10% FBS + 1% PenStrep	MEM Alpha + 10% FBS + 2 mM Glutamine	0	0
DG-75	SIDM00948	CVCL_0244	ACH-002232	Haematopoietic and Lymphoid	Burkitt Lymphoma	Haematopoietic and Lymphoid	0	Lymphoid	Male	10	Yes	Yes	No	5.33513	NA	DSMZ	NA	DSMZ	RPMI-1640 + 10% FBS + 1% PenStrep + 4.5 mg/ml Glucose + 1 mM Sodium Pyruvate	NA	0	0
DiFi	SIDM00049	CVCL_6895	ACH-002233	Large Intestine	Colorectal Carcinoma	Carcinoma Type Unknown	0		Female	46	Yes	Yes	No	2.34825	NA	Unknown	NA	Unknown	DMEM/F-12 + 10% FBS + 1% PenStrep	NA	0	0
DJM-1	SIDM00281	CVCL_1172	ACH-002100	Skin	Skin Squamous Cell Carcinoma	Squamous Cell Carcinoma	0		Female	87	Yes	Yes	Yes	3.93422	43.4409	RIKEN	WSI stock	RIKEN	DMEM/F-12 + 10% FBS + 1% PenStrep	DMEM/F-12 + 10% FBS	0	0
DK-MG	SIDM00947	CVCL_1173	ACH-000244	Central Nervous System	Glioblastoma	Neuroepithelial Neoplasm	0		Female	67	Yes	Yes	Yes	1.35549	73.0361	DSMZ	DSMZ	DSMZ	RPMI-1640 + 10% FBS + 1% PenStrep + 4.5 mg/ml Glucose + 1 mM Sodium Pyruvate + 1% PenStrep + 4.5 mg/ml Glucose + 1 mM Sodium Pyruvate	RPMI-1640 + 10% FBS + 1% PenStrep + 4.5 mg/ml Glucose + 1 mM Sodium Pyruvate	0	0
DMS-114	SIDM00865	CVCL_1174	ACH-000530	Lung	Small Cell Lung Carcinoma	Neuroendocrine Neoplasm	0		Male	68	Yes	Yes	No	1.46029	NA	ATCC	NA	ATCC	DMEM/F-12 + 10% FBS + 1% PenStrep	NA	0	0
DMS-273	SIDM00522	CVCL_1176	ACH-000749	Lung	Small Cell Lung Carcinoma	Neuroendocrine Neoplasm	0		Female	50	Yes	Yes	No	4.68411	NA	ECACC	NA	ECACC	DMEM/F-12 + 10% FBS + 1% PenStrep	NA	0	0
DMS-53	SIDM00523	CVCL_1177	ACH-000698	Lung	Small Cell Lung Carcinoma	Neuroendocrine Neoplasm	0		Male	54	Yes	Yes	No	1.11423	NA	ECACC	NA	ECACC	DMEM/F-12 + 10% FBS + 1% PenStrep	NA	0	0
DMS-79	SIDM00524	CVCL_1178	ACH-000703	Lung	Small Cell Lung Carcinoma	Neuroendocrine Neoplasm	0		Male	65	Yes	Yes	No	1.73571	NA	ECACC	NA	ECACC	RPMI-1640 + 10% FBS + 1% PenStrep + 4.5 mg/ml Glucose + 1 mM Sodium Pyruvate	NA	0	0
DND-41	SIDM00946	CVCL_2022	ACH-000981	Haematopoietic and Lymphoid	T Acute Lymphoblastic Leukemia	Haematopoietic and Lymphoid	Childhood T Acute Lymphoblastic Leukemia	Lymphoid	Male	13	Yes	Yes	No	1.71271	NA	DSMZ	NA	DSMZ	RPMI-1640 + 10% FBS + 1% PenStrep + 4.5 mg/ml Glucose + 1 mM Sodium Pyruvate	NA	0	0
DOHH-2	SIDM00981	CVCL_1179	ACH-000056	Haematopoietic and Lymphoid	B-Cell Non-Hodgkin Lymphoma	Haematopoietic and Lymphoid	Diffuse Large B-Cell Lymphoma	Lymphoid	Male	60	Yes	Yes	Yes	2.12889	35	DSMZ	DSMZ	DSMZ	RPMI-1640 + 10% FBS + 1% PenStrep + 4.5 mg/ml Glucose + 1 mM Sodium Pyruvate + 1% PenStrep + 4.5 mg/ml Glucose + 1 mM Sodium Pyruvate	RPMI-1640 + 10% FBS + 1% PenStrep + 4.5 mg/ml Glucose + 1 mM Sodium Pyruvate + 2 mM Glutamine	0	0
DOK	SIDM00540	CVCL_1180	ACH-002234	Head and Neck	Head And Neck Carcinoma	Other Neoplasm	Oral Dysplasia		Male	57	Yes	Yes	No	1.94228	NA	ECACC	NA	ECACC	DMEM/F-12 + 10% FBS + 1% PenStrep	NA	0	0
DOS16	NA	CVCL_C1HQ	NA	Soft Tissue	Leiomyosarcoma	Mesenchymal	Retroperitoneal Leiomyosarcoma		Female	37	No	No	Yes	NA	90.08	NA	CellBank Australia	CellBank Australia	NA	DMEM + 10% FBS	0	0
DoTc2-4510	SIDM00864	CVCL_1181	ACH-001341	Cervix	Cervical Carcinoma	Carcinoma Type Unknown	0		Female	Unknown	Yes	Yes	No	1.4638	NA	ATCC	NA	ATCC	DMEM/F-12 + 10% FBS + 1% PenStrep	NA	0	0
DOV13	SIDM00969	CVCL_6774	ACH-001063	Ovary	Ovarian Carcinoma	Adenocarcinoma	Ovarian Adenocarcinoma		Female	Unknown	Yes	Yes	No	3.50496	NA	Cancer Science Institute of Singapore	NA	0	DMEM/F-12 + 10% FBS + 1% PenStrep	NA	0	0
DSH1	SIDM00970	CVCL_1182	ACH-002235	Bladder	Bladder Carcinoma	Carcinoma Type Unknown	0		Male	48	Yes	Yes	No	2.11184	NA	Cancer Research UK Clinical Centre	NA	0	RPMI-1640 + 10% FBS + 1% PenStrep + 4.5 mg/ml Glucose + 1 mM Sodium Pyruvate	NA	0	0
DU-145	SIDM00120	CVCL_0105	ACH-000979	Prostate	Prostate Carcinoma	Carcinoma Type Unknown	0		Male	69	Yes	Yes	No	1.67164	29	NCI	NA	NCI	DMEM/F-12 + 10% FBS + 1% PenStrep	NA	0	0
DU-4475	SIDM01001	CVCL_1183	ACH-000258	Breast	Breast Carcinoma	Carcinoma Type Unknown	0		Female	62	Yes	Yes	No	1.91029	NA	DSMZ	NA	DSMZ	RPMI-1640 + 10% FBS + 1% PenStrep + 4.5 mg/ml Glucose + 1 mM Sodium Pyruvate	NA	0	0
EB-3	SIDM00793	CVCL_1185	ACH-002236	Haematopoietic and Lymphoid	Burkitt Lymphoma	Haematopoietic and Lymphoid	0	Lymphoid	Male	3	Yes	Yes	No	3.27568	NA	ATCC	NA	ATCC	RPMI-1640 + 10% FBS + 1% PenStrep + 4.5 mg/ml Glucose + 1 mM Sodium Pyruvate	NA	0	0
EB2	SIDM00863	CVCL_1186	ACH-001064	Haematopoietic and Lymphoid	Burkitt Lymphoma	Haematopoietic and Lymphoid	0	Lymphoid	Female	7	Yes	Yes	No	3.12588	NA	ATCC	NA	ATCC	RPMI-1640 + 10% FBS + 1% PenStrep + 4.5 mg/ml Glucose + 1 mM Sodium Pyruvate	NA	0	0
EBC-1	SIDM00486	CVCL_2891	ACH-000563	Lung	Non-Small Cell Lung Carcinoma	Squamous Cell Carcinoma	Squamous Cell Lung Carcinoma		Male	69	Yes	Yes	No	1.99332	NA	JCRB	NA	JCRB	DMEM/F-12 + 10% FBS + 1% PenStrep	NA	0	0
EC-GI-10	SIDM00278	CVCL_1187	ACH-000305	Esophagus	Esophageal Carcinoma	Squamous Cell Carcinoma	Esophageal Squamous Cell Carcinoma		Male	65	Yes	Yes	No	3.33036	NA	RIKEN	NA	RIKEN	DMEM/F-12 + 10% FBS + 1% PenStrep	NA	0	0
ECC10	SIDM00280	CVCL_1188	ACH-000560	Stomach	Gastric Carcinoma	Neuroendocrine Neoplasm	Gastic Small Cell Neuroendocrine Carcinoma		Male	73	Yes	Yes	No	1.53368	NA	RIKEN	NA	RIKEN	RPMI-1640 + 10% FBS + 1% PenStrep + 4.5 mg/ml Glucose + 1 mM Sodium Pyruvate	NA	0	0
ECC12	SIDM00279	CVCL_1189	ACH-000225	Stomach	Gastric Carcinoma	Neuroendocrine Neoplasm	Gastric Small Cell Carcinoma		Male	63	Yes	Yes	No	1.04686	NA	RIKEN	NA	RIKEN	RPMI-1640 + 10% FBS + 1% PenStrep + 4.5 mg/ml Glucose + 1 mM Sodium Pyruvate	NA	0	0
EFM-19	SIDM01056	CVCL_0253	ACH-000330	Breast	Breast Carcinoma	Adenocarcinoma	Ductal Breast Carcinoma		Female	50	Yes	Yes	No	1.16671	NA	DSMZ	NA	DSMZ	RPMI-1640 + 10% FBS + 1% PenStrep + 4.5 mg/ml Glucose + 1 mM Sodium Pyruvate	NA	0	0
EFM-192A	SIDM01002	CVCL_1812	ACH-000117	Breast	Breast Carcinoma	Carcinoma Type Unknown	0		Female	46	Yes	Yes	No	1.29515	NA	DSMZ	NA	DSMZ	RPMI-1640 + 10% FBS + 1% PenStrep + 4.5 mg/ml Glucose + 1 mM Sodium Pyruvate	NA	0	0
EFO-21	SIDM01052	CVCL_0029	ACH-000308	Ovary	Ovarian Carcinoma	Adenocarcinoma	Ovarian Cystadenocarcinoma		Female	56	Yes	Yes	No	1.53283	NA	DSMZ	NA	DSMZ	RPMI-1640 + 10% FBS + 1% PenStrep + 4.5 mg/ml Glucose + 1 mM Sodium Pyruvate	NA	0	0
EFO-27	SIDM01051	CVCL_1192	ACH-000936	Ovary	Ovarian Carcinoma	Adenocarcinoma	Ovarian Mucinous Adenocarcinoma		Female	36	Yes	Yes	No	2.49399	NA	DSMZ	NA	DSMZ	RPMI-1640 + 10% FBS + 1% PenStrep + 4.5 mg/ml Glucose + 1 mM Sodium Pyruvate	NA	0	0
EJM	SIDM01048	CVCL_2030	ACH-000821	Haematopoietic and Lymphoid	Plasma Cell Neoplasm	Haematopoietic and Lymphoid	Plasma Cell Myeloma	Lymphoid	Female	58	Yes	Yes	No	1.84501	NA	DSMZ	NA	DSMZ	DMEM/F-12 + 10% FBS + 1% PenStrep	NA	0	0
EKVX	SIDM00119	CVCL_1195	ACH-000706	Lung	Non-Small Cell Lung Carcinoma	Adenocarcinoma	Lung Adenocarcinoma		Male	Unknown	Yes	Yes	No	1.44462	42	NCI	NA	NCI	DMEM/F-12 + 10% FBS + 1% PenStrep	NA	0	0
EM-2	SIDM01047	CVCL_1196	ACH-000295	Haematopoietic and Lymphoid	Chronic Myelogenous Leukemia	Haematopoietic and Lymphoid	0	Myeloid	Female	5	Yes	Yes	No	2.16855	45.5	DSMZ	NA	DSMZ	RPMI-1640 + 10% FBS + 1% PenStrep + 4.5 mg/ml Glucose + 1 mM Sodium Pyruvate	NA	0	0
EMC-BAC-1	SIDM00048	CVCL_X486	ACH-002101	Lung	Non-Small Cell Lung Carcinoma	Carcinoma Type Unknown	0		Male	Unknown	Yes	Yes	Yes	1.80408	75.9649	Unknown	WSI stock	Unknown	RPMI-1640 + 10% FBS + 1% PenStrep + 4.5 mg/ml Glucose + 1 mM Sodium Pyruvate + 1% PenStrep + 4.5 mg/ml Glucose + 1 mM Sodium Pyruvate	RPMI-1640 + 10% FBS + 1% PenStrep + 4.5 mg/ml Glucose + 1 mM Sodium Pyruvate + 2 mM Glutamine	0	0
EMC-BAC-2	SIDM00047	CVCL_X487	ACH-002102	Lung	Non-Small Cell Lung Carcinoma	Carcinoma Type Unknown	0		Unknown	Unknown	Yes	Yes	No	2.23336	NA	Unknown	NA	Unknown	RPMI-1640 + 10% FBS + 1% PenStrep + 4.5 mg/ml Glucose + 1 mM Sodium Pyruvate	NA	0	0
EN	SIDM01045	CVCL_2034	ACH-000978	Endometrium	Endometrial Carcinoma	Carcinoma Type Unknown	0		Female	50	Yes	Yes	Yes	1.41581	99.17	DSMZ	DSMZ	DSMZ	RPMI-1640 + 10% FBS + 1% PenStrep + 4.5 mg/ml Glucose + 1 mM Sodium Pyruvate + 1% PenStrep + 4.5 mg/ml Glucose + 1 mM Sodium Pyruvate	DMEM + 20% FBS	0	0
EoL-1-cell	SIDM00277	CVCL_0258	ACH-000198	Haematopoietic and Lymphoid	Myeloproliferative Neoplasm	Haematopoietic and Lymphoid	Chronic Eosinophilic Leukemia	Myeloid	Male	33	Yes	Yes	No	3.21963	NA	RIKEN	NA	RIKEN	RPMI-1640 + 10% FBS + 1% PenStrep + 4.5 mg/ml Glucose + 1 mM Sodium Pyruvate	NA	0	0
EPLC-272H	SIDM01044	CVCL_1197	ACH-000585	Lung	Lung Mucoepidermoid Carcinoma	Carcinoma NOS	0		Male	57	Yes	Yes	No	3.04569	NA	DSMZ	NA	DSMZ	RPMI-1640 + 10% FBS + 1% PenStrep + 4.5 mg/ml Glucose + 1 mM Sodium Pyruvate	NA	0	0
ES-2	SIDM00861	CVCL_3509	ACH-000906	Ovary	Ovarian Carcinoma	Adenocarcinoma	Ovarian Clear Cell Adenocarcinoma		Female	47	Yes	Yes	No	3.32956	NA	ATCC	NA	ATCC	RPMI-1640 + 10% FBS + 1% PenStrep + 4.5 mg/ml Glucose + 1 mM Sodium Pyruvate	NA	0	0
ES1	SIDM00266	CVCL_1198	ACH-002103	Bone	Ewing Sarcoma	Mesenchymal	0		Female	Unknown	Yes	Yes	No	5.26315	NA	St Jude Children's Research Hospital	NA	0	RPMI-1640 + 10% FBS + 1% PenStrep + 4.5 mg/ml Glucose + 1 mM Sodium Pyruvate	NA	0	0
ES4	SIDM00264	CVCL_1200	ACH-002105	Bone	Ewing Sarcoma	Mesenchymal	0		Male	Unknown	Yes	Yes	No	2.02564	NA	St Jude Children's Research Hospital	NA	0	RPMI-1640 + 10% FBS + 1% PenStrep + 4.5 mg/ml Glucose + 1 mM Sodium Pyruvate	NA	0	0
ES5	SIDM00263	CVCL_1201	ACH-002106	Bone	Ewing Sarcoma	Mesenchymal	0		Male	16	Yes	Yes	Yes	2.02751	56.507	Investigator	WSI stock	Investigator	RPMI-1640 + 10% FBS + 1% PenStrep + 4.5 mg/ml Glucose + 1 mM Sodium Pyruvate + 1% PenStrep + 4.5 mg/ml Glucose + 1 mM Sodium Pyruvate	RPMI-1640 + 10% FBS + 1% PenStrep + 4.5 mg/ml Glucose + 1 mM Sodium Pyruvate + 2 mM Glutamine	0	0
ES6	SIDM00262	CVCL_1202	ACH-002107	Bone	Ewing Sarcoma	Mesenchymal	0		Male	Unknown	Yes	Yes	No	2.15546	NA	St Jude Children's Research Hospital	NA	0	RPMI-1640 + 10% FBS + 1% PenStrep + 4.5 mg/ml Glucose + 1 mM Sodium Pyruvate	NA	0	0
ES7	SIDM00269	CVCL_1203	ACH-002108	Bone	Ewing Sarcoma	Mesenchymal	0		Male	Unknown	Yes	Yes	No	3.26409	NA	St Jude Children's Research Hospital	NA	0	RPMI-1640 + 10% FBS + 1% PenStrep + 4.5 mg/ml Glucose + 1 mM Sodium Pyruvate	NA	0	0
ES8	SIDM00261	CVCL_1204	ACH-002109	Bone	Ewing Sarcoma	Mesenchymal	0		Male	Unknown	Yes	Yes	No	5.37456	NA	St Jude Children's Research Hospital	NA	0	RPMI-1640 + 10% FBS + 1% PenStrep + 4.5 mg/ml Glucose + 1 mM Sodium Pyruvate	NA	0	0
ESO26	SIDM00539	CVCL_2035	ACH-001496	Esophagus	Esophageal Carcinoma	Adenocarcinoma	Esophageal Adenocarcinoma		Male	56	Yes	Yes	No	1.31803	60	ECACC	NA	ECACC	RPMI-1640 + 10% FBS + 1% PenStrep + 4.5 mg/ml Glucose + 1 mM Sodium Pyruvate	NA	0	0
ESO51	SIDM00538	CVCL_2036	ACH-001497	Esophagus	Esophageal Carcinoma	Adenocarcinoma	Esophageal Adenocarcinoma		Male	74	Yes	Yes	No	1.70522	NA	ECACC	NA	ECACC	RPMI-1640 + 10% FBS + 1% PenStrep + 4.5 mg/ml Glucose + 1 mM Sodium Pyruvate	NA	0	0
ESS-1	SIDM01043	CVCL_1205	ACH-000913	Soft Tissue	Other Soft Tissue Sarcomas	Mesenchymal	Endometriod Stromal Sarcoma		Female	76	Yes	Yes	Yes	3.14415	49	DSMZ	DSMZ	DSMZ	RPMI-1640 + 10% FBS + 1% PenStrep + 4.5 mg/ml Glucose + 1 mM Sodium Pyruvate + 1% PenStrep + 4.5 mg/ml Glucose + 1 mM Sodium Pyruvate	RPMI-1640 + 20% H.I. FBS	0	0
ETK-1	SIDM00276	CVCL_1206	ACH-002237	Biliary Tract	Biliary Tract Carcinoma	Adenocarcinoma	Cholangiocarcinoma		Female	64	Yes	Yes	No	3.94082	NA	RIKEN	NA	RIKEN	RPMI-1640 + 10% FBS + 1% PenStrep + 4.5 mg/ml Glucose + 1 mM Sodium Pyruvate	NA	SSP-25	Cholangiocarcinoma
EVSA-T	SIDM01042	CVCL_1207	ACH-001065	Breast	Breast Carcinoma	Carcinoma Type Unknown	0		Female	58	Yes	Yes	No	2.66128	NA	DSMZ	NA	DSMZ	DMEM/F-12 + 10% FBS + 1% PenStrep	NA	0	0
EW-1	SIDM00205	CVCL_1208	ACH-002110	Bone	Ewing Sarcoma	Mesenchymal	0		Male	19	Yes	Yes	No	3.38902	NA	IARC	NA	0	RPMI-1640 + 10% FBS + 1% PenStrep + 4.5 mg/ml Glucose + 1 mM Sodium Pyruvate	NA	0	0
EW-11	SIDM00203	CVCL_1209	ACH-002111	Bone	Ewing Sarcoma	Mesenchymal	0		Female	11	Yes	Yes	Yes	1.73964	132.77	Investigator	WSI stock	Investigator	RPMI-1640 + 10% FBS + 1% PenStrep + 4.5 mg/ml Glucose + 1 mM Sodium Pyruvate + 1% PenStrep + 4.5 mg/ml Glucose + 1 mM Sodium Pyruvate	RPMI-1640 + 10% FBS + 1% PenStrep + 4.5 mg/ml Glucose + 1 mM Sodium Pyruvate + 2 mM Glutamine	0	0
EW-12	SIDM00200	CVCL_1210	ACH-002112	Bone	Ewing Sarcoma	Mesenchymal	0		Female	Unknown	Yes	Yes	Yes	1.67842	183.061	Investigator	WSI stock	Investigator	RPMI-1640 + 10% FBS + 1% PenStrep + 4.5 mg/ml Glucose + 1 mM Sodium Pyruvate + 1% PenStrep + 4.5 mg/ml Glucose + 1 mM Sodium Pyruvate	RPMI-1640 + 10% FBS + 1% PenStrep + 4.5 mg/ml Glucose + 1 mM Sodium Pyruvate + 2 mM Glutamine	0	0
EW-13	SIDM00621	CVCL_1211	ACH-002113	Bone	Ewing Sarcoma	Mesenchymal	0		Male	Unknown	Yes	Yes	No	1.37639	NA	IARC	NA	0	RPMI-1640 + 10% FBS + 1% PenStrep + 4.5 mg/ml Glucose + 1 mM Sodium Pyruvate	NA	0	0
EW-16	SIDM00198	CVCL_1212	ACH-002114	Bone	Ewing Sarcoma	Mesenchymal	0		Male	Unknown	Yes	Yes	No	2.6137	NA	IARC	NA	0	RPMI-1640 + 10% FBS + 1% PenStrep + 4.5 mg/ml Glucose + 1 mM Sodium Pyruvate	NA	0	0
EW-18	SIDM00197	CVCL_1213	ACH-002115	Bone	Ewing Sarcoma	Mesenchymal	0		Unknown	Unknown	Yes	Yes	No	1.52759	NA	IARC	NA	0	RPMI-1640 + 10% FBS + 1% PenStrep + 4.5 mg/ml Glucose + 1 mM Sodium Pyruvate	NA	0	0
EW-22	SIDM00196	CVCL_1214	ACH-002116	Bone	Ewing Sarcoma	Mesenchymal	0		Unknown	Uknown	Yes	Yes	Yes	2.33379	57.6	Investigator	WSI stock	Investigator	RPMI-1640 + 10% FBS + 1% PenStrep + 4.5 mg/ml Glucose + 1 mM Sodium Pyruvate + 1% PenStrep + 4.5 mg/ml Glucose + 1 mM Sodium Pyruvate	RPMI-1640 + 10% FBS + 1% PenStrep + 4.5 mg/ml Glucose + 1 mM Sodium Pyruvate + 2 mM Glutamine	0	0
EW-24	SIDM00195	CVCL_1215	ACH-002117	Bone	Ewing Sarcoma	Mesenchymal	0		Unknown	Unknown	Yes	Yes	Yes	1.37574	187.733	Investigator	WSI stock	Investigator	RPMI-1640 + 10% FBS + 1% PenStrep + 4.5 mg/ml Glucose + 1 mM Sodium Pyruvate + 1% PenStrep + 4.5 mg/ml Glucose + 1 mM Sodium Pyruvate	NA	0	0
EW-3	SIDM00202	CVCL_1216	ACH-002118	Bone	Ewing Sarcoma	Mesenchymal	0		Male	14	Yes	Yes	No	1.60812	NA	IARC	NA	0	RPMI-1640 + 10% FBS + 1% PenStrep + 4.5 mg/ml Glucose + 1 mM Sodium Pyruvate	NA	0	0
EW-7	SIDM00201	CVCL_1217	ACH-002119	Bone	Ewing Sarcoma	Mesenchymal	0		Female	20	Yes	Yes	No	2.53821	NA	IARC	NA	0	RPMI-1640 + 10% FBS + 1% PenStrep + 4.5 mg/ml Glucose + 1 mM Sodium Pyruvate	NA	0	0
FADU	SIDM00860	CVCL_1218	ACH-000846	Head and Neck	Head And Neck Carcinoma	Squamous Cell Carcinoma	Hypopharyngeal Squamous Cell Carcinoma		Male	56	Yes	Yes	No	3.55117	NA	ATCC	NA	ATCC	DMEM/F-12 + 10% FBS + 1% PenStrep	NA	0	0
Farage	SIDM00859	CVCL_3302	ACH-001498	Haematopoietic and Lymphoid	B-Cell Non-Hodgkin Lymphoma	Haematopoietic and Lymphoid	Diffuse Large B-Cell Lymphoma	Lymphoid	Female	70	Yes	Yes	No	2.63934	NA	ATCC	NA	ATCC	RPMI-1640 + 10% FBS + 1% PenStrep + 4.5 mg/ml Glucose + 1 mM Sodium Pyruvate	NA	0	0
FLO-1	SIDM01041	CVCL_2045	ACH-001500	Esophagus	Esophageal Carcinoma	Adenocarcinoma	Esophageal Adenocarcinoma		Male	68	Yes	Yes	No	3.06103	NA	DSMZ	NA	DSMZ	RPMI-1640 + 10% FBS + 1% PenStrep + 4.5 mg/ml Glucose + 1 mM Sodium Pyruvate	NA	0	0
FTC-133	SIDM00213	CVCL_1219	ACH-000903	Thyroid	Thyroid Gland Carcinoma	Adenocarcinoma	Thyroid Gland Follicular Carcinoma		Male	42	Yes	Yes	No	2.8235	NA	ICLC	NA	ICLC	DMEM/F-12 + 10% FBS + 1% PenStrep	NA	0	0
FU-OV-1	SIDM01040	CVCL_2047	ACH-000574	Ovary	Ovarian Carcinoma	Adenocarcinoma	High Grade Ovarian Serous Adenocarcinoma		Female	65	Yes	Yes	No	1.35515	NA	DSMZ	NA	DSMZ	DMEM/F-12 + 10% FBS + 1% PenStrep	NA	0	0
FU97	SIDM00503	CVCL_2908	ACH-000633	Stomach	Gastric Carcinoma	Adenocarcinoma	Gastric Adenocarcinoma		Female	66	Yes	Yes	No	1.67034	NA	JCRB	NA	JCRB	DMEM/F-12 + 10% FBS + 1% PenStrep	NA	0	0
G-292-Clone-A141B1	SIDM00858	CVCL_2909	ACH-000082	Bone	Osteosarcoma	Mesenchymal	0		Female	9	Yes	Yes	Yes	1.62969	ND	ATCC	CMRI	ATCC	RPMI-1640 + 10% FBS + 1% PenStrep + 4.5 mg/ml Glucose + 1 mM Sodium Pyruvate + 1% PenStrep + 4.5 mg/ml Glucose + 1 mM Sodium Pyruvate	DMEM + 10% FBS	0	0
G-361	SIDM00857	CVCL_1220	ACH-000572	Skin	Melanoma	Melanocytic Neoplasm	0		Male	31	Yes	Yes	No	1.4279	NA	ATCC	NA	ATCC	RPMI-1640 + 10% FBS + 1% PenStrep + 4.5 mg/ml Glucose + 1 mM Sodium Pyruvate	NA	0	0
G-401	SIDM00856	CVCL_0270	ACH-000096	Other tissue	Rhabdoid Tumour Of The Kidney	Other Neoplasm	0		Male	0.25	Yes	Yes	No	4.10251	36	ATCC	NA	ATCC	RPMI-1640 + 10% FBS + 1% PenStrep + 4.5 mg/ml Glucose + 1 mM Sodium Pyruvate	NA	0	0
G-402	SIDM00855	CVCL_1221	ACH-000375	Soft Tissue	Gastrointestinal Stromal Tumor	Mesenchymal	Epithelioid Cell Type Gastrointestinal Stromal Tumor		Female	0.75	Yes	Yes	No	3.10008	NA	ATCC	NA	ATCC	RPMI-1640 + 10% FBS + 1% PenStrep + 4.5 mg/ml Glucose + 1 mM Sodium Pyruvate	NA	0	0
G-MEL	SIDM00129	CVCL_W798	ACH-002121	Skin	Melanoma	Melanocytic Neoplasm	Cutaneous Melanoma		Male	Unknown	Yes	Yes	No	4.93061	NA	Unknown	NA	0	DMEM/F-12 + 10% FBS + 1% PenStrep	NA	0	0
GA-10	SIDM00854	CVCL_1222	ACH-000162	Haematopoietic and Lymphoid	Burkitt Lymphoma	Haematopoietic and Lymphoid	0	Lymphoid	Male	41	Yes	Yes	No	3.47713	NA	ATCC	NA	ATCC	RPMI-1640 + 10% FBS + 1% PenStrep + 4.5 mg/ml Glucose + 1 mM Sodium Pyruvate	NA	0	0
GAK	SIDM00543	CVCL_1225	ACH-002120	Skin	Melanoma	Melanocytic Neoplasm	Vulvar Melanoma		Female	86	Yes	Yes	No	2.44984	NA	JCRB	NA	JCRB	DMEM/F-12 + 10% FBS + 1% PenStrep	NA	0	0
GAMG	SIDM01055	CVCL_1226	ACH-000098	Central Nervous System	Glioblastoma	Neuroepithelial Neoplasm	0		Female	42	Yes	Yes	No	2.64327	NA	DSMZ	NA	DSMZ	DMEM/F-12 + 10% FBS + 1% PenStrep	NA	0	0
GB-1	SIDM00581	CVCL_1227	ACH-000738	Central Nervous System	Glioblastoma	Neuroepithelial Neoplasm	0		Male	35	Yes	Yes	No	2.24744	NA	JCRB	NA	JCRB	DMEM/F-12 + 10% FBS + 1% PenStrep	NA	0	0
GCIY	SIDM00274	CVCL_1228	ACH-000047	Stomach	Gastric Carcinoma	Adenocarcinoma	Gastric Adenocarcinoma		Female	39	Yes	Yes	No	2.47647	NA	RIKEN	NA	RIKEN	DMEM/F-12 + 10% FBS + 1% PenStrep	NA	0	0
GCT	SIDM00853	CVCL_1229	ACH-000835	Soft Tissue	Undifferentiated Pleomorphic Sarcoma	Mesenchymal	0		Male	29	Yes	Yes	No	2.13948	NA	ATCC	NA	ATCC	RPMI-1640 + 10% FBS + 1% PenStrep + 4.5 mg/ml Glucose + 1 mM Sodium Pyruvate	NA	0	0
GDM-1	SIDM01057	CVCL_1230	ACH-000081	Haematopoietic and Lymphoid	Acute Myeloid Leukemia	Haematopoietic and Lymphoid	Adult Acute Myeloid Leukemia	Myeloid	Female	66	Yes	Yes	No	1.18621	NA	DSMZ	NA	DSMZ	RPMI-1640 + 10% FBS + 1% PenStrep + 4.5 mg/ml Glucose + 1 mM Sodium Pyruvate	NA	0	0
GI-1	SIDM00273	CVCL_1231	ACH-000756	Central Nervous System	Glioblastoma	Neuroepithelial Neoplasm	0		Male	61	Yes	Yes	No	1.74369	NA	RIKEN	NA	RIKEN	DMEM/F-12 + 10% FBS + 1% PenStrep	NA	0	0
GI-ME-N	SIDM00227	CVCL_1232	ACH-001344	Peripheral Nervous System	Neuroblastoma	Other Neoplasm	0		Female	4	Yes	Yes	No	2.03684	NA	ICLC	NA	ICLC	RPMI-1640 + 10% FBS + 1% PenStrep + 4.5 mg/ml Glucose + 1 mM Sodium Pyruvate	NA	0	0
GOTO	SIDM00544	CVCL_1234	ACH-001716	Peripheral Nervous System	Neuroblastoma	Other Neoplasm	0		Male	1	Yes	Yes	No	2.12323	NA	JCRB	NA	JCRB	RPMI-1640 + 10% FBS + 1% PenStrep + 4.5 mg/ml Glucose + 1 mM Sodium Pyruvate	NA	0	0
GP5d	SIDM00537	CVCL_1235	ACH-001345	Large Intestine	Colorectal Carcinoma	Adenocarcinoma	Colon Adenocarcinoma		Female	71	Yes	Yes	No	3.05871	NA	ECACC	NA	ECACC	DMEM/F-12 + 10% FBS + 1% PenStrep	NA	0	0
GR-ST	SIDM01259	CVCL_1236	ACH-002238	Haematopoietic and Lymphoid	B Acute Lymphoblastic Leukemia	Haematopoietic and Lymphoid	Childhood B Acute Lymphoblastic Leukemia	Lymphoid	Male	11	Yes	Yes	No	5.95516	NA	RIKEN	NA	RIKEN	RPMI-1640 + 10% FBS + 1% PenStrep + 4.5 mg/ml Glucose + 1 mM Sodium Pyruvate	NA	0	0
GRANTA-519	SIDM01058	CVCL_1818	ACH-000073	Haematopoietic and Lymphoid	B-Cell Non-Hodgkin Lymphoma	Haematopoietic and Lymphoid	Mantle Cell Lymphoma	Lymphoid	Female	58	Yes	Yes	No	1.44023	NA	DSMZ	NA	DSMZ	DMEM/F-12 + 10% FBS + 1% PenStrep	NA	0	0
H-EMC-SS	SIDM00535	CVCL_1238	ACH-001519	Bone	Chondrosarcoma	Mesenchymal	0		Female	77	Yes	Yes	Yes	1.71848	65	ECACC	ECACC	ECACC	DMEM/F-12 + 10% FBS + 1% PenStrep	MEM Alpha + 10% FBS + 2 mM Glutamine	0	0
H3255	SIDM00046	CVCL_6831	ACH-000109	Lung	Non-Small Cell Lung Carcinoma	Adenocarcinoma	Lung Adenocarcinoma		Female	Unknown	Yes	Yes	No	1.68178	NA	Unknown	NA	Unknown	RPMI-1640 + 10% FBS + 1% PenStrep + 4.5 mg/ml Glucose + 1 mM Sodium Pyruvate	NA	0	0
H4	SIDM00852	CVCL_1239	ACH-000389	Central Nervous System	Glioma	Neuroepithelial Neoplasm	Low Grade Glioma		Male	37	Yes	Yes	No	4.26467	NA	ATCC	NA	ATCC	DMEM/F-12 + 10% FBS + 1% PenStrep	NA	0	0
H9	SIDM01251	CVCL_1240	ACH-002240	Haematopoietic and Lymphoid	T-Cell Non-Hodgkin Lymphoma	Haematopoietic and Lymphoid	Cutaneous T-Cell Lymphoma	Lymphoid	Male	53	Yes	Yes	No	2.78726	NA	ATCC	NA	ATCC	RPMI-1640 + 10% FBS + 1% PenStrep + 4.5 mg/ml Glucose + 1 mM Sodium Pyruvate	NA	0	0
HA7-RCC	SIDM00188	CVCL_1241	ACH-002139	Kidney	Kidney Carcinoma	Carcinoma Type Unknown	0		Male	Unknown	Yes	Yes	No	2.29055	NA	Ludwig Institute for Cancer Research, Brussels	NA	0	DMEM/F-12 + 10% FBS + 1% PenStrep	NA	0	0
HAL-01	SIDM00289	CVCL_1242	ACH-002241	Haematopoietic and Lymphoid	B Acute Lymphoblastic Leukemia	Haematopoietic and Lymphoid	Childhood B Acute Lymphoblastic Leukemia	Lymphoid	Female	17	Yes	Yes	No	3.42816	NA	RIKEN	NA	RIKEN	RPMI-1640 + 10% FBS + 1% PenStrep + 4.5 mg/ml Glucose + 1 mM Sodium Pyruvate	NA	0	0
HARA	SIDM00598	CVCL_2914	ACH-000843	Lung	Non-Small Cell Lung Carcinoma	Squamous Cell Carcinoma	Squamous Cell Lung Carcinoma		Male	56	Yes	Yes	No	4.98125	NA	JCRB	NA	JCRB	RPMI-1640 + 10% FBS + 1% PenStrep + 4.5 mg/ml Glucose + 1 mM Sodium Pyruvate	NA	0	0
HC-1	SIDM01073	CVCL_1243	ACH-002242	Haematopoietic and Lymphoid	Hairy Cell Leukemia	Haematopoietic and Lymphoid	0	Lymphoid	Male	56	Yes	Yes	No	2.23673	NA	DSMZ	NA	DSMZ	RPMI-1640 + 10% FBS + 1% PenStrep + 4.5 mg/ml Glucose + 1 mM Sodium Pyruvate	NA	0	0
HCC-15	SIDM01072	CVCL_2057	ACH-000878	Lung	Non-Small Cell Lung Carcinoma	Squamous Cell Carcinoma	Squamous Cell Lung Carcinoma		Male	47	Yes	Yes	No	1.72673	NA	DSMZ	NA	DSMZ	DMEM/F-12 + 10% FBS + 1% PenStrep	NA	0	0
HCC-33	SIDM01071	CVCL_2058	ACH-000515	Lung	Small Cell Lung Carcinoma	Neuroendocrine Neoplasm	0		Male	52	Yes	Yes	No	1.98174	NA	DSMZ	NA	DSMZ	RPMI-1640 + 10% FBS + 1% PenStrep + 4.5 mg/ml Glucose + 1 mM Sodium Pyruvate	NA	0	0
HCC-366	SIDM01070	CVCL_2059	ACH-000840	Lung	Non-Small Cell Lung Carcinoma	Adenosquamous Carcinoma	Adenosquamous Lung Carcinoma		Female	80	Yes	Yes	No	2.04656	NA	DSMZ	NA	DSMZ	RPMI-1640 + 10% FBS + 1% PenStrep + 4.5 mg/ml Glucose + 1 mM Sodium Pyruvate	NA	0	0
HCC-78	SIDM01068	CVCL_2061	ACH-000562	Lung	Non-Small Cell Lung Carcinoma	Adenocarcinoma	Lung Adenocarcinoma		Male	65	Yes	Yes	No	1.89617	NA	DSMZ	NA	DSMZ	RPMI-1640 + 10% FBS + 1% PenStrep + 4.5 mg/ml Glucose + 1 mM Sodium Pyruvate	NA	0	0
HCC-827	SIDM01067	CVCL_2063	ACH-000012	Lung	Non-Small Cell Lung Carcinoma	Adenocarcinoma	Lung Adenocarcinoma		Female	39	Yes	Yes	No	2.12019	NA	DSMZ	NA	DSMZ	RPMI-1640 + 10% FBS + 1% PenStrep + 4.5 mg/ml Glucose + 1 mM Sodium Pyruvate	NA	0	0
HCC1143	SIDM00866	CVCL_1245	ACH-000374	Breast	Breast Carcinoma	Adenocarcinoma	Ductal Breast Carcinoma		Female	52	Yes	Yes	No	1.50153	117.736	ATCC	NA	ATCC	RPMI-1640 + 10% FBS + 1% PenStrep + 4.5 mg/ml Glucose + 1 mM Sodium Pyruvate	NA	0	0
HCC1187	SIDM00885	CVCL_1247	ACH-000111	Breast	Breast Carcinoma	Adenocarcinoma	Ductal Breast Carcinoma		Female	41	Yes	Yes	No	0.892374	NA	ATCC	NA	ATCC	RPMI-1640 + 10% FBS + 1% PenStrep + 4.5 mg/ml Glucose + 1 mM Sodium Pyruvate	NA	0	0
HCC1395	SIDM00884	CVCL_1249	ACH-000699	Breast	Breast Carcinoma	Adenocarcinoma	Ductal Breast Carcinoma		Female	43	Yes	Yes	No	1.38921	NA	ATCC	NA	ATCC	RPMI-1640 + 10% FBS + 1% PenStrep + 4.5 mg/ml Glucose + 1 mM Sodium Pyruvate	NA	0	0
HCC1419	SIDM00882	CVCL_1251	ACH-000277	Breast	Breast Carcinoma	Adenocarcinoma	Ductal Breast Carcinoma		Female	42	Yes	Yes	Yes	1.31174	144.161	ATCC	KCLB	ATCC, KCLB	RPMI-1640 + 10% FBS + 1% PenStrep + 4.5 mg/ml Glucose + 1 mM Sodium Pyruvate + 1% PenStrep + 4.5 mg/ml Glucose + 1 mM Sodium Pyruvate	RPMI-1640 + 10% FBS + 1% PenStrep + 4.5 mg/ml Glucose + 1 mM Sodium Pyruvate + 2 mM Glutamine	0	0
HCC1428	SIDM00881	CVCL_1252	ACH-000352	Breast	Breast Carcinoma	Adenocarcinoma	Breast Adenocarcinoma		Female	49	Yes	Yes	No	1.30522	NA	ATCC	NA	ATCC	RPMI-1640 + 10% FBS + 1% PenStrep + 4.5 mg/ml Glucose + 1 mM Sodium Pyruvate	NA	0	0
HCC1500	SIDM00879	CVCL_1254	ACH-000349	Breast	Breast Carcinoma	Adenocarcinoma	Ductal Breast Carcinoma		Female	32	Yes	Yes	No	1.21782	NA	ATCC	NA	ATCC	RPMI-1640 + 10% FBS + 1% PenStrep + 4.5 mg/ml Glucose + 1 mM Sodium Pyruvate	NA	0	0
HCC1569	SIDM00878	CVCL_1255	ACH-000930	Breast	Breast Carcinoma	Adenocarcinoma	Ductal Breast Carcinoma		Female	70	Yes	Yes	No	1.56882	NA	ATCC	NA	ATCC	RPMI-1640 + 10% FBS + 1% PenStrep + 4.5 mg/ml Glucose + 1 mM Sodium Pyruvate	NA	0	0
HCC1599	SIDM00877	CVCL_1256	ACH-000196	Breast	Breast Carcinoma	Adenocarcinoma	Ductal Breast Carcinoma		Female	44	Yes	Yes	No	1.87539	NA	ATCC	NA	ATCC	RPMI-1640 + 10% FBS + 1% PenStrep + 4.5 mg/ml Glucose + 1 mM Sodium Pyruvate	NA	0	0
HCC1806	SIDM00875	CVCL_1258	ACH-000624	Breast	Breast Carcinoma	Squamous Cell Carcinoma	Breast Squamous Cell Carcinoma		Female	60	Yes	Yes	No	3.05019	NA	ATCC	NA	ATCC	RPMI-1640 + 10% FBS + 1% PenStrep + 4.5 mg/ml Glucose + 1 mM Sodium Pyruvate	NA	0	0
HCC1937	SIDM00874	CVCL_0290	ACH-000223	Breast	Breast Carcinoma	Adenocarcinoma	Ductal Breast Carcinoma		Female	24	Yes	Yes	No	1.73989	NA	ATCC	NA	ATCC	RPMI-1640 + 10% FBS + 1% PenStrep + 4.5 mg/ml Glucose + 1 mM Sodium Pyruvate	NA	0	0
HCC1954	SIDM00872	CVCL_1259	ACH-000859	Breast	Breast Carcinoma	Adenocarcinoma	Ductal Breast Carcinoma		Female	61	Yes	Yes	No	1.52862	NA	ATCC	NA	ATCC	RPMI-1640 + 10% FBS + 1% PenStrep + 4.5 mg/ml Glucose + 1 mM Sodium Pyruvate	NA	0	0
HCC2157	SIDM00774	CVCL_1261	ACH-000691	Breast	Breast Carcinoma	Adenocarcinoma	Ductal Breast Carcinoma		Female	48	Yes	Yes	No	1.49362	NA	ATCC	NA	ATCC	DMEM/F-12 + 10% FBS + 1% PenStrep	NA	0	0
HCC2218	SIDM00772	CVCL_1263	ACH-000755	Breast	Breast Carcinoma	Adenocarcinoma	Ductal Breast Carcinoma		Female	38	Yes	Yes	No	1.01926	NA	ATCC	NA	ATCC	RPMI-1640 + 10% FBS + 1% PenStrep + 4.5 mg/ml Glucose + 1 mM Sodium Pyruvate	NA	0	0
HCC2998	SIDM00118	CVCL_1266	ACH-001081	Large Intestine	Colorectal Carcinoma	Adenocarcinoma	Colon Adenocarcinoma		Unknown	Unknown	Yes	Yes	Yes	3.28846	60	NCI	NCI	NCI	RPMI-1640 + 10% FBS + 1% PenStrep + 4.5 mg/ml Glucose + 1 mM Sodium Pyruvate + 1% PenStrep + 4.5 mg/ml Glucose + 1 mM Sodium Pyruvate	RPMI-1640 + 10% FBS + 1% PenStrep + 4.5 mg/ml Glucose + 1 mM Sodium Pyruvate + 2 mM Glutamine	0	0
HCC38	SIDM00675	CVCL_1267	ACH-000276	Breast	Breast Carcinoma	Adenocarcinoma	Ductal Breast Carcinoma		Female	50	Yes	Yes	No	1.24132	NA	ATCC	NA	ATCC	RPMI-1640 + 10% FBS + 1% PenStrep + 4.5 mg/ml Glucose + 1 mM Sodium Pyruvate	NA	0	0
HCC70	SIDM00673	CVCL_1270	ACH-000668	Breast	Breast Carcinoma	Adenocarcinoma	Ductal Breast Carcinoma		Female	49	Yes	Yes	No	1.3466	NA	ATCC	NA	ATCC	RPMI-1640 + 10% FBS + 1% PenStrep + 4.5 mg/ml Glucose + 1 mM Sodium Pyruvate	NA	0	0
HCE-4	SIDM00052	CVCL_1271	ACH-002243	Esophagus	Esophageal Carcinoma	Squamous Cell Carcinoma	Esophageal Squamous Cell Carcinoma		Unknown	Unknown	Yes	Yes	No	1.89119	NA	University of Pennsylvania Health System	NA	0	DMEM/F-12 + 10% FBS + 1% PenStrep	NA	0	0
HCT-116	SIDM00783	CVCL_0291	ACH-000971	Large Intestine	Colorectal Carcinoma	Carcinoma Type Unknown	0		Male	48	Yes	Yes	Yes	5.88396	ND	NCI	Investigator	NCI, Investigator	RPMI-1640 + 10% FBS + 1% PenStrep + 4.5 mg/ml Glucose + 1 mM Sodium Pyruvate + 1% PenStrep + 4.5 mg/ml Glucose + 1 mM Sodium Pyruvate	RPMI-1640 + 10% FBS + 1% PenStrep + 4.5 mg/ml Glucose + 1 mM Sodium Pyruvate	0	0
HCT-15	SIDM00789	CVCL_0292	ACH-000997	Large Intestine	Colorectal Carcinoma	Adenocarcinoma	Colon Adenocarcinoma		Male	Uknown	Yes	Yes	Yes	7.01265	24	NCI	NCI	NCI	RPMI-1640 + 10% FBS + 1% PenStrep + 4.5 mg/ml Glucose + 1 mM Sodium Pyruvate + 1% PenStrep + 4.5 mg/ml Glucose + 1 mM Sodium Pyruvate	RPMI-1640 + 10% FBS + 1% PenStrep + 4.5 mg/ml Glucose + 1 mM Sodium Pyruvate + 2 mM Glutamine	0	0
HDLM-2	SIDM01064	CVCL_0009	ACH-000267	Haematopoietic and Lymphoid	Hodgkin Lymphoma	Haematopoietic and Lymphoid	0	Lymphoid	Male	74	Yes	Yes	No	1.41677	NA	DSMZ	NA	DSMZ	RPMI-1640 + 10% FBS + 1% PenStrep + 4.5 mg/ml Glucose + 1 mM Sodium Pyruvate	NA	0	0
HDQ-P1	SIDM01062	CVCL_2067	ACH-000643	Breast	Breast Carcinoma	Adenocarcinoma	Ductal Breast Carcinoma		Female	50	Yes	Yes	No	1.87557	NA	DSMZ	NA	DSMZ	DMEM/F-12 + 10% FBS + 1% PenStrep	NA	0	0
HEC-1	SIDM00596	CVCL_1274	ACH-001517	Endometrium	Endometrial Carcinoma	Adenocarcinoma	Endometrial Adenocarcinoma		Female	71	Yes	Yes	No	1.79466	69	JCRB	NA	JCRB	DMEM/F-12 + 10% FBS + 1% PenStrep	NA	0	0
HEL	SIDM00594	CVCL_0001	ACH-000004	Haematopoietic and Lymphoid	Acute Myeloid Leukemia	Haematopoietic and Lymphoid	Erythroleukemia	Myeloid	Male	30	Yes	Yes	Yes	4.0672	39	JCRB	DSMZ	JCRB, DSMZ	RPMI-1640 + 10% FBS + 1% PenStrep + 4.5 mg/ml Glucose + 1 mM Sodium Pyruvate + 1% PenStrep + 4.5 mg/ml Glucose + 1 mM Sodium Pyruvate	RPMI-1640 + 10% FBS + 1% PenStrep + 4.5 mg/ml Glucose + 1 mM Sodium Pyruvate + 2 mM Glutamine	0	0
HeLa	SIDM00846	CVCL_0030	ACH-001086	Cervix	Cervical Carcinoma	Adenocarcinoma	Cervical Adenocarcinoma		Female	31	Yes	Yes	Yes	2.32299	43.6364	ATCC	ATCC	ATCC	DMEM/F-12 + 10% FBS + 1% PenStrep	DMEM + 10% FBS	0	0
Hep3B2-1-7	SIDM00672	CVCL_0326	ACH-000625	Liver	Hepatocellular Carcinoma	Adenocarcinoma	0		Male	8	Yes	Yes	No	2.84121	NA	ATCC	NA	ATCC	DMEM/F-12 + 10% FBS + 1% PenStrep	NA	0	0
Hey	SIDM00968	CVCL_0297	ACH-002140	Ovary	Ovarian Carcinoma	Adenocarcinoma	High Grade Ovarian Serous Adenocarcinoma		Female	Unknown	Yes	Yes	No	5.22101	NA	Cancer Science Institute of Singapore	NA	0	RPMI-1640 + 10% FBS + 1% PenStrep + 4.5 mg/ml Glucose + 1 mM Sodium Pyruvate	NA	0	0
HGC-27	SIDM00290	CVCL_1279	ACH-000847	Stomach	Gastric Carcinoma	Carcinoma Type Unknown	0		Unknown	Unknown	Yes	Yes	No	8.06726	27	RIKEN	NA	RIKEN	DMEM/F-12 + 10% FBS + 1% PenStrep	NA	0	0
HH	SIDM00671	CVCL_1280	ACH-000061	Haematopoietic and Lymphoid	T-Cell Non-Hodgkin Lymphoma	Haematopoietic and Lymphoid	Cutaneous T-Cell Lymphoma	Lymphoid	Male	61	Yes	Yes	Yes	1.16275	50	ATCC	DSMZ	ATCC, DSMZ	RPMI-1640 + 10% FBS + 1% PenStrep + 4.5 mg/ml Glucose + 1 mM Sodium Pyruvate + 1% PenStrep + 4.5 mg/ml Glucose + 1 mM Sodium Pyruvate	RPMI + 20% H.I FBS + 2 mM Glutamine	0	0
HL-60	SIDM00829	CVCL_0002	ACH-000002	Haematopoietic and Lymphoid	Acute Myeloid Leukemia	Haematopoietic and Lymphoid	Adult Acute Myeloid Leukemia	Myeloid	Female	35	Yes	Yes	No	1.46899	NA	ATCC	NA	ATCC	DMEM/F-12 + 10% FBS + 1% PenStrep	NA	0	0
HLE	SIDM00064	CVCL_1281	ACH-001089	Liver	Hepatocellular Carcinoma	Adenocarcinoma	0		Male	68	Yes	Yes	No	2.88031	NA	JCRB	NA	JCRB	DMEM/F-12 + 10% FBS + 1% PenStrep	NA	0	0
HMV-II	SIDM00291	CVCL_1282	ACH-002040	Skin	Melanoma	Melanocytic Neoplasm	Mucosal Melanoma		Female	65	Yes	Yes	No	2.91234	NA	RIKEN	NA	RIKEN	RPMI-1640 + 10% FBS + 1% PenStrep + 4.5 mg/ml Glucose + 1 mM Sodium Pyruvate	NA	0	0
HO-1-N-1	SIDM00592	CVCL_1284	ACH-002244	Head and Neck	Head And Neck Carcinoma	Squamous Cell Carcinoma	Oral Cavity Squamous Cell Carcinoma		Male	Unknown	Yes	Yes	No	5.29256	NA	JCRB	NA	JCRB	DMEM/F-12 + 10% FBS + 1% PenStrep	NA	0	0
HO-1-u-1	SIDM00591	CVCL_2784	ACH-002045	Head and Neck	Head And Neck Carcinoma	Squamous Cell Carcinoma	Oral Cavity Squamous Cell Carcinoma		Male	72	Yes	Yes	No	4.65335	NA	JCRB	NA	JCRB	DMEM/F-12 + 10% FBS + 1% PenStrep	NA	0	0
HOP-62	SIDM00133	CVCL_1285	ACH-000861	Lung	Non-Small Cell Lung Carcinoma	Adenocarcinoma	Lung Adenocarcinoma		Female	60	Yes	Yes	No	3.01179	24	NCI	NA	NCI	RPMI-1640 + 10% FBS + 1% PenStrep + 4.5 mg/ml Glucose + 1 mM Sodium Pyruvate	NA	0	0
HOP-92	SIDM00134	CVCL_1286	ACH-000825	Lung	Non-Small Cell Lung Carcinoma	Carcinoma Type Unknown	0		Male	62	Yes	Yes	Yes	1.94233	53.9028	NCI	NCI	NCI	DMEM/F-12 + 10% FBS + 1% PenStrep	RPMI-1640 + 10% FBS + 1% PenStrep + 4.5 mg/ml Glucose + 1 mM Sodium Pyruvate + 2 mM Glutamine	0	0
HOS	SIDM00806	CVCL_0312	ACH-000613	Bone	Osteosarcoma	Mesenchymal	0		Female	13	Yes	Yes	Yes	3.37156	ND	ATCC	ATCC	ATCC	DMEM/F-12 + 10% FBS + 1% PenStrep	DMEM + 10% FBS	0	0
HPAC	SIDM00670	CVCL_3517	ACH-000270	Pancreas	Pancreatic Carcinoma	Adenocarcinoma	Pancreatic Adenocarcinoma		Female	64	Yes	Yes	Yes	3.12719	28	ATCC	ATCC	ATCC	DMEM/F-12 + 10% FBS + 1% PenStrep	DMEM/F-12 + 10% FBS + 1x ITS + 2.5 mM Glutamine, 15 mM HEPES + 40 ng/ml Hydrocortisone, 10 ng/ml mouse Epidermal Growth Factor.	0	0
Hs-445	SIDM00668	CVCL_0761	ACH-002245	Haematopoietic and Lymphoid	Non-Cancerous	Non-Cancerous	B-Lymphoblastoid	Lymphoid	Female	56	Yes	Yes	No	1.00472	NA	ATCC	NA	ATCC	RPMI-1640 + 10% FBS + 1% PenStrep + 4.5 mg/ml Glucose + 1 mM Sodium Pyruvate	NA	0	0
Hs-578-T	SIDM00135	CVCL_0332	ACH-000148	Breast	Breast Carcinoma	Adenocarcinoma	Invasive Ductal Carcinoma Of No Special Type		Female	74	Yes	Yes	No	2.57203	66	NCI	NA	NCI	DMEM/F-12 + 10% FBS + 1% PenStrep	NA	0	0
Hs-633T	SIDM00667	CVCL_0832	ACH-002246	Soft Tissue	Fibrosarcoma	Mesenchymal	0		Female	25	Yes	Yes	No	6.18531	NA	ECACC	NA	ECACC	DMEM/F-12 + 10% FBS + 1% PenStrep	NA	0	0
Hs-683	SIDM00666	CVCL_0844	ACH-000067	Central Nervous System	Glioma	Neuroepithelial Neoplasm	Oligodendroglioma		Male	76	Yes	Yes	No	3.93303	NA	ATCC	NA	ATCC	DMEM/F-12 + 10% FBS + 1% PenStrep	NA	0	0
Hs-729-T	SIDM01560	CVCL_0871	ACH-000133	Soft Tissue	Rhabdomyosarcoma	Mesenchymal	Embryonal Rhabdomyosarcoma		Male	74	No	No	Yes	NA	ND	NA	ATCC	ATCC	NA	DMEM + 10% FBS	0	0
Hs-746T	SIDM00665	CVCL_0333	ACH-000616	Stomach	Gastric Carcinoma	Adenocarcinoma	Gastric Adenocarcinoma		Male	74	Yes	Yes	Yes	1.80589	77.6667	ATCC	ATCC	ATCC	DMEM/F-12 + 10% FBS + 1% PenStrep	DMEM + 20% FBS	0	0
Hs-766T	SIDM00664	CVCL_0334	ACH-000178	Pancreas	Pancreatic Carcinoma	Adenocarcinoma	Pancreatic Adenocarcinoma		Male	64	Yes	Yes	No	2.36427	NA	ATCC	NA	ATCC	DMEM/F-12 + 10% FBS + 1% PenStrep	NA	0	0
Hs-939-T	SIDM00663	CVCL_1036	ACH-000814	Skin	Melanoma	Melanocytic Neoplasm	0		Female	24	Yes	Yes	No	2.64135	NA	ATCC	NA	ATCC	DMEM/F-12 + 10% FBS + 1% PenStrep	NA	0	0
Hs-940-T	SIDM00662	CVCL_1038	ACH-000135	Skin	Melanoma	Melanocytic Neoplasm	Cutaneous Melanoma		Male	57	Yes	Yes	No	2.09752	NA	ATCC	NA	ATCC	DMEM/F-12 + 10% FBS + 1% PenStrep	NA	0	0
HSC-2	SIDM00590	CVCL_1287	ACH-000472	Head and Neck	Head And Neck Carcinoma	Squamous Cell Carcinoma	Oral Cavity Squamous Cell Carcinoma		Male	69	Yes	Yes	No	4.44008	NA	JCRB	NA	JCRB	DMEM/F-12 + 10% FBS + 1% PenStrep	NA	0	0
HSC-3	SIDM00589	CVCL_1288	ACH-000778	Head and Neck	Head And Neck Carcinoma	Squamous Cell Carcinoma	Tongue Squamous Cell Carcinoma		Male	64	Yes	Yes	No	4.32472	NA	JCRB	NA	JCRB	DMEM/F-12 + 10% FBS + 1% PenStrep	NA	0	0
HSC-39	SIDM00045	CVCL_A385	ACH-002141	Stomach	Gastric Carcinoma	Adenocarcinoma	Gastric Signet Ring Cell Adenocarcinoma		Male	54	Yes	Yes	No	7.74022	NA	Unknown;JCRB	NA	Unknown;JCRB	DMEM/F-12 + 10% FBS + 1% PenStrep	NA	0	0
HSC-4	SIDM00588	CVCL_1289	ACH-000546	Head and Neck	Head And Neck Carcinoma	Squamous Cell Carcinoma	Tongue Squamous Cell Carcinoma		Male	64	Yes	Yes	No	1.49504	NA	JCRB	NA	JCRB	DMEM/F-12 + 10% FBS + 1% PenStrep	NA	0	0
HT	SIDM00661	CVCL_1290	ACH-000914	Haematopoietic and Lymphoid	B-Cell Non-Hodgkin Lymphoma	Haematopoietic and Lymphoid	Diffuse Large B-Cell Lymphoma	Lymphoid	Male	70	Yes	Yes	No	3.81758	NA	ATCC	NA	ATCC	RPMI-1640 + 10% FBS + 1% PenStrep + 4.5 mg/ml Glucose + 1 mM Sodium Pyruvate	NA	0	0
HT-1080	SIDM00828	CVCL_0317	ACH-000054	Soft Tissue	Fibrosarcoma	Mesenchymal	0		Male	35	Yes	Yes	Yes	1.89142	ND	ATCC	ATCC	ATCC	DMEM/F-12 + 10% FBS + 1% PenStrep	DMEM + 10% FBS	0	0
HT-115	SIDM00534	CVCL_2520	ACH-000986	Large Intestine	Colorectal Carcinoma	Carcinoma Type Unknown	0		Unknown	Unknown	Yes	Yes	No	2.6083	NA	ECACC	NA	ECACC	DMEM/F-12 + 10% FBS + 1% PenStrep	NA	0	0
HT-1197	SIDM00676	CVCL_1291	ACH-000547	Bladder	Bladder Carcinoma	Carcinoma Type Unknown	0		Male	44	Yes	Yes	No	2.26708	69	ATCC	NA	ATCC	DMEM/F-12 + 10% FBS + 1% PenStrep	NA	0	0
HT-1376	SIDM00678	CVCL_1292	ACH-000724	Bladder	Bladder Carcinoma	Carcinoma Type Unknown	0		Female	58	Yes	Yes	Yes	1.23304	60	ATCC	ATCC	ATCC	DMEM/F-12 + 10% FBS + 1% PenStrep	MEM Alpha + 10% FBS + 2 mM Glutamine	0	0
HT-144	SIDM00695	CVCL_0318	ACH-000322	Skin	Melanoma	Melanocytic Neoplasm	0		Male	29	Yes	Yes	No	2.04759	NA	ATCC	NA	ATCC	RPMI-1640 + 10% FBS + 1% PenStrep + 4.5 mg/ml Glucose + 1 mM Sodium Pyruvate	NA	0	0
HT-29	SIDM00136	CVCL_0320	ACH-000552	Large Intestine	Colorectal Carcinoma	Adenocarcinoma	Colon Adenocarcinoma		Female	44	Yes	Yes	No	5.81366	NA	NCI	NA	NCI	RPMI-1640 + 10% FBS + 1% PenStrep + 4.5 mg/ml Glucose + 1 mM Sodium Pyruvate	NA	0	0
HT-3	SIDM00679	CVCL_1293	ACH-001525	Cervix	Cervical Carcinoma	Carcinoma Type Unknown	0		Female	59	Yes	Yes	No	1.23971	NA	ATCC	NA	ATCC	RPMI-1640 + 10% FBS + 1% PenStrep + 4.5 mg/ml Glucose + 1 mM Sodium Pyruvate	NA	0	0
HT55	SIDM00541	CVCL_1294	ACH-000926	Large Intestine	Colorectal Carcinoma	Carcinoma Type Unknown	0		Unknown	Unknown	Yes	Yes	No	4.03646	NA	ECACC	NA	ECACC	DMEM/F-12 + 10% FBS + 1% PenStrep	NA	0	0
HTC-C3	SIDM00496	CVCL_1295	ACH-001350	Thyroid	Thyroid Gland Carcinoma	Carcinoma NOS	Thyroid Gland Anaplastic Carcinoma		Female	44	Yes	Yes	No	2.45518	NA	RIKEN	NA	RIKEN	DMEM/F-12 + 10% FBS + 1% PenStrep	NA	0	0
HUCC-A1	NA	CVCL_M255	NA	Biliary Tract	Biliary Tract Carcinoma	Adenocarcinoma	Cholangiocarcinoma		Male	54	No	No	Yes	NA	ND	NA	JCRB	JCRB	NA	Ham's F-12 + 10% FBS	0	0
HuCCT1	SIDM00587	CVCL_0324	ACH-000976	Biliary Tract	Biliary Tract Carcinoma	Adenocarcinoma	Cholangiocarcinoma		Male	56	Yes	Yes	Yes	3.03987	35	JCRB	JCRB	JCRB	RPMI-1640 + 10% FBS + 1% PenStrep + 4.5 mg/ml Glucose + 1 mM Sodium Pyruvate + 1% PenStrep + 4.5 mg/ml Glucose + 1 mM Sodium Pyruvate	RPMI + 10% FBS + 2 mM Glutamine	0	0
huH-1	SIDM00586	CVCL_2956	ACH-000475	Liver	Hepatocellular Carcinoma	Adenocarcinoma	0		Male	53	Yes	Yes	No	2.75412	NA	JCRB	NA	JCRB	DMEM/F-12 + 10% FBS + 1% PenStrep	NA	0	0
HuH-7	SIDM00585	CVCL_0336	ACH-000480	Liver	Hepatocellular Carcinoma	Adenocarcinoma	0		Male	57	Yes	Yes	No	1.44762	NA	JCRB	NA	JCRB	DMEM/F-12 + 10% FBS + 1% PenStrep	NA	0	0
HuO-3N1	SIDM00584	CVCL_1297	ACH-002142	Bone	Osteosarcoma	Mesenchymal	0		Female	15	Yes	Yes	Yes	1.39392	71.64	JCRB	RIKEN	JCRB, RIKEN	RPMI-1640 + 10% FBS + 1% PenStrep + 4.5 mg/ml Glucose + 1 mM Sodium Pyruvate + 1% PenStrep + 4.5 mg/ml Glucose + 1 mM Sodium Pyruvate	RPMI-1640 + 10% FBS + 1% PenStrep + 4.5 mg/ml Glucose + 1 mM Sodium Pyruvate + 2 mM Glutamine	0	0
HuO9	SIDM00599	CVCL_1298	ACH-001526	Bone	Osteosarcoma	Mesenchymal	0		Female	13	Yes	Yes	Yes	1.68974	108	JCRB	JCRB	JCRB	RPMI-1640 + 10% FBS + 1% PenStrep + 4.5 mg/ml Glucose + 1 mM Sodium Pyruvate + 1% PenStrep + 4.5 mg/ml Glucose + 1 mM Sodium Pyruvate	RPMI-1640 + 10% FBS + 1% PenStrep + 4.5 mg/ml Glucose + 1 mM Sodium Pyruvate + 2 mM Glutamine	0	0
HuP-T3	SIDM00533	CVCL_1299	ACH-000118	Pancreas	Pancreatic Carcinoma	Adenocarcinoma	Pancreatic Adenocarcinoma		Male	66	Yes	Yes	No	2.11986	NA	ECACC	NA	ECACC	RPMI-1640 + 10% FBS + 1% PenStrep + 4.5 mg/ml Glucose + 1 mM Sodium Pyruvate	NA	0	0
HuP-T4	SIDM00531	CVCL_1300	ACH-000213	Pancreas	Pancreatic Carcinoma	Adenocarcinoma	Pancreatic Adenocarcinoma		Male	60	Yes	Yes	No	1.52011	NA	ECACC	NA	ECACC	DMEM/F-12 + 10% FBS + 1% PenStrep	NA	0	0
HuTu-80	SIDM00694	CVCL_1301	ACH-000538	Small Intestine	Duodenal Adenocarcinoma	Adenocarcinoma	0		Male	53	Yes	Yes	No	7.11349	NA	ATCC	NA	ATCC	DMEM/F-12 + 10% FBS + 1% PenStrep	NA	0	0
IA-LM	SIDM00306	CVCL_1302	ACH-000672	Lung	Non-Small Cell Lung Carcinoma	Adenocarcinoma	Lung Large Cell Carcinoma		Male	68	Yes	Yes	No	1.1973	NA	RIKEN	NA	RIKEN	DMEM/F-12 + 10% FBS + 1% PenStrep	NA	0	0
IGR-1	SIDM01060	CVCL_1303	ACH-000882	Skin	Melanoma	Melanocytic Neoplasm	0		Male	42	Yes	Yes	No	3.45119	NA	DSMZ	NA	DSMZ	DMEM/F-12 + 10% FBS + 1% PenStrep	NA	0	0
IGR-37	SIDM01066	CVCL_2075	ACH-000650	Skin	Melanoma	Melanocytic Neoplasm	0		Male	26	Yes	Yes	No	2.92804	NA	DSMZ	NA	DSMZ	DMEM/F-12 + 10% FBS + 1% PenStrep	NA	0	0
IGROV-1	SIDM00151	CVCL_1304	ACH-000966	Ovary	Ovarian Carcinoma	Adenocarcinoma	Ovarian Endometrioid Adenocarcinoma		Female	47	Yes	Yes	No	3.02466	38	NCI	NA	NCI	RPMI-1640 + 10% FBS + 1% PenStrep + 4.5 mg/ml Glucose + 1 mM Sodium Pyruvate	NA	0	0
IHH-4	SIDM00600	CVCL_2960	ACH-001528	Thyroid	Thyroid Gland Carcinoma	Adenocarcinoma	Thyroid Gland Papillary Carcinoma		Male	75	Yes	Yes	No	7.20334	NA	JCRB	NA	JCRB	DMEM/F-12 + 10% FBS + 1% PenStrep	NA	0	0
IM-9	SIDM00632	CVCL_1305	ACH-002247	Haematopoietic and Lymphoid	Non-Cancerous	Non-Cancerous	B-Lymphoblastoid	Lymphoid	Female	Unknown	Yes	Yes	No	8.51365	NA	JCRB	NA	JCRB	RPMI-1640 + 10% FBS + 1% PenStrep + 4.5 mg/ml Glucose + 1 mM Sodium Pyruvate	NA	0	0
IM-95	SIDM00602	CVCL_2961	ACH-000919	Stomach	Gastric Carcinoma	Adenocarcinoma	Gastric Adenocarcinoma		Male	63	Yes	Yes	No	2.60634	NA	JCRB	NA	JCRB	RPMI-1640 + 10% FBS + 1% PenStrep + 4.5 mg/ml Glucose + 1 mM Sodium Pyruvate	NA	0	0
IMR-5	SIDM01206	CVCL_1306	ACH-002248	Peripheral Nervous System	Neuroblastoma	Other Neoplasm	0		Male	1	Yes	Yes	No	3.80952	NA	ICLC	NA	ICLC	RPMI-1640 + 10% FBS + 1% PenStrep + 4.5 mg/ml Glucose + 1 mM Sodium Pyruvate	NA	0	0
IPC-298	SIDM01059	CVCL_1307	ACH-000915	Skin	Melanoma	Melanocytic Neoplasm	Cutaneous Melanoma		Female	62	Yes	Yes	No	3.47774	NA	DSMZ	NA	DSMZ	RPMI-1640 + 10% FBS + 1% PenStrep + 4.5 mg/ml Glucose + 1 mM Sodium Pyruvate	NA	0	0
IST-MEL1	SIDM00225	CVCL_1308	ACH-002143	Skin	Melanoma	Melanocytic Neoplasm	0		Male	Adult	Yes	Yes	No	3.79079	NA	ICLC	NA	ICLC	RPMI-1640 + 10% FBS + 1% PenStrep + 4.5 mg/ml Glucose + 1 mM Sodium Pyruvate	NA	0	0
IST-MES1	SIDM00224	CVCL_1311	ACH-000569	Lung	Mesothelioma	Mesothelial	Pleural Epithelioid Mesothelioma		Female	70	Yes	Yes	No	1.73493	NA	ICLC	NA	ICLC	DMEM/F-12 + 10% FBS + 1% PenStrep	NA	0	0
IST-SL1	SIDM00223	CVCL_1313	ACH-002144	Lung	Small Cell Lung Carcinoma	Neuroendocrine Neoplasm	0		Male	60	Yes	Yes	No	2.43601	NA	ICLC	NA	ICLC	RPMI-1640 + 10% FBS + 1% PenStrep + 4.5 mg/ml Glucose + 1 mM Sodium Pyruvate	NA	0	0
IST-SL2	SIDM00230	CVCL_1314	ACH-002145	Lung	Small Cell Lung Carcinoma	Neuroendocrine Neoplasm	0		Male	Unknown	Yes	Yes	Yes	0.930586	83.4885	ICLC	WSI stock	ICLC	RPMI-1640 + 10% FBS + 1% PenStrep + 4.5 mg/ml Glucose + 1 mM Sodium Pyruvate + 1% PenStrep + 4.5 mg/ml Glucose + 1 mM Sodium Pyruvate	RPMI-1640 + 10% FBS + 1% PenStrep + 4.5 mg/ml Glucose + 1 mM Sodium Pyruvate + 2 mM Glutamine	0	0
J82	SIDM00693	CVCL_0359	ACH-000396	Bladder	Bladder Carcinoma	Carcinoma Type Unknown	0		Male	58	Yes	Yes	No	1.64596	47	ATCC	NA	ATCC	DMEM/F-12 + 10% FBS + 1% PenStrep	NA	0	0
JAR	SIDM01039	CVCL_0360	ACH-001529	Placenta	Gestational Choriocarcinoma	Carcinoma NOS	0		Male	0	Yes	Yes	No	3.84902	NA	DSMZ	NA	DSMZ	RPMI-1640 + 10% FBS + 1% PenStrep + 4.5 mg/ml Glucose + 1 mM Sodium Pyruvate	NA	0	0
JEG-3	SIDM01218	CVCL_0363	ACH-001530	Placenta	Gestational Choriocarcinoma	Carcinoma NOS	0		Male	0	Yes	Yes	No	0.88401	NA	ATCC	NA	ATCC	DMEM/F-12 + 10% FBS + 1% PenStrep	NA	0	0
JEKO-1	SIDM01038	CVCL_1865	ACH-000357	Haematopoietic and Lymphoid	B-Cell Non-Hodgkin Lymphoma	Haematopoietic and Lymphoid	Mantle Cell Lymphoma	Lymphoid	Female	78	Yes	Yes	No	3.53996	50	DSMZ	NA	DSMZ	RPMI-1640 + 10% FBS + 1% PenStrep + 4.5 mg/ml Glucose + 1 mM Sodium Pyruvate	NA	0	0
JHH-1	SIDM00618	CVCL_2785	ACH-000620	Liver	Hepatocellular Carcinoma	Adenocarcinoma	0		Male	50	Yes	Yes	No	1.33635	NA	JCRB	NA	JCRB	DMEM/F-12 + 10% FBS + 1% PenStrep	NA	0	0
JHH-2	SIDM00617	CVCL_2786	ACH-000577	Liver	Hepatocellular Carcinoma	Adenocarcinoma	0		Male	57	Yes	Yes	No	2.41216	NA	JCRB	NA	JCRB	DMEM/F-12 + 10% FBS + 1% PenStrep	NA	0	0
JHH-4	SIDM00616	CVCL_2787	ACH-000476	Liver	Hepatocellular Carcinoma	Adenocarcinoma	0		Male	51	Yes	Yes	No	2.28833	NA	JCRB	NA	JCRB	DMEM/F-12 + 10% FBS + 1% PenStrep	NA	0	0
JHH-6	SIDM00615	CVCL_2788	ACH-000217	Liver	Hepatocellular Carcinoma	Adenocarcinoma	0		Female	57	Yes	Yes	No	3.16756	NA	JCRB	NA	JCRB	DMEM/F-12 + 10% FBS + 1% PenStrep	NA	0	0
JHH-7	SIDM00614	CVCL_2805	ACH-000848	Liver	Hepatocellular Carcinoma	Adenocarcinoma	0		Male	53	Yes	Yes	No	2.67606	NA	JCRB	NA	JCRB	DMEM/F-12 + 10% FBS + 1% PenStrep	NA	0	0
JHOS-2	SIDM00305	CVCL_4647	ACH-000132	Ovary	Ovarian Carcinoma	Adenocarcinoma	High Grade Ovarian Serous Adenocarcinoma		Female	45	Yes	Yes	No	2.63426	NA	RIKEN	NA	RIKEN	DMEM/F-12 + 10% FBS + 1% PenStrep	NA	0	0
JHOS-3	SIDM00304	CVCL_4648	ACH-002146	Ovary	Ovarian Carcinoma	Adenocarcinoma	Ovarian Serous Adenocarcinoma		Female	48	Yes	Yes	No	2.59298	NA	RIKEN	NA	RIKEN	DMEM/F-12 + 10% FBS + 1% PenStrep	NA	0	0
JHOS-4	SIDM00303	CVCL_4649	ACH-000584	Ovary	Ovarian Carcinoma	Adenocarcinoma	High Grade Ovarian Serous Adenocarcinoma		Female	44	Yes	Yes	No	1.89458	NA	RIKEN	NA	RIKEN	DMEM/F-12 + 10% FBS + 1% PenStrep	NA	0	0
JHU-011	SIDM00128	CVCL_5986	ACH-002249	Head and Neck	Head And Neck Carcinoma	Squamous Cell Carcinoma	Laryngeal Squamous Cell Carcinoma		Male	45	Yes	Yes	No	5.19932	NA	Unknown	NA	0	RPMI-1640 + 10% FBS + 1% PenStrep + 4.5 mg/ml Glucose + 1 mM Sodium Pyruvate	NA	0	0
JHU-022	SIDM00127	CVCL_5991	ACH-002250	Head and Neck	Head And Neck Carcinoma	Squamous Cell Carcinoma	Oral Cavity Squamous Cell Carcinoma		Male	53	Yes	Yes	No	2.66705	NA	Unknown	NA	0	RPMI-1640 + 10% FBS + 1% PenStrep + 4.5 mg/ml Glucose + 1 mM Sodium Pyruvate	NA	0	0
JHU-029	SIDM00690	CVCL_5993	ACH-002251	Head and Neck	Head And Neck Carcinoma	Squamous Cell Carcinoma	Laryngeal Squamous Cell Carcinoma		Male	70	Yes	Yes	No	3.09508	NA	ATCC	NA	ATCC	RPMI-1640 + 10% FBS + 1% PenStrep + 4.5 mg/ml Glucose + 1 mM Sodium Pyruvate	NA	0	0
JIMT-1	SIDM01037	CVCL_2077	ACH-000711	Breast	Breast Carcinoma	Adenocarcinoma	Ductal Breast Carcinoma		Female	62	Yes	Yes	No	2.11606	NA	DSMZ	NA	DSMZ	DMEM/F-12 + 10% FBS + 1% PenStrep	NA	0	0
JiyoyeP-2003	SIDM00808	CVCL_1317	ACH-002252	Haematopoietic and Lymphoid	Burkitt Lymphoma	Haematopoietic and Lymphoid	0	Lymphoid	Male	7	Yes	Yes	No	7.53154	39	ATCC	NA	ATCC	RPMI-1640 + 10% FBS + 1% PenStrep + 4.5 mg/ml Glucose + 1 mM Sodium Pyruvate	NA	0	0
JJN-3	SIDM01036	CVCL_2078	ACH-000653	Haematopoietic and Lymphoid	Plasma Cell Neoplasm	Haematopoietic and Lymphoid	Plasma Cell Leukemia	Lymphoid	Female	57	Yes	Yes	No	1.80591	NA	DSMZ	NA	DSMZ	DMEM/F-12 + 10% FBS + 1% PenStrep	NA	0	0
JM1	SIDM00689	CVCL_3532	ACH-000151	Haematopoietic and Lymphoid	B Acute Lymphoblastic Leukemia	Haematopoietic and Lymphoid	0	Lymphoid	Male	Unknown	Yes	Yes	No	2.63033	NA	ATCC	NA	ATCC	DMEM/F-12 + 10% FBS + 1% PenStrep	NA	0	0
JSC-1	SIDM00688	CVCL_3728	ACH-002253	Haematopoietic and Lymphoid	B-Cell Non-Hodgkin Lymphoma	Haematopoietic and Lymphoid	Diffuse Large B-Cell Lymphoma	Lymphoid	Male	52	Yes	Yes	No	3.60774	NA	ATCC	NA	ATCC	RPMI-1640 + 10% FBS + 1% PenStrep + 4.5 mg/ml Glucose + 1 mM Sodium Pyruvate	NA	0	0
Jurkat	SIDM01016	CVCL_0065	ACH-000995	Haematopoietic and Lymphoid	T Acute Lymphoblastic Leukemia	Haematopoietic and Lymphoid	Childhood T Acute Lymphoblastic Leukemia	Lymphoid	Male	14	Yes	Yes	No	2.70235	30	DSMZ	NA	DSMZ	RPMI-1640 + 10% FBS + 1% PenStrep + 4.5 mg/ml Glucose + 1 mM Sodium Pyruvate	NA	0	0
JURL-MK1	SIDM01015	CVCL_2086	ACH-000326	Haematopoietic and Lymphoid	Chronic Myelogenous Leukemia	Haematopoietic and Lymphoid	0	Myeloid	Male	73	Yes	Yes	No	7.75657	NA	DSMZ	NA	DSMZ	RPMI-1640 + 10% FBS + 1% PenStrep + 4.5 mg/ml Glucose + 1 mM Sodium Pyruvate	NA	0	0
JVM-2	SIDM01013	CVCL_1319	ACH-000106	Haematopoietic and Lymphoid	B-Cell Non-Hodgkin Lymphoma	Haematopoietic and Lymphoid	Mantle Cell Lymphoma	Lymphoid	Female	63	Yes	Yes	No	3.01444	45	DSMZ	NA	DSMZ	RPMI-1640 + 10% FBS + 1% PenStrep + 4.5 mg/ml Glucose + 1 mM Sodium Pyruvate	NA	0	0
JVM-3	SIDM01012	CVCL_1320	ACH-000346	Haematopoietic and Lymphoid	B-Cell Prolymphocytic Leukemia	Haematopoietic and Lymphoid	0	Lymphoid	Male	73	Yes	Yes	No	3.54139	NA	DSMZ	NA	DSMZ	RPMI-1640 + 10% FBS + 1% PenStrep + 4.5 mg/ml Glucose + 1 mM Sodium Pyruvate	NA	0	0
K-562	SIDM00791	CVCL_0004	ACH-000551	Haematopoietic and Lymphoid	Chronic Myelogenous Leukemia	Haematopoietic and Lymphoid	0	Myeloid	Female	53	Yes	Yes	Yes	3.21921	ND	NCI	ATCC	NCI, ATCC	DMEM/F-12 + 10% FBS + 1% PenStrep	DMEM + 10% FBS	0	0
K052	SIDM00018	CVCL_1321	ACH-000498	Haematopoietic and Lymphoid	Acute Myeloid Leukemia	Haematopoietic and Lymphoid	Adult Acute Myeloid Leukemia	Myeloid	Male	46	No	Yes	No	1.01368	NA	JCRB	WSI stock	JCRB	DMEM/F-12 + 10% FBS + 1% PenStrep	NA	0	0
K2	SIDM00126	CVCL_AT85	ACH-002147	Skin	Melanoma	Melanocytic Neoplasm	0		Unknown	Unknown	Yes	Yes	No	1.90562	NA	Unknown	NA	0	DMEM/F-12 + 10% FBS + 1% PenStrep	NA	0	0
K5	SIDM00056	CVCL_1322	ACH-002148	Thyroid	Thyroid Gland Carcinoma	Adenocarcinoma	Thyroid Gland Papillary Carcinoma		Male	58	Yes	Yes	No	6.19763	NA	Unknown	NA	0	DMEM/F-12 + 10% FBS + 1% PenStrep	NA	GLAG-66	Thyroid, papillary carcinoma
KALS-1	SIDM00613	CVCL_1323	ACH-000231	Central Nervous System	Glioblastoma	Neuroepithelial Neoplasm	0		Female	74	Yes	Yes	No	2.24802	NA	JCRB	NA	JCRB	RPMI-1640 + 10% FBS + 1% PenStrep + 4.5 mg/ml Glucose + 1 mM Sodium Pyruvate	NA	0	0
KARPAS-1106P	SIDM01011	CVCL_1821	ACH-002254	Haematopoietic and Lymphoid	B-Cell Non-Hodgkin Lymphoma	Haematopoietic and Lymphoid	Diffuse Large B-Cell Lymphoma	Lymphoid	Female	23	Yes	Yes	No	1.60609	NA	ECACC	NA	ECACC	RPMI-1640 + 10% FBS + 1% PenStrep + 4.5 mg/ml Glucose + 1 mM Sodium Pyruvate	NA	0	0
KARPAS-231	SIDM01017	CVCL_1822	ACH-002255	Haematopoietic and Lymphoid	B Acute Lymphoblastic Leukemia	Haematopoietic and Lymphoid	Adult B Acute Lymphoblastic Leukemia	Lymphoid	Female	71	Yes	Yes	No	0.861844	NA	ECACC	NA	ECACC	RPMI-1640 + 10% FBS + 1% PenStrep + 4.5 mg/ml Glucose + 1 mM Sodium Pyruvate	NA	0	0
KARPAS-299	SIDM01010	CVCL_1324	ACH-000053	Haematopoietic and Lymphoid	T-Cell Non-Hodgkin Lymphoma	Haematopoietic and Lymphoid	Anaplastic Large Cell Lymphoma	Lymphoid	Male	25	Yes	Yes	No	3.71673	NA	ECACC	NA	ECACC	RPMI-1640 + 10% FBS + 1% PenStrep + 4.5 mg/ml Glucose + 1 mM Sodium Pyruvate	NA	0	0
KARPAS-422	SIDM01008	CVCL_1325	ACH-000315	Haematopoietic and Lymphoid	B-Cell Non-Hodgkin Lymphoma	Haematopoietic and Lymphoid	Diffuse Large B-Cell Lymphoma	Lymphoid	Female	73	Yes	Yes	No	3.92986	NA	ECACC	NA	ECACC	RPMI-1640 + 10% FBS + 1% PenStrep + 4.5 mg/ml Glucose + 1 mM Sodium Pyruvate	NA	0	0
KARPAS-45	SIDM01007	CVCL_1326	ACH-002256	Haematopoietic and Lymphoid	T Acute Lymphoblastic Leukemia	Haematopoietic and Lymphoid	Childhood T Acute Lymphoblastic Leukemia	Lymphoid	Male	2	Yes	Yes	No	1.20083	NA	ECACC	NA	ECACC	RPMI-1640 + 10% FBS + 1% PenStrep + 4.5 mg/ml Glucose + 1 mM Sodium Pyruvate	NA	0	0
KARPAS-620	SIDM01006	CVCL_1823	ACH-000193	Haematopoietic and Lymphoid	Plasma Cell Neoplasm	Haematopoietic and Lymphoid	Plasma Cell Leukemia	Lymphoid	Female	77	Yes	Yes	No	1.44882	NA	Ximbio	NA	Ximbio	RPMI-1640 + 10% FBS + 1% PenStrep + 4.5 mg/ml Glucose + 1 mM Sodium Pyruvate	NA	0	0
KASUMI-1	SIDM01005	CVCL_0589	ACH-000263	Haematopoietic and Lymphoid	Acute Myeloid Leukemia	Haematopoietic and Lymphoid	Childhood Acute Myeloid Leukemia	Myeloid	Male	7	Yes	Yes	No	2.00853	NA	DSMZ	NA	DSMZ	RPMI-1640 + 10% FBS + 1% PenStrep + 4.5 mg/ml Glucose + 1 mM Sodium Pyruvate	NA	0	0
KATOIII	SIDM00687	CVCL_0371	ACH-000793	Stomach	Gastric Carcinoma	Adenocarcinoma	Gastric Signet Ring Cell Adenocarcinoma		Male	57	Yes	Yes	No	2.02596	48	ATCC	NA	ATCC	DMEM/F-12 + 10% FBS + 1% PenStrep	NA	0	0
KCL-22	SIDM01004	CVCL_2091	ACH-000983	Haematopoietic and Lymphoid	Chronic Myelogenous Leukemia	Haematopoietic and Lymphoid	0	Myeloid	Female	32	Yes	Yes	No	4.26747	NA	DSMZ	NA	DSMZ	RPMI-1640 + 10% FBS + 1% PenStrep + 4.5 mg/ml Glucose + 1 mM Sodium Pyruvate	NA	0	0
KE-37	SIDM01003	CVCL_1327	ACH-000101	Haematopoietic and Lymphoid	T Acute Lymphoblastic Leukemia	Haematopoietic and Lymphoid	Adult T Acute Lymphoblastic Leukemia	Lymphoid	Male	27	Yes	Yes	No	2.65731	NA	DSMZ	NA	DSMZ	RPMI-1640 + 10% FBS + 1% PenStrep + 4.5 mg/ml Glucose + 1 mM Sodium Pyruvate	NA	0	0
KELLY	SIDM01009	CVCL_2092	ACH-000259	Peripheral Nervous System	Neuroblastoma	Other Neoplasm	0		Female	1	Yes	Yes	No	2.62236	NA	DSMZ	NA	DSMZ	RPMI-1640 + 10% FBS + 1% PenStrep + 4.5 mg/ml Glucose + 1 mM Sodium Pyruvate	NA	0	0
KG-1	SIDM00785	CVCL_0374	ACH-000386	Haematopoietic and Lymphoid	Acute Myeloid Leukemia	Haematopoietic and Lymphoid	Adult Acute Myeloid Leukemia	Myeloid	Male	59	Yes	Yes	No	1.56812	50	ATCC	NA	ATCC	DMEM/F-12 + 10% FBS + 1% PenStrep	NA	0	0
KGN	SIDM00302	CVCL_0375	ACH-002149	Ovary	Ovarian Granulosa Cell Tumor	Other Neoplasm	0		Female	63	Yes	Yes	No	3.48046	NA	RIKEN	NA	RIKEN	DMEM/F-12 + 10% FBS + 1% PenStrep	NA	0	0
KHOS-312H	NA	CVCL_2545	NA	Bone	Osteosarcoma	Mesenchymal	0		Female	13	No	No	Yes	NA	ND	NA	ATCC	ATCC	NA	MEM Alpha + 10% FBS + 2 mM Glutamine	0	0
KINGS-1	SIDM00612	CVCL_1328	ACH-002257	Central Nervous System	Glioma	Neuroepithelial Neoplasm	Low Grade Glioma		Male	67	Yes	Yes	No	2.24822	NA	JCRB	NA	JCRB	RPMI-1640 + 10% FBS + 1% PenStrep + 4.5 mg/ml Glucose + 1 mM Sodium Pyruvate	NA	0	0
KKU-100	SIDM01579	CVCL_3996	ACH-001536	Biliary Tract	Biliary Tract Carcinoma	Adenocarcinoma	Cholangiocarcinoma		Female	65	No	No	Yes	NA	55	NA	JCRB	JCRB	NA	DMEM + 10% FBS	0	0
KKU-M055	NA	CVCL_M258	ACH-001537	Biliary Tract	Biliary Tract Carcinoma	Adenocarcinoma	Cholangiocarcinoma		Male	56	No	No	Yes	NA	ND	NA	JCRB	JCRB	NA	DMEM + 10% FBS	0	0
KKU-M213	SIDM01801	CVCL_M261	ACH-001538	Biliary Tract	Biliary Tract Carcinoma	Adenocarcinoma	Cholangiocarcinoma		Male	58	No	No	Yes	NA	72	NA	JCRB	JCRB	NA	DMEM + 10% FBS	0	0
KLE	SIDM00686	CVCL_1329	ACH-000293	Endometrium	Endometrial Carcinoma	Adenocarcinoma	Endometrial Adenocarcinoma		Female	64	Yes	Yes	No	1.95758	NA	ATCC	NA	ATCC	DMEM/F-12 + 10% FBS + 1% PenStrep	NA	0	0
KM-H2	SIDM01018	CVCL_1330	ACH-000815	Haematopoietic and Lymphoid	Hodgkin Lymphoma	Haematopoietic and Lymphoid	0	Lymphoid	Male	37	Yes	Yes	No	2.34301	NA	DSMZ	NA	DSMZ	RPMI-1640 + 10% FBS + 1% PenStrep + 4.5 mg/ml Glucose + 1 mM Sodium Pyruvate	NA	0	0
KM12	SIDM00150	CVCL_1331	ACH-000969	Large Intestine	Colorectal Carcinoma	Carcinoma Type Unknown	0		Unknown	Unknown	Yes	Yes	No	4.465	30	NCI	NA	NCI	RPMI-1640 + 10% FBS + 1% PenStrep + 4.5 mg/ml Glucose + 1 mM Sodium Pyruvate	NA	0	0
KMH-2	SIDM00619	CVCL_S641	ACH-002397	Thyroid	Thyroid Gland Carcinoma	Carcinoma NOS	Thyroid Gland Anaplastic Carcinoma		Male	71	Yes	Yes	No	1.89298	NA	JCRB	NA	JCRB	RPMI-1640 + 10% FBS + 1% PenStrep + 4.5 mg/ml Glucose + 1 mM Sodium Pyruvate	NA	0	0
KMOE-2	SIDM01019	CVCL_1332	ACH-002258	Haematopoietic and Lymphoid	Acute Myeloid Leukemia	Haematopoietic and Lymphoid	Erythroleukemia	Myeloid	Female	2	Yes	Yes	No	1.90321	NA	DSMZ	NA	DSMZ	RPMI-1640 + 10% FBS + 1% PenStrep + 4.5 mg/ml Glucose + 1 mM Sodium Pyruvate	NA	0	0
KMRC-1	SIDM00611	CVCL_2983	ACH-000684	Kidney	Kidney Carcinoma	Adenocarcinoma	Clear Cell Renal Cell Carcinoma		Male	Unknown	Yes	Yes	No	1.81387	NA	JCRB	NA	JCRB	DMEM/F-12 + 10% FBS + 1% PenStrep	NA	0	0
KMRC-20	SIDM00609	CVCL_2986	ACH-000250	Kidney	Kidney Carcinoma	Adenocarcinoma	Clear Cell Renal Cell Carcinoma		Unknown	Unknown	Yes	Yes	Yes	2.84731	60	JCRB	CBA	JCRB	DMEM/F-12 + 10% FBS + 1% PenStrep	DMEM + 10% FBS	0	0
KMS-11	SIDM00608	CVCL_2989	ACH-000714	Haematopoietic and Lymphoid	Plasma Cell Neoplasm	Haematopoietic and Lymphoid	Plasma Cell Myeloma	Lymphoid	Female	67	Yes	Yes	No	3.73482	NA	JCRB	NA	JCRB	RPMI-1640 + 10% FBS + 1% PenStrep + 4.5 mg/ml Glucose + 1 mM Sodium Pyruvate	NA	0	0
KMS-12-BM	SIDM01020	CVCL_1334	ACH-000380	Haematopoietic and Lymphoid	Plasma Cell Neoplasm	Haematopoietic and Lymphoid	Plasma Cell Myeloma	Lymphoid	Female	64	Yes	Yes	No	2.47498	41	DSMZ	NA	DSMZ	RPMI-1640 + 10% FBS + 1% PenStrep + 4.5 mg/ml Glucose + 1 mM Sodium Pyruvate	NA	0	0
KNS-42	SIDM00607	CVCL_0378	ACH-000622	Central Nervous System	Glioblastoma	Neuroepithelial Neoplasm	0		Male	16	Yes	Yes	No	1.63934	NA	JCRB	NA	JCRB	DMEM/F-12 + 10% FBS + 1% PenStrep	NA	0	0
KNS-62	SIDM00606	CVCL_1335	ACH-000858	Lung	Non-Small Cell Lung Carcinoma	Squamous Cell Carcinoma	Squamous Cell Lung Carcinoma		Male	49	Yes	Yes	No	3.31036	NA	JCRB	NA	JCRB	DMEM/F-12 + 10% FBS + 1% PenStrep	NA	0	0
KNS-81-FD	SIDM01210	CVCL_1336	ACH-002259	Central Nervous System	Glioblastoma	Neuroepithelial Neoplasm	0		Male	65	Yes	Yes	No	1.87007	NA	JCRB	WSI stock	JCRB	DMEM/F-12 + 10% FBS + 1% PenStrep	NA	0	0
KON	SIDM00604	CVCL_3001	ACH-001542	Head and Neck	Head And Neck Carcinoma	Squamous Cell Carcinoma	Oral Cavity Squamous Cell Carcinoma		Male	76	Yes	Yes	No	5.6972	NA	JCRB	NA	JCRB	DMEM/F-12 + 10% FBS + 1% PenStrep	NA	0	0
KOPN-8	SIDM01034	CVCL_1866	ACH-001106	Haematopoietic and Lymphoid	B Acute Lymphoblastic Leukemia	Haematopoietic and Lymphoid	Childhood B Acute Lymphoblastic Leukemia	Lymphoid	Female	0.25	Yes	Yes	No	3.06553	NA	DSMZ	NA	DSMZ	RPMI-1640 + 10% FBS + 1% PenStrep + 4.5 mg/ml Glucose + 1 mM Sodium Pyruvate	NA	0	0
KOSC-2	SIDM00603	CVCL_1337	ACH-002260	Head and Neck	Head And Neck Carcinoma	Squamous Cell Carcinoma	Oral Cavity Squamous Cell Carcinoma		Male	51	Yes	Yes	No	5.23718	NA	JCRB	NA	JCRB	RPMI-1640 + 10% FBS + 1% PenStrep + 4.5 mg/ml Glucose + 1 mM Sodium Pyruvate	NA	0	0
KP-1N	SIDM00583	CVCL_3002	ACH-001107	Pancreas	Pancreatic Carcinoma	Adenocarcinoma	Pancreatic Ductal Adenocarcinoma		Male	56	Yes	Yes	No	4.05162	NA	JCRB	NA	JCRB	RPMI-1640 + 10% FBS + 1% PenStrep + 4.5 mg/ml Glucose + 1 mM Sodium Pyruvate	NA	PANC-1	Pancreatic carcinoma
KP-2	SIDM00582	CVCL_3004	ACH-000281	Pancreas	Pancreatic Carcinoma	Carcinoma Type Unknown	0		Female	65	Yes	Yes	No	1.84613	NA	JCRB	NA	JCRB	DMEM/F-12 + 10% FBS + 1% PenStrep	NA	0	0
KP-3	SIDM00571	CVCL_3005	ACH-000108	Pancreas	Pancreatic Carcinoma	Adenosquamous Carcinoma	Pancreatic Adenosquamous Carcinoma		Male	75	Yes	Yes	No	2.21225	NA	JCRB	NA	JCRB	RPMI-1640 + 10% FBS + 1% PenStrep + 4.5 mg/ml Glucose + 1 mM Sodium Pyruvate	NA	0	0
KP-4	SIDM00301	CVCL_1338	ACH-000265	Pancreas	Pancreatic Carcinoma	Carcinoma Type Unknown	0		Male	50	Yes	Yes	No	3.12054	NA	RIKEN	NA	RIKEN	DMEM/F-12 + 10% FBS + 1% PenStrep	NA	0	0
KP-N-RT-BM-1	SIDM00557	CVCL_1339	ACH-000345	Peripheral Nervous System	Neuroblastoma	Other Neoplasm	0		Female	1	Yes	Yes	No	1.1388	NA	JCRB	NA	JCRB	RPMI-1640 + 10% FBS + 1% PenStrep + 4.5 mg/ml Glucose + 1 mM Sodium Pyruvate	NA	0	0
KP-N-YN	SIDM00556	CVCL_1341	ACH-000227	Peripheral Nervous System	Neuroblastoma	Other Neoplasm	0		Male	2	Yes	Yes	No	1.3797	NA	JCRB	NA	JCRB	RPMI-1640 + 10% FBS + 1% PenStrep + 4.5 mg/ml Glucose + 1 mM Sodium Pyruvate	NA	0	0
KP-N-YS	SIDM00157	CVCL_1342	ACH-002261	Peripheral Nervous System	Neuroblastoma	Other Neoplasm	0		Male	4	Yes	Yes	No	2.16482	NA	Kyoto Prefectural University of Medicine	NA	0	RPMI-1640 + 10% FBS + 1% PenStrep + 4.5 mg/ml Glucose + 1 mM Sodium Pyruvate	NA	0	0
KPD	NA	CVCL_B412	NA	Bone	Osteosarcoma	Mesenchymal	0		Male	8	No	No	Yes	NA	ND	NA	Investigator	Investigator	NA	RPMI-1640 + 10% FBS + 1% PenStrep + 4.5 mg/ml Glucose + 1 mM Sodium Pyruvate + 2 mM Glutamine	0	0
KS-1	SIDM00555	CVCL_1343	ACH-000631	Central Nervous System	Glioblastoma	Neuroepithelial Neoplasm	0		Female	45	Yes	Yes	Yes	2.73744	46.5	JCRB	JCRB	JCRB	DMEM/F-12 + 10% FBS + 1% PenStrep	MEM Alpha + 10% FBS + 2 mM Glutamine + 1.5% Glucose	0	0
KU-19-19	SIDM01033	CVCL_1344	ACH-000486	Bladder	Bladder Carcinoma	Carcinoma Type Unknown	0		Male	76	Yes	Yes	No	4.43257	NA	DSMZ	NA	DSMZ	RPMI-1640 + 10% FBS + 1% PenStrep + 4.5 mg/ml Glucose + 1 mM Sodium Pyruvate	NA	0	0
KU812	SIDM00308	CVCL_0379	ACH-000074	Haematopoietic and Lymphoid	Chronic Myelogenous Leukemia	Haematopoietic and Lymphoid	0	Myeloid	Male	38	Yes	Yes	No	1.8516	76	RIKEN	NA	RIKEN	RPMI-1640 + 10% FBS + 1% PenStrep + 4.5 mg/ml Glucose + 1 mM Sodium Pyruvate	NA	0	0
KURAMOCHI	SIDM00554	CVCL_1345	ACH-000524	Ovary	Ovarian Carcinoma	Adenocarcinoma	High Grade Ovarian Serous Adenocarcinoma		Female	Unknown	Yes	Yes	No	1.03797	NA	JCRB	NA	JCRB	RPMI-1640 + 10% FBS + 1% PenStrep + 4.5 mg/ml Glucose + 1 mM Sodium Pyruvate	NA	0	0
KY821	SIDM00553	CVCL_1346	ACH-002262	Haematopoietic and Lymphoid	Acute Myeloid Leukemia	Haematopoietic and Lymphoid	Acute Myelomonocytic Leukemia	Myeloid	Male	28	Yes	Yes	No	2.40749	80	JCRB	NA	JCRB	RPMI-1640 + 10% FBS + 1% PenStrep + 4.5 mg/ml Glucose + 1 mM Sodium Pyruvate	NA	0	0
KYAE-1	SIDM00530	CVCL_1825	ACH-001544	Esophagus	Esophageal Carcinoma	Adenocarcinoma	Esophageal Adenocarcinoma		Male	60	Yes	Yes	No	1.09645	NA	ECACC	NA	ECACC	RPMI-1640 + 10% FBS + 1% PenStrep + 4.5 mg/ml Glucose + 1 mM Sodium Pyruvate	NA	0	0
KYM-1	SIDM00552	CVCL_3007	ACH-000607	Soft Tissue	Rhabdomyosarcoma	Mesenchymal	Alveolar Rhabdomyosarcoma		Male	1	Yes	Yes	Yes	3.91506	32.5	JCRB	JCRB	JCRB	DMEM/F-12 + 10% FBS + 1% PenStrep	DMEM + 10% FBS	0	0
KYSE-140	SIDM01032	CVCL_1347	ACH-000823	Esophagus	Esophageal Carcinoma	Squamous Cell Carcinoma	Esophageal Squamous Cell Carcinoma		Male	54	Yes	Yes	No	2.99455	NA	DSMZ	NA	DSMZ	RPMI-1640 + 10% FBS + 1% PenStrep + 4.5 mg/ml Glucose + 1 mM Sodium Pyruvate	NA	0	0
KYSE-150	SIDM01031	CVCL_1348	ACH-000855	Esophagus	Esophageal Carcinoma	Squamous Cell Carcinoma	Esophageal Squamous Cell Carcinoma		Female	49	Yes	Yes	No	5.90379	NA	DSMZ	NA	DSMZ	RPMI-1640 + 10% FBS + 1% PenStrep + 4.5 mg/ml Glucose + 1 mM Sodium Pyruvate	NA	0	0
KYSE-180	SIDM01030	CVCL_1349	ACH-000693	Esophagus	Esophageal Carcinoma	Squamous Cell Carcinoma	Esophageal Squamous Cell Carcinoma		Male	53	Yes	Yes	No	3.58891	NA	DSMZ	NA	DSMZ	RPMI-1640 + 10% FBS + 1% PenStrep + 4.5 mg/ml Glucose + 1 mM Sodium Pyruvate	NA	0	0
KYSE-220	SIDM00551	CVCL_1359	ACH-002263	Esophagus	Esophageal Carcinoma	Squamous Cell Carcinoma	Esophageal Squamous Cell Carcinoma		Male	78	Yes	Yes	No	4.52373	NA	JCRB	NA	JCRB	RPMI-1640 + 10% FBS + 1% PenStrep + 4.5 mg/ml Glucose + 1 mM Sodium Pyruvate	NA	0	0
KYSE-270	SIDM01029	CVCL_1350	ACH-000873	Esophagus	Esophageal Carcinoma	Squamous Cell Carcinoma	Esophageal Squamous Cell Carcinoma		Male	79	Yes	Yes	No	2.79981	NA	DSMZ	NA	DSMZ	RPMI-1640 + 10% FBS + 1% PenStrep + 4.5 mg/ml Glucose + 1 mM Sodium Pyruvate	NA	0	0
KYSE-410	SIDM01028	CVCL_1352	ACH-000809	Esophagus	Esophageal Carcinoma	Squamous Cell Carcinoma	Esophageal Squamous Cell Carcinoma		Male	51	Yes	Yes	No	3.09488	NA	DSMZ	NA	DSMZ	RPMI-1640 + 10% FBS + 1% PenStrep + 4.5 mg/ml Glucose + 1 mM Sodium Pyruvate	NA	0	0
KYSE-450	SIDM01027	CVCL_1353	ACH-000865	Esophagus	Esophageal Carcinoma	Squamous Cell Carcinoma	Esophageal Squamous Cell Carcinoma		Male	59	Yes	Yes	No	3.30984	NA	DSMZ	NA	DSMZ	RPMI-1640 + 10% FBS + 1% PenStrep + 4.5 mg/ml Glucose + 1 mM Sodium Pyruvate	NA	0	0
KYSE-50	SIDM00550	CVCL_1360	ACH-002264	Esophagus	Esophageal Carcinoma	Squamous Cell Carcinoma	Esophageal Squamous Cell Carcinoma		Male	58	Yes	Yes	No	2.06796	NA	JCRB	NA	JCRB	DMEM/F-12 + 10% FBS + 1% PenStrep	NA	0	0
KYSE-510	SIDM01026	CVCL_1354	ACH-000824	Esophagus	Esophageal Carcinoma	Squamous Cell Carcinoma	Esophageal Squamous Cell Carcinoma		Female	67	Yes	Yes	No	3.25688	NA	DSMZ	NA	DSMZ	RPMI-1640 + 10% FBS + 1% PenStrep + 4.5 mg/ml Glucose + 1 mM Sodium Pyruvate	NA	0	0
KYSE-520	SIDM01025	CVCL_1355	ACH-000637	Esophagus	Esophageal Carcinoma	Squamous Cell Carcinoma	Esophageal Squamous Cell Carcinoma		Female	58	Yes	Yes	No	2.50014	NA	DSMZ	NA	DSMZ	RPMI-1640 + 10% FBS + 1% PenStrep + 4.5 mg/ml Glucose + 1 mM Sodium Pyruvate	NA	0	0
KYSE-70	SIDM01024	CVCL_1356	ACH-000784	Esophagus	Esophageal Carcinoma	Squamous Cell Carcinoma	Esophageal Squamous Cell Carcinoma		Male	77	Yes	Yes	No	2.02338	NA	DSMZ	NA	DSMZ	RPMI-1640 + 10% FBS + 1% PenStrep + 4.5 mg/ml Glucose + 1 mM Sodium Pyruvate	NA	0	0
L-1236	SIDM00313	CVCL_2096	ACH-000702	Haematopoietic and Lymphoid	Hodgkin Lymphoma	Haematopoietic and Lymphoid	0	Lymphoid	Male	34	Yes	Yes	No	1.80564	NA	DSMZ	NA	DSMZ	RPMI-1640 + 10% FBS + 1% PenStrep + 4.5 mg/ml Glucose + 1 mM Sodium Pyruvate	NA	0	0
L-363	SIDM00312	CVCL_1357	ACH-000183	Haematopoietic and Lymphoid	Plasma Cell Neoplasm	Haematopoietic and Lymphoid	Plasma Cell Leukemia	Lymphoid	Female	36	Yes	Yes	Yes	2.92161	39	DSMZ	DSMZ	DSMZ	RPMI-1640 + 10% FBS + 1% PenStrep + 4.5 mg/ml Glucose + 1 mM Sodium Pyruvate + 1% PenStrep + 4.5 mg/ml Glucose + 1 mM Sodium Pyruvate	RPMI-1640 + 20% H.I. FBS	0	0
L-428	SIDM00327	CVCL_1361	ACH-000754	Haematopoietic and Lymphoid	Hodgkin Lymphoma	Haematopoietic and Lymphoid	0	Lymphoid	Female	37	Yes	Yes	No	3.43509	NA	DSMZ	NA	DSMZ	RPMI-1640 + 10% FBS + 1% PenStrep + 4.5 mg/ml Glucose + 1 mM Sodium Pyruvate	NA	0	0
L-540	SIDM00329	CVCL_1362	ACH-000806	Haematopoietic and Lymphoid	Hodgkin Lymphoma	Haematopoietic and Lymphoid	0	Lymphoid	Female	20	Yes	Yes	No	1.8113	NA	DSMZ	NA	DSMZ	RPMI-1640 + 10% FBS + 1% PenStrep + 4.5 mg/ml Glucose + 1 mM Sodium Pyruvate	NA	0	0
LAMA-84	SIDM00346	CVCL_0388	ACH-000301	Haematopoietic and Lymphoid	Chronic Myelogenous Leukemia	Haematopoietic and Lymphoid	0	Myeloid	Female	29	Yes	Yes	No	3.15707	NA	DSMZ	NA	DSMZ	RPMI-1640 + 10% FBS + 1% PenStrep + 4.5 mg/ml Glucose + 1 mM Sodium Pyruvate	NA	0	0
LAN-6	SIDM00330	CVCL_1363	ACH-001355	Peripheral Nervous System	Neuroblastoma	Other Neoplasm	0		Male	6	Yes	Yes	Yes	0.945899	72	DSMZ	COG	DSMZ, COG	RPMI-1640 + 10% FBS + 1% PenStrep + 4.5 mg/ml Glucose + 1 mM Sodium Pyruvate + 1% PenStrep + 4.5 mg/ml Glucose + 1 mM Sodium Pyruvate	RPMI-1640 + 10% FBS + 1% PenStrep + 4.5 mg/ml Glucose + 1 mM Sodium Pyruvate + 2 mM Glutamine	0	0
LB1047-RCC	SIDM00187	CVCL_1364	ACH-002150	Kidney	Kidney Carcinoma	Carcinoma Type Unknown	0		Female	Unknown	Yes	Yes	Yes	2.23221	49.1573	Investigator	WSI stock	Investigator	DMEM/F-12 + 10% FBS + 1% PenStrep	DMEM/F-12 + 10% FBS	0	0
LB2241-RCC	SIDM00186	CVCL_1365	ACH-002151	Kidney	Kidney Carcinoma	Carcinoma Type Unknown	0		Male	Unknown	Yes	Yes	No	2.72265	NA	Ludwig Institute for Cancer Research, Brussels	NA	0	DMEM/F-12 + 10% FBS + 1% PenStrep	NA	0	0
LB2518-MEL	SIDM00185	CVCL_1366	ACH-002152	Skin	Melanoma	Melanocytic Neoplasm	0		Female	Unknown	Yes	Yes	No	1.88178	NA	Ludwig Institute for Cancer Research, Brussels	NA	0	DMEM/F-12 + 10% FBS + 1% PenStrep	NA	0	0
LB373-MEL-D	SIDM00184	CVCL_1367	ACH-002153	Skin	Melanoma	Melanocytic Neoplasm	0		Female	Unknown	Yes	Yes	No	1.03313	NA	Ludwig Institute for Cancer Research, Brussels	NA	0	DMEM/F-12 + 10% FBS + 1% PenStrep	NA	0	0
LB647-SCLC	SIDM00183	CVCL_1368	ACH-002154	Lung	Small Cell Lung Carcinoma	Neuroendocrine Neoplasm	0		Male	Unknown	Yes	Yes	No	1.54753	NA	Ludwig Institute for Cancer Research, Brussels	NA	0	RPMI-1640 + 10% FBS + 1% PenStrep + 4.5 mg/ml Glucose + 1 mM Sodium Pyruvate	NA	0	0
LB771-HNC	SIDM00182	CVCL_1369	ACH-002265	Head and Neck	Head And Neck Carcinoma	Squamous Cell Carcinoma	Head And Neck Squamous Cell Carcinoma		Male	Unknown	Yes	Yes	No	1.38007	NA	Ludwig Institute for Cancer Research, Brussels	NA	0	DMEM/F-12 + 10% FBS + 1% PenStrep	NA	0	0
LB831-BLC	SIDM00181	CVCL_1370	ACH-002266	Bladder	Bladder Carcinoma	Carcinoma Type Unknown	0		Male	65	Yes	Yes	No	2.13297	NA	Ludwig Institute for Cancer Research, Brussels	NA	0	DMEM/F-12 + 10% FBS + 1% PenStrep	NA	0	0
LB996-RCC	SIDM00180	CVCL_1371	ACH-002155	Kidney	Kidney Carcinoma	Carcinoma Type Unknown	0		Male	Unknown	Yes	Yes	No	2.52295	NA	Ludwig Institute for Cancer Research, Brussels	NA	0	DMEM/F-12 + 10% FBS + 1% PenStrep	NA	0	0
LC-1-sq	SIDM00300	CVCL_3008	ACH-002156	Lung	Non-Small Cell Lung Carcinoma	Squamous Cell Carcinoma	Squamous Cell Lung Carcinoma		Male	69	Yes	Yes	No	1.31003	NA	RIKEN	NA	RIKEN	RPMI-1640 + 10% FBS + 1% PenStrep + 4.5 mg/ml Glucose + 1 mM Sodium Pyruvate	NA	0	0
LC-2-ad	SIDM00297	CVCL_1373	ACH-002157	Lung	Non-Small Cell Lung Carcinoma	Adenocarcinoma	Lung Adenocarcinoma		Female	51	Yes	Yes	No	2.04141	NA	RIKEN	NA	RIKEN	RPMI-1640 + 10% FBS + 1% PenStrep + 4.5 mg/ml Glucose + 1 mM Sodium Pyruvate	NA	0	0
LC4-1	SIDM00549	CVCL_1374	ACH-002267	Haematopoietic and Lymphoid	B Acute Lymphoblastic Leukemia	Haematopoietic and Lymphoid	Childhood B Acute Lymphoblastic Leukemia	Lymphoid	Female	13	Yes	Yes	No	1.70842	NA	JCRB	NA	JCRB	RPMI-1640 + 10% FBS + 1% PenStrep + 4.5 mg/ml Glucose + 1 mM Sodium Pyruvate	NA	0	0
LCLC-103H	SIDM00345	CVCL_1375	ACH-000627	Lung	Non-Small Cell Lung Carcinoma	Adenocarcinoma	Lung Large Cell Carcinoma		Male	61	Yes	Yes	No	2.20157	NA	DSMZ	NA	DSMZ	RPMI-1640 + 10% FBS + 1% PenStrep + 4.5 mg/ml Glucose + 1 mM Sodium Pyruvate	NA	0	0
LCLC-97TM1	SIDM00344	CVCL_1376	ACH-000596	Lung	Non-Small Cell Lung Carcinoma	Adenocarcinoma	Lung Large Cell Carcinoma		Male	44	Yes	Yes	No	3.038	NA	DSMZ	NA	DSMZ	RPMI-1640 + 10% FBS + 1% PenStrep + 4.5 mg/ml Glucose + 1 mM Sodium Pyruvate	NA	0	0
LK-2	SIDM00548	CVCL_1377	ACH-000769	Lung	Non-Small Cell Lung Carcinoma	Squamous Cell Carcinoma	Squamous Cell Lung Carcinoma		Male	74	Yes	Yes	No	1.85776	NA	JCRB	NA	JCRB	RPMI-1640 + 10% FBS + 1% PenStrep + 4.5 mg/ml Glucose + 1 mM Sodium Pyruvate	NA	0	0
LN-18	SIDM00685	CVCL_0392	ACH-000819	Central Nervous System	Glioblastoma	Neuroepithelial Neoplasm	0		Male	65	Yes	Yes	No	4.57596	NA	ATCC	NA	ATCC	DMEM/F-12 + 10% FBS + 1% PenStrep	NA	0	0
LN-229	SIDM00684	CVCL_0393	ACH-000595	Central Nervous System	Glioblastoma	Neuroepithelial Neoplasm	0		Female	60	Yes	Yes	No	1.69467	NA	ATCC	NA	ATCC	DMEM/F-12 + 10% FBS + 1% PenStrep	NA	0	0
LN-405	SIDM00343	CVCL_1378	ACH-002268	Central Nervous System	Glioblastoma	Neuroepithelial Neoplasm	0		Female	61	Yes	Yes	No	1.48591	NA	DSMZ	NA	DSMZ	DMEM/F-12 + 10% FBS + 1% PenStrep	NA	0	0
LNCaP-Clone-FGC	SIDM00683	CVCL_1379	ACH-000977	Prostate	Prostate Carcinoma	Carcinoma Type Unknown	0		Male	50	Yes	Yes	No	3.40852	40	ATCC	NA	ATCC	RPMI-1640 + 10% FBS + 1% PenStrep + 4.5 mg/ml Glucose + 1 mM Sodium Pyruvate	NA	0	0
LNZTA3WT4	SIDM01220	CVCL_3540	ACH-002269	Central Nervous System	Glioma	Neuroepithelial Neoplasm	Low Grade Glioma		Male	60	Yes	Yes	No	4.94518	NA	ATCC	NA	ATCC	DMEM/F-12 + 10% FBS + 1% PenStrep	NA	0	0
LOU-NH91	SIDM00341	CVCL_2104	ACH-000176	Lung	Non-Small Cell Lung Carcinoma	Squamous Cell Carcinoma	Squamous Cell Lung Carcinoma		Female	64	Yes	Yes	No	2.03288	NA	DSMZ	NA	DSMZ	RPMI-1640 + 10% FBS + 1% PenStrep + 4.5 mg/ml Glucose + 1 mM Sodium Pyruvate	NA	0	0
LOUCY	SIDM00342	CVCL_1380	ACH-000104	Haematopoietic and Lymphoid	T Acute Lymphoblastic Leukemia	Haematopoietic and Lymphoid	Adult T Acute Lymphoblastic Leukemia	Lymphoid	Female	38	Yes	Yes	No	1.91935	NA	DSMZ	NA	DSMZ	RPMI-1640 + 10% FBS + 1% PenStrep + 4.5 mg/ml Glucose + 1 mM Sodium Pyruvate	NA	0	0
LoVo	SIDM00839	CVCL_0399	ACH-000950	Large Intestine	Colorectal Carcinoma	Adenocarcinoma	Colon Adenocarcinoma		Male	56	Yes	Yes	Yes	3.70712	ND	JCRB	Investigator	JCRB, Investigator	DMEM/F-12 + 10% FBS + 1% PenStrep	RPMI-1640 + 10% FBS + 1% PenStrep + 4.5 mg/ml Glucose + 1 mM Sodium Pyruvate	0	0
LOXIMVI	SIDM00149	CVCL_1381	ACH-000750	Skin	Melanoma	Melanocytic Neoplasm	Cutaneous Melanoma		Male	58	Yes	Yes	Yes	4.92856	54.5455	NCI	NCI	NCI	RPMI-1640 + 10% FBS + 1% PenStrep + 4.5 mg/ml Glucose + 1 mM Sodium Pyruvate + 1% PenStrep + 4.5 mg/ml Glucose + 1 mM Sodium Pyruvate	RPMI-1640 + 10% FBS + 1% PenStrep + 4.5 mg/ml Glucose + 1 mM Sodium Pyruvate	0	0
LP-1	SIDM00340	CVCL_0012	ACH-000204	Haematopoietic and Lymphoid	Plasma Cell Neoplasm	Haematopoietic and Lymphoid	Plasma Cell Myeloma	Lymphoid	Female	56	Yes	Yes	Yes	1.55651	39	DSMZ	DSMZ	DSMZ	DMEM/F-12 + 10% FBS + 1% PenStrep	IMDM + 15% H.I. FBS	0	0
LS-123	SIDM00776	CVCL_1383	ACH-000501	Large Intestine	Colorectal Carcinoma	Adenocarcinoma	Colon Adenocarcinoma		Female	65	Yes	Yes	No	2.47276	NA	ATCC	NA	ATCC	DMEM/F-12 + 10% FBS + 1% PenStrep	NA	0	0
LS-180	SIDM00680	CVCL_0397	ACH-000957	Large Intestine	Colorectal Carcinoma	Adenocarcinoma	Colon Adenocarcinoma		Female	58	Yes	Yes	No	4.07699	NA	ATCC	NA	ATCC	DMEM/F-12 + 10% FBS + 1% PenStrep	NA	0	0
LS-411N	SIDM00660	CVCL_1385	ACH-000985	Large Intestine	Colorectal Carcinoma	Adenocarcinoma	Cecum Adenocarcinoma		Male	32	Yes	Yes	No	13.4033	NA	ATCC	NA	ATCC	RPMI-1640 + 10% FBS + 1% PenStrep + 4.5 mg/ml Glucose + 1 mM Sodium Pyruvate	NA	0	0
LS-513	SIDM00677	CVCL_1386	ACH-000007	Large Intestine	Colorectal Carcinoma	Adenocarcinoma	Cecum Adenocarcinoma		Male	63	Yes	Yes	No	3.6919	NA	ATCC	NA	ATCC	RPMI-1640 + 10% FBS + 1% PenStrep + 4.5 mg/ml Glucose + 1 mM Sodium Pyruvate	NA	0	0
LS1034	SIDM00681	CVCL_1382	ACH-000252	Large Intestine	Colorectal Carcinoma	Adenocarcinoma	Cecum Adenocarcinoma		Male	54	Yes	Yes	No	3.27661	NA	ATCC	NA	ATCC	RPMI-1640 + 10% FBS + 1% PenStrep + 4.5 mg/ml Glucose + 1 mM Sodium Pyruvate	NA	0	0
LU-134-A	SIDM00296	CVCL_1387	ACH-002051	Lung	Small Cell Lung Carcinoma	Neuroendocrine Neoplasm	0		Male	80	Yes	Yes	No	1.52359	NA	RIKEN	NA	RIKEN	RPMI-1640 + 10% FBS + 1% PenStrep + 4.5 mg/ml Glucose + 1 mM Sodium Pyruvate	NA	0	0
LU-135	SIDM00294	CVCL_1389	ACH-001549	Lung	Small Cell Lung Carcinoma	Neuroendocrine Neoplasm	0		Male	69	Yes	Yes	No	1.93323	NA	RIKEN	NA	RIKEN	RPMI-1640 + 10% FBS + 1% PenStrep + 4.5 mg/ml Glucose + 1 mM Sodium Pyruvate	NA	0	0
LU-139	SIDM00293	CVCL_1390	ACH-002052	Lung	Small Cell Lung Carcinoma	Neuroendocrine Neoplasm	0		Male	63	Yes	Yes	No	2.08473	NA	RIKEN	NA	RIKEN	RPMI-1640 + 10% FBS + 1% PenStrep + 4.5 mg/ml Glucose + 1 mM Sodium Pyruvate	NA	0	0
LU-165	SIDM00292	CVCL_1391	ACH-002077	Lung	Small Cell Lung Carcinoma	Neuroendocrine Neoplasm	0		Male	50	Yes	Yes	No	1.55504	NA	RIKEN	NA	RIKEN	RPMI-1640 + 10% FBS + 1% PenStrep + 4.5 mg/ml Glucose + 1 mM Sodium Pyruvate	NA	0	0
LU-65	SIDM00547	CVCL_1392	ACH-000438	Lung	Non-Small Cell Lung Carcinoma	Adenocarcinoma	Lung Giant Cell Carcinoma		Male	64	Yes	Yes	No	3.68313	NA	JCRB	NA	JCRB	RPMI-1640 + 10% FBS + 1% PenStrep + 4.5 mg/ml Glucose + 1 mM Sodium Pyruvate	NA	0	0
LU-99A	SIDM01219	CVCL_1393	ACH-002158	Lung	Non-Small Cell Lung Carcinoma	Adenocarcinoma	Lung Giant Cell Carcinoma		Male	63	Yes	Yes	No	2.30016	NA	JCRB	NA	JCRB	RPMI-1640 + 10% FBS + 1% PenStrep + 4.5 mg/ml Glucose + 1 mM Sodium Pyruvate	NA	0	0
LXF-289	SIDM00339	CVCL_1394	ACH-000787	Lung	Non-Small Cell Lung Carcinoma	Adenocarcinoma	Lung Adenocarcinoma		Male	63	Yes	Yes	No	3.11811	NA	DSMZ	NA	DSMZ	DMEM/F-12 + 10% FBS + 1% PenStrep	NA	0	0
M059J	SIDM00659	CVCL_0400	ACH-001118	Central Nervous System	Glioblastoma	Neuroepithelial Neoplasm	0		Male	33	Yes	Yes	No	2.29502	NA	ATCC	NA	ATCC	DMEM/F-12 + 10% FBS + 1% PenStrep	NA	0	0
Malme-3M	SIDM00011	CVCL_1438	ACH-000477	Skin	Melanoma	Melanocytic Neoplasm	0		Male	43	No	No	Yes	NA	ND	NA	NCI	ATCC, NCI	NA	RPMI + 10% FBS + 2 mM Glutamine	0	0
MC-IXC	SIDM01246	CVCL_1398	ACH-002160	Bone	Ewing Sarcoma	Mesenchymal	0		Female	12	Yes	Yes	Yes	2.99291	36	ATCC	ATCC	ATCC	DMEM/F-12 + 10% FBS + 1% PenStrep	MEM Alpha + F-12 + 10% FBS + 2 mM Glutamine	0	0
MC116	SIDM00637	CVCL_1399	ACH-000583	Haematopoietic and Lymphoid	B-Cell Non-Hodgkin Lymphoma	Haematopoietic and Lymphoid	0	Lymphoid	Male	Unknown	Yes	Yes	No	4.76404	NA	ATCC	NA	ATCC	RPMI-1640 + 10% FBS + 1% PenStrep + 4.5 mg/ml Glucose + 1 mM Sodium Pyruvate	NA	0	0
MCF7	SIDM00148	CVCL_0031	ACH-000019	Breast	Breast Carcinoma	Adenocarcinoma	Invasive Ductal Carcinoma Of No Special Type		Female	69	Yes	Yes	Yes	4.45685	48.6275	NCI	ECACC	NCI, ECACC	DMEM/F-12 + 10% FBS + 1% PenStrep	DMEM + 10% FBS	0	0
MDA-MB-157	SIDM00529	CVCL_0618	ACH-000621	Breast	Breast Carcinoma	Carcinoma Type Unknown	0		Female	44	Yes	Yes	No	1.24625	80	ECACC	NA	ECACC	DMEM/F-12 + 10% FBS + 1% PenStrep	NA	0	0
MDA-MB-175-VII	SIDM00633	CVCL_1400	ACH-000759	Breast	Breast Carcinoma	Adenocarcinoma	Invasive Ductal Carcinoma Of No Special Type		Female	56	Yes	Yes	No	1.32678	NA	ATCC	NA	ATCC	DMEM/F-12 + 10% FBS + 1% PenStrep	NA	0	0
MDA-MB-231	SIDM00146	CVCL_0062	ACH-000768	Breast	Breast Carcinoma	Adenocarcinoma	Breast Adenocarcinoma		Female	51	Yes	Yes	Yes	3.76852	25	NCI	NCI	NCI	DMEM/F-12 + 10% FBS + 1% PenStrep	MEM Alpha + 10% FCS + 2 mM Glutamine	0	0
MDA-MB-330	SIDM00631	CVCL_0619	ACH-001358	Breast	Breast Carcinoma	Adenocarcinoma	Invasive Lobular Breast Carcinoma		Female	43	Yes	Yes	Yes	1.02076	97.24	ATCC	ATCC	ATCC	DMEM/F-12 + 10% FBS + 1% PenStrep	L-15 + 20% FCS + 30 ng/ml EGF + 16 ug/ml Bovine Insulin + 2 mM Glutathione	0	0
MDA-MB-361	SIDM00528	CVCL_0620	ACH-000934	Breast	Breast Carcinoma	Adenocarcinoma	Breast Adenocarcinoma		Female	40	Yes	Yes	No	1.41683	NA	ECACC	NA	ECACC	DMEM/F-12 + 10% FBS + 1% PenStrep	NA	0	0
MDA-MB-415	SIDM00630	CVCL_0621	ACH-000876	Breast	Breast Carcinoma	Adenocarcinoma	Breast Adenocarcinoma		Female	38	Yes	Yes	No	1.8138	NA	ATCC	NA	ATCC	DMEM/F-12 + 10% FBS + 1% PenStrep	NA	0	0
MDA-MB-436	SIDM00629	CVCL_0623	ACH-000573	Breast	Breast Carcinoma	Adenocarcinoma	Invasive Ductal Carcinoma Of No Special Type		Female	43	Yes	Yes	No	2.1609	NA	ATCC	NA	ATCC	DMEM/F-12 + 10% FBS + 1% PenStrep	NA	0	0
MDA-MB-453	SIDM00272	CVCL_0418	ACH-000910	Breast	Breast Carcinoma	Adenocarcinoma	Breast Adenocarcinoma		Female	48	Yes	Yes	No	2.29213	NA	RIKEN	NA	RIKEN	DMEM/F-12 + 10% FBS + 1% PenStrep	NA	0	0
MDA-MB-468	SIDM00628	CVCL_0419	ACH-000849	Breast	Breast Carcinoma	Adenocarcinoma	Breast Adenocarcinoma		Female	51	Yes	Yes	No	2.04506	54.1303	ATCC	NA	ATCC	DMEM/F-12 + 10% FBS + 1% PenStrep	NA	0	0
MDA-PCa-2b	SIDM01664	CVCL_4748	ACH-000952	Prostate	Prostate Carcinoma	Carcinoma Type Unknown	0		Male	63	No	No	Yes	NA	ND	NA	ATCC	ATCC	NA	Ham's F-12 + 20% FBS + 25 ng/ml Cholera toxin + 10 ng/ml mouse Epidermal Growth Factor + 1xITS + 0.005 mM Phosphoethanolamine + 100 pg/ml Hydrocortisone	0	0
MDST8	SIDM00527	CVCL_2588	ACH-000935	Large Intestine	Colorectal Carcinoma	Carcinoma Type Unknown	0		Unknown	Unknown	Yes	Yes	No	3.88644	NA	ECACC	NA	ECACC	RPMI-1640 + 10% FBS + 1% PenStrep + 4.5 mg/ml Glucose + 1 mM Sodium Pyruvate	NA	0	0
ME-1	SIDM00338	CVCL_2110	ACH-000439	Haematopoietic and Lymphoid	Acute Myeloid Leukemia	Haematopoietic and Lymphoid	Adult Acute Myeloid Leukemia	Myeloid	Male	40	Yes	Yes	No	1.05387	NA	DSMZ	NA	DSMZ	RPMI-1640 + 10% FBS + 1% PenStrep + 4.5 mg/ml Glucose + 1 mM Sodium Pyruvate	NA	0	0
ME-180	SIDM00627	CVCL_1401	ACH-001359	Cervix	Cervical Carcinoma	Squamous Cell Carcinoma	Cervical Squamous Cell Carcinoma		Female	66	Yes	Yes	No	1.78467	30	ATCC	NA	ATCC	DMEM/F-12 + 10% FBS + 1% PenStrep	NA	0	0
MEC-1	SIDM00001	CVCL_1870	ACH-000405	Haematopoietic and Lymphoid	Chronic Lymphocytic Leukemia	Haematopoietic and Lymphoid	0	Lymphoid	Male	61	No	No	Yes	NA	33	NA	DSMZ	DSMZ	NA	IMDM + 10% FCS	0	0
MEG-01	SIDM00526	CVCL_0425	ACH-000072	Haematopoietic and Lymphoid	Chronic Myelogenous Leukemia	Haematopoietic and Lymphoid	0	Myeloid	Male	55	Yes	Yes	Yes	2.16554	48.1203	ECACC	ATCC	ECACC, ATCC	RPMI-1640 + 10% FBS + 1% PenStrep + 4.5 mg/ml Glucose + 1 mM Sodium Pyruvate + 1% PenStrep + 4.5 mg/ml Glucose + 1 mM Sodium Pyruvate	RPMI-1640 + 10% FBS + 1% PenStrep + 4.5 mg/ml Glucose + 1 mM Sodium Pyruvate + 2 mM Glutamine	0	0
MEL-HO	SIDM00337	CVCL_1402	ACH-000450	Skin	Melanoma	Melanocytic Neoplasm	0		Female	Unknown	Yes	Yes	No	1.8958	NA	DSMZ	NA	DSMZ	RPMI-1640 + 10% FBS + 1% PenStrep + 4.5 mg/ml Glucose + 1 mM Sodium Pyruvate	NA	MEL-HO, MEL-WEI (synonymous cell lines, donor origin unknown)	Unknown
MEL-JUSO	SIDM00336	CVCL_1403	ACH-000881	Skin	Melanoma	Melanocytic Neoplasm	Cutaneous Melanoma		Female	58	Yes	Yes	No	2.21799	NA	DSMZ	NA	DSMZ	RPMI-1640 + 10% FBS + 1% PenStrep + 4.5 mg/ml Glucose + 1 mM Sodium Pyruvate	NA	0	0
MES-SA	SIDM00625	CVCL_1404	ACH-000449	Soft Tissue	Other Soft Tissue Sarcomas	Mesenchymal	Uterine Corpus Sarcoma		Female	56	Yes	Yes	No	3.9558	55	ATCC	NA	ATCC	RPMI-1640 + 10% FBS + 1% PenStrep + 4.5 mg/ml Glucose + 1 mM Sodium Pyruvate	NA	0	0
Mewo	SIDM00545	CVCL_0445	ACH-000987	Skin	Melanoma	Melanocytic Neoplasm	Cutaneous Melanoma		Male	78	Yes	Yes	No	2.05302	NA	JCRB	NA	JCRB	RPMI-1640 + 10% FBS + 1% PenStrep + 4.5 mg/ml Glucose + 1 mM Sodium Pyruvate	NA	0	0
MFE-280	SIDM00335	CVCL_1405	ACH-000192	Endometrium	Endometrial Carcinoma	Adenocarcinoma	Endometrial Adenocarcinoma		Female	77	Yes	Yes	No	1.93641	NA	DSMZ	NA	DSMZ	DMEM/F-12 + 10% FBS + 1% PenStrep	NA	0	0
MFE-296	SIDM00334	CVCL_1406	ACH-000879	Endometrium	Endometrial Carcinoma	Adenocarcinoma	Endometrial Adenocarcinoma		Female	68	Yes	Yes	No	1.54164	30	DSMZ	NA	DSMZ	DMEM/F-12 + 10% FBS + 1% PenStrep	NA	0	0
MFE-319	SIDM00333	CVCL_2112	ACH-000988	Endometrium	Endometrial Carcinoma	Adenosquamous Carcinoma	Endometrial Adenosquamous Carcinoma		Female	81	Yes	Yes	No	1.6078	NA	DSMZ	NA	DSMZ	DMEM/F-12 + 10% FBS + 1% PenStrep	NA	0	0
MFH-ino	SIDM00299	CVCL_1407	ACH-002271	Soft Tissue	Undifferentiated Pleomorphic Sarcoma	Mesenchymal	0		Female	45	Yes	Yes	No	2.70963	NA	RIKEN	NA	RIKEN	DMEM/F-12 + 10% FBS + 1% PenStrep	NA	0	0
MFM-223	SIDM00332	CVCL_1408	ACH-001819	Breast	Breast Carcinoma	Carcinoma Type Unknown	0		Female	>45	Yes	Yes	No	1.71366	NA	DSMZ	NA	DSMZ	DMEM/F-12 + 10% FBS + 1% PenStrep	NA	0	0
MG-63	SIDM00525	CVCL_0426	ACH-000359	Bone	Osteosarcoma	Mesenchymal	0		Male	14	Yes	Yes	No	2.90503	NA	ECACC	NA	ECACC	DMEM/F-12 + 10% FBS + 1% PenStrep	NA	0	0
MHH-CALL-4	SIDM00376	CVCL_1410	ACH-000156	Haematopoietic and Lymphoid	B Acute Lymphoblastic Leukemia	Haematopoietic and Lymphoid	Childhood B Acute Lymphoblastic Leukemia	Lymphoid	Male	10	Yes	Yes	No	1.3113	NA	DSMZ	NA	DSMZ	RPMI-1640 + 10% FBS + 1% PenStrep + 4.5 mg/ml Glucose + 1 mM Sodium Pyruvate	NA	0	0
MHH-ES-1	SIDM00386	CVCL_1411	ACH-000391	Bone	Ewing Sarcoma	Mesenchymal	0		Male	12	Yes	Yes	No	2.51917	NA	DSMZ	NA	DSMZ	RPMI-1640 + 10% FBS + 1% PenStrep + 4.5 mg/ml Glucose + 1 mM Sodium Pyruvate	NA	0	0
MHH-NB-11	SIDM00387	CVCL_1412	ACH-000078	Peripheral Nervous System	Neuroblastoma	Other Neoplasm	0		Male	4	Yes	Yes	No	1.67111	NA	DSMZ	NA	DSMZ	RPMI-1640 + 10% FBS + 1% PenStrep + 4.5 mg/ml Glucose + 1 mM Sodium Pyruvate	NA	0	0
MHH-PREB-1	SIDM00388	CVCL_1413	ACH-002272	Haematopoietic and Lymphoid	B-Cell Non-Hodgkin Lymphoma	Haematopoietic and Lymphoid	0	Lymphoid	Male	7	Yes	Yes	No	4.54862	NA	DSMZ	NA	DSMZ	RPMI-1640 + 10% FBS + 1% PenStrep + 4.5 mg/ml Glucose + 1 mM Sodium Pyruvate	NA	0	0
MIA-PaCa-2	SIDM00505	CVCL_0428	ACH-000601	Pancreas	Pancreatic Carcinoma	Adenocarcinoma	Pancreatic Ductal Adenocarcinoma		Male	65	Yes	Yes	No	3.60828	46	ECACC	NA	ECACC	DMEM/F-12 + 10% FBS + 1% PenStrep	NA	0	0
MKN28	SIDM00260	CVCL_1416	ACH-002161	Stomach	Gastric Carcinoma	Adenocarcinoma	Gastric Tubular Adenocarcinoma		Male	37	Yes	Yes	No	2.93041	NA	RIKEN	NA	RIKEN	RPMI-1640 + 10% FBS + 1% PenStrep + 4.5 mg/ml Glucose + 1 mM Sodium Pyruvate	NA	MKN74	Gastric carcinoma
MKN45	SIDM00247	CVCL_0434	ACH-000356	Stomach	Gastric Carcinoma	Adenocarcinoma	Gastric Adenocarcinoma		Female	62	Yes	Yes	No	4.30984	29	RIKEN	NA	RIKEN	RPMI-1640 + 10% FBS + 1% PenStrep + 4.5 mg/ml Glucose + 1 mM Sodium Pyruvate	NA	0	0
MKN7	SIDM00560	CVCL_1417	ACH-000678	Stomach	Gastric Carcinoma	Adenocarcinoma	Gastric Tubular Adenocarcinoma		Male	39	Yes	Yes	No	1.89208	NA	JCRB	NA	JCRB	RPMI-1640 + 10% FBS + 1% PenStrep + 4.5 mg/ml Glucose + 1 mM Sodium Pyruvate	NA	0	0
ML-1	SIDM00442	CVCL_H525	ACH-000058	Thyroid	Thyroid Gland Carcinoma	Adenocarcinoma	Thyroid Gland Follicular Carcinoma		Unknown	Unknown	Yes	Yes	No	1.5439	60	DSMZ	NA	DSMZ	DMEM/F-12 + 10% FBS + 1% PenStrep	NA	0	0
ML-2	SIDM00441	CVCL_1418	ACH-002273	Haematopoietic and Lymphoid	Acute Myeloid Leukemia	Haematopoietic and Lymphoid	Adult Acute Myeloid Leukemia	Myeloid	Male	26	Yes	Yes	No	3.62427	NA	DSMZ	NA	DSMZ	RPMI-1640 + 10% FBS + 1% PenStrep + 4.5 mg/ml Glucose + 1 mM Sodium Pyruvate	NA	0	0
MLMA	SIDM00561	CVCL_1419	ACH-002274	Haematopoietic and Lymphoid	Hairy Cell Leukemia	Haematopoietic and Lymphoid	0	Lymphoid	Female	32	Yes	Yes	No	1.71382	NA	JCRB	NA	JCRB	RPMI-1640 + 10% FBS + 1% PenStrep + 4.5 mg/ml Glucose + 1 mM Sodium Pyruvate	NA	0	0
MM1S	SIDM01265	CVCL_8792	ACH-000763	Haematopoietic and Lymphoid	Plasma Cell Neoplasm	Haematopoietic and Lymphoid	Plasma Cell Leukemia	Lymphoid	Female	45	Yes	Yes	No	1.47848	NA	ATCC	NA	ATCC	RPMI-1640 + 10% FBS + 1% PenStrep + 4.5 mg/ml Glucose + 1 mM Sodium Pyruvate	NA	0	0
MMAc	SIDM00246	CVCL_5951	ACH-002084	Skin	Melanoma	Melanocytic Neoplasm	0		Female	39	No	No	Yes	NA	120	NA	RIKEN	RIKEN	NA	DMEM + 10% FBS	0	0
MMAc-SF	SIDM01242	CVCL_1420	ACH-002162	Skin	Melanoma	Melanocytic Neoplasm	0		Female	39	Yes	Yes	Yes	1.13127	71.11	RIKEN	RIKEN	RIKEN	DMEM/F-12 + 10% FBS + 1% PenStrep	Medium 154 + Human Keratinocyte Growth Supplement (HKGS)	0	0
MN-60	SIDM00438	CVCL_1421	ACH-002275	Haematopoietic and Lymphoid	B Acute Lymphoblastic Leukemia	Haematopoietic and Lymphoid	Adult B Acute Lymphoblastic Leukemia	Lymphoid	Male	20	Yes	Yes	No	2.41868	NA	DSMZ	NA	DSMZ	DMEM/F-12 + 10% FBS + 1% PenStrep	NA	0	0
Mo-T	SIDM00623	CVCL_1439	ACH-002339	Haematopoietic and Lymphoid	Hairy Cell Leukemia	Haematopoietic and Lymphoid	0	Lymphoid	Male	Unknown	Yes	Yes	No	2.27039	NA	ATCC	NA	ATCC	DMEM/F-12 + 10% FBS + 1% PenStrep	NA	0	0
MOG-G-CCM	SIDM00532	CVCL_2613	ACH-001125	Central Nervous System	Glioma	Neuroepithelial Neoplasm	Low Grade Glioma		Unknown	Unknown	Yes	Yes	No	2.09107	75	ECACC	NA	ECACC	DMEM/F-12 + 10% FBS + 1% PenStrep	NA	0	0
MOG-G-UVW	SIDM00504	CVCL_2614	ACH-001126	Central Nervous System	Glioma	Neuroepithelial Neoplasm	Low Grade Glioma		Male	Uknown	Yes	Yes	Yes	6.66848	70	ECACC	ECACC	ECACC	DMEM/F-12 + 10% FBS + 1% PenStrep	Ham's F10: DMEM (1:1) + 10% FBS + 2 mM Glutamine	0	0
MOLM-13	SIDM00437	CVCL_2119	ACH-000362	Haematopoietic and Lymphoid	Acute Myeloid Leukemia	Haematopoietic and Lymphoid	Adult Acute Myeloid Leukemia	Myeloid	Male	20	Yes	Yes	No	5.28928	NA	DSMZ	NA	DSMZ	RPMI-1640 + 10% FBS + 1% PenStrep + 4.5 mg/ml Glucose + 1 mM Sodium Pyruvate	NA	0	0
MOLM-16	SIDM00435	CVCL_2120	ACH-000369	Haematopoietic and Lymphoid	Acute Myeloid Leukemia	Haematopoietic and Lymphoid	Adult Acute Myeloid Leukemia	Myeloid	Female	77	Yes	Yes	No	2.0338	NA	DSMZ	NA	DSMZ	RPMI-1640 + 10% FBS + 1% PenStrep + 4.5 mg/ml Glucose + 1 mM Sodium Pyruvate	NA	0	0
MOLP-8	SIDM00434	CVCL_2124	ACH-000745	Haematopoietic and Lymphoid	Plasma Cell Neoplasm	Haematopoietic and Lymphoid	Plasma Cell Myeloma	Lymphoid	Male	52	Yes	Yes	No	1.95505	NA	DSMZ	NA	DSMZ	RPMI-1640 + 10% FBS + 1% PenStrep + 4.5 mg/ml Glucose + 1 mM Sodium Pyruvate	NA	0	0
MOLT-13	SIDM00433	CVCL_1422	ACH-000795	Haematopoietic and Lymphoid	T Acute Lymphoblastic Leukemia	Haematopoietic and Lymphoid	Childhood T Acute Lymphoblastic Leukemia	Lymphoid	Female	2	Yes	Yes	No	1.944	NA	DSMZ	NA	DSMZ	RPMI-1640 + 10% FBS + 1% PenStrep + 4.5 mg/ml Glucose + 1 mM Sodium Pyruvate	NA	0	0
MOLT-16	SIDM00431	CVCL_1424	ACH-000918	Haematopoietic and Lymphoid	T Acute Lymphoblastic Leukemia	Haematopoietic and Lymphoid	Childhood T Acute Lymphoblastic Leukemia	Lymphoid	Female	5	Yes	Yes	No	3.53474	NA	DSMZ	NA	DSMZ	RPMI-1640 + 10% FBS + 1% PenStrep + 4.5 mg/ml Glucose + 1 mM Sodium Pyruvate	NA	0	0
MOLT-4	SIDM00145	CVCL_0013	ACH-001127	Haematopoietic and Lymphoid	T Acute Lymphoblastic Leukemia	Haematopoietic and Lymphoid	Adult T Acute Lymphoblastic Leukemia	Lymphoid	Male	19	Yes	Yes	No	1.86351	NA	NCI	NA	NCI	RPMI-1640 + 10% FBS + 1% PenStrep + 4.5 mg/ml Glucose + 1 mM Sodium Pyruvate	NA	0	0
MONO-MAC-6	SIDM01023	CVCL_1426	ACH-000006	Haematopoietic and Lymphoid	Acute Myeloid Leukemia	Haematopoietic and Lymphoid	Adult Acute Monocytic Leukemia	Myeloid	Male	64	Yes	Yes	No	3.21603	NA	DSMZ	NA	DSMZ	RPMI-1640 + 10% FBS + 1% PenStrep + 4.5 mg/ml Glucose + 1 mM Sodium Pyruvate	NA	0	0
MPP-89	SIDM00222	CVCL_1427	ACH-000319	Lung	Mesothelioma	Mesothelial	Pleural Epithelioid Mesothelioma		Male	67	Yes	Yes	No	1.93462	NA	ICLC	NA	ICLC	DMEM/F-12 + 10% FBS + 1% PenStrep	NA	0	0
MRK-nu-1	SIDM00562	CVCL_1428	ACH-002163	Breast	Breast Carcinoma	Carcinoma Type Unknown	0		Female	46	Yes	Yes	No	2.59215	NA	JCRB	WSI stock	JCRB	DMEM/F-12 + 10% FBS + 1% PenStrep	NA	0	0
MS-1	SIDM00245	CVCL_1429	ACH-001958	Lung	Small Cell Lung Carcinoma	Neuroendocrine Neoplasm	0		Male	54	Yes	Yes	No	2.60876	NA	RIKEN	NA	RIKEN	RPMI-1640 + 10% FBS + 1% PenStrep + 4.5 mg/ml Glucose + 1 mM Sodium Pyruvate	NA	0	0
MS751	SIDM00638	CVCL_4996	ACH-001360	Cervix	Cervical Carcinoma	Squamous Cell Carcinoma	Cervical Squamous Cell Carcinoma		Female	47	Yes	Yes	No	2.65326	NA	ATCC	NA	ATCC	DMEM/F-12 + 10% FBS + 1% PenStrep	NA	0	0
MSTO-211H	SIDM00640	CVCL_1430	ACH-000335	Lung	Mesothelioma	Mesothelial	Pleural Biphasic Mesothelioma		Male	62	Yes	Yes	No	1.93967	NA	ATCC	NA	ATCC	RPMI-1640 + 10% FBS + 1% PenStrep + 4.5 mg/ml Glucose + 1 mM Sodium Pyruvate	NA	0	0
MUG-Chor1	SIDM01427	CVCL_9277	ACH-001956	Bone	Chordoma	Other Neoplasm	Sacral Chordoma		Female	57	No	No	Yes	ND	ND	NA	DSMZ	ATCC, DSMZ	NA	IMDM:RPMI-1640(4:1) + 20% FBS + 2 mM Glutamine	0	0
MV-4-11	SIDM00657	CVCL_0064	ACH-000045	Haematopoietic and Lymphoid	Acute Myeloid Leukemia	Haematopoietic and Lymphoid	Childhood acute monocytic leukemia	Myeloid	Male	10	Yes	Yes	No	4.41987	NA	ATCC	NA	ATCC	DMEM/F-12 + 10% FBS + 1% PenStrep	NA	0	0
MY-M12	SIDM01217	CVCL_3035	ACH-002276	Haematopoietic and Lymphoid	Acute Biphenotypic Leukemia	Haematopoietic and Lymphoid	0	Other	Female	52	Yes	Yes	No	1.9347	NA	JCRB	NA	JCRB	RPMI-1640 + 10% FBS + 1% PenStrep + 4.5 mg/ml Glucose + 1 mM Sodium Pyruvate	NA	0	0
MZ1-PC	SIDM00053	CVCL_1434	ACH-002164	Pancreas	Pancreatic Carcinoma	Adenocarcinoma	Pancreatic Ductal Adenocarcinoma		Male	46	Yes	Yes	No	2.04084	NA	University of Mainz	NA	0	RPMI-1640 + 10% FBS + 1% PenStrep + 4.5 mg/ml Glucose + 1 mM Sodium Pyruvate	NA	0	0
MZ2-MEL	SIDM00179	CVCL_1435	ACH-002165	Skin	Melanoma	Melanocytic Neoplasm	0		Unknown	Unknown	Yes	Yes	No	2.8886	NA	Ludwig Institute for Cancer Research, Brussels	NA	0	DMEM/F-12 + 10% FBS + 1% PenStrep	NA	0	0
MZ7-mel	SIDM00516	CVCL_1436	ACH-002166	Skin	Melanoma	Melanocytic Neoplasm	0		Female	25	Yes	Yes	No	2.32463	NA	Unknown	NA	0	RPMI-1640 + 10% FBS + 1% PenStrep + 4.5 mg/ml Glucose + 1 mM Sodium Pyruvate	NA	0	0
NALM-6	SIDM00429	CVCL_0092	ACH-000938	Haematopoietic and Lymphoid	B Acute Lymphoblastic Leukemia	Haematopoietic and Lymphoid	Adult B Acute Lymphoblastic Leukemia	Lymphoid	Male	19	Yes	Yes	No	3.59992	NA	DSMZ	NA	DSMZ	RPMI-1640 + 10% FBS + 1% PenStrep + 4.5 mg/ml Glucose + 1 mM Sodium Pyruvate	NA	0	0
NAMALWA	SIDM00641	CVCL_0067	ACH-000944	Haematopoietic and Lymphoid	Burkitt Lymphoma	Haematopoietic and Lymphoid	0	Lymphoid	Female	3	Yes	Yes	Yes	4.05003	ND	ATCC	JCRB	ATCC, JCRB	RPMI-1640 + 10% FBS + 1% PenStrep + 4.5 mg/ml Glucose + 1 mM Sodium Pyruvate + 1% PenStrep + 4.5 mg/ml Glucose + 1 mM Sodium Pyruvate	RPMI + 10% FBS + 2 mM Glutamine	0	0
NB(TU)1-10	SIDM00579	CVCL_3041	ACH-002277	Peripheral Nervous System	Neuroblastoma	Other Neoplasm	0		Female	1.66667	Yes	Yes	No	3.02211	NA	JCRB	NA	JCRB	RPMI-1640 + 10% FBS + 1% PenStrep + 4.5 mg/ml Glucose + 1 mM Sodium Pyruvate	NA	0	0
NB1	SIDM00578	CVCL_1440	ACH-000804	Peripheral Nervous System	Neuroblastoma	Other Neoplasm	0		Male	2	Yes	Yes	No	1.6384	NA	JCRB	NA	JCRB	RPMI-1640 + 10% FBS + 1% PenStrep + 4.5 mg/ml Glucose + 1 mM Sodium Pyruvate	NA	0	0
NB10	SIDM00259	CVCL_1441	ACH-002278	Peripheral Nervous System	Neuroblastoma	Other Neoplasm	0		Male	2	Yes	Yes	No	2.29797	NA	St Jude Children's Research Hospital	NA	0	DMEM/F-12 + 10% FBS + 1% PenStrep	NA	0	0
NB12	SIDM00258	CVCL_1442	ACH-002279	Peripheral Nervous System	Neuroblastoma	Other Neoplasm	0		Female	10	Yes	Yes	No	1.31484	NA	St Jude Children's Research Hospital	NA	0	DMEM/F-12 + 10% FBS + 1% PenStrep	NA	0	0
NB13	SIDM00257	CVCL_1443	ACH-002280	Peripheral Nervous System	Neuroblastoma	Other Neoplasm	0		Male	1	Yes	Yes	No	4.34711	NA	St Jude Children's Research Hospital	NA	0	DMEM/F-12 + 10% FBS + 1% PenStrep	NA	0	0
NB14	SIDM00256	CVCL_1444	ACH-002281	Peripheral Nervous System	Neuroblastoma	Other Neoplasm	0		Female	1	Yes	Yes	No	3.63493	NA	St Jude Children's Research Hospital	NA	0	DMEM/F-12 + 10% FBS + 1% PenStrep	NA	0	0
NB17	SIDM00255	CVCL_1445	ACH-002282	Peripheral Nervous System	Neuroblastoma	Other Neoplasm	0		Female	1	Yes	Yes	No	2.562	NA	St Jude Children's Research Hospital	NA	0	DMEM/F-12 + 10% FBS + 1% PenStrep	NA	0	0
NB4	SIDM00428	CVCL_0005	ACH-000294	Haematopoietic and Lymphoid	Acute Myeloid Leukemia	Haematopoietic and Lymphoid	Acute Promyelocytic Leukemia	Myeloid	Female	23	Yes	Yes	No	3.71909	49.5	DSMZ	NA	DSMZ	RPMI-1640 + 10% FBS + 1% PenStrep + 4.5 mg/ml Glucose + 1 mM Sodium Pyruvate	NA	0	0
NB5	SIDM00254	CVCL_8822	ACH-002283	Peripheral Nervous System	Neuroblastoma	Other Neoplasm	0		Unknown	Unknown	Yes	Yes	No	1.85993	NA	St Jude Children's Research Hospital	NA	0	DMEM/F-12 + 10% FBS + 1% PenStrep	NA	0	0
NB6	SIDM00253	CVCL_8823	ACH-002284	Peripheral Nervous System	Neuroblastoma	Other Neoplasm	0		Male	Unknown	Yes	Yes	No	1.68138	NA	St Jude Children's Research Hospital	NA	0	DMEM/F-12 + 10% FBS + 1% PenStrep	NA	0	0
NB69	SIDM00244	CVCL_1448	ACH-002083	Peripheral Nervous System	Neuroblastoma	Other Neoplasm	0		Male	1.5	Yes	Yes	No	2.01296	NA	RIKEN	NA	RIKEN	DMEM/F-12 + 10% FBS + 1% PenStrep	NA	0	0
NB7	SIDM00156	CVCL_8824	ACH-002285	Peripheral Nervous System	Neuroblastoma	Other Neoplasm	0		Male	7	Yes	Yes	No	2.20704	NA	St Jude Children's Research Hospital	NA	0	DMEM/F-12 + 10% FBS + 1% PenStrep	NA	0	0
NCC010	SIDM00231	CVCL_X505	ACH-002167	Kidney	Kidney Carcinoma	Carcinoma Type Unknown	0		Male	Unknown	Yes	Yes	No	1.99612	NA	National Cancer Center Singapore	NA	0	RPMI-1640 + 10% FBS + 1% PenStrep + 4.5 mg/ml Glucose + 1 mM Sodium Pyruvate	NA	0	0
NCC021	SIDM00232	CVCL_X506	ACH-002168	Kidney	Kidney Carcinoma	Carcinoma Type Unknown	0		Unknown	Unknown	Yes	Yes	Yes	1.60799	92.093	Investigator	WSI stock	Investigator	DMEM/F-12 + 10% FBS + 1% PenStrep	DMEM/F-12 + 10% FBS	0	0
NCCIT	SIDM00655	CVCL_1451	ACH-001578	Testis	Testicular Embryonal Carcinoma	Other Neoplasm	0		Male	24	Yes	Yes	No	1.99883	NA	ATCC	NA	ATCC	RPMI-1640 + 10% FBS + 1% PenStrep + 4.5 mg/ml Glucose + 1 mM Sodium Pyruvate	NA	0	0
NCI-H1048	SIDM00654	CVCL_1453	ACH-000866	Lung	Small Cell Lung Carcinoma	Neuroendocrine Neoplasm	0		Female	53	Yes	Yes	No	1.39563	NA	ATCC	NA	ATCC	DMEM/F-12 + 10% FBS + 1% PenStrep	NA	0	0
NCI-H1092	SIDM00653	CVCL_1454	ACH-000514	Lung	Small Cell Lung Carcinoma	Neuroendocrine Neoplasm	0		Male	67	Yes	Yes	No	1.30788	NA	ATCC	NA	ATCC	DMEM/F-12 + 10% FBS + 1% PenStrep	NA	0	0
NCI-H1105	SIDM00652	CVCL_1455	ACH-000780	Lung	Small Cell Lung Carcinoma	Neuroendocrine Neoplasm	0		Male	73	Yes	Yes	No	1.18659	NA	ATCC	NA	ATCC	DMEM/F-12 + 10% FBS + 1% PenStrep	NA	0	0
NCI-H1155	SIDM00651	CVCL_1456	ACH-000980	Lung	Non-Small Cell Lung Carcinoma	Adenocarcinoma	Lung Large Cell Carcinoma		Male	36	Yes	Yes	No	3.0802	NA	ATCC	NA	ATCC	DMEM/F-12 + 10% FBS + 1% PenStrep	NA	0	0
NCI-H1299	SIDM00649	CVCL_0060	ACH-000510	Lung	Non-Small Cell Lung Carcinoma	Adenocarcinoma	Lung Large Cell Carcinoma		Male	43	Yes	Yes	No	4.72394	NA	ATCC	NA	ATCC	RPMI-1640 + 10% FBS + 1% PenStrep + 4.5 mg/ml Glucose + 1 mM Sodium Pyruvate	NA	0	0
NCI-H1304	SIDM00648	CVCL_1462	ACH-002169	Lung	Small Cell Lung Carcinoma	Neuroendocrine Neoplasm	0		Female	Unknown	Yes	Yes	No	NA	NA	ATCC	NA	ATCC	DMEM/F-12 + 10% FBS + 1% PenStrep	NA	NCI-H1304, NCI-H1870 (synonymous cell lines, donor origin unknown)	Lung carcinoma, small cell
NCI-H1341	SIDM00646	CVCL_1463	ACH-000129	Lung	Small Cell Lung Carcinoma	Neuroendocrine Neoplasm	0		Female	26	Yes	Yes	No	1.67137	NA	ATCC	NA	ATCC	DMEM/F-12 + 10% FBS + 1% PenStrep	NA	0	0
NCI-H1355	SIDM00645	CVCL_1464	ACH-000666	Lung	Non-Small Cell Lung Carcinoma	Adenocarcinoma	Lung Adenocarcinoma		Male	53	Yes	Yes	Yes	1.84723	ND	ATCC	ATCC	ATCC	DMEM/F-12 + 10% FBS + 1% PenStrep	MEM Alpha + 10% FBS + 1x ITS + 50 nM Hydrocortisone + 1 ng/ml EGF + 0.01 mM Ethanolamine	0	0
NCI-H1435	SIDM00658	CVCL_1470	ACH-000852	Lung	Non-Small Cell Lung Carcinoma	Adenocarcinoma	Lung Adenocarcinoma		Female	35	Yes	Yes	No	1.29753	NA	ATCC	NA	ATCC	DMEM/F-12 + 10% FBS + 1% PenStrep	NA	0	0
NCI-H1436	SIDM00697	CVCL_1471	ACH-000830	Lung	Small Cell Lung Carcinoma	Neuroendocrine Neoplasm	0		Male	39	Yes	Yes	No	1.57751	NA	ATCC	NA	ATCC	DMEM/F-12 + 10% FBS + 1% PenStrep	NA	0	0
NCI-H1437	SIDM00734	CVCL_1472	ACH-000589	Lung	Non-Small Cell Lung Carcinoma	Adenocarcinoma	Lung Adenocarcinoma		Male	60	Yes	Yes	No	NA	NA	ATCC	NA	ATCC	RPMI-1640 + 10% FBS + 1% PenStrep + 4.5 mg/ml Glucose + 1 mM Sodium Pyruvate	NA	0	0
NCI-H146	SIDM00698	CVCL_1473	ACH-000506	Lung	Small Cell Lung Carcinoma	Neuroendocrine Neoplasm	0		Male	59	Yes	Yes	No	2.00382	NA	ATCC	NA	ATCC	RPMI-1640 + 10% FBS + 1% PenStrep + 4.5 mg/ml Glucose + 1 mM Sodium Pyruvate	NA	0	0
NCI-H1563	SIDM00751	CVCL_1475	ACH-000892	Lung	Non-Small Cell Lung Carcinoma	Adenocarcinoma	Lung Adenocarcinoma		Male	Unknown	Yes	Yes	No	1.68525	NA	ATCC	NA	ATCC	RPMI-1640 + 10% FBS + 1% PenStrep + 4.5 mg/ml Glucose + 1 mM Sodium Pyruvate	NA	0	0
NCI-H1568	SIDM00750	CVCL_1476	ACH-000869	Lung	Non-Small Cell Lung Carcinoma	Adenocarcinoma	Lung Adenocarcinoma		Female	48	Yes	Yes	No	1.32109	NA	ATCC	NA	ATCC	RPMI-1640 + 10% FBS + 1% PenStrep + 4.5 mg/ml Glucose + 1 mM Sodium Pyruvate	NA	0	0
NCI-H1573	SIDM00749	CVCL_1478	ACH-000916	Lung	Non-Small Cell Lung Carcinoma	Adenocarcinoma	Lung Adenocarcinoma		Female	35	Yes	Yes	No	1.47683	NA	ATCC	NA	ATCC	DMEM/F-12 + 10% FBS + 1% PenStrep	NA	0	0
NCI-H1581	SIDM00748	CVCL_1479	ACH-000015	Lung	Non-Small Cell Lung Carcinoma	Adenocarcinoma	Lung Large Cell Carcinoma		Male	44	Yes	Yes	Yes	3.06649	72	ATCC	ATCC	ATCC	DMEM/F-12 + 10% FBS + 1% PenStrep	MEM Alpha + 10% FBS + 1 x ITS + 50 nM Hydrocortisone + 1 ng/ml EGF + 0.01 mM Ethanolamine	0	0
NCI-H1623	SIDM00747	CVCL_1481	ACH-000744	Lung	Non-Small Cell Lung Carcinoma	Adenocarcinoma	Lung Adenocarcinoma		Male	58	Yes	Yes	No	1.35611	NA	ATCC	NA	ATCC	DMEM/F-12 + 10% FBS + 1% PenStrep	NA	0	0
NCI-H1648	SIDM00746	CVCL_1482	ACH-000766	Lung	Non-Small Cell Lung Carcinoma	Adenocarcinoma	Lung Adenocarcinoma		Male	39	Yes	Yes	No	1.53718	NA	ATCC	NA	ATCC	DMEM/F-12 + 10% FBS + 1% PenStrep	NA	0	0
NCI-H1650	SIDM00745	CVCL_1483	ACH-000035	Lung	Non-Small Cell Lung Carcinoma	Adenocarcinoma	Lung Adenocarcinoma		Male	27	Yes	Yes	No	1.83959	NA	ATCC	NA	ATCC	RPMI-1640 + 10% FBS + 1% PenStrep + 4.5 mg/ml Glucose + 1 mM Sodium Pyruvate	NA	0	0
NCI-H1651	SIDM00744	CVCL_1484	ACH-000893	Lung	Non-Small Cell Lung Carcinoma	Adenocarcinoma	Lung Adenocarcinoma		Male	71	Yes	Yes	No	2.33725	NA	ATCC	NA	ATCC	DMEM/F-12 + 10% FBS + 1% PenStrep	NA	0	0
NCI-H1666	SIDM00743	CVCL_1485	ACH-000448	Lung	Non-Small Cell Lung Carcinoma	Adenocarcinoma	Lung Adenocarcinoma		Female	50	Yes	Yes	No	1.60198	NA	ATCC	NA	ATCC	DMEM/F-12 + 10% FBS + 1% PenStrep	NA	0	0
NCI-H1688	SIDM00792	CVCL_1487	ACH-002170	Lung	Small Cell Lung Carcinoma	Neuroendocrine Neoplasm	0		Male	50	Yes	Yes	No	1.656	NA	ATCC	NA	ATCC	RPMI-1640 + 10% FBS + 1% PenStrep + 4.5 mg/ml Glucose + 1 mM Sodium Pyruvate	NA	0	0
NCI-H1693	SIDM00742	CVCL_1488	ACH-000021	Lung	Non-Small Cell Lung Carcinoma	Adenocarcinoma	Lung Adenocarcinoma		Female	55	Yes	Yes	No	1.58301	NA	ATCC	NA	ATCC	RPMI-1640 + 10% FBS + 1% PenStrep + 4.5 mg/ml Glucose + 1 mM Sodium Pyruvate	NA	0	0
NCI-H1694	SIDM00741	CVCL_1489	ACH-000431	Lung	Small Cell Lung Carcinoma	Neuroendocrine Neoplasm	0		Male	61	Yes	Yes	Yes	1.86214	ND	ATCC	ATCC	ATCC	DMEM/F-12 + 10% FBS + 1% PenStrep	DMEM:Ham’s F-12 (1:1) + 5% FCS + ITS + 10nM Hydrocortisone + 10nM Beta Estradiol + 4.5mM Glutamine	0	0
NCI-H1703	SIDM00740	CVCL_1490	ACH-000747	Lung	Non-Small Cell Lung Carcinoma	Squamous Cell Carcinoma	Squamous Cell Lung Carcinoma		Male	54	Yes	Yes	Yes	2.87768	ND	ATCC	ATCC	ATCC	RPMI-1640 + 10% FBS + 1% PenStrep + 4.5 mg/ml Glucose + 1 mM Sodium Pyruvate + 1% PenStrep + 4.5 mg/ml Glucose + 1 mM Sodium Pyruvate	RPMI-1640 + 10% FBS + 1% PenStrep + 4.5 mg/ml Glucose + 1 mM Sodium Pyruvate + 2 mM Glutamine	0	0
NCI-H1734	SIDM00739	CVCL_1491	ACH-000675	Lung	Non-Small Cell Lung Carcinoma	Adenocarcinoma	Lung Adenocarcinoma		Female	56	Yes	Yes	No	2.33155	NA	ATCC	NA	ATCC	RPMI-1640 + 10% FBS + 1% PenStrep + 4.5 mg/ml Glucose + 1 mM Sodium Pyruvate	NA	0	0
NCI-H1755	SIDM00738	CVCL_1492	ACH-000282	Lung	Non-Small Cell Lung Carcinoma	Adenocarcinoma	Lung Adenocarcinoma		Female	65	Yes	Yes	No	2.47112	NA	ATCC	NA	ATCC	RPMI-1640 + 10% FBS + 1% PenStrep + 4.5 mg/ml Glucose + 1 mM Sodium Pyruvate	NA	0	0
NCI-H1770	SIDM00737	CVCL_1493	ACH-001362	Lung	Non-Small Cell Lung Carcinoma	Carcinoma Type Unknown	0		Male	57	Yes	Yes	No	1.24471	NA	ATCC	NA	ATCC	DMEM/F-12 + 10% FBS + 1% PenStrep	NA	0	0
NCI-H1781	SIDM00754	CVCL_1494	ACH-000379	Lung	Non-Small Cell Lung Carcinoma	Adenocarcinoma	Lung Adenocarcinoma		Female	66	Yes	Yes	No	1.71719	NA	ATCC	NA	ATCC	RPMI-1640 + 10% FBS + 1% PenStrep + 4.5 mg/ml Glucose + 1 mM Sodium Pyruvate	NA	0	0
NCI-H1792	SIDM00771	CVCL_1495	ACH-000496	Lung	Non-Small Cell Lung Carcinoma	Adenocarcinoma	Lung Adenocarcinoma		Male	50	Yes	Yes	No	3.40663	NA	ATCC	NA	ATCC	RPMI-1640 + 10% FBS + 1% PenStrep + 4.5 mg/ml Glucose + 1 mM Sodium Pyruvate	NA	0	0
NCI-H1793	SIDM00755	CVCL_1496	ACH-000888	Lung	Non-Small Cell Lung Carcinoma	Adenocarcinoma	Lung Adenocarcinoma		Female	52	Yes	Yes	No	2.22518	NA	ATCC	NA	ATCC	DMEM/F-12 + 10% FBS + 1% PenStrep	NA	0	0
NCI-H1836	SIDM00770	CVCL_1498	ACH-000559	Lung	Small Cell Lung Carcinoma	Neuroendocrine Neoplasm	0		Male	52	Yes	Yes	No	1.44109	NA	ATCC	NA	ATCC	DMEM/F-12 + 10% FBS + 1% PenStrep	NA	0	0
NCI-H1838	SIDM00769	CVCL_1499	ACH-000733	Lung	Non-Small Cell Lung Carcinoma	Adenocarcinoma	Lung Adenocarcinoma		Female	Unknown	Yes	Yes	Yes	1.70748	ND	ATCC	ATCC	ATCC	RPMI-1640 + 10% FBS + 1% PenStrep + 4.5 mg/ml Glucose + 1 mM Sodium Pyruvate + 1% PenStrep + 4.5 mg/ml Glucose + 1 mM Sodium Pyruvate	RPMI-1640 + 10% FBS + 1% PenStrep + 4.5 mg/ml Glucose + 1 mM Sodium Pyruvate + 2 mM Glutamine	0	0
NCI-H1876	SIDM00766	CVCL_1503	ACH-000586	Lung	Small Cell Lung Carcinoma	Neuroendocrine Neoplasm	0		Male	59	Yes	Yes	No	1.17482	NA	ATCC	NA	ATCC	DMEM/F-12 + 10% FBS + 1% PenStrep	NA	0	0
NCI-H1915	SIDM00763	CVCL_1505	ACH-000434	Lung	Non-Small Cell Lung Carcinoma	Carcinoma Type Unknown	0		Female	61	Yes	Yes	No	2.91649	NA	ATCC	NA	ATCC	RPMI-1640 + 10% FBS + 1% PenStrep + 4.5 mg/ml Glucose + 1 mM Sodium Pyruvate	NA	0	0
NCI-H1944	SIDM00762	CVCL_1508	ACH-000414	Lung	Non-Small Cell Lung Carcinoma	Adenocarcinoma	Lung Adenocarcinoma		Female	62	Yes	Yes	No	2.8064	NA	ATCC	NA	ATCC	DMEM/F-12 + 10% FBS + 1% PenStrep	NA	0	0
NCI-H196	SIDM00761	CVCL_1509	ACH-000752	Lung	Small Cell Lung Carcinoma	Neuroendocrine Neoplasm	0		Male	68	Yes	Yes	No	1.08249	NA	ATCC	NA	ATCC	RPMI-1640 + 10% FBS + 1% PenStrep + 4.5 mg/ml Glucose + 1 mM Sodium Pyruvate	NA	0	0
NCI-H1963	SIDM00760	CVCL_1510	ACH-000729	Lung	Small Cell Lung Carcinoma	Neuroendocrine Neoplasm	0		Male	56	Yes	Yes	No	0.954152	NA	ATCC	NA	ATCC	RPMI-1640 + 10% FBS + 1% PenStrep + 4.5 mg/ml Glucose + 1 mM Sodium Pyruvate	NA	0	0
NCI-H1975	SIDM00759	CVCL_1511	ACH-000587	Lung	Non-Small Cell Lung Carcinoma	Adenocarcinoma	Lung Adenocarcinoma		Female	Unknown	Yes	Yes	No	2.7897	NA	ATCC	NA	ATCC	RPMI-1640 + 10% FBS + 1% PenStrep + 4.5 mg/ml Glucose + 1 mM Sodium Pyruvate	NA	0	0
NCI-H1993	SIDM00758	CVCL_1512	ACH-001137	Lung	Non-Small Cell Lung Carcinoma	Adenocarcinoma	Lung Adenocarcinoma		Female	47	Yes	Yes	No	2.30538	NA	ATCC	NA	ATCC	RPMI-1640 + 10% FBS + 1% PenStrep + 4.5 mg/ml Glucose + 1 mM Sodium Pyruvate	NA	0	0
NCI-H2009	SIDM00756	CVCL_1514	ACH-000886	Lung	Non-Small Cell Lung Carcinoma	Adenocarcinoma	Lung Adenocarcinoma		Female	68	Yes	Yes	No	2.67868	NA	ATCC	NA	ATCC	DMEM/F-12 + 10% FBS + 1% PenStrep	NA	0	0
NCI-H2023	SIDM00753	CVCL_1515	ACH-000781	Lung	Non-Small Cell Lung Carcinoma	Squamous Cell Carcinoma	Squamous Cell Lung Carcinoma		Male	26	Yes	Yes	No	3.71241	NA	ATCC	NA	ATCC	RPMI-1640 + 10% FBS + 1% PenStrep + 4.5 mg/ml Glucose + 1 mM Sodium Pyruvate	NA	0	0
NCI-H2029	SIDM00735	CVCL_1516	ACH-000298	Lung	Small Cell Lung Carcinoma	Neuroendocrine Neoplasm	0		Female	69	Yes	Yes	No	1.30218	NA	ATCC	NA	ATCC	DMEM/F-12 + 10% FBS + 1% PenStrep	NA	0	0
NCI-H2030	SIDM00715	CVCL_1517	ACH-000521	Lung	Non-Small Cell Lung Carcinoma	Adenocarcinoma	Lung Adenocarcinoma		Male	Unknown	Yes	Yes	No	2.18741	NA	ATCC	NA	ATCC	RPMI-1640 + 10% FBS + 1% PenStrep + 4.5 mg/ml Glucose + 1 mM Sodium Pyruvate	NA	0	0
NCI-H2052	SIDM00713	CVCL_1518	ACH-000153	Lung	Mesothelioma	Mesothelial	Pleural Sarcomatoid Mesothelioma		Male	65	Yes	Yes	No	2.10522	NA	ATCC	NA	ATCC	RPMI-1640 + 10% FBS + 1% PenStrep + 4.5 mg/ml Glucose + 1 mM Sodium Pyruvate	NA	0	0
NCI-H2066	SIDM00711	CVCL_1520	ACH-000727	Lung	Non-Small Cell Lung Carcinoma	Squamous Cell Carcinoma	Squamous Cell Lung Carcinoma		Female	70	Yes	Yes	No	1.48835	NA	ATCC	NA	ATCC	DMEM/F-12 + 10% FBS + 1% PenStrep	NA	0	0
NCI-H2081	SIDM00710	CVCL_1522	ACH-000394	Lung	Small Cell Lung Carcinoma	Neuroendocrine Neoplasm	0		Female	59	Yes	Yes	No	2.42344	NA	ATCC	NA	ATCC	DMEM/F-12 + 10% FBS + 1% PenStrep	NA	0	0
NCI-H2085	SIDM00709	CVCL_1523	ACH-000451	Lung	Non-Small Cell Lung Carcinoma	Adenocarcinoma	Lung Adenocarcinoma		Male	45	Yes	Yes	No	2.01311	NA	ATCC	NA	ATCC	DMEM/F-12 + 10% FBS + 1% PenStrep	NA	0	0
NCI-H2087	SIDM00708	CVCL_1524	ACH-000841	Lung	Non-Small Cell Lung Carcinoma	Adenocarcinoma	Lung Adenocarcinoma		Male	69	Yes	Yes	No	2.09117	NA	ATCC	NA	ATCC	DMEM/F-12 + 10% FBS + 1% PenStrep	NA	0	0
NCI-H209	SIDM00706	CVCL_1525	ACH-000290	Lung	Small Cell Lung Carcinoma	Neuroendocrine Neoplasm	0		Male	55	Yes	Yes	No	1.8378	26.6667	ATCC	NA	ATCC	RPMI-1640 + 10% FBS + 1% PenStrep + 4.5 mg/ml Glucose + 1 mM Sodium Pyruvate	NA	0	0
NCI-H211	SIDM00704	CVCL_1529	ACH-000639	Lung	Small Cell Lung Carcinoma	Neuroendocrine Neoplasm	0		Female	50	Yes	Yes	No	2.01927	NA	ATCC	NA	ATCC	RPMI-1640 + 10% FBS + 1% PenStrep + 4.5 mg/ml Glucose + 1 mM Sodium Pyruvate	NA	0	0
NCI-H2110	SIDM00703	CVCL_1530	ACH-000929	Lung	Non-Small Cell Lung Carcinoma	Carcinoma Type Unknown	0		Unknown	Unknown	Yes	Yes	No	NA	NA	ATCC	NA	ATCC	RPMI-1640 + 10% FBS + 1% PenStrep + 4.5 mg/ml Glucose + 1 mM Sodium Pyruvate	NA	0	0
NCI-H2122	SIDM00702	CVCL_1531	ACH-000311	Lung	Non-Small Cell Lung Carcinoma	Adenocarcinoma	Lung Adenocarcinoma		Female	46	Yes	Yes	No	5.45428	NA	ATCC	NA	ATCC	RPMI-1640 + 10% FBS + 1% PenStrep + 4.5 mg/ml Glucose + 1 mM Sodium Pyruvate	NA	0	0
NCI-H2135	SIDM00700	CVCL_1533	ACH-001363	Lung	Non-Small Cell Lung Carcinoma	Carcinoma Type Unknown	0		Unknown	Unknown	Yes	Yes	No	1.16215	NA	ATCC	NA	ATCC	DMEM/F-12 + 10% FBS + 1% PenStrep	NA	0	0
NCI-H2141	SIDM00699	CVCL_1534	ACH-001138	Lung	Small Cell Lung Carcinoma	Neuroendocrine Neoplasm	0		Male	58	Yes	Yes	No	1.27995	NA	ATCC	NA	ATCC	DMEM/F-12 + 10% FBS + 1% PenStrep	NA	0	0
NCI-H2170	SIDM00716	CVCL_1535	ACH-000481	Lung	Non-Small Cell Lung Carcinoma	Squamous Cell Carcinoma	Squamous Cell Lung Carcinoma		Male	Unknown	Yes	Yes	No	2.44625	NA	ATCC	NA	ATCC	RPMI-1640 + 10% FBS + 1% PenStrep + 4.5 mg/ml Glucose + 1 mM Sodium Pyruvate	NA	0	0
NCI-H2171	SIDM00733	CVCL_1536	ACH-000525	Lung	Small Cell Lung Carcinoma	Neuroendocrine Neoplasm	0		Male	50	Yes	Yes	No	1.78928	NA	ATCC	NA	ATCC	DMEM/F-12 + 10% FBS + 1% PenStrep	NA	0	0
NCI-H2172	SIDM00926	CVCL_1537	ACH-000924	Lung	Non-Small Cell Lung Carcinoma	Carcinoma Type Unknown	0		Female	Unknown	Yes	Yes	No	1.43767	NA	ATCC	NA	ATCC	RPMI-1640 + 10% FBS + 1% PenStrep + 4.5 mg/ml Glucose + 1 mM Sodium Pyruvate	NA	0	0
NCI-H2227	SIDM00730	CVCL_1542	ACH-000610	Lung	Small Cell Lung Carcinoma	Neuroendocrine Neoplasm	0		Male	54	Yes	Yes	No	0.909067	NA	ATCC	NA	ATCC	RPMI-1640 + 10% FBS + 1% PenStrep + 4.5 mg/ml Glucose + 1 mM Sodium Pyruvate	NA	0	0
NCI-H2228	SIDM00729	CVCL_1543	ACH-000447	Lung	Non-Small Cell Lung Carcinoma	Adenocarcinoma	Lung Adenocarcinoma		Female	Unknown	Yes	Yes	No	2.13802	NA	ATCC	NA	ATCC	RPMI-1640 + 10% FBS + 1% PenStrep + 4.5 mg/ml Glucose + 1 mM Sodium Pyruvate	NA	0	0
NCI-H226	SIDM00139	CVCL_1544	ACH-000367	Lung	Mesothelioma	Mesothelial	Pleural Epithelioid Mesothelioma		Male	Unknown	Yes	Yes	No	1.46964	60	NCI	NA	NCI	RPMI-1640 + 10% FBS + 1% PenStrep + 4.5 mg/ml Glucose + 1 mM Sodium Pyruvate	NA	0	0
NCI-H2291	SIDM00728	CVCL_1546	ACH-000718	Lung	Non-Small Cell Lung Carcinoma	Adenocarcinoma	Lung Adenocarcinoma		Male	Uknown	Yes	Yes	Yes	1.89498	76.3636	ATCC	ATCC	ATCC	RPMI-1640 + 10% FBS + 1% PenStrep + 4.5 mg/ml Glucose + 1 mM Sodium Pyruvate + 1% PenStrep + 4.5 mg/ml Glucose + 1 mM Sodium Pyruvate	RPMI-1640 + 10% FBS + 1% PenStrep + 4.5 mg/ml Glucose + 1 mM Sodium Pyruvate + 2 mM Glutamine	0	0
NCI-H23	SIDM00138	CVCL_1547	ACH-000900	Lung	Non-Small Cell Lung Carcinoma	Adenocarcinoma	Lung Adenocarcinoma		Male	51	Yes	Yes	No	1.8619	NA	NCI	NA	NCI	RPMI-1640 + 10% FBS + 1% PenStrep + 4.5 mg/ml Glucose + 1 mM Sodium Pyruvate	NA	0	0
NCI-H2342	SIDM00727	CVCL_1549	ACH-000951	Lung	Non-Small Cell Lung Carcinoma	Adenocarcinoma	Lung Adenocarcinoma		Male	55	Yes	Yes	Yes	1.50157	60	ATCC	ATCC	ATCC	DMEM/F-12 + 10% FBS + 1% PenStrep	HITIES + 5% FBS	0	0
NCI-H2347	SIDM00726	CVCL_1550	ACH-000875	Lung	Non-Small Cell Lung Carcinoma	Adenocarcinoma	Lung Adenocarcinoma		Female	54	Yes	Yes	No	1.13619	NA	ATCC	NA	ATCC	RPMI-1640 + 10% FBS + 1% PenStrep + 4.5 mg/ml Glucose + 1 mM Sodium Pyruvate	NA	0	0
NCI-H2369	SIDM00104	CVCL_A532	ACH-002123	Lung	Mesothelioma	Mesothelial	Malignant Pleural Mesothelioma		Male	Unknown	Yes	Yes	No	1.59179	NA	NCI-Navy Medical Oncology Branch	NA	NCI-Navy Medical Oncology Branch	RPMI-1640 + 10% FBS + 1% PenStrep + 4.5 mg/ml Glucose + 1 mM Sodium Pyruvate	NA	0	0
NCI-H2373	SIDM00103	CVCL_A533	ACH-002124	Lung	Mesothelioma	Mesothelial	Pleural Sarcomatoid Mesothelioma		Male	Adult	Yes	Yes	No	2.73996	NA	NCI-Navy Medical Oncology Branch	WSI stock	NCI-Navy Medical Oncology Branch	RPMI-1640 + 10% FBS + 1% PenStrep + 4.5 mg/ml Glucose + 1 mM Sodium Pyruvate	RPMI-1640 + 10% FBS + 2 mM Glutamine	0	0
NCI-H2405	SIDM00724	CVCL_1551	ACH-000121	Lung	Non-Small Cell Lung Carcinoma	Adenocarcinoma	Lung Adenocarcinoma		Male	47	Yes	Yes	No	1.55057	NA	ATCC	NA	ATCC	DMEM/F-12 + 10% FBS + 1% PenStrep	NA	0	0
NCI-H2444	SIDM00723	CVCL_1552	ACH-000186	Lung	Non-Small Cell Lung Carcinoma	Carcinoma Type Unknown	0		Male	Unknown	Yes	Yes	No	0.916595	NA	ATCC	NA	ATCC	RPMI-1640 + 10% FBS + 1% PenStrep + 4.5 mg/ml Glucose + 1 mM Sodium Pyruvate	NA	0	0
NCI-H2452	SIDM00722	CVCL_1553	ACH-000092	Lung	Mesothelioma	Mesothelial	Pleural Biphasic Mesothelioma		Male	Adult	Yes	Yes	No	2.49003	NA	ATCC	NA	ATCC	RPMI-1640 + 10% FBS + 1% PenStrep + 4.5 mg/ml Glucose + 1 mM Sodium Pyruvate	NA	0	0
NCI-H2461	SIDM00102	CVCL_A536	ACH-002125	Lung	Mesothelioma	Mesothelial	Pleural Epithelioid Mesothelioma		Male	Unknown	Yes	Yes	No	2.30669	58.6667	NCI-Navy Medical Oncology Branch	WSI stock	NCI-Navy Medical Oncology Branch	RPMI-1640 + 10% FBS + 1% PenStrep + 4.5 mg/ml Glucose + 1 mM Sodium Pyruvate	NA	0	0
NCI-H250	SIDM00721	CVCL_1554	ACH-002171	Lung	Small Cell Lung Carcinoma	Neuroendocrine Neoplasm	0		Male	34	Yes	Yes	No	1.08425	NA	ATCC	NA	ATCC	RPMI-1640 + 10% FBS + 1% PenStrep + 4.5 mg/ml Glucose + 1 mM Sodium Pyruvate	NA	0	0
NCI-H2591	SIDM00101	CVCL_A543	ACH-002126	Lung	Mesothelioma	Mesothelial	Pleural Epithelioid Mesothelioma		Male	Unknown	Yes	Yes	No	1.86142	NA	NCI-Navy Medical Oncology Branch	NA	NCI-Navy Medical Oncology Branch	RPMI-1640 + 10% FBS + 1% PenStrep + 4.5 mg/ml Glucose + 1 mM Sodium Pyruvate	NA	0	0
NCI-H2595	SIDM00100	CVCL_A545	ACH-002127	Lung	Mesothelioma	Mesothelial	Pleural Epithelioid Mesothelioma		Male	ADULT	Yes	Yes	No	0.990917	NA	NCI-Navy Medical Oncology Branch	WSI stock	NCI-Navy Medical Oncology Branch	RPMI-1640 + 10% FBS + 1% PenStrep + 4.5 mg/ml Glucose + 1 mM Sodium Pyruvate	NA	0	0
NCI-H2722	SIDM00099	CVCL_U994	ACH-002128	Lung	Mesothelioma	Mesothelial	Malignant Pleural Mesothelioma		Male	Unknown	Yes	Yes	Yes	1.40504	58.8472	NCI-Navy Medical Oncology Branch	WSI stock	NCI-Navy Medical Oncology Branch	RPMI-1640 + 10% FBS + 1% PenStrep + 4.5 mg/ml Glucose + 1 mM Sodium Pyruvate + 1% PenStrep + 4.5 mg/ml Glucose + 1 mM Sodium Pyruvate	RPMI-1640 + 10% FBS + 1% PenStrep + 4.5 mg/ml Glucose + 1 mM Sodium Pyruvate + 2 mM Glutamine	0	0
NCI-H2731	SIDM00098	CVCL_U995	ACH-002129	Lung	Mesothelioma	Mesothelial	Pleural Sarcomatoid Mesothelioma		Male	Unknown	Yes	Yes	No	1.97857	NA	NCI-Navy Medical Oncology Branch	NA	NCI-Navy Medical Oncology Branch	RPMI-1640 + 10% FBS + 1% PenStrep + 4.5 mg/ml Glucose + 1 mM Sodium Pyruvate	NA	0	0
NCI-H2795	SIDM00154	CVCL_U996	ACH-002130	Lung	Mesothelioma	Mesothelial	Pleural Epithelioid Mesothelioma		Male	Unknown	Yes	Yes	No	1.46116	NA	NCI-Navy Medical Oncology Branch	NA	NCI-Navy Medical Oncology Branch	RPMI-1640 + 10% FBS + 1% PenStrep + 4.5 mg/ml Glucose + 1 mM Sodium Pyruvate	NA	0	0
NCI-H28	SIDM00720	CVCL_1555	ACH-000648	Lung	Mesothelioma	Mesothelial	Pleural Sarcomatoid Mesothelioma		Male	48	Yes	Yes	No	1.94806	NA	ATCC	NA	ATCC	RPMI-1640 + 10% FBS + 1% PenStrep + 4.5 mg/ml Glucose + 1 mM Sodium Pyruvate	NA	0	0
NCI-H2803	SIDM00309	CVCL_U997	ACH-002131	Lung	Mesothelioma	Mesothelial	Malignant Pleural Mesothelioma		Unknown	Unknown	Yes	Yes	No	2.05628	NA	NCI-Navy Medical Oncology Branch	NA	NCI-Navy Medical Oncology Branch	RPMI-1640 + 10% FBS + 1% PenStrep + 4.5 mg/ml Glucose + 1 mM Sodium Pyruvate	NA	0	0
NCI-H2804	SIDM00310	CVCL_U998	ACH-002132	Lung	Mesothelioma	Mesothelial	Malignant Pleural Mesothelioma		Male	Unknown	Yes	Yes	Yes	1.93321	48.4809	NCI-Navy Medical Oncology Branch	WSI stock	NCI-Navy Medical Oncology Branch	RPMI-1640 + 10% FBS + 1% PenStrep + 4.5 mg/ml Glucose + 1 mM Sodium Pyruvate + 1% PenStrep + 4.5 mg/ml Glucose + 1 mM Sodium Pyruvate	RPMI-1640 + 10% FBS + 1% PenStrep + 4.5 mg/ml Glucose + 1 mM Sodium Pyruvate + 2 mM Glutamine	0	0
NCI-H2810	SIDM00311	CVCL_U999	ACH-002133	Lung	Mesothelioma	Mesothelial	Pleural Epithelioid Mesothelioma		Male	Unknown	Yes	Yes	No	1.51486	NA	NCI-Navy Medical Oncology Branch	WSI stock	NCI-Navy Medical Oncology Branch	RPMI-1640 + 10% FBS + 1% PenStrep + 4.5 mg/ml Glucose + 1 mM Sodium Pyruvate	NA	0	0
NCI-H2818	SIDM00520	CVCL_V000	ACH-002134	Lung	Mesothelioma	Mesothelial	Pleural Epithelioid Mesothelioma		Male	Unknown	Yes	Yes	No	1.34222	NA	NCI-Navy Medical Oncology Branch	NA	NCI-Navy Medical Oncology Branch	RPMI-1640 + 10% FBS + 1% PenStrep + 4.5 mg/ml Glucose + 1 mM Sodium Pyruvate	NA	0	0
NCI-H2869	SIDM00519	CVCL_V001	ACH-002135	Lung	Mesothelioma	Mesothelial	Pleural Biphasic Mesothelioma		Male	Unknown	Yes	Yes	No	1.96694	NA	NCI-Navy Medical Oncology Branch	NA	NCI-Navy Medical Oncology Branch	RPMI-1640 + 10% FBS + 1% PenStrep + 4.5 mg/ml Glucose + 1 mM Sodium Pyruvate	NA	0	0
NCI-H290	SIDM00518	CVCL_A555	ACH-002136	Lung	Mesothelioma	Mesothelial	Malignant Pleural Mesothelioma		Male	Unknown	Yes	Yes	No	2.50332	NA	NCI-Navy Medical Oncology Branch	NA	NCI-Navy Medical Oncology Branch	RPMI-1640 + 10% FBS + 1% PenStrep + 4.5 mg/ml Glucose + 1 mM Sodium Pyruvate	NA	0	0
NCI-H292	SIDM00493	CVCL_0455	ACH-001075	Lung	Lung Mucoepidermoid Carcinoma	Carcinoma NOS	0		Female	32	Yes	Yes	No	5.72377	NA	ECACC	NA	ECACC	RPMI-1640 + 10% FBS + 1% PenStrep + 4.5 mg/ml Glucose + 1 mM Sodium Pyruvate	NA	0	0
NCI-H3118	SIDM00517	CVCL_A464	ACH-002239	Head and Neck	Head And Neck Carcinoma	Carcinoma NOS	Parotid Gland Mucoepidermoid Carcinoma		Female	Unknown	Yes	Yes	No	3.08734	NA	NCI-Navy Medical Oncology Branch	NA	NCI-Navy Medical Oncology Branch	RPMI-1640 + 10% FBS + 1% PenStrep + 4.5 mg/ml Glucose + 1 mM Sodium Pyruvate	NA	0	0
NCI-H3122	SIDM00137	CVCL_5160	ACH-000337	Lung	Non-Small Cell Lung Carcinoma	Adenocarcinoma	Lung Adenocarcinoma		Unknown	Unknown	Yes	Yes	No	3.49939	NA	NCI	NA	NCI	RPMI-1640 + 10% FBS + 1% PenStrep + 4.5 mg/ml Glucose + 1 mM Sodium Pyruvate	NA	0	0
NCI-H322M	SIDM00117	CVCL_1557	ACH-002172	Lung	Non-Small Cell Lung Carcinoma	Adenocarcinoma	Lung Adenocarcinoma		Male	52	Yes	Yes	No	3.08555	39	NCI	NA	NCI	RPMI-1640 + 10% FBS + 1% PenStrep + 4.5 mg/ml Glucose + 1 mM Sodium Pyruvate	NA	0	0
NCI-H345	SIDM00719	CVCL_1558	ACH-001364	Lung	Small Cell Lung Carcinoma	Neuroendocrine Neoplasm	0		Male	64	Yes	Yes	No	NA	NA	ATCC	NA	ATCC	DMEM/F-12 + 10% FBS + 1% PenStrep	NA	0	0
NCI-H358	SIDM00718	CVCL_1559	ACH-000860	Lung	Non-Small Cell Lung Carcinoma	Adenocarcinoma	Lung Adenocarcinoma		Male	Unknown	Yes	Yes	No	2.69193	NA	ATCC	NA	ATCC	RPMI-1640 + 10% FBS + 1% PenStrep + 4.5 mg/ml Glucose + 1 mM Sodium Pyruvate	NA	0	0
NCI-H441	SIDM00925	CVCL_1561	ACH-000638	Lung	Non-Small Cell Lung Carcinoma	Adenocarcinoma	Lung Adenocarcinoma		Male	33	Yes	Yes	No	1.73122	NA	ATCC	NA	ATCC	RPMI-1640 + 10% FBS + 1% PenStrep + 4.5 mg/ml Glucose + 1 mM Sodium Pyruvate	NA	0	0
NCI-H446	SIDM00965	CVCL_1562	ACH-000800	Lung	Small Cell Lung Carcinoma	Neuroendocrine Neoplasm	0		Male	61	Yes	Yes	No	2.6719	NA	ATCC	NA	ATCC	RPMI-1640 + 10% FBS + 1% PenStrep + 4.5 mg/ml Glucose + 1 mM Sodium Pyruvate	NA	0	0
NCI-H460	SIDM00144	CVCL_0459	ACH-000463	Lung	Non-Small Cell Lung Carcinoma	Adenocarcinoma	Lung Large Cell Carcinoma		Male	Uknown	Yes	Yes	Yes	7.25267	28	NCI	NCI	NCI	RPMI-1640 + 10% FBS + 1% PenStrep + 4.5 mg/ml Glucose + 1 mM Sodium Pyruvate + 1% PenStrep + 4.5 mg/ml Glucose + 1 mM Sodium Pyruvate	RPMI-1640 + 10% FBS + 1% PenStrep + 4.5 mg/ml Glucose + 1 mM Sodium Pyruvate + 2 mM Glutamine	0	0
NCI-H508	SIDM00777	CVCL_1564	ACH-000360	Large Intestine	Colorectal Carcinoma	Adenocarcinoma	Cecum Adenocarcinoma		Male	55	Yes	Yes	No	3.05062	NA	ATCC	NA	ATCC	RPMI-1640 + 10% FBS + 1% PenStrep + 4.5 mg/ml Glucose + 1 mM Sodium Pyruvate	NA	0	0
NCI-H510A	SIDM00927	CVCL_1565	ACH-000871	Lung	Small Cell Lung Carcinoma	Neuroendocrine Neoplasm	0		Male	53	Yes	Yes	No	0.831674	NA	ATCC	NA	ATCC	DMEM/F-12 + 10% FBS + 1% PenStrep	NA	0	0
NCI-H513	SIDM00114	CVCL_A570	ACH-002138	Lung	Non-Small Cell Lung Carcinoma	Adenosquamous Carcinoma	Adenosquamous Lung Carcinoma		Male	61	Yes	Yes	No	1.97705	NA	NCI-Navy Medical Oncology Branch	NA	NCI-Navy Medical Oncology Branch	RPMI-1640 + 10% FBS + 1% PenStrep + 4.5 mg/ml Glucose + 1 mM Sodium Pyruvate	NA	NCI-H125	Lung carcinoma
NCI-H520	SIDM01130	CVCL_1566	ACH-000395	Lung	Non-Small Cell Lung Carcinoma	Squamous Cell Carcinoma	Squamous Cell Lung Carcinoma		Male	Unknown	Yes	Yes	No	5.86322	NA	ATCC	NA	ATCC	RPMI-1640 + 10% FBS + 1% PenStrep + 4.5 mg/ml Glucose + 1 mM Sodium Pyruvate	NA	0	0
NCI-H522	SIDM00116	CVCL_1567	ACH-000343	Lung	Non-Small Cell Lung Carcinoma	Adenocarcinoma	Lung Adenocarcinoma		Male	60	Yes	Yes	No	1.3895	57	NCI	NA	NCI	RPMI-1640 + 10% FBS + 1% PenStrep + 4.5 mg/ml Glucose + 1 mM Sodium Pyruvate	NA	0	0
NCI-H524	SIDM01129	CVCL_1568	ACH-000816	Lung	Small Cell Lung Carcinoma	Neuroendocrine Neoplasm	0		Male	63	Yes	Yes	No	2.34303	NA	ATCC	NA	ATCC	RPMI-1640 + 10% FBS + 1% PenStrep + 4.5 mg/ml Glucose + 1 mM Sodium Pyruvate	NA	0	0
NCI-H526	SIDM01128	CVCL_1569	ACH-000767	Lung	Small Cell Lung Carcinoma	Neuroendocrine Neoplasm	0		Male	55	Yes	Yes	No	1.04365	NA	ATCC	NA	ATCC	RPMI-1640 + 10% FBS + 1% PenStrep + 4.5 mg/ml Glucose + 1 mM Sodium Pyruvate	NA	0	0
NCI-H596	SIDM01127	CVCL_1571	ACH-000628	Lung	Non-Small Cell Lung Carcinoma	Adenosquamous Carcinoma	Adenosquamous Lung Carcinoma		Male	73	Yes	Yes	No	1.60049	NA	ATCC	NA	ATCC	RPMI-1640 + 10% FBS + 1% PenStrep + 4.5 mg/ml Glucose + 1 mM Sodium Pyruvate	NA	0	0
NCI-H64	SIDM01126	CVCL_1573	ACH-001599	Lung	Small Cell Lung Carcinoma	Neuroendocrine Neoplasm	0		Female	48	Yes	Yes	No	1.99555	NA	ATCC	NA	ATCC	RPMI-1640 + 10% FBS + 1% PenStrep + 4.5 mg/ml Glucose + 1 mM Sodium Pyruvate	NA	0	0
NCI-H647	SIDM01125	CVCL_1574	ACH-000378	Lung	Non-Small Cell Lung Carcinoma	Adenosquamous Carcinoma	Adenosquamous Lung Carcinoma		Male	56	Yes	Yes	No	4.67145	NA	ATCC	NA	ATCC	RPMI-1640 + 10% FBS + 1% PenStrep + 4.5 mg/ml Glucose + 1 mM Sodium Pyruvate	NA	0	0
NCI-H650	SIDM01124	CVCL_1575	ACH-000945	Lung	Non-Small Cell Lung Carcinoma	Adenocarcinoma	Lung Adenocarcinoma		Male	Unknown	Yes	Yes	No	2.05237	NA	ATCC	NA	ATCC	DMEM/F-12 + 10% FBS + 1% PenStrep	NA	0	0
NCI-H660	SIDM01123	CVCL_1576	ACH-000177	Prostate	Prostate Carcinoma	Neuroendocrine Neoplasm	Prostate Small Cell Carcinoma		Male	63	Yes	Yes	No	1.14806	NA	ATCC	NA	ATCC	DMEM/F-12 + 10% FBS + 1% PenStrep	NA	0	0
NCI-H661	SIDM01122	CVCL_1577	ACH-000853	Lung	Non-Small Cell Lung Carcinoma	Adenocarcinoma	Lung Large Cell Carcinoma		Male	43	Yes	Yes	No	1.62671	NA	ATCC	NA	ATCC	RPMI-1640 + 10% FBS + 1% PenStrep + 4.5 mg/ml Glucose + 1 mM Sodium Pyruvate	NA	0	0
NCI-H69	SIDM01121	CVCL_1579	ACH-000358	Lung	Small Cell Lung Carcinoma	Neuroendocrine Neoplasm	0		Male	55	Yes	Yes	No	1.66589	NA	ATCC	NA	ATCC	RPMI-1640 + 10% FBS + 1% PenStrep + 4.5 mg/ml Glucose + 1 mM Sodium Pyruvate	NA	0	0
NCI-H716	SIDM00779	CVCL_1581	ACH-000491	Large Intestine	Colorectal Carcinoma	Adenocarcinoma	Cecum Adenocarcinoma		Male	33	Yes	Yes	No	1.98883	NA	ATCC	NA	ATCC	RPMI-1640 + 10% FBS + 1% PenStrep + 4.5 mg/ml Glucose + 1 mM Sodium Pyruvate	NA	0	0
NCI-H720	SIDM01120	CVCL_1583	ACH-002174	Lung	Carcinoid Tumour	Neuroendocrine Neoplasm	Lung Carcinoid Tumor		Male	Unknown	Yes	Yes	No	1.75605	NA	ATCC	NA	ATCC	DMEM/F-12 + 10% FBS + 1% PenStrep	NA	0	0
NCI-H727	SIDM01119	CVCL_1584	ACH-000775	Lung	Carcinoid Tumour	Neuroendocrine Neoplasm	Lung Carcinoid Tumor		Female	65	Yes	Yes	Yes	1.3109	60	ATCC	WSI stock	ATCC	RPMI-1640 + 10% FBS + 1% PenStrep + 4.5 mg/ml Glucose + 1 mM Sodium Pyruvate + 1% PenStrep + 4.5 mg/ml Glucose + 1 mM Sodium Pyruvate	RPMI-1640 + 10% FBS + 1% PenStrep + 4.5 mg/ml Glucose + 1 mM Sodium Pyruvate + 2 mM Glutamine	0	0
NCI-H740	SIDM01118	CVCL_1586	ACH-002175	Lung	Small Cell Lung Carcinoma	Neuroendocrine Neoplasm	0		Male	63	Yes	Yes	No	1.42965	NA	ATCC	NA	ATCC	RPMI-1640 + 10% FBS + 1% PenStrep + 4.5 mg/ml Glucose + 1 mM Sodium Pyruvate	NA	0	0
NCI-H747	SIDM00778	CVCL_1587	ACH-000403	Large Intestine	Colorectal Carcinoma	Adenocarcinoma	Cecum Adenocarcinoma		Male	69	Yes	Yes	No	2.2447	NA	ATCC	NA	ATCC	RPMI-1640 + 10% FBS + 1% PenStrep + 4.5 mg/ml Glucose + 1 mM Sodium Pyruvate	NA	0	0
NCI-H748	SIDM01117	CVCL_1588	ACH-002176	Lung	Small Cell Lung Carcinoma	Neuroendocrine Neoplasm	0		Male	62	Yes	Yes	No	1.41059	NA	ATCC	NA	ATCC	RPMI-1640 + 10% FBS + 1% PenStrep + 4.5 mg/ml Glucose + 1 mM Sodium Pyruvate	NA	0	0
NCI-H810	SIDM01116	CVCL_1590	ACH-000789	Lung	Non-Small Cell Lung Carcinoma	Adenocarcinoma	Lung Large Cell Carcinoma		Male	51	Yes	Yes	No	2.4165	NA	ATCC	NA	ATCC	DMEM/F-12 + 10% FBS + 1% PenStrep	NA	0	0
NCI-H82	SIDM01131	CVCL_1591	ACH-000355	Lung	Small Cell Lung Carcinoma	Neuroendocrine Neoplasm	0		Male	41	Yes	Yes	No	4.30785	NA	ATCC	NA	ATCC	RPMI-1640 + 10% FBS + 1% PenStrep + 4.5 mg/ml Glucose + 1 mM Sodium Pyruvate	NA	0	0
NCI-H838	SIDM01150	CVCL_1594	ACH-000416	Lung	Non-Small Cell Lung Carcinoma	Adenocarcinoma	Lung Adenocarcinoma		Male	59	Yes	Yes	No	5.49217	NA	ATCC	NA	ATCC	RPMI-1640 + 10% FBS + 1% PenStrep + 4.5 mg/ml Glucose + 1 mM Sodium Pyruvate	NA	0	0
NCI-H847	SIDM01149	CVCL_1596	ACH-001365	Lung	Small Cell Lung Carcinoma	Neuroendocrine Neoplasm	0		Male	63	Yes	Yes	No	2.55004	NA	ATCC	NA	ATCC	DMEM/F-12 + 10% FBS + 1% PenStrep	NA	0	0
NCI-H929	SIDM01148	CVCL_1600	ACH-000050	Haematopoietic and Lymphoid	Plasma Cell Neoplasm	Haematopoietic and Lymphoid	Plasma Cell Myeloma	Lymphoid	Female	62	Yes	Yes	Yes	1.96912	72	ATCC	ECACC	ATCC, ECACC	RPMI-1640 + 10% FBS + 1% PenStrep + 4.5 mg/ml Glucose + 1 mM Sodium Pyruvate + 1% PenStrep + 4.5 mg/ml Glucose + 1 mM Sodium Pyruvate	RPMI-1640 + 10% FBS + 1% PenStrep + 4.5 mg/ml Glucose + 1 mM Sodium Pyruvate + 0.05 mM 2-Mercaptoethanol + 2 mM Glutamine	0	0
NCI-N87	SIDM01147	CVCL_1603	ACH-000427	Stomach	Gastric Carcinoma	Adenocarcinoma	Gastric Tubular Adenocarcinoma		Male	Unknown	Yes	Yes	No	2.41219	85	ATCC	NA	ATCC	RPMI-1640 + 10% FBS + 1% PenStrep + 4.5 mg/ml Glucose + 1 mM Sodium Pyruvate	NA	0	0
NEC8	SIDM00243	CVCL_1604	ACH-002288	Testis	Testicular Embryonal Carcinoma	Other Neoplasm	0		Male	24	Yes	Yes	No	1.40673	NA	RIKEN	NA	RIKEN	RPMI-1640 + 10% FBS + 1% PenStrep + 4.5 mg/ml Glucose + 1 mM Sodium Pyruvate	NA	0	0
NH-12	SIDM00577	CVCL_1605	ACH-001603	Peripheral Nervous System	Neuroblastoma	Other Neoplasm	0		Male	1	Yes	Yes	No	1.67708	NA	JCRB	NA	JCRB	DMEM/F-12 + 10% FBS + 1% PenStrep	NA	0	0
NK-92MI	SIDM01201	CVCL_3755	ACH-002289	Haematopoietic and Lymphoid	Natural Killer Cell Lymphoblastic Leukemia Or Lymphoma	Haematopoietic and Lymphoid	0	Lymphoid	Male	50	Yes	Yes	No	3.00009	NA	ATCC	NA	ATCC	DMEM/F-12 + 10% FBS + 1% PenStrep	NA	0	0
NKM-1	SIDM00576	CVCL_1607	ACH-002290	Haematopoietic and Lymphoid	Acute Myeloid Leukemia	Haematopoietic and Lymphoid	Adult Acute Myeloid Leukemia	Myeloid	Male	33	Yes	Yes	No	1.71581	NA	JCRB	NA	JCRB	RPMI-1640 + 10% FBS + 1% PenStrep + 4.5 mg/ml Glucose + 1 mM Sodium Pyruvate	NA	0	0
NMC-G1	SIDM00575	CVCL_1608	ACH-000200	Central Nervous System	Glioma	Neuroepithelial Neoplasm	Low Grade Glioma		Female	Unknown	Yes	Yes	No	1.64749	NA	JCRB	NA	JCRB	DMEM/F-12 + 10% FBS + 1% PenStrep	NA	0	0
no-10	SIDM00574	CVCL_3075	ACH-001605	Central Nervous System	Glioblastoma	Neuroepithelial Neoplasm	0		Male	62	Yes	Yes	No	2.15413	NA	JCRB	NA	JCRB	DMEM/F-12 + 10% FBS + 1% PenStrep	NA	0	0
no-11	SIDM00573	CVCL_3076	ACH-001606	Central Nervous System	Glioblastoma	Neuroepithelial Neoplasm	0		Female	64	Yes	Yes	No	1.86874	NA	JCRB	NA	JCRB	DMEM/F-12 + 10% FBS + 1% PenStrep	NA	0	0
NOMO-1	SIDM00580	CVCL_1609	ACH-000168	Haematopoietic and Lymphoid	Acute Myeloid Leukemia	Haematopoietic and Lymphoid	Adult Acute Monocytic Leukemia	Myeloid	Female	31	Yes	Yes	No	2.3152	NA	JCRB	NA	JCRB	RPMI-1640 + 10% FBS + 1% PenStrep + 4.5 mg/ml Glucose + 1 mM Sodium Pyruvate	NA	0	0
NOS-1	SIDM00242	CVCL_1610	ACH-002067	Bone	Osteosarcoma	Mesenchymal	0		Male	16	Yes	Yes	Yes	1.23343	254.526	RIKEN	RIKEN	RIKEN	RPMI-1640 + 10% FBS + 1% PenStrep + 4.5 mg/ml Glucose + 1 mM Sodium Pyruvate + 1% PenStrep + 4.5 mg/ml Glucose + 1 mM Sodium Pyruvate	RPMI-1640 + 10% FBS + 1% PenStrep + 4.5 mg/ml Glucose + 1 mM Sodium Pyruvate + 2 mM Glutamine	0	0
NTERA-2-cl-D1	SIDM01203	CVCL_3407	ACH-002291	Testis	Testicular Embryonal Carcinoma	Other Neoplasm	0		Male	22	Yes	Yes	No	2.13211	NA	ATCC	NA	ATCC	DMEM/F-12 + 10% FBS + 1% PenStrep	NA	0	0
NU-DUL-1	SIDM00443	CVCL_1877	ACH-000287	Haematopoietic and Lymphoid	B-Cell Non-Hodgkin Lymphoma	Haematopoietic and Lymphoid	Diffuse Large B-Cell Lymphoma	Lymphoid	Male	43	Yes	Yes	No	2.95122	NA	DSMZ	NA	DSMZ	RPMI-1640 + 10% FBS + 1% PenStrep + 4.5 mg/ml Glucose + 1 mM Sodium Pyruvate	NA	0	0
NUGC-3	SIDM00572	CVCL_1612	ACH-000911	Stomach	Gastric Carcinoma	Adenocarcinoma	Gastric Adenocarcinoma		Male	72	Yes	Yes	No	3.89906	NA	JCRB	NA	JCRB	RPMI-1640 + 10% FBS + 1% PenStrep + 4.5 mg/ml Glucose + 1 mM Sodium Pyruvate	NA	0	0
NUGC-4	SIDM00570	CVCL_3082	ACH-000674	Stomach	Gastric Carcinoma	Adenocarcinoma	Gastric Signet Ring Cell Adenocarcinoma		Female	35	Yes	Yes	No	1.77585	NA	JCRB	NA	JCRB	RPMI-1640 + 10% FBS + 1% PenStrep + 4.5 mg/ml Glucose + 1 mM Sodium Pyruvate	NA	0	0
NY	SIDM00569	CVCL_1613	ACH-002178	Bone	Osteosarcoma	Mesenchymal	0		Male	15	Yes	Yes	Yes	1.55723	43	JCRB	JCRB	JCRB	DMEM/F-12 + 10% FBS + 1% PenStrep	DMEM + 10% FBS	0	0
OACM5-1	SIDM00444	CVCL_1842	ACH-001368	Esophagus	Esophageal Carcinoma	Adenocarcinoma	Esophageal Adenocarcinoma		Female	47	Yes	Yes	No	2.64476	NA	DSMZ	NA	DSMZ	RPMI-1640 + 10% FBS + 1% PenStrep + 4.5 mg/ml Glucose + 1 mM Sodium Pyruvate	NA	0	0
OACp4C	SIDM00445	CVCL_1843	ACH-002292	Esophagus	Esophageal Carcinoma	Adenocarcinoma	Esophageal Adenocarcinoma		Male	55	Yes	Yes	No	1.98489	NA	DSMZ	NA	DSMZ	RPMI-1640 + 10% FBS + 1% PenStrep + 4.5 mg/ml Glucose + 1 mM Sodium Pyruvate	NA	0	0
OAW-28	SIDM00481	CVCL_1614	ACH-000116	Ovary	Ovarian Carcinoma	Adenocarcinoma	High Grade Ovarian Serous Adenocarcinoma		Female	75	Yes	Yes	No	1.08924	NA	ECACC	NA	ECACC	DMEM/F-12 + 10% FBS + 1% PenStrep	NA	0	0
OAW-42	SIDM00480	CVCL_1615	ACH-000704	Ovary	Ovarian Carcinoma	Adenocarcinoma	Ovarian Cystadenocarcinoma		Female	46	Yes	Yes	No	1.78664	NA	ECACC	NA	ECACC	DMEM/F-12 + 10% FBS + 1% PenStrep	NA	0	0
OC-314	SIDM00220	CVCL_1616	ACH-000962	Ovary	Ovarian Carcinoma	Adenocarcinoma	Ovarian Serous Adenocarcinoma		Female	39	Yes	Yes	No	4.83983	NA	ICLC	NA	ICLC	RPMI-1640 + 10% FBS + 1% PenStrep + 4.5 mg/ml Glucose + 1 mM Sodium Pyruvate	NA	0	0
OCI-AML2	SIDM00446	CVCL_1619	ACH-000113	Haematopoietic and Lymphoid	Acute Myeloid Leukemia	Haematopoietic and Lymphoid	Adult Acute Myeloid Leukemia	Myeloid	Male	65	Yes	Yes	No	2.90714	NA	DSMZ	NA	DSMZ	DMEM/F-12 + 10% FBS + 1% PenStrep	NA	0	0
OCI-AML5	SIDM00461	CVCL_1620	ACH-000065	Haematopoietic and Lymphoid	Acute Myeloid Leukemia	Haematopoietic and Lymphoid	Adult Acute Myeloid Leukemia	Myeloid	Male	77	Yes	Yes	No	1.33056	NA	DSMZ	NA	DSMZ	DMEM/F-12 + 10% FBS + 1% PenStrep	NA	0	0
OCI-LY-19	SIDM00460	CVCL_1878	ACH-000124	Haematopoietic and Lymphoid	B-Cell Non-Hodgkin Lymphoma	Haematopoietic and Lymphoid	Diffuse Large B-Cell Lymphoma	Lymphoid	Female	27	Yes	Yes	No	1.6856	NA	DSMZ	NA	DSMZ	DMEM/F-12 + 10% FBS + 1% PenStrep	NA	0	0
OCI-LY7	SIDM00459	CVCL_1881	ACH-001617	Haematopoietic and Lymphoid	B-Cell Non-Hodgkin Lymphoma	Haematopoietic and Lymphoid	Diffuse Large B-Cell Lymphoma	Lymphoid	Male	48	Yes	Yes	No	3.49555	NA	DSMZ	NA	DSMZ	DMEM/F-12 + 10% FBS + 1% PenStrep	NA	0	0
OCI-M1	SIDM00458	CVCL_2149	ACH-000751	Haematopoietic and Lymphoid	Acute Myeloid Leukemia	Haematopoietic and Lymphoid	Adult Acute Myeloid Leukemia	Myeloid	Unknown	62	Yes	Yes	No	4.94154	NA	DSMZ	NA	DSMZ	DMEM/F-12 + 10% FBS + 1% PenStrep	NA	0	0
OCUB-M	SIDM00241	CVCL_1621	ACH-002179	Breast	Breast Carcinoma	Carcinoma Type Unknown	0		Female	53	Yes	Yes	No	1.5753	NA	RIKEN	NA	RIKEN	DMEM/F-12 + 10% FBS + 1% PenStrep	NA	0	0
OCUM-1	SIDM00568	CVCL_3084	ACH-000247	Stomach	Gastric Carcinoma	Adenocarcinoma	Gastric Signet Ring Cell Adenocarcinoma		Female	38	Yes	Yes	No	1.91465	NA	JCRB	NA	JCRB	DMEM/F-12 + 10% FBS + 1% PenStrep	NA	0	0
OE19	SIDM00479	CVCL_1622	ACH-000679	Esophagus	Esophageal Carcinoma	Adenocarcinoma	Esophageal Adenocarcinoma		Male	72	Yes	Yes	No	2.21815	37	ECACC	NA	ECACC	RPMI-1640 + 10% FBS + 1% PenStrep + 4.5 mg/ml Glucose + 1 mM Sodium Pyruvate	NA	0	0
OE21	SIDM00478	CVCL_2661	ACH-000544	Esophagus	Esophageal Carcinoma	Squamous Cell Carcinoma	Esophageal Squamous Cell Carcinoma		Male	74	Yes	Yes	Yes	3.31411	53	ECACC	ECACC	ECACC	RPMI-1640 + 10% FBS + 1% PenStrep + 4.5 mg/ml Glucose + 1 mM Sodium Pyruvate + 1% PenStrep + 4.5 mg/ml Glucose + 1 mM Sodium Pyruvate	RPMI-1640 + 10% FBS + 1% PenStrep + 4.5 mg/ml Glucose + 1 mM Sodium Pyruvate + 2 mM Glutamine	0	0
OE33	SIDM00477	CVCL_0471	ACH-000383	Esophagus	Esophageal Carcinoma	Adenocarcinoma	Barrett Adenocarcinoma		Female	73	Yes	Yes	No	2.2629	38	ECACC	NA	ECACC	RPMI-1640 + 10% FBS + 1% PenStrep + 4.5 mg/ml Glucose + 1 mM Sodium Pyruvate	NA	0	0
OMC-1	SIDM00240	CVCL_1623	ACH-002180	Cervix	Cervical Carcinoma	Squamous Cell Carcinoma	Cervical Squamous Cell Carcinoma		Female	52	Yes	Yes	No	1.64292	NA	RIKEN	NA	RIKEN	DMEM/F-12 + 10% FBS + 1% PenStrep	NA	0	0
ONS-76	SIDM00567	CVCL_1624	ACH-000776	Central Nervous System	Medulloblastoma	Neuroepithelial Neoplasm	Medulloblastoma		Female	2	Yes	Yes	No	5.58508	NA	JCRB	NA	JCRB	RPMI-1640 + 10% FBS + 1% PenStrep + 4.5 mg/ml Glucose + 1 mM Sodium Pyruvate	NA	0	0
OPM-2	SIDM00457	CVCL_1625	ACH-000024	Haematopoietic and Lymphoid	Plasma Cell Neoplasm	Haematopoietic and Lymphoid	Plasma Cell Myeloma	Lymphoid	Female	56	Yes	Yes	No	1.7422	57.5	DSMZ	NA	DSMZ	RPMI-1640 + 10% FBS + 1% PenStrep + 4.5 mg/ml Glucose + 1 mM Sodium Pyruvate	NA	0	0
OS-RC-2	SIDM00239	CVCL_1626	ACH-000159	Kidney	Kidney Carcinoma	Carcinoma Type Unknown	0		Male	52	Yes	Yes	No	1.60113	NA	RIKEN	NA	RIKEN	RPMI-1640 + 10% FBS + 1% PenStrep + 4.5 mg/ml Glucose + 1 mM Sodium Pyruvate	NA	0	0
OSC-19	SIDM00566	CVCL_3086	ACH-001625	Head and Neck	Head And Neck Carcinoma	Squamous Cell Carcinoma	Tongue Squamous Cell Carcinoma		Male	61	Yes	Yes	No	2.95763	NA	JCRB	NA	JCRB	DMEM/F-12 + 10% FBS + 1% PenStrep	NA	0	0
OSC-20	SIDM00565	CVCL_3087	ACH-001626	Head and Neck	Head And Neck Carcinoma	Squamous Cell Carcinoma	Oral Cavity Squamous Cell Carcinoma		Female	59	Yes	Yes	No	2.21753	NA	JCRB	NA	JCRB	DMEM/F-12 + 10% FBS + 1% PenStrep	NA	0	0
OV-17R	SIDM00476	CVCL_2672	ACH-001373	Ovary	Ovarian Carcinoma	Adenocarcinoma	Ovarian Adenocarcinoma		Female	50	Yes	Yes	No	1.38451	NA	ECACC	NA	ECACC	DMEM/F-12 + 10% FBS + 1% PenStrep	NA	0	0
OV-56	SIDM00475	CVCL_2673	ACH-000091	Ovary	Ovarian Carcinoma	Adenocarcinoma	Ovarian Serous Adenocarcinoma		Female	46	Yes	Yes	No	2.06324	NA	ECACC	NA	ECACC	DMEM/F-12 + 10% FBS + 1% PenStrep	NA	0	0
OV-7	SIDM00474	CVCL_2675	ACH-000688	Ovary	Ovarian Carcinoma	Carcinoma Type Unknown	0		Female	78	Yes	Yes	Yes	3.05984	51	ECACC	ECACC	ECACC	DMEM/F-12 + 10% FBS + 1% PenStrep	DMEM:HAMS F-12 (1:1) + 5% FBS + 2 mM Glutamine + 0.5 ug/ml Hydrocortisone + 10 ug/ml Insulin	0	0
OV-90	SIDM01141	CVCL_3768	ACH-000291	Ovary	Ovarian Carcinoma	Adenocarcinoma	Ovarian Adenocarcinoma		Female	64	Yes	Yes	No	1.74766	NA	ATCC	NA	ATCC	DMEM/F-12 + 10% FBS + 1% PenStrep	NA	0	0
OVCA420	SIDM00967	CVCL_3935	ACH-002181	Ovary	Ovarian Carcinoma	Adenocarcinoma	Ovarian Serous Adenocarcinoma		Female	Unknown	Yes	Yes	No	2.44648	NA	Cancer Science Institute of Singapore	NA	0	DMEM/F-12 + 10% FBS + 1% PenStrep	NA	0	0
OVCA433	SIDM00966	CVCL_0475	ACH-002182	Ovary	Ovarian Carcinoma	Adenocarcinoma	Ovarian Serous Adenocarcinoma		Female	Unknown	Yes	Yes	Yes	3.26752	36.1582	Investigator	WSI stock	Investigator	DMEM/F-12 + 10% FBS + 1% PenStrep	DMEM/F-12 + 10% FBS	0	0
OVCAR-3	SIDM00105	CVCL_0465	ACH-000001	Ovary	Ovarian Carcinoma	Adenocarcinoma	High Grade Ovarian Serous Adenocarcinoma		Female	60	Yes	Yes	Yes	2.34879	ND	NCI	NCI	NCI	RPMI-1640 + 10% FBS + 1% PenStrep + 4.5 mg/ml Glucose + 1 mM Sodium Pyruvate + 1% PenStrep + 4.5 mg/ml Glucose + 1 mM Sodium Pyruvate	RPMI-1640 + 10% FBS + 1% PenStrep + 4.5 mg/ml Glucose + 1 mM Sodium Pyruvate + 2 mM Glutamine	0	0
OVCAR-4	SIDM00092	CVCL_1627	ACH-000617	Ovary	Ovarian Carcinoma	Adenocarcinoma	High Grade Ovarian Serous Adenocarcinoma		Female	42	Yes	Yes	No	1.86175	39	NCI	NA	NCI	RPMI-1640 + 10% FBS + 1% PenStrep + 4.5 mg/ml Glucose + 1 mM Sodium Pyruvate	NA	0	0
OVCAR-5	SIDM00091	CVCL_1628	ACH-001151	Ovary	Ovarian Carcinoma	Adenocarcinoma	High Grade Ovarian Serous Adenocarcinoma		Female	67	Yes	Yes	No	3.76371	37	NCI	NA	NCI	RPMI-1640 + 10% FBS + 1% PenStrep + 4.5 mg/ml Glucose + 1 mM Sodium Pyruvate	NA	0	0
OVCAR-8	SIDM00090	CVCL_1629	ACH-000696	Ovary	Ovarian Carcinoma	Adenocarcinoma	High Grade Ovarian Serous Adenocarcinoma		Female	64	Yes	Yes	No	4.09188	25.5	NCI	NA	NCI	RPMI-1640 + 10% FBS + 1% PenStrep + 4.5 mg/ml Glucose + 1 mM Sodium Pyruvate	NA	0	0
OVISE	SIDM00564	CVCL_3116	ACH-000527	Ovary	Ovarian Carcinoma	Adenocarcinoma	Ovarian Clear Cell Adenocarcinoma		Female	40	Yes	Yes	No	1.71591	NA	JCRB	NA	JCRB	RPMI-1640 + 10% FBS + 1% PenStrep + 4.5 mg/ml Glucose + 1 mM Sodium Pyruvate	NA	0	0
OVK-18	SIDM00238	CVCL_3770	ACH-000947	Ovary	Ovarian Carcinoma	Adenocarcinoma	Ovarian Endometrioid Adenocarcinoma		Female	49	Yes	Yes	No	1.99291	NA	RIKEN	NA	RIKEN	DMEM/F-12 + 10% FBS + 1% PenStrep	NA	0	0
OVKATE	SIDM00466	CVCL_3110	ACH-000443	Ovary	Ovarian Carcinoma	Adenocarcinoma	High Grade Ovarian Serous Adenocarcinoma		Female	40	Yes	Yes	No	1.16398	NA	JCRB	NA	JCRB	RPMI-1640 + 10% FBS + 1% PenStrep + 4.5 mg/ml Glucose + 1 mM Sodium Pyruvate	NA	0	0
OVMIU	SIDM00465	CVCL_3112	ACH-002183	Ovary	Ovarian Carcinoma	Adenocarcinoma	High Grade Ovarian Serous Adenocarcinoma		Female	64	Yes	Yes	No	2.41412	NA	JCRB	NA	JCRB	RPMI-1640 + 10% FBS + 1% PenStrep + 4.5 mg/ml Glucose + 1 mM Sodium Pyruvate	NA	OVSAYO	Ovarian carcinoma
OVTOKO	SIDM00425	CVCL_3117	ACH-000663	Ovary	Ovarian Carcinoma	Adenocarcinoma	Ovarian Clear Cell Adenocarcinoma		Female	78	Yes	Yes	No	2.91298	NA	JCRB	NA	JCRB	RPMI-1640 + 10% FBS + 1% PenStrep + 4.5 mg/ml Glucose + 1 mM Sodium Pyruvate	NA	0	0
P12-ICHIKAWA	SIDM00463	CVCL_1630	ACH-000372	Haematopoietic and Lymphoid	T Acute Lymphoblastic Leukemia	Haematopoietic and Lymphoid	Childhood T Acute Lymphoblastic Leukemia	Lymphoid	Male	7	Yes	Yes	No	3.60826	NA	DSMZ	NA	DSMZ	RPMI-1640 + 10% FBS + 1% PenStrep + 4.5 mg/ml Glucose + 1 mM Sodium Pyruvate	NA	0	0
P30-OHK	SIDM00364	CVCL_1631	ACH-002059	Haematopoietic and Lymphoid	B Acute Lymphoblastic Leukemia	Haematopoietic and Lymphoid	Childhood B Acute Lymphoblastic Leukemia	Lymphoid	Female	11	Yes	Yes	No	2.83539	NA	JCRB	NA	JCRB	RPMI-1640 + 10% FBS + 1% PenStrep + 4.5 mg/ml Glucose + 1 mM Sodium Pyruvate	NA	0	0
P31-FUJ	SIDM00363	CVCL_1632	ACH-000770	Haematopoietic and Lymphoid	Acute Myeloid Leukemia	Haematopoietic and Lymphoid	Childhood Acute Myeloid Leukemia	Myeloid	Male	7	Yes	Yes	Yes	2.23175	37.1681	JCRB	JCRB	JCRB	RPMI-1640 + 10% FBS + 1% PenStrep + 4.5 mg/ml Glucose + 1 mM Sodium Pyruvate + 1% PenStrep + 4.5 mg/ml Glucose + 1 mM Sodium Pyruvate	RPMI-1640 + 10% FBS + 1% PenStrep + 4.5 mg/ml Glucose + 1 mM Sodium Pyruvate + 2 mM Glutamine	0	0
P32-ISH	SIDM00362	CVCL_3119	ACH-002293	Haematopoietic and Lymphoid	Burkitt Lymphoma	Haematopoietic and Lymphoid	0	Lymphoid	Male	8	Yes	Yes	No	3.44268	NA	JCRB	NA	JCRB	RPMI-1640 + 10% FBS + 1% PenStrep + 4.5 mg/ml Glucose + 1 mM Sodium Pyruvate	NA	0	0
PA-1	SIDM01140	CVCL_0479	ACH-001374	Ovary	Ovarian Mixed Germ Cell Tumor	Other Neoplasm	0		Female	12	Yes	Yes	No	3.12427	NA	ATCC	NA	ATCC	DMEM/F-12 + 10% FBS + 1% PenStrep	NA	0	0
PA-TU-8902	SIDM00455	CVCL_1845	ACH-000599	Pancreas	Pancreatic Carcinoma	Adenocarcinoma	Pancreatic Adenocarcinoma		Female	44	Yes	Yes	No	2.5624	NA	DSMZ	NA	DSMZ	DMEM/F-12 + 10% FBS + 1% PenStrep	NA	0	0
PA-TU-8988T	SIDM00453	CVCL_1847	ACH-000023	Pancreas	Pancreatic Carcinoma	Adenocarcinoma	Pancreatic Adenocarcinoma		Female	64	Yes	Yes	No	4.54803	NA	DSMZ	NA	DSMZ	DMEM/F-12 + 10% FBS + 1% PenStrep	NA	0	0
PANC-02-03	SIDM01139	CVCL_1633	ACH-000042	Pancreas	Pancreatic Carcinoma	Adenocarcinoma	Pancreatic Adenocarcinoma		Female	70	Yes	Yes	No	2.63967	NA	ATCC	NA	ATCC	RPMI-1640 + 10% FBS + 1% PenStrep + 4.5 mg/ml Glucose + 1 mM Sodium Pyruvate	NA	0	0
Panc-02-13	SIDM01325	CVCL_1634	ACH-000031	Pancreas	Pancreatic Carcinoma	Adenocarcinoma	Pancreatic Adenocarcinoma		Female	64	No	No	Yes	NA	ND	NA	ATCC	ATCC	NA	RPMI-1640 + 20% FBS + 10 U/ml Insulin + 2 mM Glutamine	0	0
PANC-03-27	SIDM01138	CVCL_1635	ACH-000139	Pancreas	Pancreatic Carcinoma	Adenocarcinoma	Pancreatic Adenocarcinoma		Female	65	Yes	Yes	No	2.05865	NA	ATCC	NA	ATCC	RPMI-1640 + 10% FBS + 1% PenStrep + 4.5 mg/ml Glucose + 1 mM Sodium Pyruvate	NA	0	0
PANC-04-03	SIDM01137	CVCL_1636	ACH-000235	Pancreas	Pancreatic Carcinoma	Adenocarcinoma	Pancreatic Ductal Adenocarcinoma		Male	70	Yes	Yes	No	1.89316	NA	ATCC	NA	ATCC	RPMI-1640 + 10% FBS + 1% PenStrep + 4.5 mg/ml Glucose + 1 mM Sodium Pyruvate	NA	0	0
PANC-08-13	SIDM01136	CVCL_1638	ACH-000417	Pancreas	Pancreatic Carcinoma	Adenocarcinoma	Pancreatic Ductal Adenocarcinoma		Male	85	Yes	Yes	Yes	1.7084	ND	ATCC	ATCC	ATCC	RPMI-1640 + 10% FBS + 1% PenStrep + 4.5 mg/ml Glucose + 1 mM Sodium Pyruvate + 1% PenStrep + 4.5 mg/ml Glucose + 1 mM Sodium Pyruvate	RPMI-1640 + 15% FBS + 10 U/ml Insulin	0	0
PANC-10-05	SIDM01135	CVCL_1639	ACH-000060	Pancreas	Pancreatic Carcinoma	Adenocarcinoma	Pancreatic Ductal Adenocarcinoma		Male	81	Yes	Yes	No	2.20677	NA	ATCC	NA	ATCC	RPMI-1640 + 10% FBS + 1% PenStrep + 4.5 mg/ml Glucose + 1 mM Sodium Pyruvate	NA	0	0
PC-14	SIDM00237	CVCL_1640	ACH-000030	Lung	Non-Small Cell Lung Carcinoma	Adenocarcinoma	Lung Adenocarcinoma		Male	45	Yes	Yes	No	3.1856	NA	RIKEN	NA	RIKEN	RPMI-1640 + 10% FBS + 1% PenStrep + 4.5 mg/ml Glucose + 1 mM Sodium Pyruvate	NA	0	0
PC-3	SIDM00088	CVCL_0035	ACH-000090	Prostate	Prostate Carcinoma	Carcinoma Type Unknown	0		Male	62	Yes	Yes	No	2.17567	NA	NCI	NA	NCI	DMEM/F-12 + 10% FBS + 1% PenStrep	NA	0	0
PC-3_[JPC-3]	SIDM00361	CVCL_S982	ACH-002184	Lung	Non-Small Cell Lung Carcinoma	Adenocarcinoma	Lung Adenocarcinoma		Female	48	Yes	Yes	No	2.51828	NA	JCRB	NA	JCRB	DMEM/F-12 + 10% FBS + 1% PenStrep	NA	0	0
PCI-15A	SIDM00270	CVCL_C184	ACH-002294	Head and Neck	Head And Neck Carcinoma	Squamous Cell Carcinoma	Pyriform Fossa Squamous Cell Carcinoma		Male	69	Yes	Yes	No	2.44813	NA	The University of Hong Kong	NA	0	RPMI-1640 + 10% FBS + 1% PenStrep + 4.5 mg/ml Glucose + 1 mM Sodium Pyruvate	NA	0	0
PCI-30	SIDM00044	CVCL_C757	ACH-002295	Head and Neck	Head And Neck Carcinoma	Squamous Cell Carcinoma	Tongue Squamous Cell Carcinoma		Male	54	Yes	Yes	No	2.39575	NA	Unknown	WSI stock	Unknown	RPMI-1640 + 10% FBS + 1% PenStrep + 4.5 mg/ml Glucose + 1 mM Sodium Pyruvate	NA	0	0
PCI-4B	SIDM00043	CVCL_C171	ACH-002297	Head and Neck	Head And Neck Carcinoma	Squamous Cell Carcinoma	Laryngeal Squamous Cell Carcinoma		Male	51	Yes	Yes	No	2.92963	NA	Unknown	NA	Unknown	RPMI-1640 + 10% FBS + 1% PenStrep + 4.5 mg/ml Glucose + 1 mM Sodium Pyruvate	NA	0	0
PCI-6A	SIDM00115	CVCL_C173	ACH-002298	Head and Neck	Head And Neck Carcinoma	Squamous Cell Carcinoma	Tonsillar Squamous Cell Carcinoma		Male	81	Yes	Yes	No	3.35412	NA	The University of Hong Kong	NA	0	RPMI-1640 + 10% FBS + 1% PenStrep + 4.5 mg/ml Glucose + 1 mM Sodium Pyruvate	NA	0	0
PE-CA-PJ15	SIDM00473	CVCL_2678	ACH-000619	Head and Neck	Head And Neck Carcinoma	Squamous Cell Carcinoma	Tongue Squamous Cell Carcinoma		Male	45	Yes	Yes	No	3.24061	NA	ECACC	NA	ECACC	DMEM/F-12 + 10% FBS + 1% PenStrep	NA	0	0
PEO1	SIDM00472	CVCL_2686	ACH-001630	Ovary	Ovarian Carcinoma	Adenocarcinoma	Ovarian Cystadenocarcinoma		Female	Unknown	Yes	Yes	No	1.08507	NA	ECACC	NA	ECACC	RPMI-1640 + 10% FBS + 1% PenStrep + 4.5 mg/ml Glucose + 1 mM Sodium Pyruvate	NA	0	0
PF-382	SIDM00451	CVCL_1641	ACH-000937	Haematopoietic and Lymphoid	T Acute Lymphoblastic Leukemia	Haematopoietic and Lymphoid	Childhood T Acute Lymphoblastic Leukemia	Lymphoid	Female	6	Yes	Yes	No	2.789	NA	DSMZ	NA	DSMZ	RPMI-1640 + 10% FBS + 1% PenStrep + 4.5 mg/ml Glucose + 1 mM Sodium Pyruvate	NA	0	0
PFSK-1	SIDM01132	CVCL_1642	ACH-001711	Other tissue	Primitive Neuroectodermal Tumor	Other Neoplasm	0		Male	2	Yes	Yes	Yes	2.18818	60	ATCC	ATCC	ATCC	RPMI-1640 + 10% FBS + 1% PenStrep + 4.5 mg/ml Glucose + 1 mM Sodium Pyruvate + 1% PenStrep + 4.5 mg/ml Glucose + 1 mM Sodium Pyruvate	RPMI-1640 + 10% FBS + 1% PenStrep + 4.5 mg/ml Glucose + 1 mM Sodium Pyruvate + 2 mM Glutamine	0	0
PL-21	SIDM00450	CVCL_2161	ACH-000218	Haematopoietic and Lymphoid	Acute Myeloid Leukemia	Haematopoietic and Lymphoid	Adult Acute Myeloid Leukemia	Myeloid	Male	24	Yes	Yes	No	2.29496	NA	DSMZ	NA	DSMZ	RPMI-1640 + 10% FBS + 1% PenStrep + 4.5 mg/ml Glucose + 1 mM Sodium Pyruvate	NA	0	0
PL4	SIDM00042	CVCL_S976	ACH-002186	Pancreas	Pancreatic Carcinoma	Adenocarcinoma	Pancreatic Ductal Adenocarcinoma		Unknown	Unknown	Yes	Yes	No	2.67388	NA	Unknown	NA	Unknown	DMEM/F-12 + 10% FBS + 1% PenStrep	NA	0	0
PLC-PRF-5	SIDM01318	CVCL_0485	ACH-001318	Liver	Hepatocellular Carcinoma	Adenocarcinoma	0		Male	24	No	No	Yes	NA	44	NA	ATCC	ATCC	NA	DMEM + 10% FBS	0	0
PSN1	SIDM00469	CVCL_1644	ACH-000320	Pancreas	Pancreatic Carcinoma	Adenocarcinoma	Pancreatic Adenocarcinoma		Male	Unknown	Yes	Yes	No	2.78894	NA	ECACC	NA	ECACC	RPMI-1640 + 10% FBS + 1% PenStrep + 4.5 mg/ml Glucose + 1 mM Sodium Pyruvate	NA	0	0
PWR-1E	SIDM01114	CVCL_3775	ACH-001383	Prostate	Non-Cancerous	Non-Cancerous	SV-40 Transformed Prostatic		Male	67	Yes	Yes	No	2.84384	NA	ATCC	NA	ATCC	DMEM/F-12 + 10% FBS + 1% PenStrep	NA	0	0
QGP-1	SIDM00360	CVCL_3143	ACH-000347	Pancreas	Pancreatic Somatostatinoma	Neuroendocrine Neoplasm	0		Male	61	Yes	Yes	No	2.38447	NA	JCRB	NA	JCRB	RPMI-1640 + 10% FBS + 1% PenStrep + 4.5 mg/ml Glucose + 1 mM Sodium Pyruvate	NA	0	0
QIMR-WIL	SIDM00467	CVCL_1645	ACH-002299	Haematopoietic and Lymphoid	Acute Myeloid Leukemia	Haematopoietic and Lymphoid	Adult Acute Myeloid Leukemia	Myeloid	Female	54	Yes	Yes	No	3.35935	NA	ECACC	NA	ECACC	DMEM/F-12 + 10% FBS + 1% PenStrep	NA	0	0
Raji	SIDM00844	CVCL_0511	ACH-000654	Haematopoietic and Lymphoid	Burkitt Lymphoma	Haematopoietic and Lymphoid	0	Lymphoid	Male	12	Yes	Yes	No	5.14512	23.5	ATCC	NA	ATCC	RPMI-1640 + 10% FBS + 1% PenStrep + 4.5 mg/ml Glucose + 1 mM Sodium Pyruvate	NA	0	0
Ramos	SIDM01094	CVCL_0597	ACH-001636	Haematopoietic and Lymphoid	Burkitt Lymphoma	Haematopoietic and Lymphoid	0	Lymphoid	Male	3	No	No	Yes	NA	ND	NA	ATCC	ATCC	NA	RPMI-1640 + 10% FBS + 1% PenStrep + 4.5 mg/ml Glucose + 1 mM Sodium Pyruvate	0	0
Ramos-2G6-4C10	SIDM01247	CVCL_1646	ACH-002300	Haematopoietic and Lymphoid	Burkitt Lymphoma	Haematopoietic and Lymphoid	0	Lymphoid	Male	3	Yes	Yes	No	2.33757	NA	ATCC	NA	ATCC	RPMI-1640 + 10% FBS + 1% PenStrep + 4.5 mg/ml Glucose + 1 mM Sodium Pyruvate	NA	0	0
RCC-AB	SIDM00821	CVCL_5868	ACH-002187	Kidney	Kidney Carcinoma	Adenocarcinoma	Clear Cell Renal Cell Carcinoma		Male	46	Yes	Yes	No	2.95287	NA	CLS	NA	CLS	DMEM/F-12 + 10% FBS + 1% PenStrep	NA	0	0
RCC-ER	SIDM00820	CVCL_5870	ACH-002188	Kidney	Kidney Carcinoma	Adenocarcinoma	Clear Cell Renal Cell Carcinoma		Male	57	Yes	Yes	No	3.49165	NA	CLS	NA	CLS	DMEM/F-12 + 10% FBS + 1% PenStrep	NA	0	0
RCC-FG2	SIDM00819	CVCL_5873	ACH-002189	Kidney	Kidney Carcinoma	Adenocarcinoma	Clear Cell Renal Cell Carcinoma		Male	77	Yes	Yes	No	2.79081	NA	CLS	NA	CLS	DMEM/F-12 + 10% FBS + 1% PenStrep	NA	0	0
RCC-JF	SIDM00818	CVCL_5879	ACH-002190	Kidney	Kidney Carcinoma	Adenocarcinoma	Clear Cell Renal Cell Carcinoma		Female	65	Yes	Yes	No	5.44797	NA	CLS	NA	CLS	DMEM/F-12 + 10% FBS + 1% PenStrep	NA	0	0
RCC-JW	SIDM00817	CVCL_5880	ACH-002191	Kidney	Kidney Carcinoma	Adenocarcinoma	Clear Cell Renal Cell Carcinoma		Male	46	Yes	Yes	No	2.16564	NA	CLS	NA	CLS	DMEM/F-12 + 10% FBS + 1% PenStrep	NA	0	0
RCC-MF	SIDM00816	CVCL_5884	ACH-002192	Kidney	Kidney Carcinoma	Adenocarcinoma	Clear Cell Renal Cell Carcinoma		Male	63	Yes	Yes	No	1.70705	NA	CLS	NA	CLS	DMEM/F-12 + 10% FBS + 1% PenStrep	NA	0	0
RCC10RGB	SIDM00235	CVCL_1647	ACH-000189	Kidney	Kidney Carcinoma	Carcinoma Type Unknown	0		Male	Unknown	Yes	Yes	No	2.27717	NA	RIKEN	NA	RIKEN	DMEM/F-12 + 10% FBS + 1% PenStrep	NA	0	0
RCH-ACV	SIDM00449	CVCL_1851	ACH-000922	Haematopoietic and Lymphoid	B Acute Lymphoblastic Leukemia	Haematopoietic and Lymphoid	Childhood B Acute Lymphoblastic Leukemia	Lymphoid	Female	8	Yes	Yes	No	3.55227	NA	DSMZ	NA	DSMZ	RPMI-1640 + 10% FBS + 1% PenStrep + 4.5 mg/ml Glucose + 1 mM Sodium Pyruvate	NA	0	0
RCM-1	SIDM00359	CVCL_1648	ACH-000565	Large Intestine	Colorectal Carcinoma	Adenocarcinoma	Rectal Adenocarcinoma		Female	73	Yes	Yes	No	2.61384	NA	JCRB	NA	JCRB	RPMI-1640 + 10% FBS + 1% PenStrep + 4.5 mg/ml Glucose + 1 mM Sodium Pyruvate	NA	0	0
RD	SIDM00847	CVCL_1649	ACH-000169	Soft Tissue	Rhabdomyosarcoma	Mesenchymal	Embryonal Rhabdomyosarcoma		Female	7	Yes	Yes	No	2.63093	48	ATCC	NA	ATCC	DMEM/F-12 + 10% FBS + 1% PenStrep	NA	0	0
REH	SIDM00447	CVCL_1650	ACH-000960	Haematopoietic and Lymphoid	B Acute Lymphoblastic Leukemia	Haematopoietic and Lymphoid	Childhood B Acute Lymphoblastic Leukemia	Lymphoid	Female	15	Yes	Yes	No	1.82011	34	DSMZ	NA	DSMZ	RPMI-1640 + 10% FBS + 1% PenStrep + 4.5 mg/ml Glucose + 1 mM Sodium Pyruvate	NA	0	0
RERF-GC-1B	SIDM00358	CVCL_3152	ACH-000144	Stomach	Gastric Carcinoma	Adenocarcinoma	Gastric Adenocarcinoma		Male	41	Yes	Yes	No	1.37261	NA	JCRB	NA	JCRB	RPMI-1640 + 10% FBS + 1% PenStrep + 4.5 mg/ml Glucose + 1 mM Sodium Pyruvate	NA	0	0
RERF-LC-KJ	SIDM00356	CVCL_1654	ACH-000482	Lung	Non-Small Cell Lung Carcinoma	Adenocarcinoma	Lung Adenocarcinoma		Male	78	Yes	Yes	Yes	1.73851	71.1111	JCRB	JCRB	JCRB	RPMI-1640 + 10% FBS + 1% PenStrep + 4.5 mg/ml Glucose + 1 mM Sodium Pyruvate + 1% PenStrep + 4.5 mg/ml Glucose + 1 mM Sodium Pyruvate	RPMI-1640 + 10% FBS + 1% PenStrep + 4.5 mg/ml Glucose + 1 mM Sodium Pyruvate + 2 mM Glutamine	0	0
RERF-LC-MS	SIDM00355	CVCL_1655	ACH-000062	Lung	Non-Small Cell Lung Carcinoma	Adenocarcinoma	Lung Adenocarcinoma		Male	Unknown	Yes	Yes	No	4.86842	NA	JCRB	NA	JCRB	DMEM/F-12 + 10% FBS + 1% PenStrep	NA	0	0
RERF-LC-Sq1	SIDM00354	CVCL_1656	ACH-000442	Lung	Non-Small Cell Lung Carcinoma	Squamous Cell Carcinoma	Squamous Cell Lung Carcinoma		Female	74	Yes	Yes	No	2.05878	NA	JCRB	NA	JCRB	RPMI-1640 + 10% FBS + 1% PenStrep + 4.5 mg/ml Glucose + 1 mM Sodium Pyruvate	NA	0	0
RF-48	SIDM01092	CVCL_1657	ACH-002301	Haematopoietic and Lymphoid	B-Cell Non-Hodgkin Lymphoma	Haematopoietic and Lymphoid	0	Lymphoid	Male	62	Yes	Yes	No	1.84929	NA	ATCC	NA	ATCC	DMEM/F-12 + 10% FBS + 1% PenStrep	NA	0	0
RH-1	SIDM00427	CVCL_1658	ACH-002194	Bone	Ewing Sarcoma	Mesenchymal	0		Male	Unknown	Yes	Yes	No	2.95552	NA	DSMZ	NA	DSMZ	RPMI-1640 + 10% FBS + 1% PenStrep + 4.5 mg/ml Glucose + 1 mM Sodium Pyruvate	NA	0	0
RH-18	SIDM00454	CVCL_1659	ACH-000689	Soft Tissue	Rhabdomyosarcoma	Mesenchymal	Embryonal Rhabdomyosarcoma		Female	2	Yes	Yes	Yes	1.35154	ND	DSMZ	DSMZ	DSMZ	RPMI-1640 + 10% FBS + 1% PenStrep + 4.5 mg/ml Glucose + 1 mM Sodium Pyruvate + 1% PenStrep + 4.5 mg/ml Glucose + 1 mM Sodium Pyruvate	RPMI-1640 + 10% FBS + 1% PenStrep + 4.5 mg/ml Glucose + 1 mM Sodium Pyruvate + 2 mM Glutamine	0	0
RH-41	SIDM00426	CVCL_2176	ACH-000100	Soft Tissue	Rhabdomyosarcoma	Mesenchymal	Alveolar Rhabdomyosarcoma		Female	7	Yes	Yes	Yes	2.47192	42.7513	DSMZ	DSMZ	DSMZ	RPMI-1640 + 10% FBS + 1% PenStrep + 4.5 mg/ml Glucose + 1 mM Sodium Pyruvate + 1% PenStrep + 4.5 mg/ml Glucose + 1 mM Sodium Pyruvate	RPMI-1640 + 10% FBS + 1% PenStrep + 4.5 mg/ml Glucose + 1 mM Sodium Pyruvate + 2 mM Glutamine	0	0
RKN	SIDM00353	CVCL_3156	ACH-000505	Soft Tissue	Leiomyosarcoma	Mesenchymal	Ovarian Leiomyosarcoma		Female	45	Yes	Yes	Yes	1.65246	ND	JCRB	JCRB	JCRB	DMEM/F-12 + 10% FBS + 1% PenStrep	Ham's F-12 + 10% FBS	0	0
RKO	SIDM01090	CVCL_0504	ACH-000943	Large Intestine	Colorectal Carcinoma	Carcinoma Type Unknown	0		Unknown	Unknown	Yes	Yes	No	5.56279	NA	ATCC	NA	ATCC	DMEM/F-12 + 10% FBS + 1% PenStrep	NA	0	0
RL	SIDM01089	CVCL_1660	ACH-000371	Haematopoietic and Lymphoid	B-Cell Non-Hodgkin Lymphoma	Haematopoietic and Lymphoid	Diffuse Large B-Cell Lymphoma	Lymphoid	Male	52	Yes	Yes	No	6.48631	NA	ATCC	NA	ATCC	RPMI-1640 + 10% FBS + 1% PenStrep + 4.5 mg/ml Glucose + 1 mM Sodium Pyruvate	NA	0	0
RL95-2	SIDM01088	CVCL_0505	ACH-000965	Endometrium	Endometrial Carcinoma	Adenosquamous Carcinoma	Endometrial Adenosquamous Carcinoma		Female	65	Yes	Yes	No	1.77934	100	ATCC	NA	ATCC	DMEM/F-12 + 10% FBS + 1% PenStrep	NA	0	0
RMG-I	SIDM00352	CVCL_1662	ACH-000719	Ovary	Ovarian Carcinoma	Adenocarcinoma	Ovarian Clear Cell Adenocarcinoma		Female	34	Yes	Yes	No	1.62535	NA	JCRB	NA	JCRB	DMEM/F-12 + 10% FBS + 1% PenStrep	NA	0	0
RO82-W-1	SIDM00218	CVCL_0582	ACH-001384	Thyroid	Thyroid Gland Carcinoma	Adenocarcinoma	Thyroid Gland Follicular Carcinoma		Female	Unknown	Yes	Yes	No	1.43473	NA	ICLC	NA	ICLC	DMEM/F-12 + 10% FBS + 1% PenStrep	NA	0	0
ROS-50	SIDM00415	CVCL_1887	ACH-001639	Haematopoietic and Lymphoid	B-Cell Non-Hodgkin Lymphoma	Haematopoietic and Lymphoid	Diffuse Large B-Cell Lymphoma	Lymphoid	Male	69	Yes	Yes	No	2.11304	NA	DSMZ	NA	DSMZ	RPMI-1640 + 10% FBS + 1% PenStrep + 4.5 mg/ml Glucose + 1 mM Sodium Pyruvate	NA	0	0
RPMI-6666	SIDM00813	CVCL_1665	ACH-001182	Haematopoietic and Lymphoid	Non-Cancerous	Non-Cancerous	B-Lymphoblastoid	Lymphoid	Male	Unknown	Yes	Yes	No	1.73537	NA	ATCC	NA	ATCC	RPMI-1640 + 10% FBS + 1% PenStrep + 4.5 mg/ml Glucose + 1 mM Sodium Pyruvate	NA	0	0
RPMI-7951	SIDM01087	CVCL_1666	ACH-000348	Skin	Melanoma	Melanocytic Neoplasm	0		Female	18	Yes	Yes	Yes	4.13633	42.8322	ATCC	ATCC	ATCC	DMEM/F-12 + 10% FBS + 1% PenStrep	MEM Alpha + 10% FBS + 2 mM Glutamine	0	0
RPMI-8226	SIDM00087	CVCL_0014	ACH-000817	Haematopoietic and Lymphoid	Plasma Cell Neoplasm	Haematopoietic and Lymphoid	Plasma Cell Myeloma	Lymphoid	Male	61	Yes	Yes	No	2.70122	65	NCI	NA	NCI	RPMI-1640 + 10% FBS + 1% PenStrep + 4.5 mg/ml Glucose + 1 mM Sodium Pyruvate	NA	0	0
RPMI-8402	SIDM00403	CVCL_1667	ACH-000636	Haematopoietic and Lymphoid	T Acute Lymphoblastic Leukemia	Haematopoietic and Lymphoid	Childhood T Acute Lymphoblastic Leukemia	Lymphoid	Female	16	Yes	Yes	No	3.66774	NA	DSMZ	NA	DSMZ	RPMI-1640 + 10% FBS + 1% PenStrep + 4.5 mg/ml Glucose + 1 mM Sodium Pyruvate	NA	0	0
RPMI-8866	SIDM00482	CVCL_1668	ACH-002302	Haematopoietic and Lymphoid	Chronic Myelogenous Leukemia	Haematopoietic and Lymphoid	0	Lymphoid	Female	51	Yes	Yes	No	9.72041	NA	ECACC	NA	ECACC	RPMI-1640 + 10% FBS + 1% PenStrep + 4.5 mg/ml Glucose + 1 mM Sodium Pyruvate	NA	0	0
RS4-11	SIDM01086	CVCL_0093	ACH-000874	Haematopoietic and Lymphoid	B Acute Lymphoblastic Leukemia	Haematopoietic and Lymphoid	Adult B Acute Lymphoblastic Leukemia	Lymphoid	Female	32	Yes	Yes	No	2.73375	NA	ATCC	NA	ATCC	RPMI-1640 + 10% FBS + 1% PenStrep + 4.5 mg/ml Glucose + 1 mM Sodium Pyruvate	NA	0	0
RT-112	SIDM00402	CVCL_1670	ACH-000473	Bladder	Bladder Carcinoma	Carcinoma Type Unknown	0		Female	Unknown	Yes	Yes	No	2.81899	NA	DSMZ	NA	DSMZ	RPMI-1640 + 10% FBS + 1% PenStrep + 4.5 mg/ml Glucose + 1 mM Sodium Pyruvate	NA	0	0
RT4	SIDM01085	CVCL_0036	ACH-000242	Bladder	Bladder Carcinoma	Carcinoma Type Unknown	0		Male	63	Yes	Yes	No	2.8156	68	ATCC	NA	ATCC	DMEM/F-12 + 10% FBS + 1% PenStrep	NA	0	0
RVH-421	SIDM00401	CVCL_1672	ACH-000614	Skin	Melanoma	Melanocytic Neoplasm	0		Male	28	Yes	Yes	No	1.08206	NA	DSMZ	NA	DSMZ	RPMI-1640 + 10% FBS + 1% PenStrep + 4.5 mg/ml Glucose + 1 mM Sodium Pyruvate	NA	0	0
RXF393	SIDM00086	CVCL_1673	ACH-002195	Kidney	Kidney Carcinoma	Carcinoma Type Unknown	0		Male	54	Yes	Yes	Yes	1.83456	47.9327	NCI	WSI stock	NCI	RPMI-1640 + 10% FBS + 1% PenStrep + 4.5 mg/ml Glucose + 1 mM Sodium Pyruvate + 1% PenStrep + 4.5 mg/ml Glucose + 1 mM Sodium Pyruvate	RPMI-1640 + 10% FBS + 1% PenStrep + 4.5 mg/ml Glucose + 1 mM Sodium Pyruvate + 2 mM Glutamine	0	0
Saos-2	SIDM01084	CVCL_0548	ACH-000410	Bone	Osteosarcoma	Mesenchymal	0		Female	11	Yes	Yes	Yes	1.65444	81.95	ATCC	ATCC	ATCC	RPMI-1640 + 10% FBS + 1% PenStrep + 4.5 mg/ml Glucose + 1 mM Sodium Pyruvate + 1% PenStrep + 4.5 mg/ml Glucose + 1 mM Sodium Pyruvate	DMEM + 10% FBS	0	0
SAS	SIDM00351	CVCL_1675	ACH-002029	Head and Neck	Head And Neck Carcinoma	Squamous Cell Carcinoma	Tongue Squamous Cell Carcinoma		Female	69	Yes	Yes	No	5.09398	NA	JCRB	NA	JCRB	DMEM/F-12 + 10% FBS + 1% PenStrep	NA	0	0
SAT	SIDM00350	CVCL_3160	ACH-001641	Head and Neck	Head And Neck Carcinoma	Squamous Cell Carcinoma	Head And Neck Squamous Cell Carcinoma		Unknown	Unknown	Yes	Yes	No	1.60574	NA	JCRB	NA	JCRB	RPMI-1640 + 10% FBS + 1% PenStrep + 4.5 mg/ml Glucose + 1 mM Sodium Pyruvate	NA	0	0
SBC-1	SIDM00365	CVCL_1676	ACH-002196	Lung	Small Cell Lung Carcinoma	Neuroendocrine Neoplasm	0		Male	46	Yes	Yes	No	2.33999	NA	JCRB	NA	JCRB	RPMI-1640 + 10% FBS + 1% PenStrep + 4.5 mg/ml Glucose + 1 mM Sodium Pyruvate	NA	0	0
SBC-3	SIDM00367	CVCL_1678	ACH-002197	Lung	Small Cell Lung Carcinoma	Neuroendocrine Neoplasm	0		Male	24	Yes	Yes	No	5.07373	NA	JCRB	NA	JCRB	DMEM/F-12 + 10% FBS + 1% PenStrep	NA	0	0
SBC-5	SIDM00368	CVCL_1679	ACH-000670	Lung	Small Cell Lung Carcinoma	Neuroendocrine Neoplasm	0		Male	65	Yes	Yes	No	3.19466	NA	JCRB	NA	JCRB	DMEM/F-12 + 10% FBS + 1% PenStrep	NA	0	0
Sc-1	SIDM00400	CVCL_1888	ACH-002392	Haematopoietic and Lymphoid	B-Cell Non-Hodgkin Lymphoma	Haematopoietic and Lymphoid	Follicular Lymphoma	Lymphoid	Male	67	Yes	Yes	No	NA	NA	ECACC;DSMZ	NA	ECACC;DSMZ	RPMI-1640 + 10% FBS + 1% PenStrep + 4.5 mg/ml Glucose + 1 mM Sodium Pyruvate	NA	0	0
SCaBER	SIDM00032	CVCL_3599	ACH-000839	Bladder	Bladder Carcinoma	Squamous Cell Carcinoma	Bladder Squamous Cell Carcinoma		Male	58	No	No	Yes	NA	ND	NA	ATCC	ATCC	NA	MEM Alpha + 10% FBS + 2 mM Glutamine	0	0
SCC-15	SIDM01083	CVCL_1681	ACH-000254	Head and Neck	Head And Neck Carcinoma	Squamous Cell Carcinoma	Tongue Squamous Cell Carcinoma		Male	55	Yes	Yes	No	2.35255	67	ATCC	NA	ATCC	DMEM/F-12 + 10% FBS + 1% PenStrep	NA	0	0
SCC-25	SIDM01082	CVCL_1682	ACH-000188	Head and Neck	Head And Neck Carcinoma	Squamous Cell Carcinoma	Tongue Squamous Cell Carcinoma		Male	70	Yes	Yes	No	NA	NA	ATCC	NA	ATCC	DMEM/F-12 + 10% FBS + 1% PenStrep	NA	0	0
SCC-3	SIDM00384	CVCL_1683	ACH-001642	Haematopoietic and Lymphoid	B-Cell Non-Hodgkin Lymphoma	Haematopoietic and Lymphoid	0	Lymphoid	Female	20	Yes	Yes	No	7.93178	NA	JCRB	NA	JCRB	RPMI-1640 + 10% FBS + 1% PenStrep + 4.5 mg/ml Glucose + 1 mM Sodium Pyruvate	NA	0	0
SCC-4	SIDM01081	CVCL_1684	ACH-000238	Head and Neck	Head And Neck Carcinoma	Squamous Cell Carcinoma	Tongue Squamous Cell Carcinoma		Male	55	Yes	Yes	Yes	2.23158	48	ATCC	ATCC	ATCC	DMEM/F-12 + 10% FBS + 1% PenStrep	DMEM/F-12 + 10% FBS	0	0
SCC-9	SIDM01080	CVCL_1685	ACH-000181	Head and Neck	Head And Neck Carcinoma	Squamous Cell Carcinoma	Tongue Squamous Cell Carcinoma		Male	25	Yes	Yes	No	1.53178	39	ATCC	NA	ATCC	DMEM/F-12 + 10% FBS + 1% PenStrep	NA	0	0
SCC90	SIDM00399	CVCL_1899	ACH-001227	Head and Neck	Head And Neck Carcinoma	Squamous Cell Carcinoma	Tongue Squamous Cell Carcinoma		Male	46	Yes	Yes	No	1.01021	NA	DSMZ	NA	DSMZ	RPMI-1640 + 10% FBS + 1% PenStrep + 4.5 mg/ml Glucose + 1 mM Sodium Pyruvate	NA	0	0
SCH	SIDM00383	CVCL_1687	ACH-002198	Stomach	Gastric Carcinoma	Carcinoma NOS	Gastric Choriocarcinoma		Male	46	Yes	Yes	Yes	2.83841	43	JCRB	JCRB	JCRB	RPMI-1640 + 10% FBS + 1% PenStrep + 4.5 mg/ml Glucose + 1 mM Sodium Pyruvate + 1% PenStrep + 4.5 mg/ml Glucose + 1 mM Sodium Pyruvate	RPMI-1640 + 10% FBS + 1% PenStrep + 4.5 mg/ml Glucose + 1 mM Sodium Pyruvate	0	0
SF126	SIDM00382	CVCL_1688	ACH-000609	Central Nervous System	Glioblastoma	Neuroepithelial Neoplasm	0		Female	Unknown	Yes	Yes	No	6.73172	NA	JCRB	NA	JCRB	DMEM/F-12 + 10% FBS + 1% PenStrep	NA	0	0
SF268	SIDM00085	CVCL_1689	ACH-000655	Central Nervous System	Glioma	Neuroepithelial Neoplasm	Low Grade Glioma		Male - misidentified	24	Yes	Yes	No	3.08669	NA	NCI	WSI stock	NCI	RPMI-1640 + 10% FBS + 1% PenStrep + 4.5 mg/ml Glucose + 1 mM Sodium Pyruvate	NA	0	0
SF295	SIDM00084	CVCL_1690	ACH-000376	Central Nervous System	Glioblastoma	Neuroepithelial Neoplasm	0		Female	67	Yes	Yes	No	2.77842	NA	NCI	NA	NCI	DMEM/F-12 + 10% FBS + 1% PenStrep	NA	0	0
SF539	SIDM00083	CVCL_1691	ACH-000273	Central Nervous System	Glioblastoma	Neuroepithelial Neoplasm	0		Female	34	Yes	Yes	No	4.04924	NA	NCI	NA	NCI	RPMI-1640 + 10% FBS + 1% PenStrep + 4.5 mg/ml Glucose + 1 mM Sodium Pyruvate	NA	0	0
SH-4	SIDM01079	CVCL_1692	ACH-000441	Skin	Melanoma	Melanocytic Neoplasm	0		Female	60	Yes	Yes	No	2.81813	NA	ATCC	NA	ATCC	DMEM/F-12 + 10% FBS + 1% PenStrep	NA	0	0
SIG-M5	SIDM00396	CVCL_1694	ACH-000112	Haematopoietic and Lymphoid	Acute Myeloid Leukemia	Haematopoietic and Lymphoid	Adult Acute Myeloid Leukemia	Myeloid	Male	63	Yes	Yes	No	2.14619	NA	DSMZ	NA	DSMZ	DMEM/F-12 + 10% FBS + 1% PenStrep	NA	0	0
SiHa	SIDM01093	CVCL_0032	ACH-000556	Cervix	Cervical Carcinoma	Squamous Cell Carcinoma	Cervical Squamous Cell Carcinoma		Female	55	Yes	Yes	No	2.1866	NA	ATCC	NA	ATCC	DMEM/F-12 + 10% FBS + 1% PenStrep	NA	0	0
SIMA	SIDM00395	CVCL_1695	ACH-000099	Peripheral Nervous System	Neuroblastoma	Other Neoplasm	0		Male	1.6666	Yes	Yes	No	1.81369	NA	DSMZ	NA	DSMZ	RPMI-1640 + 10% FBS + 1% PenStrep + 4.5 mg/ml Glucose + 1 mM Sodium Pyruvate	NA	0	0
SISO	SIDM00394	CVCL_2193	ACH-001650	Cervix	Cervical Carcinoma	Adenocarcinoma	Cervical Adenocarcinoma		Female	67	Yes	Yes	Yes	1.86483	ND	DSMZ	DSMZ	DSMZ	RPMI-1640 + 10% FBS + 1% PenStrep + 4.5 mg/ml Glucose + 1 mM Sodium Pyruvate + 1% PenStrep + 4.5 mg/ml Glucose + 1 mM Sodium Pyruvate	NA	0	0
SJRH30	SIDM01095	CVCL_0041	ACH-001189;ACH-000833	Soft Tissue	Rhabdomyosarcoma	Mesenchymal	Alveolar Rhabdomyosarcoma		Male	17	Yes	Yes	Yes	2.13954	39.1054	ATCC	ATCC	ATCC	RPMI-1640 + 10% FBS + 1% PenStrep + 4.5 mg/ml Glucose + 1 mM Sodium Pyruvate + 1% PenStrep + 4.5 mg/ml Glucose + 1 mM Sodium Pyruvate	RPMI-1640 + 10% FBS + 1% PenStrep + 4.5 mg/ml Glucose + 1 mM Sodium Pyruvate + 2 mM Glutamine	0	0
SJSA-1	SIDM01112	CVCL_1697	ACH-000748	Bone	Osteosarcoma	Mesenchymal	0		Male	19	Yes	Yes	Yes	3.15487	ND	ATCC	ATCC	ATCC	RPMI-1640 + 10% FBS + 1% PenStrep + 4.5 mg/ml Glucose + 1 mM Sodium Pyruvate + 1% PenStrep + 4.5 mg/ml Glucose + 1 mM Sodium Pyruvate	RPMI-1640 + 10% FBS + 1% PenStrep + 4.5 mg/ml Glucose + 1 mM Sodium Pyruvate	0	0
SK-CO-1	SIDM01096	CVCL_0626	ACH-000400	Large Intestine	Colorectal Carcinoma	Adenocarcinoma	Colon Adenocarcinoma		Male	65	Yes	Yes	No	2.06287	NA	ATCC	NA	ATCC	RPMI-1640 + 10% FBS + 1% PenStrep + 4.5 mg/ml Glucose + 1 mM Sodium Pyruvate	NA	0	0
SK-ES-1	SIDM01111	CVCL_0627	ACH-000087	Bone	Ewing Sarcoma	Mesenchymal	0		Male	18	Yes	Yes	No	3.22505	NA	ATCC	NA	ATCC	RPMI-1640 + 10% FBS + 1% PenStrep + 4.5 mg/ml Glucose + 1 mM Sodium Pyruvate	NA	0	0
SK-GT-2	SIDM00393	CVCL_2194	ACH-001653	Stomach	Gastric Carcinoma	Carcinoma NOS	Gastric Fundus Carcinoma		Male	72	Yes	Yes	No	1.77135	NA	DSMZ	NA	DSMZ	RPMI-1640 + 10% FBS + 1% PenStrep + 4.5 mg/ml Glucose + 1 mM Sodium Pyruvate	NA	0	0
SK-GT-4	SIDM00483	CVCL_2195	ACH-001654	Esophagus	Esophageal Carcinoma	Adenocarcinoma	Esophageal Adenocarcinoma		Male	89	Yes	Yes	No	2.8315	NA	ECACC	NA	ECACC	RPMI-1640 + 10% FBS + 1% PenStrep + 4.5 mg/ml Glucose + 1 mM Sodium Pyruvate	NA	0	0
SK-HEP-1	SIDM01110	CVCL_0525	ACH-000361	Liver	Hepatocellular Carcinoma	Adenocarcinoma	0		Male	52	Yes	Yes	No	3.60075	NA	ATCC	NA	ATCC	DMEM/F-12 + 10% FBS + 1% PenStrep	NA	0	0
SK-LMS-1	SIDM01109	CVCL_0628	ACH-000145	Soft Tissue	Leiomyosarcoma	Mesenchymal	Vulvar Leiomyosarcoma		Female	43	Yes	Yes	No	4.24984	NA	ATCC	NA	ATCC	DMEM/F-12 + 10% FBS + 1% PenStrep	NA	0	0
SK-LU-1	SIDM01108	CVCL_0629	ACH-000309	Lung	Non-Small Cell Lung Carcinoma	Adenocarcinoma	Lung Adenocarcinoma		Female	60	Yes	Yes	Yes	1.65753	87.5	ATCC	ATCC	ATCC	DMEM/F-12 + 10% FBS + 1% PenStrep	DMEM + 10% FBS	0	0
SK-MEL-1	SIDM01107	CVCL_0068	ACH-000465	Skin	Melanoma	Melanocytic Neoplasm	0		Male	29	Yes	Yes	No	1.46644	NA	ATCC	NA	ATCC	DMEM/F-12 + 10% FBS + 1% PenStrep	NA	0	0
SK-MEL-2	SIDM00082	CVCL_0069	ACH-001190	Skin	Melanoma	Melanocytic Neoplasm	0		Male	60	Yes	Yes	No	0.977271	61.5	NCI	NA	NCI	RPMI-1640 + 10% FBS + 1% PenStrep + 4.5 mg/ml Glucose + 1 mM Sodium Pyruvate	NA	0	0
SK-MEL-24	SIDM01106	CVCL_0599	ACH-000822	Skin	Melanoma	Melanocytic Neoplasm	0		Male	67	Yes	Yes	No	1.76309	NA	ATCC	NA	ATCC	DMEM/F-12 + 10% FBS + 1% PenStrep	NA	0	0
SK-MEL-28	SIDM00081	CVCL_0526	ACH-000615	Skin	Melanoma	Melanocytic Neoplasm	Cutaneous Melanoma		Male	51	Yes	Yes	No	2.7886	44	NCI	NA	NCI	DMEM/F-12 + 10% FBS + 1% PenStrep	NA	0	0
SK-MEL-3	SIDM01105	CVCL_0550	ACH-000423	Skin	Melanoma	Melanocytic Neoplasm	Cutaneous Melanoma		Female	42	Yes	Yes	No	2.96439	NA	ATCC	NA	ATCC	RPMI-1640 + 10% FBS + 1% PenStrep + 4.5 mg/ml Glucose + 1 mM Sodium Pyruvate	NA	0	0
SK-MEL-30	SIDM00392	CVCL_0039	ACH-000810	Skin	Melanoma	Melanocytic Neoplasm	Cutaneous Melanoma		Male	67	Yes	Yes	No	3.21106	NA	DSMZ	NA	DSMZ	RPMI-1640 + 10% FBS + 1% PenStrep + 4.5 mg/ml Glucose + 1 mM Sodium Pyruvate	NA	0	0
SK-MEL-5	SIDM00080	CVCL_0527	ACH-000730	Skin	Melanoma	Melanocytic Neoplasm	Cutaneous Melanoma		Female	24	Yes	Yes	No	1.98966	40	NCI	NA	NCI	DMEM/F-12 + 10% FBS + 1% PenStrep	NA	0	0
SK-MES-1	SIDM01103	CVCL_0630	ACH-000665	Lung	Non-Small Cell Lung Carcinoma	Squamous Cell Carcinoma	Squamous Cell Lung Carcinoma		Male	65	Yes	Yes	No	2.11491	NA	ATCC	NA	ATCC	DMEM/F-12 + 10% FBS + 1% PenStrep	NA	0	0
SK-MG-1	SIDM00379	CVCL_1698	ACH-002304	Central Nervous System	Glioma	Neuroepithelial Neoplasm	Low Grade Glioma		Female	Unknown	Yes	Yes	No	2.68777	NA	JCRB	NA	JCRB	RPMI-1640 + 10% FBS + 1% PenStrep + 4.5 mg/ml Glucose + 1 mM Sodium Pyruvate	NA	Marcus	Astrocytoma
SK-MM-2	SIDM00391	CVCL_1699	ACH-000363	Haematopoietic and Lymphoid	Plasma Cell Neoplasm	Haematopoietic and Lymphoid	Plasma Cell Myeloma	Lymphoid	Male	54	Yes	Yes	No	1.46679	100	DSMZ	NA	DSMZ	RPMI-1640 + 10% FBS + 1% PenStrep + 4.5 mg/ml Glucose + 1 mM Sodium Pyruvate	NA	0	0
SK-N-AS	SIDM01101	CVCL_1700	ACH-000260	Peripheral Nervous System	Neuroblastoma	Other Neoplasm	0		Female	6	Yes	Yes	Yes	2.92014	ND	ATCC	ATCC	ATCC	DMEM/F-12 + 10% FBS + 1% PenStrep	DMEM + 10% FBS + 0.1 mM NEAA	0	0
SK-N-DZ	SIDM01100	CVCL_1701	ACH-000366	Peripheral Nervous System	Neuroblastoma	Other Neoplasm	0		Female	2	Yes	Yes	No	3.27886	NA	ATCC	NA	ATCC	DMEM/F-12 + 10% FBS + 1% PenStrep	NA	0	0
SK-N-FI	SIDM01099	CVCL_1702	ACH-000341	Peripheral Nervous System	Neuroblastoma	Other Neoplasm	0		Male	11	Yes	Yes	Yes	1.67084	ND	ATCC	ECACC	ATCC, ECACC	DMEM/F-12 + 10% FBS + 1% PenStrep	RPMI-1640 + 10% FBS + 1% PenStrep + 4.5 mg/ml Glucose + 1 mM Sodium Pyruvate + 2 mM Glutamine	0	0
SK-N-SH	SIDM01098	CVCL_0531	ACH-000149	Peripheral Nervous System	Neuroblastoma	Other Neoplasm	0		Female	4	Yes	Yes	Yes	2.16547	ND	ATCC	ATCC	ATCC	DMEM/F-12 + 10% FBS + 1% PenStrep	DMEM + 10% FBS	0	0
SK-OV-3	SIDM00079	CVCL_0532	ACH-000811	Ovary	Ovarian Carcinoma	Adenocarcinoma	Ovarian Cystadenocarcinoma		Female	64	Yes	Yes	No	2.29561	NA	NCI	NA	NCI	RPMI-1640 + 10% FBS + 1% PenStrep + 4.5 mg/ml Glucose + 1 mM Sodium Pyruvate	NA	0	0
SK-PN-DW	SIDM01097	CVCL_1703	ACH-001193	Other tissue	Primitive Neuroectodermal Tumor	Other Neoplasm	0		Male	17	Yes	Yes	No	3.34199	NA	ATCC	NA	ATCC	DMEM/F-12 + 10% FBS + 1% PenStrep	NA	0	0
SK-UT-1	SIDM01113	CVCL_0533	ACH-000939	Soft Tissue	Leiomyosarcoma	Mesenchymal	Uterine Corpus Leiomyosarcoma		Female	75	Yes	Yes	No	2.99408	NA	ATCC	NA	ATCC	DMEM/F-12 + 10% FBS + 1% PenStrep	NA	0	0
SKG-IIIa	SIDM00381	CVCL_1704	ACH-002020	Cervix	Cervical Carcinoma	Squamous Cell Carcinoma	Cervical Squamous Cell Carcinoma		Female	38	Yes	Yes	No	2.30188	NA	JCRB	NA	JCRB	DMEM/F-12 + 10% FBS + 1% PenStrep	NA	0	0
SKM-1	SIDM00380	CVCL_0098	ACH-000373	Haematopoietic and Lymphoid	Acute Myeloid Leukemia	Haematopoietic and Lymphoid	Adult Acute Myeloid Leukemia	Myeloid	Male	76	Yes	Yes	No	2.98188	NA	JCRB	NA	JCRB	RPMI-1640 + 10% FBS + 1% PenStrep + 4.5 mg/ml Glucose + 1 mM Sodium Pyruvate	NA	0	0
SKN	SIDM00377	CVCL_3167	ACH-001655	Soft Tissue	Leiomyosarcoma	Mesenchymal	Uterine Corpus Leiomyosarcoma		Female	52	Yes	Yes	No	2.94394	NA	JCRB	NA	JCRB	DMEM/F-12 + 10% FBS + 1% PenStrep	NA	0	0
SKN-3	SIDM00375	CVCL_3168	ACH-002305	Head and Neck	Head And Neck Carcinoma	Squamous Cell Carcinoma	Oral Cavity Squamous Cell Carcinoma		Unknown	Unknown	Yes	Yes	No	2.19165	NA	JCRB	NA	JCRB	RPMI-1640 + 10% FBS + 1% PenStrep + 4.5 mg/ml Glucose + 1 mM Sodium Pyruvate	NA	0	0
SLVL	SIDM00374	CVCL_3169	ACH-002062	Haematopoietic and Lymphoid	B-Cell Non-Hodgkin Lymphoma	Haematopoietic and Lymphoid	Splenic Marginal Zone Lymphoma	Lymphoid	Female	70	Yes	Yes	No	2.69181	NA	JCRB	NA	JCRB	RPMI-1640 + 10% FBS + 1% PenStrep + 4.5 mg/ml Glucose + 1 mM Sodium Pyruvate	NA	0	0
SN12C	SIDM00094	CVCL_1705	ACH-002199	Kidney	Kidney Carcinoma	Carcinoma Type Unknown	0		Male	Unknown	Yes	Yes	Yes	1.4882	33	NCI	NCI	NCI	DMEM/F-12 + 10% FBS + 1% PenStrep	RPMI-1640 + 10% FBS + 1% PenStrep + 4.5 mg/ml Glucose + 1 mM Sodium Pyruvate	0	0
SNB75	SIDM00095	CVCL_1706	ACH-000504	Central Nervous System	Glioblastoma	Neuroepithelial Neoplasm	0		Female	75	Yes	Yes	No	1.60262	NA	NCI	NA	NCI	RPMI-1640 + 10% FBS + 1% PenStrep + 4.5 mg/ml Glucose + 1 mM Sodium Pyruvate	NA	0	0
SNG-M	SIDM00373	CVCL_1707	ACH-000974	Endometrium	Endometrial Carcinoma	Adenocarcinoma	Endometrial Adenocarcinoma		Female	52	Yes	Yes	No	2.75508	NA	JCRB	NA	JCRB	DMEM/F-12 + 10% FBS + 1% PenStrep	NA	SNG-M, HHUA (synonymous cell lines, donor origin unknown)	Endometrial carcinoma
SNU-1	SIDM01146	CVCL_0099	ACH-000932	Stomach	Gastric Carcinoma	Adenocarcinoma	Gastric Adenocarcinoma		Male	44	Yes	Yes	No	4.70058	31.5	ATCC	NA	ATCC	RPMI-1640 + 10% FBS + 1% PenStrep + 4.5 mg/ml Glucose + 1 mM Sodium Pyruvate	NA	0	0
SNU-16	SIDM01145	CVCL_0076	ACH-000581	Stomach	Gastric Carcinoma	Adenocarcinoma	Gastric Adenocarcinoma		Female	33	Yes	Yes	No	3.32706	42	ATCC	NA	ATCC	RPMI-1640 + 10% FBS + 1% PenStrep + 4.5 mg/ml Glucose + 1 mM Sodium Pyruvate	NA	0	0
SNU-175	SIDM00216	CVCL_5031	ACH-000989	Large Intestine	Colorectal Carcinoma	Adenocarcinoma	Colon Adenocarcinoma		Female	56	Yes	Yes	No	3.53782	NA	KCLB	NA	KCLB	RPMI-1640 + 10% FBS + 1% PenStrep + 4.5 mg/ml Glucose + 1 mM Sodium Pyruvate	NA	0	0
SNU-283	SIDM00215	CVCL_5044	ACH-000708	Large Intestine	Colorectal Carcinoma	Adenocarcinoma	Rectal Adenocarcinoma		Female	62	Yes	Yes	No	0.739791	NA	KCLB	NA	KCLB	RPMI-1640 + 10% FBS + 1% PenStrep + 4.5 mg/ml Glucose + 1 mM Sodium Pyruvate	NA	0	0
SNU-387	SIDM01180	CVCL_0250	ACH-000478	Liver	Hepatocellular Carcinoma	Adenocarcinoma	0		Female	41	Yes	Yes	Yes	1.96296	ND	ATCC	ATCC	ATCC	RPMI-1640 + 10% FBS + 1% PenStrep + 4.5 mg/ml Glucose + 1 mM Sodium Pyruvate + 1% PenStrep + 4.5 mg/ml Glucose + 1 mM Sodium Pyruvate	RPMI-1640 + 10% FBS + 1% PenStrep + 4.5 mg/ml Glucose + 1 mM Sodium Pyruvate + 2 mM Glutamine	0	0
SNU-398	SIDM01181	CVCL_0077	ACH-000221	Liver	Hepatocellular Carcinoma	Adenocarcinoma	0		Male	42	Yes	Yes	No	2.53588	NA	ATCC	NA	ATCC	RPMI-1640 + 10% FBS + 1% PenStrep + 4.5 mg/ml Glucose + 1 mM Sodium Pyruvate	NA	0	0
SNU-407	SIDM00214	CVCL_5058	ACH-000955	Large Intestine	Colorectal Carcinoma	Adenocarcinoma	Colon Adenocarcinoma		Male	37	Yes	Yes	No	5.28898	NA	KCLB	NA	KCLB	RPMI-1640 + 10% FBS + 1% PenStrep + 4.5 mg/ml Glucose + 1 mM Sodium Pyruvate	NA	0	0
SNU-423	SIDM01199	CVCL_0366	ACH-000493	Liver	Hepatocellular Carcinoma	Adenocarcinoma	0		Male	40	Yes	Yes	No	2.16766	NA	ATCC	NA	ATCC	RPMI-1640 + 10% FBS + 1% PenStrep + 4.5 mg/ml Glucose + 1 mM Sodium Pyruvate	NA	0	0
SNU-449	SIDM01194	CVCL_0454	ACH-000420	Liver	Hepatocellular Carcinoma	Adenocarcinoma	0		Male	52	Yes	Yes	No	2.48229	NA	ATCC	NA	ATCC	RPMI-1640 + 10% FBS + 1% PenStrep + 4.5 mg/ml Glucose + 1 mM Sodium Pyruvate	NA	0	0
SNU-475	SIDM01196	CVCL_0497	ACH-000422	Liver	Hepatocellular Carcinoma	Adenocarcinoma	0		Male	43	Yes	Yes	Yes	NA	42.3814	ATCC	ATCC	ATCC	RPMI-1640 + 10% FBS + 1% PenStrep + 4.5 mg/ml Glucose + 1 mM Sodium Pyruvate + 1% PenStrep + 4.5 mg/ml Glucose + 1 mM Sodium Pyruvate	RPMI-1640 + 10% FBS + 1% PenStrep + 4.5 mg/ml Glucose + 1 mM Sodium Pyruvate + 2 mM Glutamine	0	0
SNU-5	SIDM01144	CVCL_0078	ACH-000303	Stomach	Gastric Carcinoma	Adenocarcinoma	Gastric Adenocarcinoma		Female	33	Yes	Yes	No	2.01844	35	ATCC	NA	ATCC	DMEM/F-12 + 10% FBS + 1% PenStrep	NA	0	0
SNU-61	SIDM00194	CVCL_5078	ACH-000532	Large Intestine	Colorectal Carcinoma	Adenocarcinoma	Rectal Adenocarcinoma		Male	48	Yes	Yes	Yes	1.66486	ND	KCLB	KCLB	KCLB	RPMI-1640 + 10% FBS + 1% PenStrep + 4.5 mg/ml Glucose + 1 mM Sodium Pyruvate + 1% PenStrep + 4.5 mg/ml Glucose + 1 mM Sodium Pyruvate	RPMI-1640 + 10% FBS + 1% PenStrep + 4.5 mg/ml Glucose + 1 mM Sodium Pyruvate + 2 mM Glutamine	0	0
SNU-81	SIDM00193	CVCL_5098	ACH-000991	Large Intestine	Colorectal Carcinoma	Adenocarcinoma	Colon Adenocarcinoma		Male	53	Yes	Yes	No	1.62764	NA	KCLB	NA	KCLB	RPMI-1640 + 10% FBS + 1% PenStrep + 4.5 mg/ml Glucose + 1 mM Sodium Pyruvate	NA	0	0
SNU-C1	SIDM01197	CVCL_1708	ACH-000722	Large Intestine	Colorectal Carcinoma	Adenocarcinoma	Colon Adenocarcinoma		Male	71	Yes	Yes	No	2.36076	NA	ATCC	NA	ATCC	RPMI-1640 + 10% FBS + 1% PenStrep + 4.5 mg/ml Glucose + 1 mM Sodium Pyruvate	NA	0	0
SNU-C2B	SIDM00781	CVCL_1710	ACH-001199	Large Intestine	Colorectal Carcinoma	Adenocarcinoma	Cecum Adenocarcinoma		Female	43	Yes	Yes	No	2.15181	NA	ATCC	NA	ATCC	RPMI-1640 + 10% FBS + 1% PenStrep + 4.5 mg/ml Glucose + 1 mM Sodium Pyruvate	NA	0	0
SNU-C5	SIDM00498	CVCL_5112	ACH-000970	Large Intestine	Colorectal Carcinoma	Adenocarcinoma	Cecum Adenocarcinoma		Female	77	Yes	Yes	No	3.31126	NA	KCLB	NA	KCLB	RPMI-1640 + 10% FBS + 1% PenStrep + 4.5 mg/ml Glucose + 1 mM Sodium Pyruvate	NA	0	0
SR	SIDM00096	CVCL_1711	ACH-000338	Haematopoietic and Lymphoid	T-Cell Non-Hodgkin Lymphoma	Haematopoietic and Lymphoid	Anaplastic Large Cell Lymphoma	Lymphoid	Male	11	Yes	Yes	Yes	4.1599	33.8255	NCI	NCI	NCI	RPMI-1640 + 10% FBS + 1% PenStrep + 4.5 mg/ml Glucose + 1 mM Sodium Pyruvate + 1% PenStrep + 4.5 mg/ml Glucose + 1 mM Sodium Pyruvate	RPMI-1640 + 10% FBS + 1% PenStrep + 4.5 mg/ml Glucose + 1 mM Sodium Pyruvate + 2 mM Glutamine	0	0
STS-0421	SIDM00041	CVCL_X508	ACH-002306	Stomach	Gastric Carcinoma	Adenocarcinoma	Gastric Adenocarcinoma		Unknown	Unknown	Yes	Yes	No	2.99456	NA	Unknown	NA	Unknown	RPMI-1640 + 10% FBS + 1% PenStrep + 4.5 mg/ml Glucose + 1 mM Sodium Pyruvate	NA	0	0
SU-DHL-1	SIDM00390	CVCL_0538	ACH-000664	Haematopoietic and Lymphoid	T-Cell Non-Hodgkin Lymphoma	Haematopoietic and Lymphoid	Anaplastic Large Cell Lymphoma	Lymphoid	Male	10	Yes	Yes	No	4.5008	NA	DSMZ	NA	DSMZ	RPMI-1640 + 10% FBS + 1% PenStrep + 4.5 mg/ml Glucose + 1 mM Sodium Pyruvate	NA	0	0
SU-DHL-10	SIDM00389	CVCL_1889	ACH-000271	Haematopoietic and Lymphoid	B-Cell Non-Hodgkin Lymphoma	Haematopoietic and Lymphoid	Diffuse Large B-Cell Lymphoma	Lymphoid	Male	25	Yes	Yes	No	5.58483	NA	DSMZ	NA	DSMZ	RPMI-1640 + 10% FBS + 1% PenStrep + 4.5 mg/ml Glucose + 1 mM Sodium Pyruvate	NA	0	0
SU-DHL-16	SIDM00404	CVCL_1890	ACH-002307	Haematopoietic and Lymphoid	B-Cell Non-Hodgkin Lymphoma	Haematopoietic and Lymphoid	0	Lymphoid	Male	Unknown	Yes	Yes	No	5.44829	NA	DSMZ	NA	DSMZ	RPMI-1640 + 10% FBS + 1% PenStrep + 4.5 mg/ml Glucose + 1 mM Sodium Pyruvate	NA	0	0
SU-DHL-4	SIDM00405	CVCL_0539	ACH-000365	Haematopoietic and Lymphoid	B-Cell Non-Hodgkin Lymphoma	Haematopoietic and Lymphoid	Diffuse Large B-Cell Lymphoma	Lymphoid	Male	38	Yes	Yes	Yes	5.03853	ND	DSMZ	DSMZ	DSMZ	RPMI-1640 + 10% FBS + 1% PenStrep + 4.5 mg/ml Glucose + 1 mM Sodium Pyruvate + 1% PenStrep + 4.5 mg/ml Glucose + 1 mM Sodium Pyruvate	NA	0	0
SU-DHL-5	SIDM00406	CVCL_1735	ACH-000660	Haematopoietic and Lymphoid	B-Cell Non-Hodgkin Lymphoma	Haematopoietic and Lymphoid	Diffuse Large B-Cell Lymphoma	Lymphoid	Female	17	Yes	Yes	Yes	4.11657	ND	DSMZ	DSMZ	DSMZ	RPMI-1640 + 10% FBS + 1% PenStrep + 4.5 mg/ml Glucose + 1 mM Sodium Pyruvate + 1% PenStrep + 4.5 mg/ml Glucose + 1 mM Sodium Pyruvate	NA	0	0
SU-DHL-6	SIDM00407	CVCL_2206	ACH-000611	Haematopoietic and Lymphoid	B-Cell Non-Hodgkin Lymphoma	Haematopoietic and Lymphoid	Diffuse Large B-Cell Lymphoma	Lymphoid	Male	43	Yes	Yes	No	1.85054	NA	DSMZ	NA	DSMZ	RPMI-1640 + 10% FBS + 1% PenStrep + 4.5 mg/ml Glucose + 1 mM Sodium Pyruvate	NA	0	0
SU-DHL-8	SIDM00423	CVCL_2207	ACH-000656	Haematopoietic and Lymphoid	B-Cell Non-Hodgkin Lymphoma	Haematopoietic and Lymphoid	Diffuse Large B-Cell Lymphoma	Lymphoid	Male	59	Yes	Yes	No	1.83379	NA	DSMZ	NA	DSMZ	RPMI-1640 + 10% FBS + 1% PenStrep + 4.5 mg/ml Glucose + 1 mM Sodium Pyruvate	NA	0	0
SU8686	SIDM01188	CVCL_3881	ACH-000114	Pancreas	Pancreatic Carcinoma	Adenocarcinoma	Pancreatic Adenocarcinoma		Female	57	Yes	Yes	No	1.96225	NA	ATCC	NA	ATCC	RPMI-1640 + 10% FBS + 1% PenStrep + 4.5 mg/ml Glucose + 1 mM Sodium Pyruvate	NA	0	0
SUIT-2	SIDM00371	CVCL_3172	ACH-000652	Pancreas	Pancreatic Carcinoma	Adenocarcinoma	Pancreatic Ductal Adenocarcinoma		Male	73	Yes	Yes	No	2.98582	NA	JCRB	NA	JCRB	RPMI-1640 + 10% FBS + 1% PenStrep + 4.5 mg/ml Glucose + 1 mM Sodium Pyruvate	NA	0	0
SUP-B15	SIDM01176	CVCL_0103	ACH-000059	Haematopoietic and Lymphoid	B Acute Lymphoblastic Leukemia	Haematopoietic and Lymphoid	Childhood B Acute Lymphoblastic Leukemia	Lymphoid	Male	9	Yes	Yes	No	1.12572	NA	ATCC	NA	ATCC	DMEM/F-12 + 10% FBS + 1% PenStrep	NA	0	0
SUP-B8	SIDM01177	CVCL_1713	ACH-002308	Haematopoietic and Lymphoid	B Acute Lymphoblastic Leukemia	Haematopoietic and Lymphoid	Childhood B Acute Lymphoblastic Leukemia	Lymphoid	Female	15	Yes	Yes	No	2.33161	NA	ATCC	NA	ATCC	RPMI-1640 + 10% FBS + 1% PenStrep + 4.5 mg/ml Glucose + 1 mM Sodium Pyruvate	NA	0	0
SUP-HD1	SIDM00422	CVCL_2208	ACH-001203	Haematopoietic and Lymphoid	Hodgkin Lymphoma	Haematopoietic and Lymphoid	0	Lymphoid	Male	37	Yes	Yes	No	1.799	NA	DSMZ	NA	DSMZ	RPMI-1640 + 10% FBS + 1% PenStrep + 4.5 mg/ml Glucose + 1 mM Sodium Pyruvate	NA	0	0
SUP-M2	SIDM00421	CVCL_2209	ACH-000226	Haematopoietic and Lymphoid	T-Cell Non-Hodgkin Lymphoma	Haematopoietic and Lymphoid	Anaplastic Large Cell Lymphoma	Lymphoid	Female	5	Yes	Yes	No	3.25727	NA	DSMZ	NA	DSMZ	RPMI-1640 + 10% FBS + 1% PenStrep + 4.5 mg/ml Glucose + 1 mM Sodium Pyruvate	NA	0	0
SUP-T1	SIDM01154	CVCL_1714	ACH-000953	Haematopoietic and Lymphoid	T-Cell Non-Hodgkin Lymphoma	Haematopoietic and Lymphoid	Childhood T Lymphoblastic Lymphoma	Lymphoid	Male	8	Yes	Yes	Yes	3.47067	ND	ATCC	ATCC	ATCC	RPMI-1640 + 10% FBS + 1% PenStrep + 4.5 mg/ml Glucose + 1 mM Sodium Pyruvate + 1% PenStrep + 4.5 mg/ml Glucose + 1 mM Sodium Pyruvate	RPMI-1640 + 10% FBS + 1% PenStrep + 4.5 mg/ml Glucose + 1 mM Sodium Pyruvate	0	0
SW1088	SIDM01155	CVCL_1715	ACH-000437	Central Nervous System	Glioma	Neuroepithelial Neoplasm	Low Grade Glioma		Male	72	Yes	Yes	No	2.00595	65	ATCC	NA	ATCC	DMEM/F-12 + 10% FBS + 1% PenStrep	NA	0	0
SW1116	SIDM00835	CVCL_0544	ACH-000489	Large Intestine	Colorectal Carcinoma	Adenocarcinoma	Colon Adenocarcinoma		Male	73	Yes	Yes	No	1.7468	NA	ATCC	NA	ATCC	DMEM/F-12 + 10% FBS + 1% PenStrep	NA	0	0
SW1271	SIDM01156	CVCL_1716	ACH-000890	Lung	Small Cell Lung Carcinoma	Neuroendocrine Neoplasm	0		Male	69	Yes	Yes	No	2.56561	NA	ATCC	NA	ATCC	DMEM/F-12 + 10% FBS + 1% PenStrep	NA	0	0
SW13	SIDM00814	CVCL_0542	ACH-001401	Adrenal Gland	Adrenal Cortex Carcinoma	Adenocarcinoma	0		Female	55	Yes	Yes	No	2.30879	NA	ATCC	NA	ATCC	DMEM/F-12 + 10% FBS + 1% PenStrep	NA	0	0
SW1417	SIDM00812	CVCL_1717	ACH-000236	Large Intestine	Colorectal Carcinoma	Adenocarcinoma	Colon Adenocarcinoma		Female	53	Yes	Yes	Yes	1.67882	82.56	ATCC	ATCC	ATCC	DMEM/F-12 + 10% FBS + 1% PenStrep	DMEM/F-12 + 10% FBS	0	0
SW1463	SIDM00834	CVCL_1718	ACH-000470	Large Intestine	Colorectal Carcinoma	Adenocarcinoma	Rectal Adenocarcinoma		Female	66	Yes	Yes	No	2.77889	NA	ATCC	NA	ATCC	DMEM/F-12 + 10% FBS + 1% PenStrep	NA	0	0
SW156	SIDM01162	CVCL_1719	ACH-001398	Kidney	Kidney Carcinoma	Carcinoma Type Unknown	0		Male	75	Yes	Yes	No	2.96006	NA	ATCC	NA	ATCC	DMEM/F-12 + 10% FBS + 1% PenStrep	NA	0	0
SW1573	SIDM01163	CVCL_1720	ACH-000677	Lung	Non-Small Cell Lung Carcinoma	Adenocarcinoma	Lung Adenocarcinoma		Female	44	Yes	Yes	No	1.70602	NA	ATCC	NA	ATCC	DMEM/F-12 + 10% FBS + 1% PenStrep	NA	0	0
SW1710	SIDM00420	CVCL_1721	ACH-000566	Bladder	Bladder Carcinoma	Carcinoma Type Unknown	0		Female	84	Yes	Yes	No	3.02917	NA	DSMZ	NA	DSMZ	DMEM/F-12 + 10% FBS + 1% PenStrep	NA	0	0
SW1783	SIDM01164	CVCL_1722	ACH-000883	Central Nervous System	Glioma	Neuroepithelial Neoplasm	Low Grade Glioma		Male	68	Yes	Yes	No	1.32864	NA	ATCC	NA	ATCC	DMEM/F-12 + 10% FBS + 1% PenStrep	NA	0	0
SW1990	SIDM01165	CVCL_1723	ACH-000155	Pancreas	Pancreatic Carcinoma	Adenocarcinoma	Pancreatic Adenocarcinoma		Male	56	Yes	Yes	No	2.03494	NA	ATCC	NA	ATCC	DMEM/F-12 + 10% FBS + 1% PenStrep	NA	0	0
SW48	SIDM00837	CVCL_1724	ACH-000958	Large Intestine	Colorectal Carcinoma	Adenocarcinoma	Colon Adenocarcinoma		Female	82	Yes	Yes	Yes	3.89321	63	ATCC	ATCC	ATCC	DMEM/F-12 + 10% FBS + 1% PenStrep	MEM Alpha + 10% FBS + 2 mM Glutamine	0	0
SW620	SIDM00841	CVCL_0547	ACH-000651	Large Intestine	Colorectal Carcinoma	Adenocarcinoma	Colon Adenocarcinoma		Male	51	Yes	Yes	No	5.19673	NA	ATCC	NA	ATCC	DMEM/F-12 + 10% FBS + 1% PenStrep	NA	0	0
SW626	SIDM01168	CVCL_1725	ACH-001399	Large Intestine	Colorectal Carcinoma	Adenocarcinoma	Colon Adenocarcinoma		Female	46	Yes	Yes	Yes	2.62614	59.8356	ATCC	ATCC	ATCC	DMEM/F-12 + 10% FBS + 1% PenStrep	DMEM + 10% FBS	0	0
SW684	SIDM01175	CVCL_1726	ACH-002309	Soft Tissue	Fibrosarcoma	Mesenchymal	0		Male	68	Yes	Yes	No	1.8807	NA	ATCC	NA	ATCC	DMEM/F-12 + 10% FBS + 1% PenStrep	NA	0	0
SW756	SIDM01174	CVCL_1727	ACH-001402	Cervix	Cervical Carcinoma	Squamous Cell Carcinoma	Cervical Squamous Cell Carcinoma		Female	46	Yes	Yes	No	1.67844	NA	ATCC	NA	ATCC	DMEM/F-12 + 10% FBS + 1% PenStrep	NA	0	0
SW780	SIDM01160	CVCL_1728	ACH-000384	Bladder	Bladder Carcinoma	Carcinoma Type Unknown	0		Female	80	Yes	Yes	No	2.18846	NA	ATCC	NA	ATCC	DMEM/F-12 + 10% FBS + 1% PenStrep	NA	0	0
SW837	SIDM00833	CVCL_1729	ACH-000421	Large Intestine	Colorectal Carcinoma	Adenocarcinoma	Rectal Adenocarcinoma		Male	53	Yes	Yes	No	2.251	NA	ATCC	NA	ATCC	DMEM/F-12 + 10% FBS + 1% PenStrep	NA	0	0
SW872	SIDM01159	CVCL_1730	ACH-002310	Soft Tissue	Other Soft Tissue Sarcomas	Mesenchymal	Liposarcoma		Male	36	Yes	Yes	Yes	2.41243	ND	ATCC	ATCC	ATCC	DMEM/F-12 + 10% FBS + 1% PenStrep	DMEM + 10% FBS	0	0
SW948	SIDM00832	CVCL_0632	ACH-000680	Large Intestine	Colorectal Carcinoma	Adenocarcinoma	Colon Adenocarcinoma		Female	81	Yes	Yes	No	3.12705	NA	ATCC	NA	ATCC	DMEM/F-12 + 10% FBS + 1% PenStrep	NA	0	0
SW954	SIDM01157	CVCL_1732	ACH-001400	Vulva	Vulvar Carcinoma	Squamous Cell Carcinoma	Vulvar Squamous Cell Carcinoma		Female	86	Yes	Yes	No	2.19759	NA	ATCC	NA	ATCC	DMEM/F-12 + 10% FBS + 1% PenStrep	NA	0	0
SW962	SIDM01178	CVCL_1733	ACH-002200	Vulva	Vulvar Carcinoma	Carcinoma Type Unknown	0		Female	64	Yes	Yes	No	0.754958	NA	ATCC	NA	ATCC	DMEM/F-12 + 10% FBS + 1% PenStrep	NA	0	0
SW982	SIDM01161	CVCL_1734	ACH-001274	Soft Tissue	Other Soft Tissue Sarcomas	Mesenchymal	Synovial Sarcoma		Female	25	Yes	Yes	Yes	3.34752	100.5	ATCC	ATCC	ATCC	DMEM/F-12 + 10% FBS + 1% PenStrep	DMEM + 10% FBS	0	0
T-T	SIDM00322	CVCL_3174	ACH-000561	Esophagus	Esophageal Carcinoma	Squamous Cell Carcinoma	Esophageal Squamous Cell Carcinoma		Male	67	Yes	Yes	No	2.61381	NA	JCRB	NA	JCRB	DMEM/F-12 + 10% FBS + 1% PenStrep	NA	0	0
T24	SIDM01184	CVCL_0554	ACH-000018	Bladder	Bladder Carcinoma	Carcinoma Type Unknown	0		Female	82	Yes	Yes	Yes	1.92885	ND	ATCC	ATCC	ATCC	DMEM/F-12 + 10% FBS + 1% PenStrep	DMEM + 10% FBS	0	0
T47D	SIDM00097	CVCL_0553	ACH-000147	Breast	Breast Carcinoma	Adenocarcinoma	Invasive Ductal Carcinoma Of No Special Type		Female	54	Yes	Yes	No	1.63874	NA	NCI	NA	NCI	RPMI-1640 + 10% FBS + 1% PenStrep + 4.5 mg/ml Glucose + 1 mM Sodium Pyruvate	NA	0	0
T84	SIDM00782	CVCL_0555	ACH-000381	Large Intestine	Colorectal Carcinoma	Adenocarcinoma	Colon Adenocarcinoma		Male	72	Yes	Yes	No	2.91196	NA	ATCC	NA	ATCC	DMEM/F-12 + 10% FBS + 1% PenStrep	NA	0	0
T98G	SIDM01171	CVCL_0556	ACH-000571	Central Nervous System	Glioblastoma	Neuroepithelial Neoplasm	0		Male	61	Yes	Yes	Yes	3.35404	ND	ATCC	ATCC	ATCC	DMEM/F-12 + 10% FBS + 1% PenStrep	DMEM + 10% FBS	0	0
TALL-1	SIDM00370	CVCL_1736	ACH-000197	Haematopoietic and Lymphoid	T Acute Lymphoblastic Leukemia	Haematopoietic and Lymphoid	Adult T Acute Lymphoblastic Leukemia	Lymphoid	Male	28	Yes	Yes	No	2.17553	NA	JCRB	NA	JCRB	RPMI-1640 + 10% FBS + 1% PenStrep + 4.5 mg/ml Glucose + 1 mM Sodium Pyruvate	NA	0	0
TC-71	SIDM00419	CVCL_2213	ACH-000424	Bone	Ewing Sarcoma	Mesenchymal	0		Male	22	Yes	Yes	No	3.72016	NA	DSMZ	NA	DSMZ	DMEM/F-12 + 10% FBS + 1% PenStrep	NA	0	0
TCCSUP	SIDM01190	CVCL_1738	ACH-000720	Bladder	Bladder Carcinoma	Carcinoma Type Unknown	0		Female	67	Yes	Yes	No	1.80401	NA	ATCC	NA	ATCC	DMEM/F-12 + 10% FBS + 1% PenStrep	NA	0	0
TE-1	SIDM00369	CVCL_1759	ACH-000647	Esophagus	Esophageal Carcinoma	Squamous Cell Carcinoma	Esophageal Squamous Cell Carcinoma		Male	Unknown	Yes	Yes	No	1.45935	NA	JCRB	NA	JCRB	DMEM/F-12 + 10% FBS + 1% PenStrep	NA	0	0
TE-10	SIDM00349	CVCL_1760	ACH-000318	Esophagus	Esophageal Carcinoma	Squamous Cell Carcinoma	Esophageal Squamous Cell Carcinoma		Male	Unknown	Yes	Yes	No	2.76099	50	JCRB	NA	JCRB	DMEM/F-12 + 10% FBS + 1% PenStrep	NA	0	0
TE-11	SIDM00348	CVCL_1761	ACH-000488	Esophagus	Esophageal Carcinoma	Squamous Cell Carcinoma	Esophageal Squamous Cell Carcinoma		Male	58	Yes	Yes	No	6.84709	NA	JCRB	NA	JCRB	DMEM/F-12 + 10% FBS + 1% PenStrep	NA	0	0
TE-12	SIDM00023	CVCL_1762	ACH-002311	Esophagus	Esophageal Carcinoma	Squamous Cell Carcinoma	Esophageal Squamous Cell Carcinoma		Male	Unknown	Yes	Yes	No	2.69049	NA	University of Pennsylvania Health System	NA	0	DMEM/F-12 + 10% FBS + 1% PenStrep	NA	TE-2, TE-3, TE-7, TE-12, TE-13 (synonymous cell lines, donor origin unknown)	Esophageal squamous cell carcinoma
TE-15	SIDM00249	CVCL_1763	ACH-000353	Esophagus	Esophageal Carcinoma	Squamous Cell Carcinoma	Esophageal Squamous Cell Carcinoma		Female	Unknown	Yes	Yes	No	2.84808	NA	RIKEN	NA	RIKEN	DMEM/F-12 + 10% FBS + 1% PenStrep	NA	0	0
TE-4	SIDM00250	CVCL_3337	ACH-000917	Esophagus	Esophageal Carcinoma	Squamous Cell Carcinoma	Esophageal Squamous Cell Carcinoma		Female	Unknown	Yes	Yes	No	1.79665	NA	RIKEN	NA	RIKEN	RPMI-1640 + 10% FBS + 1% PenStrep + 4.5 mg/ml Glucose + 1 mM Sodium Pyruvate	NA	0	0
TE-441-T	SIDM01173	CVCL_1754	ACH-000772	Soft Tissue	Rhabdomyosarcoma	Mesenchymal	0		Female	14	Yes	Yes	No	1.69746	NA	ATCC	NA	ATCC	DMEM/F-12 + 10% FBS + 1% PenStrep	NA	0	0
TE-5	SIDM00347	CVCL_1764	ACH-000408	Esophagus	Esophageal Carcinoma	Squamous Cell Carcinoma	Esophageal Squamous Cell Carcinoma		Female	73	Yes	Yes	No	2.75043	NA	JCRB	NA	JCRB	DMEM/F-12 + 10% FBS + 1% PenStrep	NA	0	0
TE-6	SIDM00328	CVCL_1765	ACH-000605	Esophagus	Esophageal Carcinoma	Squamous Cell Carcinoma	Esophageal Squamous Cell Carcinoma		Male	Unknown	Yes	Yes	No	2.48413	40	JCRB	NA	JCRB	DMEM/F-12 + 10% FBS + 1% PenStrep	NA	0	0
TE-8	SIDM00326	CVCL_1766	ACH-000452	Esophagus	Esophageal Carcinoma	Squamous Cell Carcinoma	Esophageal Squamous Cell Carcinoma		Male	Unknown	Yes	Yes	No	2.85189	NA	JCRB	NA	JCRB	DMEM/F-12 + 10% FBS + 1% PenStrep	NA	0	0
TE-9	SIDM00325	CVCL_1767	ACH-000694	Esophagus	Esophageal Carcinoma	Squamous Cell Carcinoma	Esophageal Squamous Cell Carcinoma		Male	Unknown	Yes	Yes	No	1.6657	NA	JCRB	NA	JCRB	DMEM/F-12 + 10% FBS + 1% PenStrep	NA	0	0
TFK-1	SIDM01462	CVCL_2214	ACH-001673	Biliary Tract	Biliary Tract Carcinoma	Adenocarcinoma	Cholangiocarcinoma		Male	63	No	No	Yes	NA	34.5	NA	DSMZ	DSMZ	NA	RPMI-1640 + 10% FBS + 1% PenStrep + 4.5 mg/ml Glucose + 1 mM Sodium Pyruvate + 2 mM Glutamine	0	0
TGBC11TKB	SIDM00251	CVCL_1768	ACH-000949	Stomach	Gastric Carcinoma	Carcinoma Type Unknown	0		Female	72	Yes	Yes	No	2.10873	NA	RIKEN	NA	RIKEN	DMEM/F-12 + 10% FBS + 1% PenStrep	NA	0	0
TGBC1TKB	SIDM00252	CVCL_1769	ACH-001861	Biliary Tract	Biliary Tract Carcinoma	Adenocarcinoma	Gallbladder Carcinoma		Female	Unknown	Yes	Yes	No	1.55571	NA	RIKEN	NA	RIKEN	DMEM/F-12 + 10% FBS + 1% PenStrep	NA	0	0
TGBC24TKB	SIDM00267	CVCL_1770	ACH-002312	Biliary Tract	Biliary Tract Carcinoma	Adenocarcinoma	Gallbladder Carcinoma		Female	Unknown	Yes	Yes	No	2.43653	NA	RIKEN	NA	RIKEN	DMEM/F-12 + 10% FBS + 1% PenStrep	NA	0	0
TGW	SIDM00324	CVCL_1771	ACH-001674	Peripheral Nervous System	Neuroblastoma	Other Neoplasm	0		Male	2	Yes	Yes	No	3.58521	NA	JCRB	NA	JCRB	DMEM/F-12 + 10% FBS + 1% PenStrep	NA	0	0
THP-1	SIDM01172	CVCL_0006	ACH-000146	Haematopoietic and Lymphoid	Acute Myeloid Leukemia	Haematopoietic and Lymphoid	Childhood acute monocytic leukemia	Myeloid	Male	1	Yes	Yes	Yes	1.39552	ND	ATCC	ECACC	ATCC, ECACC	RPMI-1640 + 10% FBS + 1% PenStrep + 4.5 mg/ml Glucose + 1 mM Sodium Pyruvate + 1% PenStrep + 4.5 mg/ml Glucose + 1 mM Sodium Pyruvate	RPMI-1640 + 10% FBS + 1% PenStrep + 4.5 mg/ml Glucose + 1 mM Sodium Pyruvate + 2 mM Glutamine	0	0
TK	SIDM00323	CVCL_3216	ACH-002313	Haematopoietic and Lymphoid	B-Cell Non-Hodgkin Lymphoma	Haematopoietic and Lymphoid	0	Lymphoid	Female	80	Yes	Yes	No	2.01244	NA	JCRB	NA	JCRB	RPMI-1640 + 10% FBS + 1% PenStrep + 4.5 mg/ml Glucose + 1 mM Sodium Pyruvate	NA	0	0
TK10	SIDM00113	CVCL_1773	ACH-001208	Kidney	Kidney Carcinoma	Adenocarcinoma	Clear Cell Renal Cell Carcinoma		Male	43	Yes	Yes	No	2.52259	29.5	NCI	NA	NCI	RPMI-1640 + 10% FBS + 1% PenStrep + 4.5 mg/ml Glucose + 1 mM Sodium Pyruvate	NA	0	0
TMK-1	SIDM00040	CVCL_4384	ACH-002202	Stomach	Gastric Carcinoma	Adenocarcinoma	Gastric Adenocarcinoma		Male	21	Yes	Yes	No	3.8834	NA	Unknown	NA	Unknown	RPMI-1640 + 10% FBS + 1% PenStrep + 4.5 mg/ml Glucose + 1 mM Sodium Pyruvate	NA	0	0
TOV-112D	SIDM01170	CVCL_3612	ACH-000048	Ovary	Ovarian Carcinoma	Adenocarcinoma	Ovarian Endometrioid Adenocarcinoma		Female	42	Yes	Yes	No	3.77162	NA	ATCC	NA	ATCC	DMEM/F-12 + 10% FBS + 1% PenStrep	NA	0	0
TOV-21G	SIDM01169	CVCL_3613	ACH-000885	Ovary	Ovarian Carcinoma	Adenocarcinoma	Ovarian Clear Cell Adenocarcinoma		Female	62	Yes	Yes	No	3.59561	NA	ATCC	NA	ATCC	DMEM/F-12 + 10% FBS + 1% PenStrep	NA	0	0
TT	SIDM00484	CVCL_1774	ACH-001321	Thyroid	Thyroid Gland Carcinoma	Neuroendocrine Neoplasm	Hereditary Thyroid Gland Medullary Carcinoma		Female	77	Yes	Yes	No	1.47551	192	ECACC	NA	ECACC	DMEM/F-12 + 10% FBS + 1% PenStrep	NA	0	0
TT2609-C02	SIDM00418	CVCL_2218	ACH-000716	Thyroid	Thyroid Gland Carcinoma	Adenocarcinoma	Thyroid Gland Follicular Carcinoma		Male	57	Yes	Yes	No	2.35299	NA	DSMZ	NA	DSMZ	RPMI-1640 + 10% FBS + 1% PenStrep + 4.5 mg/ml Glucose + 1 mM Sodium Pyruvate	NA	0	0
TUR	SIDM01205	CVCL_1775	ACH-002314	Haematopoietic and Lymphoid	Acute Myeloid Leukemia	Haematopoietic and Lymphoid	Adult acute monocytic leukemia	Myeloid	Male	37	Yes	Yes	No	2.85661	NA	ATCC	NA	ATCC	RPMI-1640 + 10% FBS + 1% PenStrep + 4.5 mg/ml Glucose + 1 mM Sodium Pyruvate	NA	0	0
TYK-nu	SIDM00321	CVCL_1776	ACH-000430	Ovary	Ovarian Carcinoma	Adenocarcinoma	High Grade Ovarian Serous Adenocarcinoma		Female	38	Yes	Yes	No	2.87633	NA	JCRB	NA	JCRB	DMEM/F-12 + 10% FBS + 1% PenStrep	NA	0	0
U-118-MG	SIDM01193	CVCL_0633	ACH-000040	Central Nervous System	Glioma	Neuroepithelial Neoplasm	Low Grade Glioma		Male	47	Yes	Yes	No	2.36697	NA	ATCC	NA	ATCC	DMEM/F-12 + 10% FBS + 1% PenStrep	NA	U-138 MG	Glioblastoma
U-2-OS	SIDM01191	CVCL_0042	ACH-000364	Bone	Osteosarcoma	Mesenchymal	0		Female	15	Yes	Yes	Yes	2.00241	28	ATCC	ATCC	ATCC	RPMI-1640 + 10% FBS + 1% PenStrep + 4.5 mg/ml Glucose + 1 mM Sodium Pyruvate + 1% PenStrep + 4.5 mg/ml Glucose + 1 mM Sodium Pyruvate	DMEM + 10% FBS	0	0
U-266	SIDM00417	CVCL_0566	ACH-000626	Haematopoietic and Lymphoid	Plasma Cell Neoplasm	Haematopoietic and Lymphoid	Plasma Cell Myeloma	Lymphoid	Male	53	Yes	Yes	No	1.27497	NA	DSMZ	NA	DSMZ	RPMI-1640 + 10% FBS + 1% PenStrep + 4.5 mg/ml Glucose + 1 mM Sodium Pyruvate	NA	0	0
U-698-M	SIDM00424	CVCL_0017	ACH-001680	Haematopoietic and Lymphoid	B-Cell Non-Hodgkin Lymphoma	Haematopoietic and Lymphoid	0	Lymphoid	Male	7	Yes	Yes	No	4.49956	NA	DSMZ	NA	DSMZ	RPMI-1640 + 10% FBS + 1% PenStrep + 4.5 mg/ml Glucose + 1 mM Sodium Pyruvate	NA	0	0
U-CH2	SIDM01185	CVCL_4989	ACH-002204	Bone	Chordoma	Other Neoplasm	Sacral Chordoma		Female	72	Yes	Yes	Yes	1.02986	122.076	ATCC	DSMZ	ATCC, DSMZ	DMEM/F-12 + 10% FBS + 1% PenStrep	IMDM:RPMI-1640(4:1) + 20% FBS + 2 mM Glutamine	0	0
U031	SIDM00112	CVCL_1911	ACH-000428	Kidney	Kidney Carcinoma	Carcinoma Type Unknown	0		Female	Unknown	Yes	Yes	Yes	3.71435	30	NCI	NCI	NCI	RPMI-1640 + 10% FBS + 1% PenStrep + 4.5 mg/ml Glucose + 1 mM Sodium Pyruvate + 1% PenStrep + 4.5 mg/ml Glucose + 1 mM Sodium Pyruvate	RPMI-1640 + 10% FBS + 1% PenStrep + 4.5 mg/ml Glucose + 1 mM Sodium Pyruvate + 2 mM Glutamine	0	0
U251	SIDM00111	CVCL_0021	ACH-000232	Central Nervous System	Glioma	Neuroepithelial Neoplasm	Low Grade Glioma		Male	75	Yes	Yes	Yes	3.43985	ND	NCI	NCI	NCI	DMEM/F-12 + 10% FBS + 1% PenStrep	MEM Alpha + 10% FBS + 2 mM Glutamine	0	0
UACC-257	SIDM00108	CVCL_1779	ACH-000579	Skin	Melanoma	Melanocytic Neoplasm	0		Unknown	Unknown	Yes	Yes	No	2.31587	42	NCI	NA	NCI	RPMI-1640 + 10% FBS + 1% PenStrep + 4.5 mg/ml Glucose + 1 mM Sodium Pyruvate	NA	0	0
UACC-62	SIDM00107	CVCL_1780	ACH-000425	Skin	Melanoma	Melanocytic Neoplasm	0		Unknown	Unknown	Yes	Yes	No	2.61465	36	NCI	NA	NCI	DMEM/F-12 + 10% FBS + 1% PenStrep	NA	0	0
UACC-812	SIDM01187	CVCL_1781	ACH-000568	Breast	Breast Carcinoma	Adenocarcinoma	Invasive Ductal Carcinoma Of No Special Type		Female	43	Yes	Yes	No	1.18291	NA	ATCC	NA	ATCC	DMEM/F-12 + 10% FBS + 1% PenStrep	NA	0	0
UACC-893	SIDM01186	CVCL_1782	ACH-000554	Breast	Breast Carcinoma	Adenocarcinoma	Invasive Ductal Carcinoma Of No Special Type		Female	57	Yes	Yes	No	1.33988	NA	ATCC	NA	ATCC	DMEM/F-12 + 10% FBS + 1% PenStrep	NA	0	0
UM-UC-3	SIDM01182	CVCL_1783	ACH-000522	Bladder	Bladder Carcinoma	Carcinoma Type Unknown	0		Male	Unknown	Yes	Yes	No	2.30416	NA	ATCC	NA	ATCC	DMEM/F-12 + 10% FBS + 1% PenStrep	NA	0	0
UMC-11	SIDM01183	CVCL_1784	ACH-001417	Lung	Carcinoid Tumour	Neuroendocrine Neoplasm	Lung Carcinoid Tumor		Male	Unknown	Yes	Yes	No	2.12742	NA	ATCC	NA	ATCC	DMEM/F-12 + 10% FBS + 1% PenStrep	NA	0	0
UWB1.289	SIDM00815	CVCL_B079	ACH-001418	Ovary	Ovarian Carcinoma	Carcinoma Type Unknown	0		Female	56	Yes	Yes	No	2.74365	NA	ATCC	NA	ATCC	DMEM/F-12 + 10% FBS + 1% PenStrep	NA	0	0
VA-ES-BJ	SIDM01179	CVCL_1785	ACH-001702	Soft Tissue	Other Soft Tissue Sarcomas	Mesenchymal	Epithelioid Sarcoma		Male	41	Yes	Yes	No	3.94439	NA	ATCC	NA	ATCC	DMEM/F-12 + 10% FBS + 1% PenStrep	NA	0	0
VAL	SIDM00416	CVCL_1819	ACH-001703	Haematopoietic and Lymphoid	B-Cell Non-Hodgkin Lymphoma	Haematopoietic and Lymphoid	Diffuse Large B-Cell Lymphoma	Lymphoid	Female	50	Yes	Yes	No	2.54289	NA	DSMZ	NA	DSMZ	RPMI-1640 + 10% FBS + 1% PenStrep + 4.5 mg/ml Glucose + 1 mM Sodium Pyruvate	NA	0	0
VCaP	SIDM01077	CVCL_2235	ACH-000115	Prostate	Prostate Carcinoma	Carcinoma Type Unknown	0		Male	59	Yes	Yes	No	1.80441	100	ATCC	NA	ATCC	DMEM/F-12 + 10% FBS + 1% PenStrep	NA	0	0
VMRC-LCD	SIDM00320	CVCL_1787	ACH-001233	Lung	Non-Small Cell Lung Carcinoma	Adenocarcinoma	Lung Adenocarcinoma		Male	Unknown	Yes	Yes	No	2.13106	NA	JCRB	NA	JCRB	DMEM/F-12 + 10% FBS + 1% PenStrep	NA	0	0
VMRC-MELG	SIDM00319	CVCL_1789	ACH-001704	Skin	Melanoma	Melanocytic Neoplasm	0		Male	Uknown	Yes	Yes	Yes	0.679805	75.6477	JCRB	JCRB	JCRB	DMEM/F-12 + 10% FBS + 1% PenStrep	MEM Alpha + 10% FBS + 2 mM Glutamine	0	0
VMRC-RCW	SIDM00318	CVCL_1790	ACH-000484	Kidney	Kidney Carcinoma	Carcinoma Type Unknown	0		Male	Unknown	Yes	Yes	No	1.43145	NA	JCRB	NA	JCRB	RPMI-1640 + 10% FBS + 1% PenStrep + 4.5 mg/ml Glucose + 1 mM Sodium Pyruvate	NA	0	0
VMRC-RCZ	SIDM00317	CVCL_1791	ACH-000171	Kidney	Kidney Carcinoma	Carcinoma Type Unknown	0		Unknown	Unknown	Yes	Yes	No	1.63155	NA	JCRB	NA	JCRB	DMEM/F-12 + 10% FBS + 1% PenStrep	NA	0	0
WIL2-NS	SIDM01102	CVCL_2761	ACH-002316	Haematopoietic and Lymphoid	Non-Cancerous	Non-Cancerous	B-Lymphoblastoid	Lymphoid	Male	5	Yes	Yes	No	12.9491	NA	ATCC	NA	ATCC	RPMI-1640 + 10% FBS + 1% PenStrep + 4.5 mg/ml Glucose + 1 mM Sodium Pyruvate	NA	0	0
WM-115	SIDM01000	CVCL_0040	ACH-000304	Skin	Melanoma	Melanocytic Neoplasm	0		Female	59	Yes	Yes	No	1.81476	NA	Rockland	NA	Rockland	DMEM/F-12 + 10% FBS + 1% PenStrep	NA	0	0
WM1552C	SIDM00976	CVCL_6472	ACH-002205	Skin	Melanoma	Melanocytic Neoplasm	Cutaneous Melanoma		Male	72	Yes	Yes	No	2.7445	NA	Rockland	WSI stock	Rockland	RPMI-1640 + 10% FBS + 1% PenStrep + 4.5 mg/ml Glucose + 1 mM Sodium Pyruvate	NA	0	0
WM278	SIDM00975	CVCL_6473	ACH-002206	Skin	Melanoma	Melanocytic Neoplasm	0		Female	62	Yes	Yes	No	1.36195	NA	Rockland	NA	Rockland	RPMI-1640 + 10% FBS + 1% PenStrep + 4.5 mg/ml Glucose + 1 mM Sodium Pyruvate	NA	0	0
WM35	SIDM00974	CVCL_0580	ACH-002207	Skin	Melanoma	Melanocytic Neoplasm	0		Female	24	Yes	Yes	No	2.05997	NA	ATCC	NA	ATCC	RPMI-1640 + 10% FBS + 1% PenStrep + 4.5 mg/ml Glucose + 1 mM Sodium Pyruvate	NA	0	0
WM793B	SIDM00973	CVCL_8787	ACH-000827	Skin	Melanoma	Melanocytic Neoplasm	0		Male	37	Yes	Yes	No	5.44596	NA	ATCC	NA	ATCC	RPMI-1640 + 10% FBS + 1% PenStrep + 4.5 mg/ml Glucose + 1 mM Sodium Pyruvate	NA	0	0
WSU-DLCL2	SIDM00413	CVCL_1902	ACH-000534	Haematopoietic and Lymphoid	B-Cell Non-Hodgkin Lymphoma	Haematopoietic and Lymphoid	Diffuse Large B-Cell Lymphoma	Lymphoid	Male	41	Yes	Yes	No	3.94326	NA	DSMZ	NA	DSMZ	RPMI-1640 + 10% FBS + 1% PenStrep + 4.5 mg/ml Glucose + 1 mM Sodium Pyruvate	NA	0	0
WSU-NHL	SIDM00412	CVCL_1793	ACH-001709	Haematopoietic and Lymphoid	B-Cell Non-Hodgkin Lymphoma	Haematopoietic and Lymphoid	Follicular Lymphoma	Lymphoid	Female	46	Yes	Yes	Yes	3.86402	49.6552	DSMZ	DSMZ	DSMZ	RPMI-1640 + 10% FBS + 1% PenStrep + 4.5 mg/ml Glucose + 1 mM Sodium Pyruvate + 1% PenStrep + 4.5 mg/ml Glucose + 1 mM Sodium Pyruvate	RPMI-1640 + 20% FBS + 2 mM Glutamine	0	0
YAPC	SIDM00411	CVCL_1794	ACH-000332	Pancreas	Pancreatic Carcinoma	Carcinoma Type Unknown	0		Male	43	Yes	Yes	No	2.1989	NA	DSMZ	NA	DSMZ	RPMI-1640 + 10% FBS + 1% PenStrep + 4.5 mg/ml Glucose + 1 mM Sodium Pyruvate	NA	0	0
YH-13	SIDM00316	CVCL_1795	ACH-000469	Central Nervous System	Glioblastoma	Neuroepithelial Neoplasm	0		Male	40	Yes	Yes	No	2.5356	NA	JCRB	NA	JCRB	DMEM/F-12 + 10% FBS + 1% PenStrep	NA	0	0
YKG-1	SIDM00315	CVCL_1796	ACH-000570	Central Nervous System	Glioblastoma	Neuroepithelial Neoplasm	0		Female	53	Yes	Yes	No	1.96691	NA	JCRB	NA	JCRB	DMEM/F-12 + 10% FBS + 1% PenStrep	NA	0	0
YMB-1-E	SIDM01261	CVCL_2815	ACH-002208	Breast	Breast Carcinoma	Adenocarcinoma	Invasive Ductal Carcinoma Of No Special Type		Female	63	Yes	Yes	No	1.81724	NA	JCRB	NA	JCRB	RPMI-1640 + 10% FBS + 1% PenStrep + 4.5 mg/ml Glucose + 1 mM Sodium Pyruvate	NA	ZR-75-1	Breast carcinoma
YT	SIDM00410	CVCL_1797	ACH-002317	Haematopoietic and Lymphoid	Natural Killer Cell Lymphoblastic Leukemia Or Lymphoma	Haematopoietic and Lymphoid	0	Lymphoid	Male	15	Yes	Yes	No	2.38039	NA	DSMZ	NA	DSMZ	DMEM/F-12 + 10% FBS + 1% PenStrep	NA	0	0
ZK-58	NA	CVCL_9920	NA	Bone	Osteosarcoma	Mesenchymal	0		Male	21	No	No	Yes	NA	ND	NA	Investigator	Investigator	NA	RPMI-1640 + 10% FBS + 1% PenStrep + 4.5 mg/ml Glucose + 1 mM Sodium Pyruvate + 2 mM Glutamine	0	0
ZR-75-30	SIDM00971	CVCL_1661	ACH-000828	Breast	Breast Carcinoma	Adenocarcinoma	Invasive Ductal Carcinoma Of No Special Type		Female	47	Yes	Yes	No	1.25284	144	ATCC	NA	ATCC	RPMI-1640 + 10% FBS + 1% PenStrep + 4.5 mg/ml Glucose + 1 mM Sodium Pyruvate	NA	0	0
ND: Not determined
NA: Not Applicable
