# Supplementary material for: Large-scale drug sensitivity, gene dependency, and proteogenomic analyses of telomere maintenance mechanisms in cancer cells
Source: Nat Commun. 2025 Dec 23;16:11337. doi: 10.1038/s41467-025-67190-w (PMC12727880; doi:10.1038/s41467-025-67190-w)
Supplement: Supplementary file 3 — Supplementary Data 2 [file 41467_2025_67190_MOESM3_ESM.xlsx]

## Sheet: Table S2
Cell_Line_Name	RRID	Tissue_of_Origin	Cancer_Type_Anatomical Site	Cancer_Category	Haematopoietic_Lineage	Cancer_Subtype	TMM	C-Circle_%DOS16	C-Circle_%DOS16_Log2(n+1)	C-Circle_Category	Telomerase_Activity_%MCF7	Telomerase_Activity_%MCF7_Log2(n+1)	Telomerase_Activity_Category	APB_Index_	APB__Quadrant	ALT-FISH_Index	ALT-FISH_Quadrant	ATRX_Western_Blot_(Negative_=_no_FL_band,_Positive_=_FL_band)	DAXX_Western_Blot_(Negative_=_no_FL_band,_Positive_=_FL_band)	Telomere_FISH	Telomere_FISH_Log2(n+1)	Telomere_Content	Telomere_Content_Log2(n+1)	Mean_Telomere_Length_(kbp)_TRF	Mean_Telomere_Length_log2(n+1)	Average_Rate_of_telomere_Length_Change_(bp/PD)	CMRI_Panel_Cell_Line_Number
SW13	CVCL_0542	Adrenal Gland	Adrenal Cortex Carcinoma	Adenocarcinoma	0	0	TEL	0.526864	0.610571	Negative	412.92	8.69321	Positive	ND	ND	ND	ND	ND	ND	ND	ND	9.3	3.36457	ND	ND	ND	811
KKU-M213	CVCL_M261	Biliary Tract	Biliary Tract Carcinoma	Adenocarcinoma	0	Cholangiocarcinoma	DP	5.18123	2.62789	Low Positive	331.228	8.37603	Positive	0.229341	Negative	0.00304586	Infrequent	Positive	Positive	0.374764	0.459184	52.6071	5.74435	20.7039	4.43988	ND	51
KKU-100	CVCL_3996	Biliary Tract	Biliary Tract Carcinoma	Adenocarcinoma	0	Cholangiocarcinoma	TEL	0.153924	0.206548	Negative	8.14193	3.1925	Low Positive	ND	ND	ND	ND	ND	ND	ND	ND	2.41263	1.77088	ND	ND	ND	134
HUCC-A1	CVCL_M255	Biliary Tract	Biliary Tract Carcinoma	Adenocarcinoma	0	Cholangiocarcinoma	TEL	0.1	0.137504	Negative	33.7437	5.11868	Positive	ND	ND	ND	ND	ND	ND	ND	ND	0.976725	0.983113	ND	ND	ND	910
CCC-5	CVCL_LM83	Biliary Tract	Biliary Tract Carcinoma	Adenocarcinoma	0	Cholangiocarcinoma	TEL	0.145091	0.195462	Negative	38.6523	5.30933	Positive	ND	ND	ND	ND	ND	ND	ND	ND	10.6336	3.54023	5.58988	2.72025	ND	911
TFK-1	CVCL_2214	Biliary Tract	Biliary Tract Carcinoma	Adenocarcinoma	0	Cholangiocarcinoma	TEL	0.202801	0.266398	Negative	73.2529	6.21438	Positive	ND	ND	ND	ND	ND	ND	ND	ND	2.61825	1.85529	5.30406	2.65628	ND	914
ETK-1	CVCL_1206	Biliary Tract	Biliary Tract Carcinoma	Adenocarcinoma	0	Cholangiocarcinoma	TEL	0.372559	0.456869	Negative	139.01	7.12939	Positive	ND	ND	ND	ND	ND	ND	ND	ND	3.4	2.1375	ND	ND	ND	598
KKU-M055	CVCL_M258	Biliary Tract	Biliary Tract Carcinoma	Adenocarcinoma	0	Cholangiocarcinoma	TEL	0.317304	0.397589	Negative	202.652	7.66996	Positive	ND	ND	ND	ND	ND	ND	ND	ND	42.5238	5.44373	15.5946	4.05264	ND	919
HuCCT1	CVCL_0324	Biliary Tract	Biliary Tract Carcinoma	Adenocarcinoma	0	Cholangiocarcinoma	TEL	0.118589	0.16168	Negative	241.408	7.9213	Positive	ND	ND	ND	ND	ND	ND	ND	ND	1	1	ND	ND	ND	743
TGBC24TKB	CVCL_1770	Biliary Tract	Biliary Tract Carcinoma	Adenocarcinoma	0	Gallbladder Carcinoma	TEL	0.1	0.137504	Negative	99.33	6.64861	Positive	ND	ND	ND	ND	ND	ND	ND	ND	2.7	1.88753	ND	ND	ND	519
TGBC1TKB	CVCL_1769	Biliary Tract	Biliary Tract Carcinoma	Adenocarcinoma	0	Gallbladder Carcinoma	TEL	0.410505	0.496212	Negative	111.46	6.81327	Positive	ND	ND	ND	ND	ND	ND	ND	ND	6	2.80735	ND	ND	ND	551
BFTC-905	CVCL_1083	Bladder	Bladder Carcinoma	Carcinoma NOS	0	Urothelial Carcinoma	TEL	0.1	0.137504	Negative	251.74	7.98151	Positive	ND	ND	ND	ND	ND	ND	ND	ND	5.5	2.70044	ND	ND	ND	728
LB831-BLC	CVCL_1370	Bladder	Bladder Carcinoma	Carcinoma Type Unknown	0	0	TEL	0.1	0.137504	Negative	23.32	4.60407	Positive	ND	ND	ND	ND	ND	ND	ND	ND	1.7	1.43296	ND	ND	ND	254
DSH1	CVCL_1182	Bladder	Bladder Carcinoma	Carcinoma Type Unknown	0	0	TEL	0.191137	0.252339	Negative	23.63	4.62234	Positive	ND	ND	ND	ND	ND	ND	ND	ND	5.2	2.63227	ND	ND	ND	256
TCCSUP	CVCL_1738	Bladder	Bladder Carcinoma	Carcinoma Type Unknown	0	0	TEL	0.55	0.632268	Negative	48.7	5.63517	Positive	ND	ND	ND	ND	ND	ND	ND	ND	4.6	2.48543	ND	ND	ND	381
RT-112	CVCL_1670	Bladder	Bladder Carcinoma	Carcinoma Type Unknown	0	0	TEL	0.567762	0.648706	Negative	54.85	5.80349	Positive	ND	ND	ND	ND	ND	ND	ND	ND	7.4	3.07039	ND	ND	ND	398
647-V	CVCL_1049	Bladder	Bladder Carcinoma	Carcinoma Type Unknown	0	0	TEL	0.140862	0.190124	Negative	62.8537	5.9967	Positive	ND	ND	ND	ND	ND	ND	ND	ND	2.9	1.96347	ND	ND	ND	132
J82	CVCL_0359	Bladder	Bladder Carcinoma	Carcinoma Type Unknown	0	0	TEL	0.1	0.137504	Negative	70.8	6.16591	Positive	ND	ND	ND	ND	ND	ND	ND	ND	3.5	2.16993	ND	ND	ND	445
CAL-29	CVCL_1808	Bladder	Bladder Carcinoma	Carcinoma Type Unknown	0	0	TEL	0.215851	0.281966	Negative	86.98	6.4591	Positive	ND	ND	ND	ND	ND	ND	ND	ND	9.1	3.33628	ND	ND	ND	490
SW780	CVCL_1728	Bladder	Bladder Carcinoma	Carcinoma Type Unknown	0	0	TEL	0.11124	0.15217	Negative	102.79	6.69752	Positive	ND	ND	ND	ND	ND	ND	ND	ND	4.1	2.3505	ND	ND	ND	532
HT-1376	CVCL_1292	Bladder	Bladder Carcinoma	Carcinoma Type Unknown	0	0	TEL	0.149981	0.20161	Negative	109.73	6.7909	Positive	ND	ND	ND	ND	ND	ND	ND	ND	5.0082	2.58693	ND	ND	ND	549
RT4	CVCL_0036	Bladder	Bladder Carcinoma	Carcinoma Type Unknown	0	0	TEL	0.1	0.137504	Negative	118.48	6.90063	Positive	ND	ND	ND	ND	ND	ND	ND	ND	6.9	2.98185	ND	ND	ND	563
SW1710	CVCL_1721	Bladder	Bladder Carcinoma	Carcinoma Type Unknown	0	0	TEL	0.1	0.137504	Negative	161.57	7.34492	Positive	ND	ND	ND	ND	ND	ND	ND	ND	2	1.58496	ND	ND	ND	639
HT-1197	CVCL_1291	Bladder	Bladder Carcinoma	Carcinoma Type Unknown	0	0	TEL	0.449952	0.536006	Negative	168.8	7.40769	Positive	ND	ND	ND	ND	ND	ND	ND	ND	9.7	3.41954	ND	ND	ND	651
KU-19-19	CVCL_1344	Bladder	Bladder Carcinoma	Carcinoma Type Unknown	0	0	TEL	0.338047	0.420129	Negative	239.61	7.91055	Positive	ND	ND	ND	ND	ND	ND	ND	ND	28.4	4.87774	ND	ND	ND	722
T24	CVCL_0554	Bladder	Bladder Carcinoma	Carcinoma Type Unknown	0	0	TEL	0.1	0.137504	Negative	280.553	8.13726	Positive	ND	ND	ND	ND	ND	ND	ND	ND	6.79321	2.96222	7.4675	3.08194	ND	792
5637	CVCL_0126	Bladder	Bladder Carcinoma	Carcinoma Type Unknown	0	0	TEL	0.209173	0.274021	Negative	413.63	8.69568	Positive	ND	ND	ND	ND	ND	ND	ND	ND	1.9	1.53605	ND	ND	ND	813
UM-UC-3	CVCL_1783	Bladder	Bladder Carcinoma	Carcinoma Type Unknown	0	0	TEL	0.312934	0.392795	Negative	413.84	8.69641	Positive	ND	ND	ND	ND	ND	ND	ND	ND	2.8	1.926	ND	ND	ND	814
639-V	CVCL_1048	Bladder	Bladder Carcinoma	Carcinoma Type Unknown	0	0	TEL	0.109367	0.149737	Negative	555.65	9.12063	Positive	ND	ND	ND	ND	ND	ND	ND	ND	7.7	3.12102	ND	ND	ND	846
SCaBER	CVCL_3599	Bladder	Bladder Carcinoma	Squamous Cell Carcinoma	0	Bladder Squamous Cell Carcinoma	TEL	0.1	0.137504	Negative	45.5237	5.53989	Positive	ND	ND	ND	ND	ND	ND	ND	ND	1.96349	1.5673	ND	ND	ND	912
CAL-78	CVCL_1809	Bone	Chondrosarcoma	Mesenchymal	0	0	ALT	46.89	5.58165	Positive	0.141763	0.191263	Negative	0.376896	Infrequent	1.50787	Positive	Positive	Positive	0.5547	0.636636	21.3	4.47897	18.361	4.27508	18.2742	16
NY	CVCL_1613	Bone	Osteosarcoma	Mesenchymal	0	0	ALT	22.5761	4.55925	Positive	0.1	0.137504	Negative	1.50009	Positive	ND	ND	Positive	Positive	0.937	0.953824	45.5	5.53916	20.4635	4.42381	ND	14
G-292-Clone-A141B1	CVCL_2909	Bone	Osteosarcoma	Mesenchymal	0	0	ALT	269.096	8.07733	Positive	0.194389	0.256272	Negative	0.849245	Positive	0.738259	Positive	Positive	Negative	0.6856	0.753262	84.6201	6.41988	15.874	4.07673	ND	5
KPD	CVCL_B412	Bone	Osteosarcoma	Mesenchymal	0	0	ALT	130.316	7.0369	Positive	0.256646	0.329578	Negative	0.265036	Infrequent	1.01336	Positive	Positive	Positive	0.44897	0.535028	127.602	7.00677	18.7628	4.30471	ND	6
ZK-58	CVCL_9920	Bone	Osteosarcoma	Mesenchymal	0	0	ALT	74.7932	6.244	Positive	0.25978	0.333172	Negative	1.8712	Positive	ND	ND	Positive	Positive	0.998774	0.999115	281.732	8.14329	23.6763	4.62505	ND	12
CAL-72	CVCL_1113	Bone	Osteosarcoma	Mesenchymal	0	0	ALT	341.954	8.42187	Positive	0.1	0.137504	Negative	1.44571	Positive	ND	ND	Negative	Positive	0.8422	0.88143	19.5	4.35755	18.5646	4.29017	ND	1
HuO9	CVCL_1298	Bone	Osteosarcoma	Mesenchymal	0	0	ALT	171.113	7.42721	Positive	0.1	0.137504	Negative	1.45664	Positive	ND	ND	Negative	Positive	0.8854	0.914871	21.9017	4.51738	15.7115	4.06277	ND	9
NOS-1	CVCL_1610	Bone	Osteosarcoma	Mesenchymal	0	0	ALT	291.026	8.18995	Positive	0.160117	0.21427	Negative	1.86689	Positive	ND	ND	Negative	Positive	0.9945	0.996027	20	4.39232	19.0605	4.32629	ND	3
U-2-OS	CVCL_0042	Bone	Osteosarcoma	Mesenchymal	0	0	ALT	38.9134	5.3188	Positive	0.22208	0.289338	Negative	0.974346	Positive	0.81549	Positive	Negative	Positive	1.07755	1.05488	129.742	7.03058	25.0866	4.70524	ND	13.1
Saos-2	CVCL_0548	Bone	Osteosarcoma	Mesenchymal	0	0	ALT	132.125	7.05664	Positive	0.396054	0.481355	Negative	1.39204	Positive	1.54269	Positive	Negative	Positive	0.5529	0.634965	15.5868	4.05196	13.6193	3.8698	ND	10
U-CH2	CVCL_4989	Bone	Chordoma	Other Neoplasm	0	Sacral Chordoma	ALT	66.4258	6.07523	Positive	0.135	0.182692	Negative	0.926439	Positive	1.36716	Positive	Positive	Positive	0.9714	0.979221	31.6	5.0268	25.53	4.72955	33.4247	18
MUG-Chor1	CVCL_9277	Bone	Chordoma	Other Neoplasm	0	Sacral Chordoma	ALT	140.64	7.14608	Positive	0.1	0.137504	Negative	0.684863	Positive	0.527419	Positive	Positive	Positive	0.943184	0.958423	20.5132	4.42715	19.3074	4.34393	ND	24
ES5	CVCL_1201	Bone	Ewing Sarcoma	Mesenchymal	0	0	ALT LOW	8.5732	3.259	Low Positive	0.215135	0.281116	Negative	0.218678	Infrequent	0.223359	Positive	Positive	Positive	0.5452	0.627794	32.1	5.04876	20.9	4.45286	-75.0151	19
MC-IXC	CVCL_1398	Bone	Ewing Sarcoma	Mesenchymal	0	0	DN	0.391093	0.476218	Negative	0.1	0.137504	Negative	ND	ND	ND	ND	Positive	Positive	ND	ND	12.6	3.76553	12.143	3.71622	-322.807	39
EW-24	CVCL_1215	Bone	Ewing Sarcoma	Mesenchymal	0	0	DN_Mortal	0.1	0.137504	Negative	0.371321	0.455566	Negative	0.0341026	Negative	ND	ND	ND	ND	0.2614	0.335026	5.5	2.70044	5.3028	2.65599	-122.139	29
HuO-3N1	CVCL_1297	Bone	Osteosarcoma	Mesenchymal	0	0	Other_DN then ALT	131.171	7.04626	Positive	0.1	0.137504	Negative	0.386429	Dim	0.0809014	Infrequent	Positive	Positive	0.2988	0.377179	13.9	3.89724	13.6881	3.87658	348.354	44
EW-22	CVCL_1214	Bone	Ewing Sarcoma	Mesenchymal	0	0	Other_DN then TEL	0.1	0.137504	Negative	10.5158	3.52554	Positive	0.0113154	Negative	ND	ND	Positive	Positive	0.3021	0.38084	5.5	2.70044	5.12276	2.61418	-12.5586	32
EW-11	CVCL_1209	Bone	Ewing Sarcoma	Mesenchymal	0	0	Other_DN then TEL	0.1	0.137504	Negative	17.4273	4.20377	Positive	0.0256048	Negative	ND	ND	Positive	Positive	0.3046	0.383608	4	2.32193	4.70761	2.51289	-2.63555	30
EW-12	CVCL_1210	Bone	Ewing Sarcoma	Mesenchymal	0	0	TEL	0.161669	0.216199	Negative	17.4009	4.2017	Positive	0.003256	Negative	ND	ND	Positive	Positive	0.3666	0.450591	1.5	1.32193	3.75561	2.24963	4.4503	72
SK-ES-1	CVCL_0627	Bone	Ewing Sarcoma	Mesenchymal	0	0	TEL	0.1	0.137504	Negative	5.39109	2.67606	Low Positive	ND	ND	ND	ND	ND	ND	ND	ND	3.9	2.29278	ND	ND	ND	88
ES6	CVCL_1202	Bone	Ewing Sarcoma	Mesenchymal	0	0	TEL	0.473728	0.55947	Negative	18.93	4.31687	Positive	ND	ND	ND	ND	ND	ND	ND	ND	2.6	1.848	ND	ND	ND	223
EW-16	CVCL_1212	Bone	Ewing Sarcoma	Mesenchymal	0	0	TEL	0.1	0.137504	Negative	22.52	4.55582	Positive	ND	ND	ND	ND	ND	ND	ND	ND	4.4	2.43296	ND	ND	ND	248
ES7	CVCL_1203	Bone	Ewing Sarcoma	Mesenchymal	0	0	TEL	0.1	0.137504	Negative	29.54	4.93263	Positive	ND	ND	ND	ND	ND	ND	ND	ND	1.2	1.1375	ND	ND	ND	290
EW-3	CVCL_1216	Bone	Ewing Sarcoma	Mesenchymal	0	0	TEL	0.171332	0.22815	Negative	36.42	5.22574	Positive	ND	ND	ND	ND	ND	ND	ND	ND	1.7	1.43296	ND	ND	ND	326
EW-18	CVCL_1213	Bone	Ewing Sarcoma	Mesenchymal	0	0	TEL	0.290228	0.367626	Negative	58.81	5.90231	Positive	ND	ND	ND	ND	ND	ND	ND	ND	8.2	3.20163	ND	ND	ND	411
A673	CVCL_0080	Bone	Ewing Sarcoma	Mesenchymal	0	0	TEL	0.556353	0.638169	Negative	93.585	6.56354	Positive	ND	ND	ND	ND	ND	ND	ND	ND	3.8	2.26303	ND	ND	ND	622
ES4	CVCL_1200	Bone	Ewing Sarcoma	Mesenchymal	0	0	TEL	0.1	0.137504	Negative	98.07	6.63038	Positive	ND	ND	ND	ND	ND	ND	ND	ND	3.4	2.1375	ND	ND	ND	517
EW-7	CVCL_1217	Bone	Ewing Sarcoma	Mesenchymal	0	0	TEL	0.1	0.137504	Negative	121.13	6.93227	Positive	ND	ND	ND	ND	ND	ND	ND	ND	8.2	3.20163	ND	ND	ND	569
RH-1	CVCL_1658	Bone	Ewing Sarcoma	Mesenchymal	0	0	TEL	0.298606	0.376964	Negative	142.1	7.16088	Positive	ND	ND	ND	ND	ND	ND	ND	ND	10.1	3.47249	ND	ND	ND	600
MHH-ES-1	CVCL_1411	Bone	Ewing Sarcoma	Mesenchymal	0	0	TEL	0.1	0.137504	Negative	151.21	7.24992	Positive	ND	ND	ND	ND	ND	ND	ND	ND	3.6	2.20163	ND	ND	ND	617
EW-13	CVCL_1211	Bone	Ewing Sarcoma	Mesenchymal	0	0	TEL	0.1	0.137504	Negative	156.39	7.2982	Positive	ND	ND	ND	ND	ND	ND	ND	ND	12.2	3.72247	ND	ND	ND	625
EW-1	CVCL_1208	Bone	Ewing Sarcoma	Mesenchymal	0	0	TEL	0.1	0.137504	Negative	237.67	7.89887	Positive	ND	ND	ND	ND	ND	ND	ND	ND	33	5.08746	ND	ND	ND	718
CADO-ES1	CVCL_1103	Bone	Ewing Sarcoma	Mesenchymal	0	0	TEL	0.1	0.137504	Negative	258.07	8.0172	Positive	ND	ND	ND	ND	ND	ND	ND	ND	3.7	2.23266	ND	ND	ND	733
ES8	CVCL_1204	Bone	Ewing Sarcoma	Mesenchymal	0	0	TEL	0.1	0.137504	Negative	383.15	8.58553	Positive	ND	ND	ND	ND	ND	ND	ND	ND	5.5	2.70044	ND	ND	ND	799
ES1	CVCL_1198	Bone	Ewing Sarcoma	Mesenchymal	0	0	TEL	0.129924	0.176226	Negative	445.3	8.80187	Positive	ND	ND	ND	ND	ND	ND	ND	ND	4.6	2.48543	ND	ND	ND	828
TC-71	CVCL_2213	Bone	Ewing Sarcoma	Mesenchymal	0	0	TEL	0.1	0.137504	Negative	627.85	9.29657	Positive	ND	ND	ND	ND	ND	ND	ND	ND	12.7	3.7761	ND	ND	ND	855
CHSA8926	CVCL_X485	Bone	Chondrosarcoma	Mesenchymal	0	0	TEL	0.1	0.137504	Negative	4.89331	2.55908	Low Positive	0.159798	Negative	ND	ND	Positive	Positive	0.2873	0.364348	2.1	1.63227	2.94894	1.98146	-9.55602	71
CHSA0108	CVCL_X484	Bone	Chondrosarcoma	Mesenchymal	0	0	TEL	0.1	0.137504	Negative	7.95216	3.16224	Low Positive	0.103895	Negative	ND	ND	Positive	Positive	0.3309	0.412402	1.1	1.07039	4.29033	2.40336	56.6494	68
H-EMC-SS	CVCL_1238	Bone	Chondrosarcoma	Mesenchymal	0	0	TEL	0.1	0.137504	Negative	189.32	7.57228	Positive	ND	ND	ND	ND	Positive	Positive	ND	ND	6.8	2.96347	ND	ND	ND	675
CHSA0011	CVCL_X483	Bone	Chondrosarcoma	Mesenchymal	0	0	TEL	0.203707	0.267485	Negative	12.96	3.80323	Positive	ND	ND	ND	ND	ND	ND	ND	ND	2	1.58496	ND	ND	ND	174
CS1	CVCL_T023	Bone	Chondrosarcoma	Mesenchymal	0	0	TEL	0.369114	0.453243	Negative	28.59	4.88704	Positive	ND	ND	ND	ND	ND	ND	ND	ND	7.1	3.01792	ND	ND	ND	281
SJSA-1	CVCL_1697	Bone	Osteosarcoma	Mesenchymal	0	0	TEL	0.108666	0.148825	Negative	58.3802	5.89191	Positive	ND	ND	ND	ND	Positive	Positive	ND	ND	5.1	2.60881	ND	ND	ND	513
143B	CVCL_2270	Bone	Osteosarcoma	Mesenchymal	0	0	TEL	0.129164	0.175255	Negative	223.385	7.80983	Positive	0.123015	Negative	ND	ND	Positive	Positive	0.219689	0.286513	5.59842	2.72212	ND	ND	ND	976
HOS	CVCL_0312	Bone	Osteosarcoma	Mesenchymal	0	0	TEL	0.110172	0.150783	Negative	393.925	8.62543	Positive	ND	ND	ND	ND	Positive	Positive	ND	ND	2.5	1.80735	ND	ND	ND	804
MG-63	CVCL_0426	Bone	Osteosarcoma	Mesenchymal	0	0	TEL	0.316757	0.396989	Negative	20.57	4.43095	Positive	ND	ND	ND	ND	ND	ND	ND	ND	5.7	2.74416	ND	ND	ND	239
KHOS-312H	CVCL_2545	Bone	Osteosarcoma	Mesenchymal	0	0	TEL	0.1	0.137504	Negative	125.354	6.98133	Positive	ND	ND	ND	ND	ND	ND	ND	ND	2.62236	1.85693	ND	ND	ND	918
CAMA-1	CVCL_1115	Breast	Breast Carcinoma	Adenocarcinoma	0	Breast Adenocarcinoma	TEL	0.1	0.137504	Negative	12.38	3.74201	Positive	ND	ND	ND	ND	ND	ND	ND	ND	2.8	1.926	ND	ND	ND	164
MDA-MB-468	CVCL_0419	Breast	Breast Carcinoma	Adenocarcinoma	0	Breast Adenocarcinoma	TEL	0.123551	0.168065	Negative	23.59	4.62	Positive	ND	ND	ND	ND	ND	ND	ND	ND	1.3	1.20163	ND	ND	ND	255
HCC1428	CVCL_1252	Breast	Breast Carcinoma	Adenocarcinoma	0	Breast Adenocarcinoma	TEL	0.1	0.137504	Negative	24.06	4.64731	Positive	ND	ND	ND	ND	ND	ND	ND	ND	3	2	ND	ND	ND	260
AU565	CVCL_1074	Breast	Breast Carcinoma	Adenocarcinoma	0	Breast Adenocarcinoma	TEL	0.262221	0.335964	Negative	32.02	5.04527	Positive	ND	ND	ND	ND	ND	ND	ND	ND	4.4	2.43296	ND	ND	ND	301
MDA-MB-415	CVCL_0621	Breast	Breast Carcinoma	Adenocarcinoma	0	Breast Adenocarcinoma	TEL	0.1	0.137504	Negative	46.48	5.56925	Positive	ND	ND	ND	ND	ND	ND	ND	ND	3.3	2.10434	ND	ND	ND	369
MDA-MB-453	CVCL_0418	Breast	Breast Carcinoma	Adenocarcinoma	0	Breast Adenocarcinoma	TEL	0.1	0.137504	Negative	143.84	7.17832	Positive	ND	ND	ND	ND	ND	ND	ND	ND	10.7	3.54844	ND	ND	ND	606
MDA-MB-361	CVCL_0620	Breast	Breast Carcinoma	Adenocarcinoma	0	Breast Adenocarcinoma	TEL	0.1	0.137504	Negative	378.74	8.56887	Positive	ND	ND	ND	ND	ND	ND	ND	ND	13.6	3.8679	ND	ND	ND	796
MDA-MB-231	CVCL_0062	Breast	Breast Carcinoma	Adenocarcinoma	0	Breast Adenocarcinoma	TEL	0.146361	0.197062	Negative	548.24	9.10129	Positive	ND	ND	ND	ND	ND	ND	ND	ND	2.97979	1.99269	ND	ND	ND	844
HCC1419	CVCL_1251	Breast	Breast Carcinoma	Adenocarcinoma	0	Ductal Breast Carcinoma	TEL	0.172654	0.229777	Negative	2.25784	1.70392	Low Positive	ND	ND	ND	ND	ND	ND	ND	ND	13.3374	3.84171	3.89289	2.29069	0.384451	66
JIMT-1	CVCL_2077	Breast	Breast Carcinoma	Adenocarcinoma	0	Ductal Breast Carcinoma	TEL	0.236829	0.306646	Negative	5.1	2.60881	Low Positive	ND	ND	ND	ND	ND	ND	ND	ND	2.6	1.848	ND	ND	ND	86
EFM-19	CVCL_0253	Breast	Breast Carcinoma	Adenocarcinoma	0	Ductal Breast Carcinoma	TEL	0.1	0.137504	Negative	9.63	3.41007	Low Positive	ND	ND	ND	ND	ND	ND	ND	ND	2.4	1.76553	ND	ND	ND	127
HCC2157	CVCL_1261	Breast	Breast Carcinoma	Adenocarcinoma	0	Ductal Breast Carcinoma	TEL	0.1	0.137504	Negative	11.35	3.62644	Positive	ND	ND	ND	ND	ND	ND	ND	ND	10.3	3.49825	ND	ND	ND	152
HDQ-P1	CVCL_2067	Breast	Breast Carcinoma	Adenocarcinoma	0	Ductal Breast Carcinoma	TEL	0.1	0.137504	Negative	14.19	3.92505	Positive	ND	ND	ND	ND	ND	ND	ND	ND	2	1.58496	ND	ND	ND	182
HCC38	CVCL_1267	Breast	Breast Carcinoma	Adenocarcinoma	0	Ductal Breast Carcinoma	TEL	0.214601	0.280483	Negative	15.12	4.01078	Positive	ND	ND	ND	ND	ND	ND	ND	ND	0.6	0.678072	ND	ND	ND	186
HCC1569	CVCL_1255	Breast	Breast Carcinoma	Adenocarcinoma	0	Ductal Breast Carcinoma	TEL	0.132795	0.179886	Negative	16.01	4.08831	Positive	ND	ND	ND	ND	ND	ND	ND	ND	3.5	2.16993	ND	ND	ND	195
HCC1395	CVCL_1249	Breast	Breast Carcinoma	Adenocarcinoma	0	Ductal Breast Carcinoma	TEL	0.16908	0.225373	Negative	18.76	4.30451	Positive	ND	ND	ND	ND	ND	ND	ND	ND	3.3	2.10434	ND	ND	ND	222
HCC1937	CVCL_0290	Breast	Breast Carcinoma	Adenocarcinoma	0	Ductal Breast Carcinoma	TEL	0.102632	0.140951	Negative	19.46	4.35473	Positive	ND	ND	ND	ND	ND	ND	ND	ND	2.6	1.848	ND	ND	ND	230
HCC2218	CVCL_1263	Breast	Breast Carcinoma	Adenocarcinoma	0	Ductal Breast Carcinoma	TEL	0.1	0.137504	Negative	21.4	4.48543	Positive	ND	ND	ND	ND	ND	ND	ND	ND	4	2.32193	ND	ND	ND	243
HCC1143	CVCL_1245	Breast	Breast Carcinoma	Adenocarcinoma	0	Ductal Breast Carcinoma	TEL	0.130482	0.176938	Negative	32.25	5.05528	Positive	ND	ND	ND	ND	ND	ND	ND	ND	0.7	0.765535	ND	ND	ND	303
HCC1187	CVCL_1247	Breast	Breast Carcinoma	Adenocarcinoma	0	Ductal Breast Carcinoma	TEL	0.1	0.137504	Negative	71.92	6.18824	Positive	ND	ND	ND	ND	ND	ND	ND	ND	7.5	3.08746	ND	ND	ND	450
HCC1954	CVCL_1259	Breast	Breast Carcinoma	Adenocarcinoma	0	Ductal Breast Carcinoma	TEL	0.1	0.137504	Negative	165.22	7.37695	Positive	ND	ND	ND	ND	ND	ND	ND	ND	1.8	1.48543	ND	ND	ND	641
HCC1599	CVCL_1256	Breast	Breast Carcinoma	Adenocarcinoma	0	Ductal Breast Carcinoma	TEL	0.180882	0.239865	Negative	219.09	7.78195	Positive	ND	ND	ND	ND	ND	ND	ND	ND	5.2	2.63227	ND	ND	ND	702
HCC70	CVCL_1270	Breast	Breast Carcinoma	Adenocarcinoma	0	Ductal Breast Carcinoma	TEL	1.31819	1.213	Negative	275.01	8.10858	Positive	ND	ND	ND	ND	ND	ND	ND	ND	1	1	ND	ND	ND	746
HCC1500	CVCL_1254	Breast	Breast Carcinoma	Adenocarcinoma	0	Ductal Breast Carcinoma	TEL	0.1	0.137504	Negative	497.48	8.96139	Positive	ND	ND	ND	ND	ND	ND	ND	ND	5.9	2.7866	ND	ND	ND	838
Hs-578-T	CVCL_0332	Breast	Breast Carcinoma	Adenocarcinoma	0	Invasive Ductal Carcinoma Of No Special Type	TEL	0.1	0.137504	Negative	3.20629	2.07255	Low Positive	ND	ND	ND	ND	Positive	Positive	ND	ND	3.5	2.16993	ND	ND	ND	79
BT-20	CVCL_0178	Breast	Breast Carcinoma	Adenocarcinoma	0	Invasive Ductal Carcinoma Of No Special Type	TEL	0.1	0.137504	Negative	6.28	2.86394	Low Positive	ND	ND	ND	ND	ND	ND	ND	ND	4.6	2.48543	ND	ND	ND	97
ZR-75-30	CVCL_1661	Breast	Breast Carcinoma	Adenocarcinoma	0	Invasive Ductal Carcinoma Of No Special Type	TEL	0.1	0.137504	Negative	6.74	2.95233	Low Positive	ND	ND	ND	ND	ND	ND	ND	ND	4	2.32193	ND	ND	ND	108
UACC-893	CVCL_1782	Breast	Breast Carcinoma	Adenocarcinoma	0	Invasive Ductal Carcinoma Of No Special Type	TEL	0.1	0.137504	Negative	7.56	3.09761	Low Positive	ND	ND	ND	ND	ND	ND	ND	ND	4.5	2.45943	ND	ND	ND	116
YMB-1-E	CVCL_2815	Breast	Breast Carcinoma	Adenocarcinoma	0	Invasive Ductal Carcinoma Of No Special Type	TEL	0.1	0.137504	Negative	16.92	4.1635	Positive	ND	ND	ND	ND	ND	ND	ND	ND	21.8	4.51096	ND	ND	ND	206
BT-474	CVCL_0179	Breast	Breast Carcinoma	Adenocarcinoma	0	Invasive Ductal Carcinoma Of No Special Type	TEL	0.1	0.137504	Negative	20.52	4.42761	Positive	ND	ND	ND	ND	ND	ND	ND	ND	6.7	2.94486	ND	ND	ND	238
BT-549	CVCL_1092	Breast	Breast Carcinoma	Adenocarcinoma	0	Invasive Ductal Carcinoma Of No Special Type	TEL	0.1	0.137504	Negative	26.7839	4.79618	Positive	ND	ND	ND	ND	ND	ND	ND	ND	1.5	1.3	ND	ND	ND	258
BT-483	CVCL_2319	Breast	Breast Carcinoma	Adenocarcinoma	0	Invasive Ductal Carcinoma Of No Special Type	TEL	0.1	0.137504	Negative	29.01	4.90737	Positive	ND	ND	ND	ND	ND	ND	ND	ND	2	1.58496	ND	ND	ND	289
UACC-812	CVCL_1781	Breast	Breast Carcinoma	Adenocarcinoma	0	Invasive Ductal Carcinoma Of No Special Type	TEL	0.1	0.137504	Negative	34.45	5.14771	Positive	ND	ND	ND	ND	ND	ND	ND	ND	1.6	1.37851	ND	ND	ND	318
MDA-MB-175-VII	CVCL_1400	Breast	Breast Carcinoma	Adenocarcinoma	0	Invasive Ductal Carcinoma Of No Special Type	TEL	0.1	0.137504	Negative	80.75	6.35315	Positive	ND	ND	ND	ND	ND	ND	ND	ND	4.1	2.3505	ND	ND	ND	478
MDA-MB-436	CVCL_0623	Breast	Breast Carcinoma	Adenocarcinoma	0	Invasive Ductal Carcinoma Of No Special Type	TEL	0.1	0.137504	Negative	92.37	6.54489	Positive	ND	ND	ND	ND	ND	ND	ND	ND	1.2	1.1375	ND	ND	ND	499
MCF7	CVCL_0031	Breast	Breast Carcinoma	Adenocarcinoma	0	Invasive Ductal Carcinoma Of No Special Type	TEL	0.132121	0.179029	Negative	100	6.65821	Positive	0.066772	Negative	0	Negative	ND	ND	0.2683	0.342896	6.5	2.90689	ND	ND	ND	522
T47D	CVCL_0553	Breast	Breast Carcinoma	Adenocarcinoma	0	Invasive Ductal Carcinoma Of No Special Type	TEL	0.1	0.137504	Negative	169.1	7.41024	Positive	ND	ND	ND	ND	ND	ND	ND	ND	4.8	2.53605	ND	ND	ND	652
MDA-MB-330	CVCL_0619	Breast	Breast Carcinoma	Adenocarcinoma	0	Invasive Lobular Breast Carcinoma	TEL	0.1	0.137504	Negative	3.54996	2.18585	Low Positive	ND	ND	ND	ND	Positive	Positive	ND	ND	4.5	2.45943	3.82983	2.27197	-83.9439	67
MRK-nu-1	CVCL_1428	Breast	Breast Carcinoma	Carcinoma Type Unknown	0	0	TEL	0.1	0.137504	Negative	6.84976	2.97265	Low Positive	ND	ND	ND	ND	ND	ND	ND	ND	4.6	2.48543	ND	ND	ND	109
MFM-223	CVCL_1408	Breast	Breast Carcinoma	Carcinoma Type Unknown	0	0	TEL	0.1	0.137504	Negative	7.66	3.11437	Low Positive	ND	ND	ND	ND	ND	ND	ND	ND	3	2	ND	ND	ND	118
OCUB-M	CVCL_1621	Breast	Breast Carcinoma	Carcinoma Type Unknown	0	0	TEL	0.1	0.137504	Negative	10.95	3.57894	Positive	ND	ND	ND	ND	ND	ND	ND	ND	2.7	1.88753	ND	ND	ND	146
EFM-192A	CVCL_1812	Breast	Breast Carcinoma	Carcinoma Type Unknown	0	0	TEL	0.371718	0.455983	Negative	16.67	4.14323	Positive	ND	ND	ND	ND	ND	ND	ND	ND	3	2	ND	ND	ND	203
MDA-MB-157	CVCL_0618	Breast	Breast Carcinoma	Carcinoma Type Unknown	0	0	TEL	0.200502	0.263637	Negative	18.01	4.24869	Positive	ND	ND	ND	ND	ND	ND	ND	ND	2.4	1.76553	ND	ND	ND	214
CAL-120	CVCL_1104	Breast	Breast Carcinoma	Carcinoma Type Unknown	0	0	TEL	0.1	0.137504	Negative	86.6	6.45286	Positive	ND	ND	ND	ND	ND	ND	ND	ND	4.7	2.51096	ND	ND	ND	488
EVSA-T	CVCL_1207	Breast	Breast Carcinoma	Carcinoma Type Unknown	0	0	TEL	0.11779	0.160649	Negative	94.73	6.5809	Positive	ND	ND	ND	ND	ND	ND	ND	ND	4.4	2.43296	ND	ND	ND	508
COLO-824	CVCL_1136	Breast	Breast Carcinoma	Carcinoma Type Unknown	0	0	TEL	0.1	0.137504	Negative	113.2	6.83542	Positive	ND	ND	ND	ND	ND	ND	ND	ND	5.6	2.72247	ND	ND	ND	554
CAL-51	CVCL_1110	Breast	Breast Carcinoma	Carcinoma Type Unknown	0	0	TEL	0.1	0.137504	Negative	157.76	7.3107	Positive	ND	ND	ND	ND	ND	ND	ND	ND	4.4	2.43296	ND	ND	ND	630
CAL-148	CVCL_1106	Breast	Breast Carcinoma	Carcinoma Type Unknown	0	0	TEL	0.1	0.137504	Negative	319.55	8.32441	Positive	ND	ND	ND	ND	ND	ND	ND	ND	6	2.80735	ND	ND	ND	770
DU-4475	CVCL_1183	Breast	Breast Carcinoma	Carcinoma Type Unknown	0	0	TEL	0.1	0.137504	Negative	340.67	8.41646	Positive	ND	ND	ND	ND	ND	ND	ND	ND	9.2	3.3505	ND	ND	ND	778
HCC1806	CVCL_1258	Breast	Breast Carcinoma	Squamous Cell Carcinoma	0	Breast Squamous Cell Carcinoma	TEL	0.1	0.137504	Negative	270.17	8.08305	Positive	ND	ND	ND	ND	ND	ND	ND	ND	11.1	3.59694	ND	ND	ND	741
D-392MG	CVCL_1158	Central Nervous System	Glioblastoma	Neuroepithelial Neoplasm	0	0	TEL	0.1	0.137504	Negative	3.34279	2.11862	Low Positive	0.180146	Negative	ND	ND	Positive	Positive	0.3011	0.379732	4.3	2.40599	4.61296	2.48876	-7.25946	69
DK-MG	CVCL_1173	Central Nervous System	Glioblastoma	Neuroepithelial Neoplasm	0	0	TEL	0.179346	0.237987	Negative	5.96948	2.80105	Low Positive	ND	ND	ND	ND	Positive	Positive	ND	ND	8.38825	3.23086	8.44343	3.23931	-4.76663	70
SNB75	CVCL_1706	Central Nervous System	Glioblastoma	Neuroepithelial Neoplasm	0	0	TEL	0.125866	0.171036	Negative	6.03	2.81352	Low Positive	ND	ND	ND	ND	ND	ND	ND	ND	2.8	1.926	ND	ND	ND	95
D-247MG	CVCL_1153	Central Nervous System	Glioblastoma	Neuroepithelial Neoplasm	0	0	TEL	0.205463	0.269588	Negative	7.30689	3.05431	Low Positive	ND	ND	ND	ND	ND	ND	ND	ND	3	2	ND	ND	ND	111
D-542MG	CVCL_1164	Central Nervous System	Glioblastoma	Neuroepithelial Neoplasm	0	0	TEL	0.10683	0.146434	Negative	7.56372	3.09824	Low Positive	ND	ND	ND	ND	ND	ND	ND	ND	2.5	1.80735	ND	ND	ND	117
M059J	CVCL_0400	Central Nervous System	Glioblastoma	Neuroepithelial Neoplasm	0	0	TEL	0.1	0.137504	Negative	10.76	3.55582	Positive	ND	ND	ND	ND	ND	ND	ND	ND	1.9	1.53605	ND	ND	ND	145
LN-405	CVCL_1378	Central Nervous System	Glioblastoma	Neuroepithelial Neoplasm	0	0	TEL	0.294048	0.371892	Negative	11.01	3.58616	Positive	ND	ND	ND	ND	ND	ND	ND	ND	2	1.58496	ND	ND	ND	147
KNS-81-FD	CVCL_1336	Central Nervous System	Glioblastoma	Neuroepithelial Neoplasm	0	0	TEL	0.1	0.137504	Negative	12.6216	3.76782	Positive	ND	ND	ND	ND	ND	ND	ND	ND	2.4	1.76553	ND	ND	ND	167
CAS-1	CVCL_1117	Central Nervous System	Glioblastoma	Neuroepithelial Neoplasm	0	0	TEL	0.1	0.137504	Negative	15.93	4.08151	Positive	ND	ND	ND	ND	ND	ND	ND	ND	2.2	1.67807	ND	ND	ND	194
DBTRG-05MG	CVCL_1169	Central Nervous System	Glioblastoma	Neuroepithelial Neoplasm	0	0	TEL	0.118483	0.161543	Negative	20.38	4.41819	Positive	ND	ND	ND	ND	ND	ND	ND	ND	7.2	3.03562	ND	ND	ND	237
SF295	CVCL_1690	Central Nervous System	Glioblastoma	Neuroepithelial Neoplasm	0	0	TEL	0.377936	0.462509	Negative	21.18	4.47119	Positive	ND	ND	ND	ND	ND	ND	ND	ND	2.2	1.67807	ND	ND	ND	242
no-10	CVCL_3075	Central Nervous System	Glioblastoma	Neuroepithelial Neoplasm	0	0	TEL	0.1	0.137504	Negative	22.81	4.5735	Positive	ND	ND	ND	ND	ND	ND	ND	ND	7.3	3.05311	ND	ND	ND	252
A172	CVCL_0131	Central Nervous System	Glioblastoma	Neuroepithelial Neoplasm	0	0	TEL	0.1	0.137504	Negative	28.81	4.89772	Positive	ND	ND	ND	ND	ND	ND	ND	ND	2.8	1.926	ND	ND	ND	285
D-336MG	CVCL_1156	Central Nervous System	Glioblastoma	Neuroepithelial Neoplasm	0	0	TEL	0.1	0.137504	Negative	32.28	5.05658	Positive	ND	ND	ND	ND	ND	ND	ND	ND	1.8	1.48543	ND	ND	ND	304
GI-1	CVCL_1231	Central Nervous System	Glioblastoma	Neuroepithelial Neoplasm	0	0	TEL	0.1	0.137504	Negative	39.63	5.34447	Positive	ND	ND	ND	ND	ND	ND	ND	ND	0.5	0.584963	ND	ND	ND	341
D-502MG	CVCL_1162	Central Nervous System	Glioblastoma	Neuroepithelial Neoplasm	0	0	TEL	0.1	0.137504	Negative	40.02	5.35826	Positive	ND	ND	ND	ND	ND	ND	ND	ND	2.9	1.96347	ND	ND	ND	344
KS-1	CVCL_1343	Central Nervous System	Glioblastoma	Neuroepithelial Neoplasm	0	0	TEL	0.338844	0.420988	Negative	41.1731	5.39825	Positive	ND	ND	ND	ND	ND	ND	ND	ND	25.5398	4.73009	9.80847	3.43409	ND	138
YKG-1	CVCL_1796	Central Nervous System	Glioblastoma	Neuroepithelial Neoplasm	0	0	TEL	0.1	0.137504	Negative	43.13	5.46369	Positive	ND	ND	ND	ND	ND	ND	ND	ND	2.3	1.72247	ND	ND	ND	359
D-566MG	CVCL_1166	Central Nervous System	Glioblastoma	Neuroepithelial Neoplasm	0	0	TEL	0.1	0.137504	Negative	47.54	5.6011	Positive	ND	ND	ND	ND	ND	ND	ND	ND	3.8	2.26303	ND	ND	ND	376
no-11	CVCL_3076	Central Nervous System	Glioblastoma	Neuroepithelial Neoplasm	0	0	TEL	0.1	0.137504	Negative	47.66	5.60466	Positive	ND	ND	ND	ND	ND	ND	ND	ND	1.7	1.43296	ND	ND	ND	378
GAMG	CVCL_1226	Central Nervous System	Glioblastoma	Neuroepithelial Neoplasm	0	0	TEL	0.293028	0.370754	Negative	50.08	5.67469	Positive	ND	ND	ND	ND	ND	ND	ND	ND	2.1	1.63227	ND	ND	ND	383
KALS-1	CVCL_1323	Central Nervous System	Glioblastoma	Neuroepithelial Neoplasm	0	0	TEL	0.1	0.137504	Negative	57.65	5.87406	Positive	ND	ND	ND	ND	ND	ND	ND	ND	1.2	1.1375	ND	ND	ND	406
GB-1	CVCL_1227	Central Nervous System	Glioblastoma	Neuroepithelial Neoplasm	0	0	TEL	0.860842	0.895955	Negative	65.94	6.0648	Positive	ND	ND	ND	ND	ND	ND	ND	ND	1.6	1.37851	ND	ND	ND	432
AM-38	CVCL_1070	Central Nervous System	Glioblastoma	Neuroepithelial Neoplasm	0	0	TEL	0.1	0.137504	Negative	69.84	6.14649	Positive	ND	ND	ND	ND	ND	ND	ND	ND	10.5	3.52356	ND	ND	ND	442
T98G	CVCL_0556	Central Nervous System	Glioblastoma	Neuroepithelial Neoplasm	0	0	TEL	0.1	0.137504	Negative	71.6523	6.18294	Positive	ND	ND	ND	ND	ND	ND	ND	ND	4.60728	2.4873	ND	ND	ND	396
42-MG-BA	CVCL_1798	Central Nervous System	Glioblastoma	Neuroepithelial Neoplasm	0	0	TEL	0.362078	0.44581	Negative	71.7351	6.18458	Positive	ND	ND	ND	ND	ND	ND	ND	ND	36.203	5.21735	13.5982	3.86772	ND	408
YH-13	CVCL_1795	Central Nervous System	Glioblastoma	Neuroepithelial Neoplasm	0	0	TEL	0.835398	0.876093	Negative	93.8	6.56682	Positive	ND	ND	ND	ND	ND	ND	ND	ND	4	2.32193	ND	ND	ND	503
KNS-42	CVCL_0378	Central Nervous System	Glioblastoma	Neuroepithelial Neoplasm	0	0	TEL	0.1	0.137504	Negative	123.56	6.9607	Positive	ND	ND	ND	ND	ND	ND	ND	ND	3.3	2.10434	ND	ND	ND	573
LN-229	CVCL_0393	Central Nervous System	Glioblastoma	Neuroepithelial Neoplasm	0	0	TEL	0.262069	0.335791	Negative	134.51	7.08226	Positive	ND	ND	ND	ND	ND	ND	ND	ND	8.1	3.18587	ND	ND	ND	591
8-MG-BA	CVCL_1052	Central Nervous System	Glioblastoma	Neuroepithelial Neoplasm	0	0	TEL	0.102019	0.140149	Negative	139.491	7.13433	Positive	ND	ND	ND	ND	ND	ND	ND	ND	3.41869	2.14362	ND	ND	ND	669
SF126	CVCL_1688	Central Nervous System	Glioblastoma	Neuroepithelial Neoplasm	0	0	TEL	0.294237	0.372102	Negative	181.38	7.5108	Positive	ND	ND	ND	ND	ND	ND	ND	ND	2.9	1.96347	ND	ND	ND	665
SF539	CVCL_1691	Central Nervous System	Glioblastoma	Neuroepithelial Neoplasm	0	0	TEL	0.1	0.137504	Negative	182.46	7.51932	Positive	ND	ND	ND	ND	ND	ND	ND	ND	0.9	0.925999	ND	ND	ND	666
D-263MG	CVCL_1154	Central Nervous System	Glioblastoma	Neuroepithelial Neoplasm	0	0	TEL	0.111375	0.152346	Negative	188.14	7.56331	Positive	ND	ND	ND	ND	ND	ND	ND	ND	2.9	1.96347	ND	ND	ND	672
D-423MG	CVCL_1160	Central Nervous System	Glioblastoma	Neuroepithelial Neoplasm	0	0	TEL	0.1	0.137504	Negative	238.57	7.9043	Positive	ND	ND	ND	ND	ND	ND	ND	ND	4.4	2.43296	ND	ND	ND	720
LN-18	CVCL_0392	Central Nervous System	Glioblastoma	Neuroepithelial Neoplasm	0	0	TEL	0.1	0.137504	Negative	379.36	8.57122	Positive	ND	ND	ND	ND	ND	ND	ND	ND	9.1	3.33628	ND	ND	ND	797
MOG-G-CCM	CVCL_2613	Central Nervous System	Glioma	Neuroepithelial Neoplasm	0	Low Grade Glioma	TEL	0.179158	0.237757	Negative	5.75	2.75489	Low Positive	ND	ND	ND	ND	ND	ND	ND	ND	2.9	1.96347	ND	ND	ND	92
LNZTA3WT4	CVCL_3540	Central Nervous System	Glioma	Neuroepithelial Neoplasm	0	Low Grade Glioma	TEL	0.12151	0.165442	Negative	19	4.32193	Positive	ND	ND	ND	ND	ND	ND	ND	ND	2.1	1.63227	ND	ND	ND	226
KINGS-1	CVCL_1328	Central Nervous System	Glioma	Neuroepithelial Neoplasm	0	Low Grade Glioma	TEL	1.88418	1.52816	Negative	19.06	4.32625	Positive	ND	ND	ND	ND	ND	ND	ND	ND	2.2	1.67807	ND	ND	ND	228
SW1088	CVCL_1715	Central Nervous System	Glioma	Neuroepithelial Neoplasm	0	Low Grade Glioma	TEL	0.1	0.137504	Negative	22.79	4.57228	Positive	ND	ND	ND	ND	ND	ND	ND	ND	5.1	2.60881	ND	ND	ND	251
NMC-G1	CVCL_1608	Central Nervous System	Glioma	Neuroepithelial Neoplasm	0	Low Grade Glioma	TEL	1.50266	1.32346	Negative	33.83	5.12226	Positive	ND	ND	ND	ND	ND	ND	ND	ND	2.8	1.926	ND	ND	ND	315
Becker	CVCL_1093	Central Nervous System	Glioma	Neuroepithelial Neoplasm	0	Low Grade Glioma	TEL	0.1	0.137504	Negative	38.09	5.28873	Positive	ND	ND	ND	ND	ND	ND	ND	ND	5.6	2.72247	ND	ND	ND	337
SW1783	CVCL_1722	Central Nervous System	Glioma	Neuroepithelial Neoplasm	0	Low Grade Glioma	TEL	0.1	0.137504	Negative	46.99	5.58466	Positive	ND	ND	ND	ND	ND	ND	ND	ND	1.7	1.43296	ND	ND	ND	373
MOG-G-UVW	CVCL_2614	Central Nervous System	Glioma	Neuroepithelial Neoplasm	0	Low Grade Glioma	TEL	0.148059	0.199197	Negative	64.62	6.03606	Positive	ND	ND	ND	ND	ND	ND	ND	ND	6.18253	2.84449	5.7613	2.7573	ND	430
U-118-MG	CVCL_0633	Central Nervous System	Glioma	Neuroepithelial Neoplasm	0	Low Grade Glioma	TEL	0.1	0.137504	Negative	69.77	6.14507	Positive	ND	ND	ND	ND	ND	ND	ND	ND	3.6	2.20163	ND	ND	ND	441
SK-MG-1	CVCL_1698	Central Nervous System	Glioma	Neuroepithelial Neoplasm	0	Low Grade Glioma	TEL	0.490886	0.57617	Negative	90.09	6.50922	Positive	ND	ND	ND	ND	ND	ND	ND	ND	5.1	2.60881	ND	ND	ND	493
H4	CVCL_1239	Central Nervous System	Glioma	Neuroepithelial Neoplasm	0	Low Grade Glioma	TEL	0.177893	0.236209	Negative	90.58	6.51696	Positive	ND	ND	ND	ND	ND	ND	ND	ND	2.6	1.848	ND	ND	ND	494
SF268	CVCL_1689	Central Nervous System	Glioma	Neuroepithelial Neoplasm	0	Low Grade Glioma	TEL	0.871206	0.903968	Negative	110.131	6.79612	Positive	ND	ND	ND	ND	ND	ND	ND	ND	10	3.45943	ND	ND	ND	52
U251	CVCL_0021	Central Nervous System	Glioma	Neuroepithelial Neoplasm	0	Low Grade Glioma	TEL	0.324059	0.404968	Negative	427.574	8.7434	Positive	ND	ND	ND	ND	ND	ND	ND	ND	7.6	3.10434	ND	ND	ND	784
Hs-683	CVCL_0844	Central Nervous System	Glioma	Neuroepithelial Neoplasm	0	Oligodendroglioma	TEL	0.1	0.137504	Negative	5.56	2.7137	Low Positive	ND	ND	ND	ND	ND	ND	ND	ND	1.6	1.37851	ND	ND	ND	91
Daoy	CVCL_1167	Central Nervous System	Medulloblastoma	Neuroepithelial Neoplasm	0	Medulloblastoma	TEL	0.22903	0.29752	Negative	52.03	5.72874	Positive	ND	ND	ND	ND	ND	ND	ND	ND	7.4	3.07039	ND	ND	ND	387
ONS-76	CVCL_1624	Central Nervous System	Medulloblastoma	Neuroepithelial Neoplasm	0	Medulloblastoma	TEL	0.1	0.137504	Negative	209.03	7.71445	Positive	ND	ND	ND	ND	ND	ND	ND	ND	3.9	2.29278	ND	ND	ND	694
D-283MED	CVCL_1155	Central Nervous System	Medulloblastoma	Neuroepithelial Neoplasm	0	Medulloblastoma	TEL	0.266585	0.340944	Negative	284.82	8.15896	Positive	ND	ND	ND	ND	ND	ND	ND	ND	3.2	2.07039	ND	ND	ND	750
D-245MG	CVCL_1152	Central Nervous System	Glioblastoma	Neuroepithelial Neoplasm	0	0	DP	3.73824	2.24435	Low Positive	22.4788	4.55329	Positive	ND	ND	ND	ND	ND	ND	ND	ND	1.3	1.20163	ND	ND	ND	56
SISO	CVCL_2193	Cervix	Cervical Carcinoma	Adenocarcinoma	0	Cervical Adenocarcinoma	DP	2.70421	1.88917	Low Positive	90.2	6.51096	Positive	ND	ND	ND	ND	ND	ND	ND	ND	7.2	3.03562	ND	ND	ND	54
HeLa	CVCL_0030	Cervix	Cervical Carcinoma	Adenocarcinoma	0	Cervical Adenocarcinoma	TEL	0.169214	0.225539	Negative	129.22	7.0248	Positive	0.140745	Negative	0.000854612	Negative	Positive	Positive	0.387792	0.472791	3.1	2.03562	8.26355	3.21156	ND	673
DoTc2-4510	CVCL_1181	Cervix	Cervical Carcinoma	Carcinoma Type Unknown	0	0	TEL	0.3	0.378512	Negative	23.94	4.64039	Positive	ND	ND	ND	ND	ND	ND	ND	ND	11.3	3.62059	ND	ND	ND	259
HT-3	CVCL_1293	Cervix	Cervical Carcinoma	Carcinoma Type Unknown	0	0	TEL	0.1	0.137504	Negative	176.71	7.47338	Positive	ND	ND	ND	ND	ND	ND	ND	ND	3.7	2.23266	ND	ND	ND	658
OMC-1	CVCL_1623	Cervix	Cervical Carcinoma	Squamous Cell Carcinoma	0	Cervical Squamous Cell Carcinoma	TEL	0.140002	0.189036	Negative	30.4	4.97269	Positive	ND	ND	ND	ND	ND	ND	ND	ND	4	2.32193	ND	ND	ND	293
SiHa	CVCL_0032	Cervix	Cervical Carcinoma	Squamous Cell Carcinoma	0	Cervical Squamous Cell Carcinoma	TEL	0.1	0.137504	Negative	39.72	5.34767	Positive	ND	ND	ND	ND	ND	ND	ND	ND	3	2	ND	ND	ND	342
SW756	CVCL_1727	Cervix	Cervical Carcinoma	Squamous Cell Carcinoma	0	Cervical Squamous Cell Carcinoma	TEL	0.1	0.137504	Negative	77.95	6.30287	Positive	ND	ND	ND	ND	ND	ND	ND	ND	3.5	2.16993	ND	ND	ND	470
Ca-Ski	CVCL_1100	Cervix	Cervical Carcinoma	Squamous Cell Carcinoma	0	Cervical Squamous Cell Carcinoma	TEL	0.341422	0.423764	Negative	81.5	6.36632	Positive	ND	ND	ND	ND	ND	ND	ND	ND	3.5	2.16993	ND	ND	ND	480
ME-180	CVCL_1401	Cervix	Cervical Carcinoma	Squamous Cell Carcinoma	0	Cervical Squamous Cell Carcinoma	TEL	0.130533	0.177003	Negative	119.68	6.91504	Positive	ND	ND	ND	ND	ND	ND	ND	ND	2	1.58496	ND	ND	ND	566
C-4-I	CVCL_2253	Cervix	Cervical Carcinoma	Squamous Cell Carcinoma	0	Cervical Squamous Cell Carcinoma	TEL	0.1	0.137504	Negative	143.06	7.17053	Positive	ND	ND	ND	ND	ND	ND	ND	ND	2.5	1.80735	ND	ND	ND	604
C-33-A	CVCL_1094	Cervix	Cervical Carcinoma	Squamous Cell Carcinoma	0	Cervical Squamous Cell Carcinoma	TEL	0.1	0.137504	Negative	205.501	7.69001	Positive	ND	ND	ND	ND	ND	ND	ND	ND	4.42685	2.44012	ND	ND	ND	719
SKG-IIIa	CVCL_1704	Cervix	Cervical Carcinoma	Squamous Cell Carcinoma	0	Cervical Squamous Cell Carcinoma	TEL	0.1	0.137504	Negative	274.58	8.10633	Positive	ND	ND	ND	ND	ND	ND	ND	ND	2.2	1.67807	ND	ND	ND	745
MS751	CVCL_4996	Cervix	Cervical Carcinoma	Squamous Cell Carcinoma	0	Cervical Squamous Cell Carcinoma	TEL	0.1	0.137504	Negative	304.46	8.25484	Positive	ND	ND	ND	ND	ND	ND	ND	ND	3.2	2.07039	ND	ND	ND	763
EN	CVCL_2034	Endometrium	Endometrial Carcinoma	Carcinoma Type Unknown	0	0	ALT LOW	2.93684	1.97704	Low Positive	0.40069	0.486137	Negative	0.0316562	Negative	0.13824	Positive	Positive	Positive	0.7521	0.809085	87.7981	6.47246	34.3133	5.14214	-20.6245	23
SNG-M	CVCL_1707	Endometrium	Endometrial Carcinoma	Adenocarcinoma	0	Endometrial Adenocarcinoma	TEL	0.1	0.137504	Negative	9.52	3.39506	Low Positive	ND	ND	ND	ND	ND	ND	ND	ND	3.2	2.07039	ND	ND	ND	126
KLE	CVCL_1329	Endometrium	Endometrial Carcinoma	Adenocarcinoma	0	Endometrial Adenocarcinoma	TEL	0.379911	0.464576	Negative	17.74	4.22805	Positive	ND	ND	ND	ND	ND	ND	ND	ND	8.7	3.27798	ND	ND	ND	211
MFE-296	CVCL_1406	Endometrium	Endometrial Carcinoma	Adenocarcinoma	0	Endometrial Adenocarcinoma	TEL	0.599884	0.677967	Negative	68.95	6.12825	Positive	ND	ND	ND	ND	ND	ND	ND	ND	2.3	1.72247	ND	ND	ND	438
COLO-684	CVCL_1132	Endometrium	Endometrial Carcinoma	Adenocarcinoma	0	Endometrial Adenocarcinoma	TEL	0.1	0.137504	Negative	106.98	6.75462	Positive	ND	ND	ND	ND	ND	ND	ND	ND	2	1.58496	ND	ND	ND	544
MFE-280	CVCL_1405	Endometrium	Endometrial Carcinoma	Adenocarcinoma	0	Endometrial Adenocarcinoma	TEL	0.1	0.137504	Negative	118.44	6.90014	Positive	ND	ND	ND	ND	ND	ND	ND	ND	0.6	0.678072	ND	ND	ND	562
AN3-CA	CVCL_0028	Endometrium	Endometrial Carcinoma	Adenocarcinoma	0	Endometrial Adenocarcinoma	TEL	0.1	0.137504	Negative	152.22	7.25946	Positive	ND	ND	ND	ND	ND	ND	ND	ND	4.6	2.48543	ND	ND	ND	619
HEC-1	CVCL_1274	Endometrium	Endometrial Carcinoma	Adenocarcinoma	0	Endometrial Adenocarcinoma	TEL	0.1	0.137504	Negative	204.1	7.68018	Positive	ND	ND	ND	ND	ND	ND	ND	ND	4.1	2.3505	ND	ND	ND	690
MFE-319	CVCL_2112	Endometrium	Endometrial Carcinoma	Adenosquamous Carcinoma	0	Endometrial Adenosquamous Carcinoma	TEL	0.24215	0.31284	Negative	14.92	3.99277	Positive	ND	ND	ND	ND	ND	ND	ND	ND	6.2	2.848	ND	ND	ND	185
RL95-2	CVCL_0505	Endometrium	Endometrial Carcinoma	Adenosquamous Carcinoma	0	Endometrial Adenosquamous Carcinoma	TEL	0.1	0.137504	Negative	160.76	7.33771	Positive	ND	ND	ND	ND	ND	ND	ND	ND	10.6	3.53605	ND	ND	ND	637
OE33	CVCL_0471	Esophagus	Esophageal Carcinoma	Adenocarcinoma	0	Barrett Adenocarcinoma	TEL	0.110594	0.151332	Negative	42.43	5.44062	Positive	ND	ND	ND	ND	ND	ND	ND	ND	1.2	1.1375	ND	ND	ND	357
ESO26	CVCL_2035	Esophagus	Esophageal Carcinoma	Adenocarcinoma	0	Esophageal Adenocarcinoma	TEL	0.150514	0.202278	Negative	6.36	2.87971	Low Positive	ND	ND	ND	ND	ND	ND	ND	ND	5.5	2.70044	ND	ND	ND	99
SK-GT-4	CVCL_2195	Esophagus	Esophageal Carcinoma	Adenocarcinoma	0	Esophageal Adenocarcinoma	TEL	0.1	0.137504	Negative	14.35	3.94017	Positive	ND	ND	ND	ND	ND	ND	ND	ND	2.3	1.72247	ND	ND	ND	183
ESO51	CVCL_2036	Esophagus	Esophageal Carcinoma	Adenocarcinoma	0	Esophageal Adenocarcinoma	TEL	0.1	0.137504	Negative	23.05	4.58796	Positive	ND	ND	ND	ND	ND	ND	ND	ND	2.4	1.76553	ND	ND	ND	253
OACp4C	CVCL_1843	Esophagus	Esophageal Carcinoma	Adenocarcinoma	0	Esophageal Adenocarcinoma	TEL	0.153154	0.205585	Negative	50.44	5.68482	Positive	ND	ND	ND	ND	ND	ND	ND	ND	4	2.32193	ND	ND	ND	384
OACM5-1	CVCL_1842	Esophagus	Esophageal Carcinoma	Adenocarcinoma	0	Esophageal Adenocarcinoma	TEL	0.393346	0.478554	Negative	79.63	6.33324	Positive	ND	ND	ND	ND	ND	ND	ND	ND	2.6	1.848	ND	ND	ND	473
OE19	CVCL_1622	Esophagus	Esophageal Carcinoma	Adenocarcinoma	0	Esophageal Adenocarcinoma	TEL	0.635031	0.709318	Negative	95.42	6.59126	Positive	ND	ND	ND	ND	ND	ND	ND	ND	42.3	5.4363	ND	ND	ND	512
FLO-1	CVCL_2045	Esophagus	Esophageal Carcinoma	Adenocarcinoma	0	Esophageal Adenocarcinoma	TEL	0.113918	0.155643	Negative	167.86	7.39968	Positive	ND	ND	ND	ND	ND	ND	ND	ND	14.2	3.926	ND	ND	ND	647
KYAE-1	CVCL_1825	Esophagus	Esophageal Carcinoma	Adenocarcinoma	0	Esophageal Adenocarcinoma	TEL	0.117825	0.160695	Negative	207.73	7.70549	Positive	ND	ND	ND	ND	ND	ND	ND	ND	1.2	1.1375	ND	ND	ND	693
TE-8	CVCL_1766	Esophagus	Esophageal Carcinoma	Squamous Cell Carcinoma	0	Esophageal Squamous Cell Carcinoma	TEL	0.385805	0.470724	Negative	16.18	4.10266	Positive	ND	ND	ND	ND	ND	ND	ND	ND	1.5	1.32193	ND	ND	ND	199
COLO-680N	CVCL_1131	Esophagus	Esophageal Carcinoma	Squamous Cell Carcinoma	0	Esophageal Squamous Cell Carcinoma	TEL	0.1	0.137504	Negative	16.91	4.16269	Positive	ND	ND	ND	ND	ND	ND	ND	ND	2.1	1.63227	ND	ND	ND	205
TE-12	CVCL_1762	Esophagus	Esophageal Carcinoma	Squamous Cell Carcinoma	0	Esophageal Squamous Cell Carcinoma	TEL	0.1	0.137504	Negative	19.04	4.32481	Positive	ND	ND	ND	ND	ND	ND	ND	ND	2.6	1.848	ND	ND	ND	227
KYSE-410	CVCL_1352	Esophagus	Esophageal Carcinoma	Squamous Cell Carcinoma	0	Esophageal Squamous Cell Carcinoma	TEL	0.272922	0.348144	Negative	38.04	5.28688	Positive	ND	ND	ND	ND	ND	ND	ND	ND	6.8	2.96347	ND	ND	ND	335
KYSE-70	CVCL_1356	Esophagus	Esophageal Carcinoma	Squamous Cell Carcinoma	0	Esophageal Squamous Cell Carcinoma	TEL	0.231616	0.300553	Negative	38.14	5.29057	Positive	ND	ND	ND	ND	ND	ND	ND	ND	2.2	1.67807	ND	ND	ND	338
OE21	CVCL_2661	Esophagus	Esophageal Carcinoma	Squamous Cell Carcinoma	0	Esophageal Squamous Cell Carcinoma	TEL	0.290681	0.368132	Negative	41.3766	5.4052	Positive	ND	ND	ND	ND	ND	ND	ND	ND	2.14801	1.65444	ND	ND	ND	220
TE-15	CVCL_1763	Esophagus	Esophageal Carcinoma	Squamous Cell Carcinoma	0	Esophageal Squamous Cell Carcinoma	TEL	0.101345	0.139266	Negative	41.53	5.41041	Positive	ND	ND	ND	ND	ND	ND	ND	ND	3.9	2.29278	ND	ND	ND	350
HCE-4	CVCL_1271	Esophagus	Esophageal Carcinoma	Squamous Cell Carcinoma	0	Esophageal Squamous Cell Carcinoma	TEL	0.1	0.137504	Negative	42.31	5.43663	Positive	ND	ND	ND	ND	ND	ND	ND	ND	6.9	2.98185	ND	ND	ND	355
TE-1	CVCL_1759	Esophagus	Esophageal Carcinoma	Squamous Cell Carcinoma	0	Esophageal Squamous Cell Carcinoma	TEL	0.311147	0.39083	Negative	45.57	5.54133	Positive	ND	ND	ND	ND	ND	ND	ND	ND	2.7	1.88753	ND	ND	ND	367
KYSE-520	CVCL_1355	Esophagus	Esophageal Carcinoma	Squamous Cell Carcinoma	0	Esophageal Squamous Cell Carcinoma	TEL	0.328854	0.410183	Negative	65.61	6.05767	Positive	ND	ND	ND	ND	ND	ND	ND	ND	2.9	1.96347	ND	ND	ND	428
TE-11	CVCL_1761	Esophagus	Esophageal Carcinoma	Squamous Cell Carcinoma	0	Esophageal Squamous Cell Carcinoma	TEL	0.1	0.137504	Negative	74.57	6.23974	Positive	ND	ND	ND	ND	ND	ND	ND	ND	3.1	2.03562	ND	ND	ND	457
KYSE-140	CVCL_1347	Esophagus	Esophageal Carcinoma	Squamous Cell Carcinoma	0	Esophageal Squamous Cell Carcinoma	TEL	0.1	0.137504	Negative	91.7	6.5345	Positive	ND	ND	ND	ND	ND	ND	ND	ND	7.2	3.03562	ND	ND	ND	495
KYSE-220	CVCL_1359	Esophagus	Esophageal Carcinoma	Squamous Cell Carcinoma	0	Esophageal Squamous Cell Carcinoma	TEL	0.236651	0.306439	Negative	99.36	6.64904	Positive	ND	ND	ND	ND	ND	ND	ND	ND	3.7	2.23266	ND	ND	ND	521
TE-9	CVCL_1767	Esophagus	Esophageal Carcinoma	Squamous Cell Carcinoma	0	Esophageal Squamous Cell Carcinoma	TEL	0.309397	0.388903	Negative	103.17	6.7028	Positive	ND	ND	ND	ND	ND	ND	ND	ND	1.9	1.53605	ND	ND	ND	533
TE-4	CVCL_3337	Esophagus	Esophageal Carcinoma	Squamous Cell Carcinoma	0	Esophageal Squamous Cell Carcinoma	TEL	0.1	0.137504	Negative	113.84	6.84348	Positive	ND	ND	ND	ND	ND	ND	ND	ND	4.4	2.43296	ND	ND	ND	555
TE-10	CVCL_1760	Esophagus	Esophageal Carcinoma	Squamous Cell Carcinoma	0	Esophageal Squamous Cell Carcinoma	TEL	0.2796	0.355693	Negative	142.27	7.16259	Positive	ND	ND	ND	ND	ND	ND	ND	ND	8.4	3.23266	ND	ND	ND	602
TE-6	CVCL_1765	Esophagus	Esophageal Carcinoma	Squamous Cell Carcinoma	0	Esophageal Squamous Cell Carcinoma	TEL	0.199859	0.262865	Negative	145.03	7.19012	Positive	ND	ND	ND	ND	ND	ND	ND	ND	3.5	2.16993	ND	ND	ND	609
T-T	CVCL_3174	Esophagus	Esophageal Carcinoma	Squamous Cell Carcinoma	0	Esophageal Squamous Cell Carcinoma	TEL	0.1	0.137504	Negative	167.26	7.39455	Positive	ND	ND	ND	ND	ND	ND	ND	ND	7.5	3.08746	ND	ND	ND	643
KYSE-50	CVCL_1360	Esophagus	Esophageal Carcinoma	Squamous Cell Carcinoma	0	Esophageal Squamous Cell Carcinoma	TEL	0.58514	0.66461	Negative	184.58	7.5359	Positive	ND	ND	ND	ND	ND	ND	ND	ND	7	3	ND	ND	ND	668
KYSE-150	CVCL_1348	Esophagus	Esophageal Carcinoma	Squamous Cell Carcinoma	0	Esophageal Squamous Cell Carcinoma	TEL	0.247848	0.319442	Negative	216.33	7.76374	Positive	ND	ND	ND	ND	ND	ND	ND	ND	7.6	3.10434	ND	ND	ND	699
KYSE-270	CVCL_1350	Esophagus	Esophageal Carcinoma	Squamous Cell Carcinoma	0	Esophageal Squamous Cell Carcinoma	TEL	0.232791	0.301928	Negative	274.14	8.10402	Positive	ND	ND	ND	ND	ND	ND	ND	ND	3	2	ND	ND	ND	744
KYSE-510	CVCL_1354	Esophagus	Esophageal Carcinoma	Squamous Cell Carcinoma	0	Esophageal Squamous Cell Carcinoma	TEL	0.1	0.137504	Negative	284.75	8.15861	Positive	ND	ND	ND	ND	ND	ND	ND	ND	3.4	2.1375	ND	ND	ND	749
KYSE-450	CVCL_1353	Esophagus	Esophageal Carcinoma	Squamous Cell Carcinoma	0	Esophageal Squamous Cell Carcinoma	TEL	0.283389	0.359959	Negative	345.63	8.43725	Positive	ND	ND	ND	ND	ND	ND	ND	ND	12.1	3.71149	ND	ND	ND	783
EC-GI-10	CVCL_1187	Esophagus	Esophageal Carcinoma	Squamous Cell Carcinoma	0	Esophageal Squamous Cell Carcinoma	TEL	0.127432	0.17304	Negative	449.28	8.81468	Positive	ND	ND	ND	ND	ND	ND	ND	ND	1.9	1.53605	ND	ND	ND	830
KYSE-180	CVCL_1349	Esophagus	Esophageal Carcinoma	Squamous Cell Carcinoma	0	Esophageal Squamous Cell Carcinoma	TEL	0.1	0.137504	Negative	500.81	8.971	Positive	ND	ND	ND	ND	ND	ND	ND	ND	4.4	2.43296	ND	ND	ND	839
TE-5	CVCL_1764	Esophagus	Esophageal Carcinoma	Squamous Cell Carcinoma	0	Esophageal Squamous Cell Carcinoma	TEL	0.1	0.137504	Negative	656.66	9.3612	Positive	ND	ND	ND	ND	ND	ND	ND	ND	2.2	1.67807	ND	ND	ND	861
P31-FUJ	CVCL_1632	Haematopoietic and Lymphoid	Acute Myeloid Leukemia	Haematopoietic and Lymphoid	Myeloid	Childhood Acute Myeloid Leukemia	ALT	27.7941	4.8477	Positive	0.230587	0.299347	Negative	1.24458	Positive	0.586118	Positive	Negative	Positive	0.4171	0.502942	31.4997	5.02236	25.07	4.70432	8.76894	17
RPMI-6666	CVCL_1665	Haematopoietic and Lymphoid	Non-Cancerous	Non-Cancerous	Lymphoid	B-Lymphoblastoid	DN	1.13626	1.09509	Negative	0.375758	0.460227	Negative	ND	ND	ND	ND	ND	ND	ND	ND	12.3	3.73335	ND	ND	ND	33
ROS-50	CVCL_1887	Haematopoietic and Lymphoid	B-Cell Non-Hodgkin Lymphoma	Haematopoietic and Lymphoid	Lymphoid	Diffuse Large B-Cell Lymphoma	DP	2.24173	1.69676	Low Positive	587.22	9.20021	Positive	ND	ND	ND	ND	ND	ND	ND	ND	14	3.90689	ND	ND	ND	64
SUP-T1	CVCL_1714	Haematopoietic and Lymphoid	T-Cell Non-Hodgkin Lymphoma	Haematopoietic and Lymphoid	Lymphoid	Childhood T Lymphoblastic Lymphoma	DP	4.15959	2.36726	Low Positive	157.827	7.31131	Positive	0.032705	Negative	0.00758702	Negative	Positive	Positive	0.928937	0.947806	109.5	6.7879	28.282	4.87194	ND	55
MY-M12	CVCL_3035	Haematopoietic and Lymphoid	Acute Biphenotypic Leukemia	Haematopoietic and Lymphoid	Other	0	TEL	0.256439	0.32934	Negative	355.01	8.47577	Positive	ND	ND	ND	ND	ND	ND	ND	ND	5.3	2.65535	ND	ND	ND	789
CMK	CVCL_0216	Haematopoietic and Lymphoid	Acute Myeloid Leukemia	Haematopoietic and Lymphoid	Myeloid	Acute Megakaryoblastic Leukemia	TEL	0.318831	0.39926	Negative	76.91	6.28374	Positive	ND	ND	ND	ND	ND	ND	ND	ND	6	2.80735	ND	ND	ND	467
KY821	CVCL_1346	Haematopoietic and Lymphoid	Acute Myeloid Leukemia	Haematopoietic and Lymphoid	Myeloid	Acute Myelomonocytic Leukemia	TEL	1.365	1.24184	Negative	42.0707	5.42864	Positive	ND	ND	ND	ND	ND	ND	ND	ND	0.6	0.678072	ND	ND	ND	353
NB4	CVCL_0005	Haematopoietic and Lymphoid	Acute Myeloid Leukemia	Haematopoietic and Lymphoid	Myeloid	Acute Promyelocytic Leukemia	TEL	0.441593	0.527664	Negative	193.31	7.60222	Positive	ND	ND	ND	ND	ND	ND	ND	ND	2.2	1.67807	ND	ND	ND	684
NOMO-1	CVCL_1609	Haematopoietic and Lymphoid	Acute Myeloid Leukemia	Haematopoietic and Lymphoid	Myeloid	Adult Acute Monocytic Leukemia	TEL	0.1	0.137504	Negative	63.96	6.02148	Positive	ND	ND	ND	ND	ND	ND	ND	ND	1.4	1.26303	ND	ND	ND	423
MONO-MAC-6	CVCL_1426	Haematopoietic and Lymphoid	Acute Myeloid Leukemia	Haematopoietic and Lymphoid	Myeloid	Adult Acute Monocytic Leukemia	TEL	0.165423	0.220854	Negative	935.89	9.87174	Positive	ND	ND	ND	ND	ND	ND	ND	ND	2.8	1.926	ND	ND	ND	900
TUR	CVCL_1775	Haematopoietic and Lymphoid	Acute Myeloid Leukemia	Haematopoietic and Lymphoid	Myeloid	Adult acute monocytic leukemia	TEL	0.1	0.137504	Negative	331.03	8.37517	Positive	ND	ND	ND	ND	ND	ND	ND	ND	11.1	3.59694	ND	ND	ND	773
SIG-M5	CVCL_1694	Haematopoietic and Lymphoid	Acute Myeloid Leukemia	Haematopoietic and Lymphoid	Myeloid	Adult Acute Myeloid Leukemia	TEL	0.263385	0.337294	Negative	5.41	2.68032	Low Positive	ND	ND	ND	ND	ND	ND	ND	ND	0.7	0.765535	ND	ND	ND	89
ME-1	CVCL_2110	Haematopoietic and Lymphoid	Acute Myeloid Leukemia	Haematopoietic and Lymphoid	Myeloid	Adult Acute Myeloid Leukemia	TEL	1.49879	1.32123	Negative	7.46	3.08066	Low Positive	ND	ND	ND	ND	ND	ND	ND	ND	2.9	1.96347	ND	ND	ND	114
K052	CVCL_1321	Haematopoietic and Lymphoid	Acute Myeloid Leukemia	Haematopoietic and Lymphoid	Myeloid	Adult Acute Myeloid Leukemia	TEL	0.341307	0.423639	Negative	9.35884	3.37279	Low Positive	ND	ND	ND	ND	ND	ND	ND	ND	3.2	2.07039	ND	ND	ND	125
NKM-1	CVCL_1607	Haematopoietic and Lymphoid	Acute Myeloid Leukemia	Haematopoietic and Lymphoid	Myeloid	Adult Acute Myeloid Leukemia	TEL	0.1	0.137504	Negative	16.02	4.08916	Positive	ND	ND	ND	ND	ND	ND	ND	ND	1.3	1.20163	ND	ND	ND	196
GDM-1	CVCL_1230	Haematopoietic and Lymphoid	Acute Myeloid Leukemia	Haematopoietic and Lymphoid	Myeloid	Adult Acute Myeloid Leukemia	TEL	0.378671	0.463278	Negative	42.06	5.42828	Positive	ND	ND	ND	ND	ND	ND	ND	ND	5.7	2.74416	ND	ND	ND	352
OCI-AML5	CVCL_1620	Haematopoietic and Lymphoid	Acute Myeloid Leukemia	Haematopoietic and Lymphoid	Myeloid	Adult Acute Myeloid Leukemia	TEL	0.175289	0.233016	Negative	65.61	6.05767	Positive	ND	ND	ND	ND	ND	ND	ND	ND	3.5	2.16993	ND	ND	ND	429
MOLM-16	CVCL_2120	Haematopoietic and Lymphoid	Acute Myeloid Leukemia	Haematopoietic and Lymphoid	Myeloid	Adult Acute Myeloid Leukemia	TEL	0.430358	0.516377	Negative	70.69	6.1637	Positive	ND	ND	ND	ND	ND	ND	ND	ND	1.7	1.43296	ND	ND	ND	444
PL-21	CVCL_2161	Haematopoietic and Lymphoid	Acute Myeloid Leukemia	Haematopoietic and Lymphoid	Myeloid	Adult Acute Myeloid Leukemia	TEL	0.116052	0.158405	Negative	100	6.65821	Positive	ND	ND	ND	ND	ND	ND	ND	ND	3	2	ND	ND	ND	523
OCI-AML2	CVCL_1619	Haematopoietic and Lymphoid	Acute Myeloid Leukemia	Haematopoietic and Lymphoid	Myeloid	Adult Acute Myeloid Leukemia	TEL	0.417017	0.502857	Negative	107.36	6.75969	Positive	ND	ND	ND	ND	ND	ND	ND	ND	2.5	1.80735	ND	ND	ND	59
QIMR-WIL	CVCL_1645	Haematopoietic and Lymphoid	Acute Myeloid Leukemia	Haematopoietic and Lymphoid	Myeloid	Adult Acute Myeloid Leukemia	TEL	0.1	0.137504	Negative	143.62	7.17612	Positive	ND	ND	ND	ND	ND	ND	ND	ND	3.3	2.10434	ND	ND	ND	605
SKM-1	CVCL_0098	Haematopoietic and Lymphoid	Acute Myeloid Leukemia	Haematopoietic and Lymphoid	Myeloid	Adult Acute Myeloid Leukemia	TEL	0.121429	0.165338	Negative	152.15	7.2588	Positive	ND	ND	ND	ND	ND	ND	ND	ND	2.1	1.63227	ND	ND	ND	618
KG-1	CVCL_0374	Haematopoietic and Lymphoid	Acute Myeloid Leukemia	Haematopoietic and Lymphoid	Myeloid	Adult Acute Myeloid Leukemia	TEL	0.1	0.137504	Negative	152.32	7.2604	Positive	ND	ND	ND	ND	ND	ND	ND	ND	1.8	1.48543	ND	ND	ND	620
OCI-M1	CVCL_2149	Haematopoietic and Lymphoid	Acute Myeloid Leukemia	Haematopoietic and Lymphoid	Myeloid	Adult Acute Myeloid Leukemia	TEL	0.1	0.137504	Negative	413.49	8.69519	Positive	ND	ND	ND	ND	ND	ND	ND	ND	2.8	1.926	ND	ND	ND	812
HL-60	CVCL_0002	Haematopoietic and Lymphoid	Acute Myeloid Leukemia	Haematopoietic and Lymphoid	Myeloid	Adult Acute Myeloid Leukemia	TEL	0.862015	0.896865	Negative	440.12	8.78503	Positive	ND	ND	ND	ND	ND	ND	ND	ND	2.9	1.96347	ND	ND	ND	826
MOLM-13	CVCL_2119	Haematopoietic and Lymphoid	Acute Myeloid Leukemia	Haematopoietic and Lymphoid	Myeloid	Adult Acute Myeloid Leukemia	TEL	0.1	0.137504	Negative	665.71	9.38092	Positive	ND	ND	ND	ND	ND	ND	ND	ND	2.3	1.72247	ND	ND	ND	862
ML-2	CVCL_1418	Haematopoietic and Lymphoid	Acute Myeloid Leukemia	Haematopoietic and Lymphoid	Myeloid	Adult Acute Myeloid Leukemia	TEL	0.164787	0.220067	Negative	1136.59	10.1518	Positive	ND	ND	ND	ND	ND	ND	ND	ND	2.9	1.96347	ND	ND	ND	927
THP-1	CVCL_0006	Haematopoietic and Lymphoid	Acute Myeloid Leukemia	Haematopoietic and Lymphoid	Myeloid	Childhood acute monocytic leukemia	TEL	0.175166	0.232864	Negative	78.81	6.3185	Positive	ND	ND	ND	ND	ND	ND	ND	ND	7	3	ND	ND	ND	548
MV-4-11	CVCL_0064	Haematopoietic and Lymphoid	Acute Myeloid Leukemia	Haematopoietic and Lymphoid	Myeloid	Childhood acute monocytic leukemia	TEL	0.1	0.137504	Negative	597.09	9.22422	Positive	ND	ND	ND	ND	ND	ND	ND	ND	2.5	1.80735	ND	ND	ND	851
KASUMI-1	CVCL_0589	Haematopoietic and Lymphoid	Acute Myeloid Leukemia	Haematopoietic and Lymphoid	Myeloid	Childhood Acute Myeloid Leukemia	TEL	0.1	0.137504	Negative	71.92	6.18824	Positive	ND	ND	ND	ND	ND	ND	ND	ND	1.6	1.37851	ND	ND	ND	449
HEL	CVCL_0001	Haematopoietic and Lymphoid	Acute Myeloid Leukemia	Haematopoietic and Lymphoid	Myeloid	Erythroleukemia	TEL	0.538303	0.62134	Negative	30.2654	4.96649	Positive	ND	ND	ND	ND	Positive	Positive	ND	ND	5	2.58496	ND	ND	ND	96
KMOE-2	CVCL_1332	Haematopoietic and Lymphoid	Acute Myeloid Leukemia	Haematopoietic and Lymphoid	Myeloid	Erythroleukemia	TEL	0.244461	0.315521	Negative	27.43	4.82934	Positive	ND	ND	ND	ND	ND	ND	ND	ND	1.6	1.37851	ND	ND	ND	278
JM1	CVCL_3532	Haematopoietic and Lymphoid	B Acute Lymphoblastic Leukemia	Haematopoietic and Lymphoid	Lymphoid	0	TEL	0.363763	0.447593	Negative	1149.67	10.1683	Positive	ND	ND	ND	ND	ND	ND	ND	ND	16.5	4.12928	ND	ND	ND	929
BALL-1	CVCL_1075	Haematopoietic and Lymphoid	B Acute Lymphoblastic Leukemia	Haematopoietic and Lymphoid	Lymphoid	Adult B Acute Lymphoblastic Leukemia	TEL	0.1	0.137504	Negative	682.278	9.41633	Positive	ND	ND	ND	ND	Positive	Positive	ND	ND	2.3	1.72247	2.59868	1.84747	ND	930
A4-Fuk	CVCL_1064	Haematopoietic and Lymphoid	B Acute Lymphoblastic Leukemia	Haematopoietic and Lymphoid	Lymphoid	Adult B Acute Lymphoblastic Leukemia	TEL	0.181558	0.240691	Negative	168.56	7.40565	Positive	ND	ND	ND	ND	ND	ND	ND	ND	7.8	3.1375	ND	ND	ND	650
NALM-6	CVCL_0092	Haematopoietic and Lymphoid	B Acute Lymphoblastic Leukemia	Haematopoietic and Lymphoid	Lymphoid	Adult B Acute Lymphoblastic Leukemia	TEL	0.1	0.137504	Negative	630.54	9.30273	Positive	ND	ND	ND	ND	ND	ND	ND	ND	5.5	2.70044	ND	ND	ND	856
KARPAS-231	CVCL_1822	Haematopoietic and Lymphoid	B Acute Lymphoblastic Leukemia	Haematopoietic and Lymphoid	Lymphoid	Adult B Acute Lymphoblastic Leukemia	TEL	0.45372	0.539749	Negative	742.23	9.53766	Positive	ND	ND	ND	ND	ND	ND	ND	ND	2.8	1.926	ND	ND	ND	880
RS4-11	CVCL_0093	Haematopoietic and Lymphoid	B Acute Lymphoblastic Leukemia	Haematopoietic and Lymphoid	Lymphoid	Adult B Acute Lymphoblastic Leukemia	TEL	0.74624	0.804252	Negative	866.49	9.7607	Positive	ND	ND	ND	ND	ND	ND	ND	ND	8.5	3.24793	ND	ND	ND	893
MN-60	CVCL_1421	Haematopoietic and Lymphoid	B Acute Lymphoblastic Leukemia	Haematopoietic and Lymphoid	Lymphoid	Adult B Acute Lymphoblastic Leukemia	TEL	0.1	0.137504	Negative	962.01	9.91141	Positive	ND	ND	ND	ND	ND	ND	ND	ND	2.6	1.848	ND	ND	ND	903
HAL-01	CVCL_1242	Haematopoietic and Lymphoid	B Acute Lymphoblastic Leukemia	Haematopoietic and Lymphoid	Lymphoid	Childhood B Acute Lymphoblastic Leukemia	TEL	0.1	0.137504	Negative	673.35	9.39735	Positive	ND	ND	ND	ND	Positive	Positive	ND	ND	9.8	3.43296	ND	ND	ND	865
ALL-PO	CVCL_1069	Haematopoietic and Lymphoid	B Acute Lymphoblastic Leukemia	Haematopoietic and Lymphoid	Lymphoid	Childhood B Acute Lymphoblastic Leukemia	TEL	0.279883	0.356012	Negative	161.15	7.34119	Positive	ND	ND	ND	ND	ND	ND	ND	ND	2.6	1.848	ND	ND	ND	638
MHH-CALL-4	CVCL_1410	Haematopoietic and Lymphoid	B Acute Lymphoblastic Leukemia	Haematopoietic and Lymphoid	Lymphoid	Childhood B Acute Lymphoblastic Leukemia	TEL	1.54891	1.34988	Negative	417	8.70736	Positive	ND	ND	ND	ND	ND	ND	ND	ND	2.5	1.80735	ND	ND	ND	817
SUP-B15	CVCL_0103	Haematopoietic and Lymphoid	B Acute Lymphoblastic Leukemia	Haematopoietic and Lymphoid	Lymphoid	Childhood B Acute Lymphoblastic Leukemia	TEL	0.1	0.137504	Negative	419.39	8.71558	Positive	ND	ND	ND	ND	ND	ND	ND	ND	2.7	1.88753	ND	ND	ND	821
REH	CVCL_1650	Haematopoietic and Lymphoid	B Acute Lymphoblastic Leukemia	Haematopoietic and Lymphoid	Lymphoid	Childhood B Acute Lymphoblastic Leukemia	TEL	0.338466	0.420581	Negative	702.6	9.45861	Positive	ND	ND	ND	ND	ND	ND	ND	ND	16.5	4.12928	ND	ND	ND	870
KOPN-8	CVCL_1866	Haematopoietic and Lymphoid	B Acute Lymphoblastic Leukemia	Haematopoietic and Lymphoid	Lymphoid	Childhood B Acute Lymphoblastic Leukemia	TEL	0.143102	0.192954	Negative	771.63	9.59363	Positive	ND	ND	ND	ND	ND	ND	ND	ND	5.6	2.72247	ND	ND	ND	887
P30-OHK	CVCL_1631	Haematopoietic and Lymphoid	B Acute Lymphoblastic Leukemia	Haematopoietic and Lymphoid	Lymphoid	Childhood B Acute Lymphoblastic Leukemia	TEL	0.1	0.137504	Negative	976.39	9.93279	Positive	ND	ND	ND	ND	ND	ND	ND	ND	15.5	4.04439	ND	ND	ND	904
RCH-ACV	CVCL_1851	Haematopoietic and Lymphoid	B Acute Lymphoblastic Leukemia	Haematopoietic and Lymphoid	Lymphoid	Childhood B Acute Lymphoblastic Leukemia	TEL	0.427287	0.513276	Negative	1269.48	10.3112	Positive	ND	ND	ND	ND	ND	ND	ND	ND	51.5	5.71425	ND	ND	ND	940
SUP-B8	CVCL_1713	Haematopoietic and Lymphoid	B Acute Lymphoblastic Leukemia	Haematopoietic and Lymphoid	Lymphoid	Childhood B Acute Lymphoblastic Leukemia	TEL	0.617371	0.69365	Negative	1598.04	10.643	Positive	ND	ND	ND	ND	ND	ND	ND	ND	10	3.45943	ND	ND	ND	952
697	CVCL_0079	Haematopoietic and Lymphoid	B Acute Lymphoblastic Leukemia	Haematopoietic and Lymphoid	Lymphoid	Childhood B Acute Lymphoblastic Leukemia	TEL	0.26475	0.338852	Negative	2757.92	11.4299	Positive	ND	ND	ND	ND	ND	ND	ND	ND	22.2	4.53605	ND	ND	ND	969
LC4-1	CVCL_1374	Haematopoietic and Lymphoid	B Acute Lymphoblastic Leukemia	Haematopoietic and Lymphoid	Lymphoid	Childhood B Acute Lymphoblastic Leukemia	TEL	1.67017	1.41693	Negative	3188.55	11.6391	Positive	ND	ND	ND	ND	ND	ND	ND	ND	4.6	2.48543	ND	ND	ND	971
GR-ST	CVCL_1236	Haematopoietic and Lymphoid	B Acute Lymphoblastic Leukemia	Haematopoietic and Lymphoid	Lymphoid	Childhood B Acute Lymphoblastic Leukemia	TEL	0.23044	0.299174	Negative	4229.02	12.0464	Positive	ND	ND	ND	ND	ND	ND	ND	ND	37.3	5.25927	ND	ND	ND	973
SU-DHL-16	CVCL_1890	Haematopoietic and Lymphoid	B-Cell Non-Hodgkin Lymphoma	Haematopoietic and Lymphoid	Lymphoid	0	TEL	0.711551	0.775305	Negative	174.91	7.45869	Positive	ND	ND	ND	ND	ND	ND	ND	ND	19.3	4.34341	ND	ND	ND	656
RF-48	CVCL_1657	Haematopoietic and Lymphoid	B-Cell Non-Hodgkin Lymphoma	Haematopoietic and Lymphoid	Lymphoid	0	TEL	0.1	0.137504	Negative	709.31	9.4723	Positive	ND	ND	ND	ND	ND	ND	ND	ND	16.6	4.1375	ND	ND	ND	872
SCC-3	CVCL_1683	Haematopoietic and Lymphoid	B-Cell Non-Hodgkin Lymphoma	Haematopoietic and Lymphoid	Lymphoid	0	TEL	0.1	0.137504	Negative	877.14	9.77831	Positive	ND	ND	ND	ND	ND	ND	ND	ND	3.2	2.07039	ND	ND	ND	894
U-698-M	CVCL_0017	Haematopoietic and Lymphoid	B-Cell Non-Hodgkin Lymphoma	Haematopoietic and Lymphoid	Lymphoid	0	TEL	1.43071	1.28137	Negative	929.3	9.86155	Positive	ND	ND	ND	ND	ND	ND	ND	ND	39.5	5.33985	ND	ND	ND	899
MC116	CVCL_1399	Haematopoietic and Lymphoid	B-Cell Non-Hodgkin Lymphoma	Haematopoietic and Lymphoid	Lymphoid	0	TEL	0.132896	0.180016	Negative	1803.14	10.8171	Positive	ND	ND	ND	ND	ND	ND	ND	ND	5.6	2.72247	ND	ND	ND	959
MHH-PREB-1	CVCL_1413	Haematopoietic and Lymphoid	B-Cell Non-Hodgkin Lymphoma	Haematopoietic and Lymphoid	Lymphoid	0	TEL	0.1	0.137504	Negative	2167.96	11.0828	Positive	ND	ND	ND	ND	ND	ND	ND	ND	4.6	2.48543	ND	ND	ND	963
TK	CVCL_3216	Haematopoietic and Lymphoid	B-Cell Non-Hodgkin Lymphoma	Haematopoietic and Lymphoid	Lymphoid	0	TEL	0.1	0.137504	Negative	2231.12	11.1242	Positive	ND	ND	ND	ND	ND	ND	ND	ND	18.7	4.30012	ND	ND	ND	965
JSC-1	CVCL_3728	Haematopoietic and Lymphoid	B-Cell Non-Hodgkin Lymphoma	Haematopoietic and Lymphoid	Lymphoid	Diffuse Large B-Cell Lymphoma	TEL	0.106396	0.145867	Negative	157.09	7.3046	Positive	ND	ND	ND	ND	ND	ND	ND	ND	2.2	1.67807	ND	ND	ND	627
RL	CVCL_1660	Haematopoietic and Lymphoid	B-Cell Non-Hodgkin Lymphoma	Haematopoietic and Lymphoid	Lymphoid	Diffuse Large B-Cell Lymphoma	TEL	0.161712	0.216253	Negative	189.13	7.57084	Positive	ND	ND	ND	ND	ND	ND	ND	ND	4.7	2.51096	ND	ND	ND	674
OCI-LY-19	CVCL_1878	Haematopoietic and Lymphoid	B-Cell Non-Hodgkin Lymphoma	Haematopoietic and Lymphoid	Lymphoid	Diffuse Large B-Cell Lymphoma	TEL	0.62623	0.701531	Negative	232.94	7.86999	Positive	ND	ND	ND	ND	ND	ND	ND	ND	15	4	ND	ND	ND	710
SU-DHL-5	CVCL_1735	Haematopoietic and Lymphoid	B-Cell Non-Hodgkin Lymphoma	Haematopoietic and Lymphoid	Lymphoid	Diffuse Large B-Cell Lymphoma	TEL	1.09926	1.06988	Negative	280.48	8.13689	Positive	ND	ND	ND	ND	ND	ND	ND	ND	44.8	5.51728	ND	ND	ND	748
BC-3	CVCL_1080	Haematopoietic and Lymphoid	B-Cell Non-Hodgkin Lymphoma	Haematopoietic and Lymphoid	Lymphoid	Diffuse Large B-Cell Lymphoma	TEL	0.1	0.137504	Negative	345.43	8.43642	Positive	ND	ND	ND	ND	ND	ND	ND	ND	18.1	4.2555	ND	ND	ND	782
SU-DHL-6	CVCL_2206	Haematopoietic and Lymphoid	B-Cell Non-Hodgkin Lymphoma	Haematopoietic and Lymphoid	Lymphoid	Diffuse Large B-Cell Lymphoma	TEL	0.609307	0.686439	Negative	389.53	8.60929	Positive	ND	ND	ND	ND	ND	ND	ND	ND	1.2	1.1375	ND	ND	ND	803
CRO-AP2	CVCL_1147	Haematopoietic and Lymphoid	B-Cell Non-Hodgkin Lymphoma	Haematopoietic and Lymphoid	Lymphoid	Diffuse Large B-Cell Lymphoma	TEL	0.1	0.137504	Negative	446.92	8.8071	Positive	ND	ND	ND	ND	ND	ND	ND	ND	2.5	1.80735	ND	ND	ND	829
VAL	CVCL_1819	Haematopoietic and Lymphoid	B-Cell Non-Hodgkin Lymphoma	Haematopoietic and Lymphoid	Lymphoid	Diffuse Large B-Cell Lymphoma	TEL	0.105431	0.144609	Negative	483.3	8.91976	Positive	ND	ND	ND	ND	ND	ND	ND	ND	5.5	2.70044	ND	ND	ND	835
SU-DHL-4	CVCL_0539	Haematopoietic and Lymphoid	B-Cell Non-Hodgkin Lymphoma	Haematopoietic and Lymphoid	Lymphoid	Diffuse Large B-Cell Lymphoma	TEL	0.976885	0.983229	Negative	578.13	9.17774	Positive	ND	ND	ND	ND	ND	ND	ND	ND	71.8	6.18587	ND	ND	ND	62
BC-1	CVCL_1079	Haematopoietic and Lymphoid	B-Cell Non-Hodgkin Lymphoma	Haematopoietic and Lymphoid	Lymphoid	Diffuse Large B-Cell Lymphoma	TEL	0.1	0.137504	Negative	725.48	9.50478	Positive	ND	ND	ND	ND	ND	ND	ND	ND	2.8	1.926	ND	ND	ND	875
NU-DUL-1	CVCL_1877	Haematopoietic and Lymphoid	B-Cell Non-Hodgkin Lymphoma	Haematopoietic and Lymphoid	Lymphoid	Diffuse Large B-Cell Lymphoma	TEL	0.22442	0.292099	Negative	732.11	9.51789	Positive	ND	ND	ND	ND	ND	ND	ND	ND	1	1	ND	ND	ND	877
KARPAS-422	CVCL_1325	Haematopoietic and Lymphoid	B-Cell Non-Hodgkin Lymphoma	Haematopoietic and Lymphoid	Lymphoid	Diffuse Large B-Cell Lymphoma	TEL	1.55079	1.35095	Negative	882.89	9.78772	Positive	ND	ND	ND	ND	ND	ND	ND	ND	18.4	4.27798	ND	ND	ND	896
KARPAS-1106P	CVCL_1821	Haematopoietic and Lymphoid	B-Cell Non-Hodgkin Lymphoma	Haematopoietic and Lymphoid	Lymphoid	Diffuse Large B-Cell Lymphoma	TEL	0.642644	0.71602	Negative	959.58	9.90776	Positive	ND	ND	ND	ND	ND	ND	ND	ND	21	4.45943	ND	ND	ND	902
DOHH-2	CVCL_1179	Haematopoietic and Lymphoid	B-Cell Non-Hodgkin Lymphoma	Haematopoietic and Lymphoid	Lymphoid	Diffuse Large B-Cell Lymphoma	TEL	1.11789	1.08263	Negative	1181.12	10.2072	Positive	ND	ND	ND	ND	ND	ND	ND	ND	31.0314	5.00142	17.7826	4.23132	ND	942
Farage	CVCL_3302	Haematopoietic and Lymphoid	B-Cell Non-Hodgkin Lymphoma	Haematopoietic and Lymphoid	Lymphoid	Diffuse Large B-Cell Lymphoma	TEL	0.633933	0.708349	Negative	1227.73	10.263	Positive	ND	ND	ND	ND	ND	ND	ND	ND	5.4	2.67807	ND	ND	ND	936
OCI-LY7	CVCL_1881	Haematopoietic and Lymphoid	B-Cell Non-Hodgkin Lymphoma	Haematopoietic and Lymphoid	Lymphoid	Diffuse Large B-Cell Lymphoma	TEL	0.996984	0.997823	Negative	1348.81	10.3985	Positive	ND	ND	ND	ND	ND	ND	ND	ND	33.8	5.12102	ND	ND	ND	943
SU-DHL-8	CVCL_2207	Haematopoietic and Lymphoid	B-Cell Non-Hodgkin Lymphoma	Haematopoietic and Lymphoid	Lymphoid	Diffuse Large B-Cell Lymphoma	TEL	0.263628	0.337571	Negative	1454.49	10.5073	Positive	ND	ND	ND	ND	ND	ND	ND	ND	9.6	3.40599	ND	ND	ND	947
WSU-DLCL2	CVCL_1902	Haematopoietic and Lymphoid	B-Cell Non-Hodgkin Lymphoma	Haematopoietic and Lymphoid	Lymphoid	Diffuse Large B-Cell Lymphoma	TEL	0.648619	0.721258	Negative	1573.66	10.6208	Positive	ND	ND	ND	ND	ND	ND	ND	ND	9.7	3.41954	ND	ND	ND	951
CTB-1	CVCL_1149	Haematopoietic and Lymphoid	B-Cell Non-Hodgkin Lymphoma	Haematopoietic and Lymphoid	Lymphoid	Diffuse Large B-Cell Lymphoma	TEL	0.1	0.137504	Negative	1882.47	10.8792	Positive	ND	ND	ND	ND	ND	ND	ND	ND	3.7	2.23266	ND	ND	ND	961
DB	CVCL_1168	Haematopoietic and Lymphoid	B-Cell Non-Hodgkin Lymphoma	Haematopoietic and Lymphoid	Lymphoid	Diffuse Large B-Cell Lymphoma	TEL	1.331	1.22095	Negative	2273.28	11.1512	Positive	ND	ND	ND	ND	ND	ND	ND	ND	22.5	4.55459	ND	ND	ND	966
HT	CVCL_1290	Haematopoietic and Lymphoid	B-Cell Non-Hodgkin Lymphoma	Haematopoietic and Lymphoid	Lymphoid	Diffuse Large B-Cell Lymphoma	TEL	0.1	0.137504	Negative	2480.58	11.277	Positive	ND	ND	ND	ND	ND	ND	ND	ND	28.4	4.87774	ND	ND	ND	968
A3-KAW	CVCL_1062	Haematopoietic and Lymphoid	B-Cell Non-Hodgkin Lymphoma	Haematopoietic and Lymphoid	Lymphoid	Diffuse Large B-Cell Lymphoma	TEL	0.243041	0.313873	Negative	2857.96	11.4813	Positive	ND	ND	ND	ND	ND	ND	ND	ND	99.1	6.6453	ND	ND	ND	970
SU-DHL-10	CVCL_1889	Haematopoietic and Lymphoid	B-Cell Non-Hodgkin Lymphoma	Haematopoietic and Lymphoid	Lymphoid	Diffuse Large B-Cell Lymphoma	TEL	1.63134	1.3958	Negative	4838.25	12.2406	Positive	ND	ND	ND	ND	ND	ND	ND	ND	21.9	4.51728	ND	ND	ND	975
WSU-NHL	CVCL_1793	Haematopoietic and Lymphoid	B-Cell Non-Hodgkin Lymphoma	Haematopoietic and Lymphoid	Lymphoid	Follicular Lymphoma	TEL	0.129678	0.175911	Negative	266.156	8.06154	Positive	ND	ND	ND	ND	ND	ND	ND	ND	2.5	1.80735	9.28481	3.36244	-19.2618	683
Sc-1	CVCL_1888	Haematopoietic and Lymphoid	B-Cell Non-Hodgkin Lymphoma	Haematopoietic and Lymphoid	Lymphoid	Follicular Lymphoma	TEL	0.1	0.137504	Negative	4799.54	12.229	Positive	ND	ND	ND	ND	ND	ND	ND	ND	4.7	2.51096	ND	ND	ND	974
JEKO-1	CVCL_1865	Haematopoietic and Lymphoid	B-Cell Non-Hodgkin Lymphoma	Haematopoietic and Lymphoid	Lymphoid	Mantle Cell Lymphoma	TEL	0.23459	0.304032	Negative	672.35	9.39521	Positive	ND	ND	ND	ND	ND	ND	ND	ND	52.4	5.73877	ND	ND	ND	864
JVM-2	CVCL_1319	Haematopoietic and Lymphoid	B-Cell Non-Hodgkin Lymphoma	Haematopoietic and Lymphoid	Lymphoid	Mantle Cell Lymphoma	TEL	0.1	0.137504	Negative	677.81	9.40686	Positive	ND	ND	ND	ND	ND	ND	ND	ND	6.6	2.926	ND	ND	ND	866
GRANTA-519	CVCL_1818	Haematopoietic and Lymphoid	B-Cell Non-Hodgkin Lymphoma	Haematopoietic and Lymphoid	Lymphoid	Mantle Cell Lymphoma	TEL	0.144422	0.194619	Negative	1633.41	10.6746	Positive	ND	ND	ND	ND	ND	ND	ND	ND	5.4	2.67807	ND	ND	ND	956
SLVL	CVCL_3169	Haematopoietic and Lymphoid	B-Cell Non-Hodgkin Lymphoma	Haematopoietic and Lymphoid	Lymphoid	Splenic Marginal Zone Lymphoma	TEL	0.1	0.137504	Negative	1194.66	10.2236	Positive	ND	ND	ND	ND	ND	ND	ND	ND	4.2	2.37851	ND	ND	ND	931
JVM-3	CVCL_1320	Haematopoietic and Lymphoid	B-Cell Prolymphocytic Leukemia	Haematopoietic and Lymphoid	Lymphoid	0	TEL	0.1	0.137504	Negative	1606.15	10.6503	Positive	ND	ND	ND	ND	ND	ND	ND	ND	6.7	2.94486	ND	ND	ND	953
Raji	CVCL_0511	Haematopoietic and Lymphoid	Burkitt Lymphoma	Haematopoietic and Lymphoid	Lymphoid	0	TEL	0.1	0.137504	Negative	1223.83	10.2584	Positive	ND	ND	ND	ND	Positive	Positive	ND	ND	2	1.58496	ND	ND	ND	935
EB2	CVCL_1186	Haematopoietic and Lymphoid	Burkitt Lymphoma	Haematopoietic and Lymphoid	Lymphoid	0	TEL	0.116114	0.158484	Negative	18.94	4.31759	Positive	ND	ND	ND	ND	ND	ND	ND	ND	1.5	1.32193	ND	ND	ND	224
EB-3	CVCL_1185	Haematopoietic and Lymphoid	Burkitt Lymphoma	Haematopoietic and Lymphoid	Lymphoid	0	TEL	0.450668	0.536718	Negative	203.3	7.67455	Positive	ND	ND	ND	ND	ND	ND	ND	ND	1.7	1.43296	ND	ND	ND	689
JiyoyeP-2003	CVCL_1317	Haematopoietic and Lymphoid	Burkitt Lymphoma	Haematopoietic and Lymphoid	Lymphoid	0	TEL	0.480472	0.566058	Negative	362.42	8.50549	Positive	ND	ND	ND	ND	ND	ND	ND	ND	7.3	3.05311	ND	ND	ND	793
NAMALWA	CVCL_0067	Haematopoietic and Lymphoid	Burkitt Lymphoma	Haematopoietic and Lymphoid	Lymphoid	0	TEL	0.161005	0.215375	Negative	537.473	9.07273	Positive	ND	ND	ND	ND	ND	ND	ND	ND	2.6	1.848	ND	ND	ND	873
P32-ISH	CVCL_3119	Haematopoietic and Lymphoid	Burkitt Lymphoma	Haematopoietic and Lymphoid	Lymphoid	0	TEL	0.398966	0.484361	Negative	614.39	9.26536	Positive	ND	ND	ND	ND	ND	ND	ND	ND	9.4	3.37851	ND	ND	ND	853
Daudi	CVCL_0008	Haematopoietic and Lymphoid	Burkitt Lymphoma	Haematopoietic and Lymphoid	Lymphoid	0	TEL	0.200642	0.263806	Negative	668.45	9.38683	Positive	ND	ND	ND	ND	ND	ND	ND	ND	10.2	3.48543	ND	ND	ND	863
Ramos-2G6-4C10	CVCL_1646	Haematopoietic and Lymphoid	Burkitt Lymphoma	Haematopoietic and Lymphoid	Lymphoid	0	TEL	1.58061	1.36771	Negative	984.93	9.94534	Positive	ND	ND	ND	ND	ND	ND	ND	ND	33.5	5.10852	ND	ND	ND	906
BL-41	CVCL_1087	Haematopoietic and Lymphoid	Burkitt Lymphoma	Haematopoietic and Lymphoid	Lymphoid	0	TEL	1.55871	1.35542	Negative	1121.3	10.1322	Positive	ND	ND	ND	ND	ND	ND	ND	ND	2.1	1.63227	ND	ND	ND	58
CA46	CVCL_1101	Haematopoietic and Lymphoid	Burkitt Lymphoma	Haematopoietic and Lymphoid	Lymphoid	0	TEL	0.1	0.137504	Negative	1200.38	10.2305	Positive	ND	ND	ND	ND	ND	ND	ND	ND	6.2	2.848	ND	ND	ND	933
GA-10	CVCL_1222	Haematopoietic and Lymphoid	Burkitt Lymphoma	Haematopoietic and Lymphoid	Lymphoid	0	TEL	0.126533	0.171889	Negative	1493.77	10.5457	Positive	ND	ND	ND	ND	ND	ND	ND	ND	2.4	1.76553	ND	ND	ND	949
DG-75	CVCL_0244	Haematopoietic and Lymphoid	Burkitt Lymphoma	Haematopoietic and Lymphoid	Lymphoid	0	TEL	0.101187	0.139059	Negative	2135.07	11.0607	Positive	ND	ND	ND	ND	ND	ND	ND	ND	14	3.90689	ND	ND	ND	962
Ramos	CVCL_0597	Haematopoietic and Lymphoid	Burkitt Lymphoma	Haematopoietic and Lymphoid	Lymphoid	0	TEL	0.469503	0.555329	Negative	4238.85	12.0498	Positive	ND	ND	ND	ND	ND	ND	ND	ND	146.453	7.20411	17.7371	4.22782	ND	908
BHL-89	CVCL_2306	Haematopoietic and Lymphoid	Chronic Lymphocytic Leukemia	Haematopoietic and Lymphoid	Lymphoid	0	TEL	0.1	0.137504	Negative	61.2243	5.95941	Positive	ND	ND	ND	ND	ND	ND	ND	ND	4.64386	2.49668	ND	ND	ND	913
MEC-1	CVCL_1870	Haematopoietic and Lymphoid	Chronic Lymphocytic Leukemia	Haematopoietic and Lymphoid	Lymphoid	0	TEL	0.172512	0.229603	Negative	630.762	9.30324	Positive	ND	ND	ND	ND	ND	ND	ND	ND	5.15597	2.62199	ND	ND	ND	921
MEG-01	CVCL_0425	Haematopoietic and Lymphoid	Chronic Myelogenous Leukemia	Haematopoietic and Lymphoid	Myeloid	0	TEL	1.18026	1.1245	Negative	112.424	6.82558	Positive	ND	ND	ND	ND	Positive	Positive	ND	ND	4.51956	2.46455	ND	ND	ND	612
K-562	CVCL_0004	Haematopoietic and Lymphoid	Chronic Myelogenous Leukemia	Haematopoietic and Lymphoid	Myeloid	0	TEL	0.537308	0.620406	Negative	63.2957	6.00665	Positive	ND	ND	ND	ND	ND	ND	ND	ND	4.2	2.37851	ND	ND	ND	235
KU812	CVCL_0379	Haematopoietic and Lymphoid	Chronic Myelogenous Leukemia	Haematopoietic and Lymphoid	Myeloid	0	TEL	0.865553	0.899603	Negative	80.6	6.3505	Positive	ND	ND	ND	ND	ND	ND	ND	ND	4.1	2.3505	ND	ND	ND	476
KCL-22	CVCL_2091	Haematopoietic and Lymphoid	Chronic Myelogenous Leukemia	Haematopoietic and Lymphoid	Myeloid	0	TEL	0.142572	0.192284	Negative	108.42	6.77373	Positive	ND	ND	ND	ND	ND	ND	ND	ND	2.4	1.76553	ND	ND	ND	547
EM-2	CVCL_1196	Haematopoietic and Lymphoid	Chronic Myelogenous Leukemia	Haematopoietic and Lymphoid	Myeloid	0	TEL	0.1	0.137504	Negative	160.23	7.33298	Positive	ND	ND	ND	ND	ND	ND	ND	ND	2	1.58496	ND	ND	ND	635
CML-T1	CVCL_1126	Haematopoietic and Lymphoid	Chronic Myelogenous Leukemia	Haematopoietic and Lymphoid	Lymphoid	0	TEL	0.241122	0.311645	Negative	219.12	7.78215	Positive	ND	ND	ND	ND	ND	ND	ND	ND	15.2	4.01792	ND	ND	ND	703
LAMA-84	CVCL_0388	Haematopoietic and Lymphoid	Chronic Myelogenous Leukemia	Haematopoietic and Lymphoid	Myeloid	0	TEL	0.1	0.137504	Negative	268.45	8.07387	Positive	ND	ND	ND	ND	ND	ND	ND	ND	4.3	2.40599	ND	ND	ND	739
JURL-MK1	CVCL_2086	Haematopoietic and Lymphoid	Chronic Myelogenous Leukemia	Haematopoietic and Lymphoid	Myeloid	0	TEL	0.1	0.137504	Negative	371.56	8.54133	Positive	ND	ND	ND	ND	ND	ND	ND	ND	12.4	3.74416	ND	ND	ND	795
BV-173	CVCL_0181	Haematopoietic and Lymphoid	Chronic Myelogenous Leukemia	Haematopoietic and Lymphoid	Lymphoid	0	TEL	1.76012	1.46473	Negative	493.85	8.95085	Positive	ND	ND	ND	ND	ND	ND	ND	ND	5.9	2.7866	ND	ND	ND	63
RPMI-8866	CVCL_1668	Haematopoietic and Lymphoid	Chronic Myelogenous Leukemia	Haematopoietic and Lymphoid	Lymphoid	0	TEL	0.1	0.137504	Negative	596.88	9.22371	Positive	ND	ND	ND	ND	ND	ND	ND	ND	3.9	2.29278	ND	ND	ND	850
BONNA-12	CVCL_1090	Haematopoietic and Lymphoid	Hairy Cell Leukemia	Haematopoietic and Lymphoid	Lymphoid	0	TEL	0.17995	0.238726	Negative	26.29	4.7703	Positive	ND	ND	ND	ND	ND	ND	ND	ND	7.5	3.08746	ND	ND	ND	268
Mo-T	CVCL_1439	Haematopoietic and Lymphoid	Hairy Cell Leukemia	Haematopoietic and Lymphoid	Lymphoid	0	TEL	0.1	0.137504	Negative	404.58	8.66384	Positive	ND	ND	ND	ND	ND	ND	ND	ND	3.4	2.1375	ND	ND	ND	809
MLMA	CVCL_1419	Haematopoietic and Lymphoid	Hairy Cell Leukemia	Haematopoietic and Lymphoid	Lymphoid	0	TEL	0.525376	0.609165	Negative	551.27	9.10923	Positive	ND	ND	ND	ND	ND	ND	ND	ND	10.1	3.47249	ND	ND	ND	845
HC-1	CVCL_1243	Haematopoietic and Lymphoid	Hairy Cell Leukemia	Haematopoietic and Lymphoid	Lymphoid	0	TEL	0.1	0.137504	Negative	1062.92	10.0552	Positive	ND	ND	ND	ND	ND	ND	ND	ND	2.4	1.76553	ND	ND	ND	924
HDLM-2	CVCL_0009	Haematopoietic and Lymphoid	Hodgkin Lymphoma	Haematopoietic and Lymphoid	Lymphoid	0	TEL	0.302785	0.381599	Negative	61.1	5.95652	Positive	ND	ND	ND	ND	ND	ND	ND	ND	0.8	0.847997	ND	ND	ND	419
L-428	CVCL_1361	Haematopoietic and Lymphoid	Hodgkin Lymphoma	Haematopoietic and Lymphoid	Lymphoid	0	TEL	0.1	0.137504	Negative	99.33	6.64861	Positive	ND	ND	ND	ND	ND	ND	ND	ND	2.6	1.848	ND	ND	ND	518
KM-H2	CVCL_1330	Haematopoietic and Lymphoid	Hodgkin Lymphoma	Haematopoietic and Lymphoid	Lymphoid	0	TEL	0.1	0.137504	Negative	100	6.65821	Positive	ND	ND	ND	ND	ND	ND	ND	ND	11.9	3.6893	ND	ND	ND	524
L-1236	CVCL_2096	Haematopoietic and Lymphoid	Hodgkin Lymphoma	Haematopoietic and Lymphoid	Lymphoid	0	TEL	0.931717	0.949883	Negative	158.28	7.31542	Positive	ND	ND	ND	ND	ND	ND	ND	ND	2.9	1.96347	ND	ND	ND	631
SUP-HD1	CVCL_2208	Haematopoietic and Lymphoid	Hodgkin Lymphoma	Haematopoietic and Lymphoid	Lymphoid	0	TEL	0.1	0.137504	Negative	204.33	7.6818	Positive	ND	ND	ND	ND	ND	ND	ND	ND	3.1	2.03562	ND	ND	ND	691
L-540	CVCL_1362	Haematopoietic and Lymphoid	Hodgkin Lymphoma	Haematopoietic and Lymphoid	Lymphoid	0	TEL	0.1	0.137504	Negative	304.87	8.25677	Positive	ND	ND	ND	ND	ND	ND	ND	ND	2.7	1.88753	ND	ND	ND	764
EoL-1-cell	CVCL_0258	Haematopoietic and Lymphoid	Myeloproliferative Neoplasm	Haematopoietic and Lymphoid	Myeloid	Chronic Eosinophilic Leukemia	TEL	0.1	0.137504	Negative	1195.39	10.2245	Positive	ND	ND	ND	ND	ND	ND	ND	ND	2.4	1.76553	ND	ND	ND	932
YT	CVCL_1797	Haematopoietic and Lymphoid	Natural Killer Cell Lymphoblastic Leukemia Or Lymphoma	Haematopoietic and Lymphoid	Lymphoid	0	TEL	0.1	0.137504	Negative	764.04	9.57939	Positive	ND	ND	ND	ND	ND	ND	ND	ND	8.1	3.18587	ND	ND	ND	885
NK-92MI	CVCL_3755	Haematopoietic and Lymphoid	Natural Killer Cell Lymphoblastic Leukemia Or Lymphoma	Haematopoietic and Lymphoid	Lymphoid	0	TEL	0.200913	0.264132	Negative	1454.74	10.5075	Positive	ND	ND	ND	ND	ND	ND	ND	ND	0.9	0.925999	ND	ND	ND	948
KARPAS-620	CVCL_1823	Haematopoietic and Lymphoid	Plasma Cell Neoplasm	Haematopoietic and Lymphoid	Lymphoid	Plasma Cell Leukemia	TEL	0.85183	0.888952	Negative	93.25	6.55842	Positive	ND	ND	ND	ND	ND	ND	ND	ND	1.1	1.07039	ND	ND	ND	502
JJN-3	CVCL_2078	Haematopoietic and Lymphoid	Plasma Cell Neoplasm	Haematopoietic and Lymphoid	Lymphoid	Plasma Cell Leukemia	TEL	0.136388	0.184456	Negative	183.87	7.53037	Positive	ND	ND	ND	ND	ND	ND	ND	ND	4.6	2.48543	ND	ND	ND	667
MM1S	CVCL_8792	Haematopoietic and Lymphoid	Plasma Cell Neoplasm	Haematopoietic and Lymphoid	Lymphoid	Plasma Cell Leukemia	TEL	0.1	0.137504	Negative	408.49	8.67768	Positive	ND	ND	ND	ND	ND	ND	ND	ND	5.1	2.60881	ND	ND	ND	810
L-363	CVCL_1357	Haematopoietic and Lymphoid	Plasma Cell Neoplasm	Haematopoietic and Lymphoid	Lymphoid	Plasma Cell Leukemia	TEL	0.1	0.137504	Negative	2180.39	11.091	Positive	ND	ND	ND	ND	ND	ND	ND	ND	3.8	2.26303	ND	ND	ND	972
U-266	CVCL_0566	Haematopoietic and Lymphoid	Plasma Cell Neoplasm	Haematopoietic and Lymphoid	Lymphoid	Plasma Cell Myeloma	TEL	0.1	0.137504	Negative	40.3	5.36807	Positive	ND	ND	ND	ND	ND	ND	ND	ND	1.3	1.20163	ND	ND	ND	347
MOLP-8	CVCL_2124	Haematopoietic and Lymphoid	Plasma Cell Neoplasm	Haematopoietic and Lymphoid	Lymphoid	Plasma Cell Myeloma	TEL	0.1	0.137504	Negative	65.07	6.04592	Positive	ND	ND	ND	ND	ND	ND	ND	ND	3.8	2.26303	ND	ND	ND	426
NCI-H929	CVCL_1600	Haematopoietic and Lymphoid	Plasma Cell Neoplasm	Haematopoietic and Lymphoid	Lymphoid	Plasma Cell Myeloma	TEL	0.23755	0.307486	Negative	134.765	7.08496	Positive	ND	ND	ND	ND	ND	ND	ND	ND	0.6	0.678072	ND	ND	ND	218
OPM-2	CVCL_1625	Haematopoietic and Lymphoid	Plasma Cell Neoplasm	Haematopoietic and Lymphoid	Lymphoid	Plasma Cell Myeloma	TEL	0.264686	0.338779	Negative	147.87	7.21791	Positive	ND	ND	ND	ND	ND	ND	ND	ND	1.6	1.37851	ND	ND	ND	613
SK-MM-2	CVCL_1699	Haematopoietic and Lymphoid	Plasma Cell Neoplasm	Haematopoietic and Lymphoid	Lymphoid	Plasma Cell Myeloma	TEL	0.657096	0.728658	Negative	193.66	7.60481	Positive	ND	ND	ND	ND	ND	ND	ND	ND	1.8	1.48543	ND	ND	ND	685
RPMI-8226	CVCL_0014	Haematopoietic and Lymphoid	Plasma Cell Neoplasm	Haematopoietic and Lymphoid	Lymphoid	Plasma Cell Myeloma	TEL	0.188035	0.248577	Negative	418.31	8.71187	Positive	ND	ND	ND	ND	ND	ND	ND	ND	1.4	1.26303	ND	ND	ND	819
KMS-11	CVCL_2989	Haematopoietic and Lymphoid	Plasma Cell Neoplasm	Haematopoietic and Lymphoid	Lymphoid	Plasma Cell Myeloma	TEL	0.1	0.137504	Negative	724.7	9.50323	Positive	ND	ND	ND	ND	ND	ND	ND	ND	7.4	3.07039	ND	ND	ND	874
KMS-12-BM	CVCL_1334	Haematopoietic and Lymphoid	Plasma Cell Neoplasm	Haematopoietic and Lymphoid	Lymphoid	Plasma Cell Myeloma	TEL	0.239641	0.309923	Negative	733.27	9.52017	Positive	ND	ND	ND	ND	ND	ND	ND	ND	4.6	2.48543	ND	ND	ND	878
EJM	CVCL_2030	Haematopoietic and Lymphoid	Plasma Cell Neoplasm	Haematopoietic and Lymphoid	Lymphoid	Plasma Cell Myeloma	TEL	0.1	0.137504	Negative	772.45	9.59516	Positive	ND	ND	ND	ND	ND	ND	ND	ND	2.1	1.63227	ND	ND	ND	888
LP-1	CVCL_0012	Haematopoietic and Lymphoid	Plasma Cell Neoplasm	Haematopoietic and Lymphoid	Lymphoid	Plasma Cell Myeloma	TEL	0.1	0.137504	Negative	944.056	9.88426	Positive	ND	ND	ND	ND	ND	ND	ND	ND	8.57971	3.25998	7.34199	3.06039	ND	831
AMO-1	CVCL_1806	Haematopoietic and Lymphoid	Plasma Cell Neoplasm	Haematopoietic and Lymphoid	Lymphoid	Plasmacytoma	TEL	0.138322	0.186909	Negative	133.81	7.07478	Positive	ND	ND	ND	ND	ND	ND	ND	ND	3.9	2.29278	ND	ND	ND	589
CTV-1	CVCL_1150	Haematopoietic and Lymphoid	T Acute Lymphoblastic Leukemia	Haematopoietic and Lymphoid	Lymphoid	Adult T Acute Lymphoblastic Leukemia	TEL	0.428364	0.514363	Negative	234.966	7.88243	Positive	ND	ND	ND	ND	Positive	Positive	ND	ND	16.7907	4.15305	11.711	3.668	ND	136
LOUCY	CVCL_1380	Haematopoietic and Lymphoid	T Acute Lymphoblastic Leukemia	Haematopoietic and Lymphoid	Lymphoid	Adult T Acute Lymphoblastic Leukemia	TEL	0.123792	0.168375	Negative	141.43	7.15411	Positive	ND	ND	ND	ND	ND	ND	ND	ND	4.7	2.51096	ND	ND	ND	599
TALL-1	CVCL_1736	Haematopoietic and Lymphoid	T Acute Lymphoblastic Leukemia	Haematopoietic and Lymphoid	Lymphoid	Adult T Acute Lymphoblastic Leukemia	TEL	0.127087	0.1726	Negative	145.89	7.19859	Positive	ND	ND	ND	ND	ND	ND	ND	ND	6.5	2.90689	ND	ND	ND	610
MOLT-4	CVCL_0013	Haematopoietic and Lymphoid	T Acute Lymphoblastic Leukemia	Haematopoietic and Lymphoid	Lymphoid	Adult T Acute Lymphoblastic Leukemia	TEL	0.504349	0.58914	Negative	225.65	7.82432	Positive	ND	ND	ND	ND	ND	ND	ND	ND	8.4	3.23266	ND	ND	ND	705
KE-37	CVCL_1327	Haematopoietic and Lymphoid	T Acute Lymphoblastic Leukemia	Haematopoietic and Lymphoid	Lymphoid	Adult T Acute Lymphoblastic Leukemia	TEL	0.336916	0.418909	Negative	483.38	8.92	Positive	ND	ND	ND	ND	ND	ND	ND	ND	4.7	2.51096	ND	ND	ND	836
ATN-1	CVCL_1073	Haematopoietic and Lymphoid	T Acute Lymphoblastic Leukemia	Haematopoietic and Lymphoid	Lymphoid	Adult T Acute Lymphoblastic Leukemia	TEL	0.1	0.137504	Negative	769.81	9.59023	Positive	ND	ND	ND	ND	ND	ND	ND	ND	1.3	1.20163	ND	ND	ND	886
KARPAS-45	CVCL_1326	Haematopoietic and Lymphoid	T Acute Lymphoblastic Leukemia	Haematopoietic and Lymphoid	Lymphoid	Childhood T Acute Lymphoblastic Leukemia	TEL	0.780737	0.832475	Negative	34	5.12928	Positive	ND	ND	ND	ND	ND	ND	ND	ND	44.6	5.51096	ND	ND	ND	317
PF-382	CVCL_1641	Haematopoietic and Lymphoid	T Acute Lymphoblastic Leukemia	Haematopoietic and Lymphoid	Lymphoid	Childhood T Acute Lymphoblastic Leukemia	TEL	0.227293	0.295479	Negative	181.15	7.50898	Positive	ND	ND	ND	ND	ND	ND	ND	ND	9.1	3.33628	ND	ND	ND	664
BE-13	CVCL_1081	Haematopoietic and Lymphoid	T Acute Lymphoblastic Leukemia	Haematopoietic and Lymphoid	Lymphoid	Childhood T Acute Lymphoblastic Leukemia	TEL	0.1	0.137504	Negative	219.66	7.78568	Positive	ND	ND	ND	ND	ND	ND	ND	ND	6.5	2.90689	ND	ND	ND	704
P12-ICHIKAWA	CVCL_1630	Haematopoietic and Lymphoid	T Acute Lymphoblastic Leukemia	Haematopoietic and Lymphoid	Lymphoid	Childhood T Acute Lymphoblastic Leukemia	TEL	0.231854	0.300831	Negative	276.19	8.11473	Positive	ND	ND	ND	ND	ND	ND	ND	ND	12.4	3.74416	ND	ND	ND	747
RPMI-8402	CVCL_1667	Haematopoietic and Lymphoid	T Acute Lymphoblastic Leukemia	Haematopoietic and Lymphoid	Lymphoid	Childhood T Acute Lymphoblastic Leukemia	TEL	0.16665	0.222372	Negative	286.02	8.16501	Positive	ND	ND	ND	ND	ND	ND	ND	ND	5.7	2.74416	ND	ND	ND	751
MOLT-13	CVCL_1422	Haematopoietic and Lymphoid	T Acute Lymphoblastic Leukemia	Haematopoietic and Lymphoid	Lymphoid	Childhood T Acute Lymphoblastic Leukemia	TEL	0.220412	0.287368	Negative	381.76	8.5803	Positive	ND	ND	ND	ND	ND	ND	ND	ND	3.1	2.03562	ND	ND	ND	798
MOLT-16	CVCL_1424	Haematopoietic and Lymphoid	T Acute Lymphoblastic Leukemia	Haematopoietic and Lymphoid	Lymphoid	Childhood T Acute Lymphoblastic Leukemia	TEL	0.1	0.137504	Negative	398.36	8.64155	Positive	ND	ND	ND	ND	ND	ND	ND	ND	3.1	2.03562	ND	ND	ND	806
ALL-SIL	CVCL_1805	Haematopoietic and Lymphoid	T Acute Lymphoblastic Leukemia	Haematopoietic and Lymphoid	Lymphoid	Childhood T Acute Lymphoblastic Leukemia	TEL	0.1	0.137504	Negative	471.16	8.88313	Positive	ND	ND	ND	ND	ND	ND	ND	ND	3	2	ND	ND	ND	833
CCRF-CEM	CVCL_0207	Haematopoietic and Lymphoid	T Acute Lymphoblastic Leukemia	Haematopoietic and Lymphoid	Lymphoid	Childhood T Acute Lymphoblastic Leukemia	TEL	0.1	0.137504	Negative	589.02	9.20462	Positive	0.139805	Negative	ND	ND	ND	ND	0.298541	0.376892	5.2	2.63227	ND	ND	ND	849
1301	CVCL_2265	Haematopoietic and Lymphoid	T Acute Lymphoblastic Leukemia	Haematopoietic and Lymphoid	Lymphoid	Childhood T Acute Lymphoblastic Leukemia	TEL	0.1	0.137504	Negative	684.735	9.42151	Positive	0.0631281	Negative	ND	ND	ND	ND	1.07355	1.0521	255.374	8.0021	25.6228	4.73459	ND	977
DND-41	CVCL_2022	Haematopoietic and Lymphoid	T Acute Lymphoblastic Leukemia	Haematopoietic and Lymphoid	Lymphoid	Childhood T Acute Lymphoblastic Leukemia	TEL	0.1	0.137504	Negative	694.22	9.44133	Positive	ND	ND	ND	ND	ND	ND	ND	ND	21.8	4.51096	ND	ND	ND	869
Jurkat	CVCL_0065	Haematopoietic and Lymphoid	T Acute Lymphoblastic Leukemia	Haematopoietic and Lymphoid	Lymphoid	Childhood T Acute Lymphoblastic Leukemia	TEL	0.43104	0.517064	Negative	1611.25	10.6549	Positive	ND	ND	ND	ND	ND	ND	ND	ND	11.9	3.6893	ND	ND	ND	954
SUP-M2	CVCL_2209	Haematopoietic and Lymphoid	T-Cell Non-Hodgkin Lymphoma	Haematopoietic and Lymphoid	Lymphoid	Anaplastic Large Cell Lymphoma	TEL	0.1	0.137504	Negative	33.87	5.12391	Positive	ND	ND	ND	ND	ND	ND	ND	ND	2.8	1.926	ND	ND	ND	316
SR	CVCL_1711	Haematopoietic and Lymphoid	T-Cell Non-Hodgkin Lymphoma	Haematopoietic and Lymphoid	Lymphoid	Anaplastic Large Cell Lymphoma	TEL	0.100774	0.138518	Negative	51.9801	5.72738	Positive	ND	ND	ND	ND	ND	ND	ND	ND	2.2	1.67807	ND	ND	ND	142
SU-DHL-1	CVCL_0538	Haematopoietic and Lymphoid	T-Cell Non-Hodgkin Lymphoma	Haematopoietic and Lymphoid	Lymphoid	Anaplastic Large Cell Lymphoma	TEL	0.121878	0.165915	Negative	245.38	7.94474	Positive	ND	ND	ND	ND	ND	ND	ND	ND	2.4	1.76553	ND	ND	ND	727
KARPAS-299	CVCL_1324	Haematopoietic and Lymphoid	T-Cell Non-Hodgkin Lymphoma	Haematopoietic and Lymphoid	Lymphoid	Anaplastic Large Cell Lymphoma	TEL	0.602224	0.680076	Negative	400.42	8.64897	Positive	ND	ND	ND	ND	ND	ND	ND	ND	1	1	ND	ND	ND	808
DEL	CVCL_1170	Haematopoietic and Lymphoid	T-Cell Non-Hodgkin Lymphoma	Haematopoietic and Lymphoid	Lymphoid	Anaplastic Large Cell Lymphoma	TEL	0.113692	0.15535	Negative	414.41	8.69839	Positive	ND	ND	ND	ND	ND	ND	ND	ND	3.7	2.23266	ND	ND	ND	815
HH	CVCL_1280	Haematopoietic and Lymphoid	T-Cell Non-Hodgkin Lymphoma	Haematopoietic and Lymphoid	Lymphoid	Cutaneous T-Cell Lymphoma	TEL	0.145692	0.196219	Negative	94.8506	6.58272	Positive	ND	ND	ND	ND	ND	ND	ND	ND	1.19098	1.13158	ND	ND	ND	543
H9	CVCL_1240	Haematopoietic and Lymphoid	T-Cell Non-Hodgkin Lymphoma	Haematopoietic and Lymphoid	Lymphoid	Cutaneous T-Cell Lymphoma	TEL	0.1	0.137504	Negative	602.25	9.23661	Positive	ND	ND	ND	ND	ND	ND	ND	ND	2	1.58496	ND	ND	ND	852
Hs-445	CVCL_0761	Haematopoietic and Lymphoid	Non-Cancerous	Non-Cancerous	Lymphoid	B-Lymphoblastoid	TEL	1.11878	1.08323	Negative	302.5	8.24555	Positive	ND	ND	ND	ND	ND	ND	ND	ND	1.8	1.48543	ND	ND	ND	760
IM-9	CVCL_1305	Haematopoietic and Lymphoid	Non-Cancerous	Non-Cancerous	Lymphoid	B-Lymphoblastoid	TEL	0.1	0.137504	Negative	913.02	9.83608	Positive	ND	ND	ND	ND	ND	ND	ND	ND	2.1	1.63227	ND	ND	ND	898
WIL2-NS	CVCL_2761	Haematopoietic and Lymphoid	Non-Cancerous	Non-Cancerous	Lymphoid	B-Lymphoblastoid	TEL	0.377329	0.461873	Negative	1839.67	10.846	Positive	ND	ND	ND	ND	ND	ND	ND	ND	6.8	2.96347	ND	ND	ND	960
PCI-30	CVCL_C757	Head and Neck	Head And Neck Carcinoma	Squamous Cell Carcinoma	0	Tongue Squamous Cell Carcinoma	DP	2.74236	1.90395	Low Positive	34.9522	5.16801	Positive	ND	ND	ND	ND	ND	ND	ND	ND	23.3	4.60288	ND	ND	ND	61
NCI-H3118	CVCL_A464	Head and Neck	Head And Neck Carcinoma	Carcinoma NOS	0	Parotid Gland Mucoepidermoid Carcinoma	TEL	0.1	0.137504	Negative	10.38	3.50843	Positive	ND	ND	ND	ND	ND	ND	ND	ND	3.5	2.16993	ND	ND	ND	298
DOK	CVCL_1180	Head and Neck	Head And Neck Carcinoma	Other Neoplasm	0	Oral Dysplasia	TEL	0.1	0.137504	Negative	12.69	3.77505	Positive	ND	ND	ND	ND	ND	ND	ND	ND	1.2	1.1375	ND	ND	ND	169
Ca9-22	CVCL_1102	Head and Neck	Head And Neck Carcinoma	Squamous Cell Carcinoma	0	Gingival Squamous Cell Carcinoma	TEL	0.39958	0.484994	Negative	317.76	8.31633	Positive	ND	ND	ND	ND	ND	ND	ND	ND	6.1	2.82782	ND	ND	ND	769
BB30-HNC	CVCL_1076	Head and Neck	Head And Neck Carcinoma	Squamous Cell Carcinoma	0	Head And Neck Squamous Cell Carcinoma	TEL	0.221791	0.288997	Negative	20.9087	4.45343	Positive	ND	ND	ND	ND	ND	ND	ND	ND	9.1	3.33628	ND	ND	ND	240
LB771-HNC	CVCL_1369	Head and Neck	Head And Neck Carcinoma	Squamous Cell Carcinoma	0	Head And Neck Squamous Cell Carcinoma	TEL	0.46164	0.547588	Negative	58.23	5.88826	Positive	ND	ND	ND	ND	ND	ND	ND	ND	4	2.32193	ND	ND	ND	407
BHY	CVCL_1086	Head and Neck	Head And Neck Carcinoma	Squamous Cell Carcinoma	0	Head And Neck Squamous Cell Carcinoma	TEL	0.1	0.137504	Negative	73.65	6.22207	Positive	ND	ND	ND	ND	ND	ND	ND	ND	1.9	1.53605	ND	ND	ND	454
SAT	CVCL_3160	Head and Neck	Head And Neck Carcinoma	Squamous Cell Carcinoma	0	Head And Neck Squamous Cell Carcinoma	TEL	0.1	0.137504	Negative	120.17	6.92089	Positive	ND	ND	ND	ND	ND	ND	ND	ND	2	1.58496	ND	ND	ND	568
FADU	CVCL_1218	Head and Neck	Head And Neck Carcinoma	Squamous Cell Carcinoma	0	Hypopharyngeal Squamous Cell Carcinoma	TEL	0.177815	0.236113	Negative	119.22	6.90953	Positive	ND	ND	ND	ND	ND	ND	ND	ND	2.8	1.926	ND	ND	ND	565
JHU-029	CVCL_5993	Head and Neck	Head And Neck Carcinoma	Squamous Cell Carcinoma	0	Laryngeal Squamous Cell Carcinoma	TEL	0.1	0.137504	Negative	18.94	4.31759	Positive	ND	ND	ND	ND	ND	ND	ND	ND	1.7	1.43296	ND	ND	ND	225
PCI-4B	CVCL_C171	Head and Neck	Head And Neck Carcinoma	Squamous Cell Carcinoma	0	Laryngeal Squamous Cell Carcinoma	TEL	0.1	0.137504	Negative	60.72	5.94767	Positive	ND	ND	ND	ND	ND	ND	ND	ND	2.3	1.72247	ND	ND	ND	416
JHU-011	CVCL_5986	Head and Neck	Head And Neck Carcinoma	Squamous Cell Carcinoma	0	Laryngeal Squamous Cell Carcinoma	TEL	0.1	0.137504	Negative	94.39	6.57577	Positive	ND	ND	ND	ND	ND	ND	ND	ND	1.9	1.53605	ND	ND	ND	505
BICR78	CVCL_2315	Head and Neck	Head And Neck Carcinoma	Squamous Cell Carcinoma	0	Oral Cavity Squamous Cell Carcinoma	TEL	0.176138	0.234058	Negative	27.56	4.83592	Positive	ND	ND	ND	ND	ND	ND	ND	ND	4.2	2.37851	ND	ND	ND	279
HO-1-N-1	CVCL_1284	Head and Neck	Head And Neck Carcinoma	Squamous Cell Carcinoma	0	Oral Cavity Squamous Cell Carcinoma	TEL	0.239763	0.310064	Negative	36.62	5.23343	Positive	ND	ND	ND	ND	ND	ND	ND	ND	1	1	ND	ND	ND	327
KON	CVCL_3001	Head and Neck	Head And Neck Carcinoma	Squamous Cell Carcinoma	0	Oral Cavity Squamous Cell Carcinoma	TEL	0.1	0.137504	Negative	37.03	5.24907	Positive	ND	ND	ND	ND	ND	ND	ND	ND	2.8	1.926	ND	ND	ND	328
JHU-022	CVCL_5991	Head and Neck	Head And Neck Carcinoma	Squamous Cell Carcinoma	0	Oral Cavity Squamous Cell Carcinoma	TEL	0.1	0.137504	Negative	37.96	5.28392	Positive	ND	ND	ND	ND	ND	ND	ND	ND	0.8	0.847997	ND	ND	ND	334
SKN-3	CVCL_3168	Head and Neck	Head And Neck Carcinoma	Squamous Cell Carcinoma	0	Oral Cavity Squamous Cell Carcinoma	TEL	0.283059	0.359588	Negative	74.83	6.2447	Positive	ND	ND	ND	ND	ND	ND	ND	ND	4.7	2.51096	ND	ND	ND	459
KOSC-2	CVCL_1337	Head and Neck	Head And Neck Carcinoma	Squamous Cell Carcinoma	0	Oral Cavity Squamous Cell Carcinoma	TEL	0.304132	0.38309	Negative	87.41	6.46614	Positive	ND	ND	ND	ND	ND	ND	ND	ND	5.2	2.63227	ND	ND	ND	491
OSC-20	CVCL_3087	Head and Neck	Head And Neck Carcinoma	Squamous Cell Carcinoma	0	Oral Cavity Squamous Cell Carcinoma	TEL	0.1	0.137504	Negative	102.01	6.68664	Positive	ND	ND	ND	ND	ND	ND	ND	ND	3.9	2.29278	ND	ND	ND	529
HO-1-u-1	CVCL_2784	Head and Neck	Head And Neck Carcinoma	Squamous Cell Carcinoma	0	Oral Cavity Squamous Cell Carcinoma	TEL	0.1	0.137504	Negative	105.98	6.7412	Positive	ND	ND	ND	ND	ND	ND	ND	ND	1.1	1.07039	ND	ND	ND	542
HSC-2	CVCL_1287	Head and Neck	Head And Neck Carcinoma	Squamous Cell Carcinoma	0	Oral Cavity Squamous Cell Carcinoma	TEL	0.1	0.137504	Negative	241.69	7.92297	Positive	ND	ND	ND	ND	ND	ND	ND	ND	3.9	2.29278	ND	ND	ND	725
Detroit562	CVCL_1171	Head and Neck	Head And Neck Carcinoma	Squamous Cell Carcinoma	0	Pharyngeal Squamous Cell Carcinoma	TEL	0.133127	0.18031	Negative	34.7381	5.15939	Positive	ND	ND	ND	ND	ND	ND	ND	ND	3.83654	2.27397	ND	ND	ND	272
PCI-15A	CVCL_C184	Head and Neck	Head And Neck Carcinoma	Squamous Cell Carcinoma	0	Pyriform Fossa Squamous Cell Carcinoma	TEL	0.173801	0.231188	Negative	39.03	5.32301	Positive	ND	ND	ND	ND	ND	ND	ND	ND	4.8	2.53605	ND	ND	ND	339
A253	CVCL_1060	Head and Neck	Head And Neck Carcinoma	Squamous Cell Carcinoma	0	Salivary Gland Squamous Cell Carcinoma	TEL	0.1	0.137504	Negative	69.04	6.13011	Positive	ND	ND	ND	ND	ND	ND	ND	ND	6.4	2.88753	ND	ND	ND	439
BICR22	CVCL_2310	Head and Neck	Head And Neck Carcinoma	Squamous Cell Carcinoma	0	Tongue Squamous Cell Carcinoma	TEL	0.1	0.137504	Negative	9.72	3.42223	Low Positive	ND	ND	ND	ND	ND	ND	ND	ND	2.3	1.72247	ND	ND	ND	129
SCC90	CVCL_1899	Head and Neck	Head And Neck Carcinoma	Squamous Cell Carcinoma	0	Tongue Squamous Cell Carcinoma	TEL	0.1	0.137504	Negative	15.54	4.04789	Positive	ND	ND	ND	ND	ND	ND	ND	ND	2.7	1.88753	ND	ND	ND	190
SCC-9	CVCL_1685	Head and Neck	Head And Neck Carcinoma	Squamous Cell Carcinoma	0	Tongue Squamous Cell Carcinoma	TEL	0.172546	0.229644	Negative	18.17	4.26078	Positive	ND	ND	ND	ND	ND	ND	ND	ND	0.9	0.925999	ND	ND	ND	215
OSC-19	CVCL_3086	Head and Neck	Head And Neck Carcinoma	Squamous Cell Carcinoma	0	Tongue Squamous Cell Carcinoma	TEL	0.1	0.137504	Negative	18.2	4.26303	Positive	ND	ND	ND	ND	ND	ND	ND	ND	2.6	1.848	ND	ND	ND	216
SCC-4	CVCL_1684	Head and Neck	Head And Neck Carcinoma	Squamous Cell Carcinoma	0	Tongue Squamous Cell Carcinoma	TEL	0.1	0.137504	Negative	25.6256	4.73474	Positive	ND	ND	ND	ND	ND	ND	ND	ND	3.92183	2.29919	ND	ND	ND	172
BICR31	CVCL_2312	Head and Neck	Head And Neck Carcinoma	Squamous Cell Carcinoma	0	Tongue Squamous Cell Carcinoma	TEL	0.1	0.137504	Negative	50.46	5.68538	Positive	ND	ND	ND	ND	ND	ND	ND	ND	8.5	3.24793	ND	ND	ND	385
SCC-25	CVCL_1682	Head and Neck	Head And Neck Carcinoma	Squamous Cell Carcinoma	0	Tongue Squamous Cell Carcinoma	TEL	0.1	0.137504	Negative	52.06	5.72955	Positive	ND	ND	ND	ND	ND	ND	ND	ND	2.2	1.67807	ND	ND	ND	388
SCC-15	CVCL_1681	Head and Neck	Head And Neck Carcinoma	Squamous Cell Carcinoma	0	Tongue Squamous Cell Carcinoma	TEL	0.1	0.137504	Negative	125.94	6.988	Positive	ND	ND	ND	ND	ND	ND	ND	ND	1.1	1.07039	ND	ND	ND	578
HSC-3	CVCL_1288	Head and Neck	Head And Neck Carcinoma	Squamous Cell Carcinoma	0	Tongue Squamous Cell Carcinoma	TEL	0.272066	0.347173	Negative	134.47	7.08183	Positive	ND	ND	ND	ND	ND	ND	ND	ND	2.6	1.848	ND	ND	ND	590
SAS	CVCL_1675	Head and Neck	Head And Neck Carcinoma	Squamous Cell Carcinoma	0	Tongue Squamous Cell Carcinoma	TEL	0.1	0.137504	Negative	160.51	7.33548	Positive	ND	ND	ND	ND	ND	ND	ND	ND	2	1.58496	ND	ND	ND	636
CAL-27	CVCL_1107	Head and Neck	Head And Neck Carcinoma	Squamous Cell Carcinoma	0	Tongue Squamous Cell Carcinoma	TEL	0.1	0.137504	Negative	209.61	7.71843	Positive	ND	ND	ND	ND	ND	ND	ND	ND	2.1	1.63227	ND	ND	ND	695
CAL-33	CVCL_1108	Head and Neck	Head And Neck Carcinoma	Squamous Cell Carcinoma	0	Tongue Squamous Cell Carcinoma	TEL	0.1	0.137504	Negative	216.74	7.76646	Positive	ND	ND	ND	ND	ND	ND	ND	ND	3	2	ND	ND	ND	701
PE-CA-PJ15	CVCL_2678	Head and Neck	Head And Neck Carcinoma	Squamous Cell Carcinoma	0	Tongue Squamous Cell Carcinoma	TEL	0.1	0.137504	Negative	236.45	7.89148	Positive	ND	ND	ND	ND	ND	ND	ND	ND	3.3	2.10434	ND	ND	ND	715
HSC-4	CVCL_1289	Head and Neck	Head And Neck Carcinoma	Squamous Cell Carcinoma	0	Tongue Squamous Cell Carcinoma	TEL	0.106952	0.146593	Negative	832.19	9.7025	Positive	ND	ND	ND	ND	ND	ND	ND	ND	4.1	2.3505	ND	ND	ND	891
PCI-6A	CVCL_C173	Head and Neck	Head And Neck Carcinoma	Squamous Cell Carcinoma	0	Tonsillar Squamous Cell Carcinoma	TEL	0.1	0.137504	Negative	117.72	6.89142	Positive	ND	ND	ND	ND	ND	ND	ND	ND	2.4	1.76553	ND	ND	ND	560
CAKI-1	CVCL_0234	Kidney	Kidney Carcinoma	Adenocarcinoma	0	Clear Cell Renal Cell Carcinoma	TEL	0.109515	0.149929	Negative	15.53	4.04701	Positive	ND	ND	ND	ND	ND	ND	ND	ND	4.2	2.37851	ND	ND	ND	189
KMRC-1	CVCL_2983	Kidney	Kidney Carcinoma	Adenocarcinoma	0	Clear Cell Renal Cell Carcinoma	TEL	0.1	0.137504	Negative	15.67	4.05918	Positive	ND	ND	ND	ND	ND	ND	ND	ND	6.3	2.8679	ND	ND	ND	191
RCC-ER	CVCL_5870	Kidney	Kidney Carcinoma	Adenocarcinoma	0	Clear Cell Renal Cell Carcinoma	TEL	0.217787	0.284262	Negative	18.25	4.26679	Positive	ND	ND	ND	ND	ND	ND	ND	ND	1.8	1.48543	ND	ND	ND	217
RCC-JF	CVCL_5879	Kidney	Kidney Carcinoma	Adenocarcinoma	0	Clear Cell Renal Cell Carcinoma	TEL	0.108632	0.14878	Negative	33.12	5.09255	Positive	ND	ND	ND	ND	ND	ND	ND	ND	2.8	1.926	ND	ND	ND	310
RCC-JW	CVCL_5880	Kidney	Kidney Carcinoma	Adenocarcinoma	0	Clear Cell Renal Cell Carcinoma	TEL	0.1	0.137504	Negative	53.04	5.75596	Positive	ND	ND	ND	ND	ND	ND	ND	ND	3.6	2.20163	ND	ND	ND	392
RCC-FG2	CVCL_5873	Kidney	Kidney Carcinoma	Adenocarcinoma	0	Clear Cell Renal Cell Carcinoma	TEL	0.1	0.137504	Negative	54.84	5.80323	Positive	ND	ND	ND	ND	ND	ND	ND	ND	2.2	1.67807	ND	ND	ND	397
769-P	CVCL_1050	Kidney	Kidney Carcinoma	Adenocarcinoma	0	Clear Cell Renal Cell Carcinoma	TEL	0.728666	0.789659	Negative	67.1	6.08958	Positive	ND	ND	ND	ND	ND	ND	ND	ND	9.6	3.40599	ND	ND	ND	435
KMRC-20	CVCL_2986	Kidney	Kidney Carcinoma	Adenocarcinoma	0	Clear Cell Renal Cell Carcinoma	TEL	0.247886	0.319487	Negative	68.8303	6.12578	Positive	ND	ND	ND	ND	ND	ND	ND	ND	5.84506	2.77506	ND	ND	ND	483
RCC-AB	CVCL_5868	Kidney	Kidney Carcinoma	Adenocarcinoma	0	Clear Cell Renal Cell Carcinoma	TEL	0.1	0.137504	Negative	75.41	6.25569	Positive	ND	ND	ND	ND	ND	ND	ND	ND	4.6	2.48543	ND	ND	ND	461
RCC-MF	CVCL_5884	Kidney	Kidney Carcinoma	Adenocarcinoma	0	Clear Cell Renal Cell Carcinoma	TEL	0.168931	0.22519	Negative	99.35	6.6489	Positive	ND	ND	ND	ND	ND	ND	ND	ND	5.7	2.74416	ND	ND	ND	520
TK10	CVCL_1773	Kidney	Kidney Carcinoma	Adenocarcinoma	0	Clear Cell Renal Cell Carcinoma	TEL	0.1	0.137504	Negative	151.12	7.24907	Positive	ND	ND	ND	ND	ND	ND	ND	ND	1.3	1.20163	ND	ND	ND	616
ACHN	CVCL_1067	Kidney	Kidney Carcinoma	Adenocarcinoma	0	Papillary Renal Cell Carcinoma	TEL	0.1	0.137504	Negative	32.8	5.07895	Positive	ND	ND	ND	ND	ND	ND	ND	ND	6.1	2.82782	ND	ND	ND	307
BFTC-909	CVCL_1084	Kidney	Kidney Carcinoma	Carcinoma NOS	0	Renal Pelvis And Ureter Urothelial Carcinoma	TEL	0.339413	0.421601	Negative	32.96	5.08576	Positive	ND	ND	ND	ND	ND	ND	ND	ND	5.2	2.63227	ND	ND	ND	309
LB1047-RCC	CVCL_1364	Kidney	Kidney Carcinoma	Carcinoma Type Unknown	0	0	TEL	0.1	0.137504	Negative	6.06351	2.82038	Low Positive	0.318752	Dim	0.00137238	Negative	Positive	Positive	0.27973	0.355839	2.7	1.88753	3.39218	2.13494	3.03233	73
RXF393	CVCL_1673	Kidney	Kidney Carcinoma	Carcinoma Type Unknown	0	0	TEL	0.1	0.137504	Negative	10.0658	3.46804	Positive	ND	ND	ND	ND	ND	ND	ND	ND	1.83161	1.50162	4.10986	2.35328	8.56074	94
VMRC-RCW	CVCL_1790	Kidney	Kidney Carcinoma	Carcinoma Type Unknown	0	0	TEL	0.1	0.137504	Negative	6.53	2.91265	Low Positive	ND	ND	ND	ND	ND	ND	ND	ND	2.7	1.88753	ND	ND	ND	102
NCC021	CVCL_X506	Kidney	Kidney Carcinoma	Carcinoma Type Unknown	0	0	TEL	0.949708	0.963258	Negative	6.54547	2.91561	Low Positive	ND	ND	ND	ND	ND	ND	ND	ND	1.5	1.32193	5.66257	2.73608	ND	77
LB2241-RCC	CVCL_1365	Kidney	Kidney Carcinoma	Carcinoma Type Unknown	0	0	TEL	0.139179	0.187994	Negative	11.31	3.62176	Positive	ND	ND	ND	ND	ND	ND	ND	ND	25.3	4.71699	ND	ND	ND	148
CAL-54	CVCL_1111	Kidney	Kidney Carcinoma	Carcinoma Type Unknown	0	0	TEL	0.1	0.137504	Negative	16.16	4.10098	Positive	ND	ND	ND	ND	ND	ND	ND	ND	1.2	1.1375	ND	ND	ND	197
A704	CVCL_1065	Kidney	Kidney Carcinoma	Carcinoma Type Unknown	0	0	TEL	0.1	0.137504	Negative	17.04	4.17313	Positive	ND	ND	ND	ND	ND	ND	ND	ND	5.1	2.60881	ND	ND	ND	208
A498	CVCL_1056	Kidney	Kidney Carcinoma	Carcinoma Type Unknown	0	0	TEL	0.1	0.137504	Negative	21.8601	4.51476	Positive	ND	ND	ND	ND	ND	ND	ND	ND	4.76032	2.52615	ND	ND	ND	137
RCC10RGB	CVCL_1647	Kidney	Kidney Carcinoma	Carcinoma Type Unknown	0	0	TEL	0.1	0.137504	Negative	22.07	4.52795	Positive	ND	ND	ND	ND	ND	ND	ND	ND	1.7	1.43296	ND	ND	ND	246
VMRC-RCZ	CVCL_1791	Kidney	Kidney Carcinoma	Carcinoma Type Unknown	0	0	TEL	0.1	0.137504	Negative	29.8	4.94486	Positive	ND	ND	ND	ND	ND	ND	ND	ND	1.2	1.1375	ND	ND	ND	291
U031	CVCL_1911	Kidney	Kidney Carcinoma	Carcinoma Type Unknown	0	0	TEL	0.126574	0.171942	Negative	45.0076	5.5238	Positive	ND	ND	ND	ND	ND	ND	ND	ND	2.56864	1.83538	ND	ND	ND	332
OS-RC-2	CVCL_1626	Kidney	Kidney Carcinoma	Carcinoma Type Unknown	0	0	TEL	0.1	0.137504	Negative	46.71	5.57622	Positive	ND	ND	ND	ND	ND	ND	ND	ND	4.2	2.37851	ND	ND	ND	371
LB996-RCC	CVCL_1371	Kidney	Kidney Carcinoma	Carcinoma Type Unknown	0	0	TEL	0.1	0.137504	Negative	60.84	5.95047	Positive	ND	ND	ND	ND	ND	ND	ND	ND	2.9	1.96347	ND	ND	ND	417
BB65-RCC	CVCL_1078	Kidney	Kidney Carcinoma	Carcinoma Type Unknown	0	0	TEL	0.1	0.137504	Negative	66.34	6.07339	Positive	ND	ND	ND	ND	ND	ND	ND	ND	2.4	1.76553	ND	ND	ND	433
HA7-RCC	CVCL_1241	Kidney	Kidney Carcinoma	Carcinoma Type Unknown	0	0	TEL	0.118669	0.161783	Negative	75.39	6.25531	Positive	ND	ND	ND	ND	ND	ND	ND	ND	6.5	2.90689	ND	ND	ND	460
786-0	CVCL_1051	Kidney	Kidney Carcinoma	Carcinoma Type Unknown	0	0	TEL	0.1	0.137504	Negative	121.97	6.94216	Positive	ND	ND	ND	ND	ND	ND	ND	ND	1.7	1.43296	ND	ND	ND	570
NCC010	CVCL_X505	Kidney	Kidney Carcinoma	Carcinoma Type Unknown	0	0	TEL	0.1	0.137504	Negative	128.36	7.01525	Positive	ND	ND	ND	ND	ND	ND	ND	ND	4.4	2.43296	ND	ND	ND	582
SW156	CVCL_1719	Kidney	Kidney Carcinoma	Carcinoma Type Unknown	0	0	TEL	0.341217	0.423543	Negative	137.19	7.11051	Positive	ND	ND	ND	ND	ND	ND	ND	ND	8	3.16993	ND	ND	ND	595
SN12C	CVCL_1705	Kidney	Kidney Carcinoma	Carcinoma Type Unknown	0	0	TEL	1.31928	1.21367	Negative	257.82	8.01581	Positive	ND	ND	ND	ND	ND	ND	ND	ND	22.1	4.52982	13.7761	3.8852	ND	732
SNU-61	CVCL_5078	Large Intestine	Colorectal Carcinoma	Adenocarcinoma	0	Rectal Adenocarcinoma	DP	10.4253	3.51415	Positive	32.795	5.07874	Positive	0.116156	Negative	0.09711	Infrequent	Positive	Positive	0.653	0.725087	3.3	2.10434	ND	ND	ND	46
SW626	CVCL_1725	Large Intestine	Colorectal Carcinoma	Adenocarcinoma	0	Colon Adenocarcinoma	Other_TMM modulation	3.38477	2.1325	Low Positive	36.4383	5.22644	Positive	ND	ND	ND	ND	Positive	Positive	ND	ND	15.3951	4.03519	11.2539	3.61517	-182.252	131
SW1417	CVCL_1717	Large Intestine	Colorectal Carcinoma	Adenocarcinoma	0	Colon Adenocarcinoma	Other_TMM modulation	2.8066	1.9285	Low Positive	15.6099	4.05398	Positive	0.116805	Negative	0.0498707	Infrequent	Positive	Positive	0.3848	0.469678	6.30064	2.86802	3.08935	2.03187	-67.1331	31
LS1034	CVCL_1382	Large Intestine	Colorectal Carcinoma	Adenocarcinoma	0	Cecum Adenocarcinoma	TEL	0.107835	0.147743	Negative	12.91	3.79805	Positive	ND	ND	ND	ND	ND	ND	ND	ND	33.5	5.10852	ND	ND	ND	171
NCI-H747	CVCL_1587	Large Intestine	Colorectal Carcinoma	Adenocarcinoma	0	Cecum Adenocarcinoma	TEL	0.146083	0.196711	Negative	43.93	5.48961	Positive	ND	ND	ND	ND	ND	ND	ND	ND	2.7	1.88753	ND	ND	ND	362
NCI-H716	CVCL_1581	Large Intestine	Colorectal Carcinoma	Adenocarcinoma	0	Cecum Adenocarcinoma	TEL	0.1	0.137504	Negative	102.09	6.68776	Positive	ND	ND	ND	ND	ND	ND	ND	ND	3.5	2.16993	ND	ND	ND	531
SNU-C2B	CVCL_1710	Large Intestine	Colorectal Carcinoma	Adenocarcinoma	0	Cecum Adenocarcinoma	TEL	0.1	0.137504	Negative	103.59	6.7086	Positive	ND	ND	ND	ND	ND	ND	ND	ND	10.7	3.54844	ND	ND	ND	536
NCI-H508	CVCL_1564	Large Intestine	Colorectal Carcinoma	Adenocarcinoma	0	Cecum Adenocarcinoma	TEL	0.1	0.137504	Negative	124.82	6.97522	Positive	ND	ND	ND	ND	ND	ND	ND	ND	5.7	2.74416	ND	ND	ND	575
LS-513	CVCL_1386	Large Intestine	Colorectal Carcinoma	Adenocarcinoma	0	Cecum Adenocarcinoma	TEL	0.1	0.137504	Negative	168.55	7.40557	Positive	ND	ND	ND	ND	ND	ND	ND	ND	3.6	2.20163	ND	ND	ND	649
LS-411N	CVCL_1385	Large Intestine	Colorectal Carcinoma	Adenocarcinoma	0	Cecum Adenocarcinoma	TEL	0.1	0.137504	Negative	314.42	8.30113	Positive	ND	ND	ND	ND	ND	ND	ND	ND	4.3	2.40599	ND	ND	ND	766
SNU-C5	CVCL_5112	Large Intestine	Colorectal Carcinoma	Adenocarcinoma	0	Cecum Adenocarcinoma	TEL	0.1	0.137504	Negative	1644.6	10.6844	Positive	ND	ND	ND	ND	ND	ND	ND	ND	6.1	2.82782	ND	ND	ND	957
HCT-15	CVCL_0292	Large Intestine	Colorectal Carcinoma	Adenocarcinoma	0	Colon Adenocarcinoma	TEL	0.731992	0.792432	Negative	61.2872	5.96086	Positive	ND	ND	ND	ND	Positive	Positive	ND	ND	8.92332	3.31082	9.38935	3.37703	ND	538
SW48	CVCL_1724	Large Intestine	Colorectal Carcinoma	Adenocarcinoma	0	Colon Adenocarcinoma	TEL	0.152353	0.204583	Negative	80.44	6.34767	Positive	ND	ND	ND	ND	Positive	Positive	ND	ND	10.8428	3.56593	6.90054	2.98195	ND	451
CCK-81	CVCL_2873	Large Intestine	Colorectal Carcinoma	Adenocarcinoma	0	Colon Adenocarcinoma	TEL	0.751561	0.808641	Negative	148.102	7.22016	Positive	ND	ND	ND	ND	Positive	Positive	ND	ND	9.93501	3.45088	9.46501	3.3875	ND	723
SNU-81	CVCL_5098	Large Intestine	Colorectal Carcinoma	Adenocarcinoma	0	Colon Adenocarcinoma	TEL	0.1	0.137504	Negative	4.27806	2.40001	Low Positive	ND	ND	ND	ND	ND	ND	ND	ND	9.6	3.40599	ND	ND	ND	82
C2BBe1	CVCL_1096	Large Intestine	Colorectal Carcinoma	Adenocarcinoma	0	Colon Adenocarcinoma	TEL	0.1	0.137504	Negative	7.31258	3.0553	Low Positive	ND	ND	ND	ND	ND	ND	ND	ND	3.8	2.26303	ND	ND	ND	112
T84	CVCL_0555	Large Intestine	Colorectal Carcinoma	Adenocarcinoma	0	Colon Adenocarcinoma	TEL	0.1	0.137504	Negative	11.63	3.65878	Positive	ND	ND	ND	ND	ND	ND	ND	ND	2.9	1.96347	ND	ND	ND	153
SNU-C1	CVCL_1708	Large Intestine	Colorectal Carcinoma	Adenocarcinoma	0	Colon Adenocarcinoma	TEL	0.1	0.137504	Negative	12.94	3.80116	Positive	ND	ND	ND	ND	ND	ND	ND	ND	2	1.58496	ND	ND	ND	173
COLO-205	CVCL_0218	Large Intestine	Colorectal Carcinoma	Adenocarcinoma	0	Colon Adenocarcinoma	TEL	0.427468	0.513459	Negative	16.18	4.10266	Positive	ND	ND	ND	ND	ND	ND	ND	ND	4.9	2.56071	ND	ND	ND	198
LS-123	CVCL_1383	Large Intestine	Colorectal Carcinoma	Adenocarcinoma	0	Colon Adenocarcinoma	TEL	0.338779	0.420918	Negative	24.24	4.65764	Positive	ND	ND	ND	ND	ND	ND	ND	ND	0.6	0.678072	ND	ND	ND	261
SW948	CVCL_0632	Large Intestine	Colorectal Carcinoma	Adenocarcinoma	0	Colon Adenocarcinoma	TEL	0.185456	0.245442	Negative	26.9	4.80219	Positive	ND	ND	ND	ND	ND	ND	ND	ND	6.3	2.8679	ND	ND	ND	275
LS-180	CVCL_0397	Large Intestine	Colorectal Carcinoma	Adenocarcinoma	0	Colon Adenocarcinoma	TEL	0.309271	0.388764	Negative	30.42	4.97361	Positive	ND	ND	ND	ND	ND	ND	ND	ND	9.1	3.33628	ND	ND	ND	294
SW1116	CVCL_0544	Large Intestine	Colorectal Carcinoma	Adenocarcinoma	0	Colon Adenocarcinoma	TEL	0.1	0.137504	Negative	39.76	5.34908	Positive	ND	ND	ND	ND	ND	ND	ND	ND	2.3	1.72247	ND	ND	ND	343
SK-CO-1	CVCL_0626	Large Intestine	Colorectal Carcinoma	Adenocarcinoma	0	Colon Adenocarcinoma	TEL	0.1	0.137504	Negative	42.38	5.43896	Positive	ND	ND	ND	ND	ND	ND	ND	ND	0.8	0.847997	ND	ND	ND	356
CL-11	CVCL_1978	Large Intestine	Colorectal Carcinoma	Adenocarcinoma	0	Colon Adenocarcinoma	TEL	0.133526	0.180817	Negative	56.24	5.83895	Positive	ND	ND	ND	ND	ND	ND	ND	ND	3.4	2.1375	ND	ND	ND	402
SNU-407	CVCL_5058	Large Intestine	Colorectal Carcinoma	Adenocarcinoma	0	Colon Adenocarcinoma	TEL	0.1	0.137504	Negative	101.58	6.68061	Positive	ND	ND	ND	ND	ND	ND	ND	ND	5.2	2.63227	ND	ND	ND	528
GP5d	CVCL_1235	Large Intestine	Colorectal Carcinoma	Adenocarcinoma	0	Colon Adenocarcinoma	TEL	0.640212	0.713883	Negative	156.7	7.30104	Positive	ND	ND	ND	ND	ND	ND	ND	ND	36.8	5.24031	ND	ND	ND	626
HT-29	CVCL_0320	Large Intestine	Colorectal Carcinoma	Adenocarcinoma	0	Colon Adenocarcinoma	TEL	0.17923	0.237845	Negative	159.12	7.32301	Positive	ND	ND	ND	ND	ND	ND	ND	ND	9.3	3.36457	ND	ND	ND	633
SNU-175	CVCL_5031	Large Intestine	Colorectal Carcinoma	Adenocarcinoma	0	Colon Adenocarcinoma	TEL	0.284799	0.361542	Negative	167.85	7.3996	Positive	ND	ND	ND	ND	ND	ND	ND	ND	2.7	1.88753	ND	ND	ND	645
LoVo	CVCL_0399	Large Intestine	Colorectal Carcinoma	Adenocarcinoma	0	Colon Adenocarcinoma	TEL	0.1	0.137504	Negative	273.228	8.09923	Positive	ND	ND	ND	ND	ND	ND	ND	ND	5.06443	2.60037	ND	ND	ND	726
CW-2	CVCL_1151	Large Intestine	Colorectal Carcinoma	Adenocarcinoma	0	Colon Adenocarcinoma	TEL	0.690038	0.757056	Negative	358.93	8.49157	Positive	ND	ND	ND	ND	ND	ND	ND	ND	52.7	5.74685	ND	ND	ND	791
SW620	CVCL_0547	Large Intestine	Colorectal Carcinoma	Adenocarcinoma	0	Colon Adenocarcinoma	TEL	0.1	0.137504	Negative	367.65	8.52611	Positive	ND	ND	ND	ND	ND	ND	ND	ND	2.3	1.72247	ND	ND	ND	794
COLO-320-HSR	CVCL_0220	Large Intestine	Colorectal Carcinoma	Adenocarcinoma	0	Colon Adenocarcinoma	TEL	0.422203	0.508128	Negative	763.56	9.57849	Positive	ND	ND	ND	ND	ND	ND	ND	ND	17.1	4.17792	ND	ND	ND	884
HCC2998	CVCL_1266	Large Intestine	Colorectal Carcinoma	Adenocarcinoma	0	Colon Adenocarcinoma	TEL	0.1	0.137504	Negative	1046.69	10.033	Positive	ND	ND	ND	ND	ND	ND	ND	ND	11.4742	3.64088	7.38269	3.06741	ND	958
CaR-1	CVCL_1116	Large Intestine	Colorectal Carcinoma	Adenocarcinoma	0	Rectal Adenocarcinoma	TEL	0.427772	0.513766	Negative	5.05	2.59694	Low Positive	ND	ND	ND	ND	ND	ND	ND	ND	2.3	1.72247	ND	ND	ND	85
SNU-283	CVCL_5044	Large Intestine	Colorectal Carcinoma	Adenocarcinoma	0	Rectal Adenocarcinoma	TEL	0.270328	0.345201	Negative	32.44	5.0635	Positive	ND	ND	ND	ND	ND	ND	ND	ND	9.1	3.33628	ND	ND	ND	305
SW1463	CVCL_1718	Large Intestine	Colorectal Carcinoma	Adenocarcinoma	0	Rectal Adenocarcinoma	TEL	0.1	0.137504	Negative	75.51	6.25758	Positive	ND	ND	ND	ND	ND	ND	ND	ND	2.8	1.926	ND	ND	ND	462
RCM-1	CVCL_1648	Large Intestine	Colorectal Carcinoma	Adenocarcinoma	0	Rectal Adenocarcinoma	TEL	0.258729	0.331968	Negative	89.72	6.50335	Positive	ND	ND	ND	ND	ND	ND	ND	ND	2.2	1.67807	ND	ND	ND	492
SW837	CVCL_1729	Large Intestine	Colorectal Carcinoma	Adenocarcinoma	0	Rectal Adenocarcinoma	TEL	0.93558	0.952766	Negative	417.98	8.71074	Positive	ND	ND	ND	ND	ND	ND	ND	ND	7.7	3.12102	ND	ND	ND	818
COLO-678	CVCL_1129	Large Intestine	Colorectal Carcinoma	Carcinoma Type Unknown	0	0	TEL	0.157032	0.210428	Negative	7.48	3.08406	Low Positive	ND	ND	ND	ND	ND	ND	ND	ND	3.8	2.26303	ND	ND	ND	115
MDST8	CVCL_2588	Large Intestine	Colorectal Carcinoma	Carcinoma Type Unknown	0	0	TEL	0.22285	0.290248	Negative	9.7	3.41954	Low Positive	ND	ND	ND	ND	ND	ND	ND	ND	17.4	4.20163	ND	ND	ND	128
DiFi	CVCL_6895	Large Intestine	Colorectal Carcinoma	Carcinoma Type Unknown	0	0	TEL	0.1	0.137504	Negative	21.76	4.50843	Positive	ND	ND	ND	ND	ND	ND	ND	ND	4.4	2.43296	ND	ND	ND	245
HT55	CVCL_1294	Large Intestine	Colorectal Carcinoma	Carcinoma Type Unknown	0	0	TEL	0.1	0.137504	Negative	60.53	5.94322	Positive	ND	ND	ND	ND	ND	ND	ND	ND	22	4.52356	ND	ND	ND	415
KM12	CVCL_1331	Large Intestine	Colorectal Carcinoma	Carcinoma Type Unknown	0	0	TEL	0.1	0.137504	Negative	80.3	6.34518	Positive	ND	ND	ND	ND	ND	ND	ND	ND	3.1	2.03562	ND	ND	ND	475
RKO	CVCL_0504	Large Intestine	Colorectal Carcinoma	Carcinoma Type Unknown	0	0	TEL	0.1	0.137504	Negative	117.89	6.89348	Positive	ND	ND	ND	ND	ND	ND	ND	ND	3.2	2.07039	ND	ND	ND	561
HT-115	CVCL_2520	Large Intestine	Colorectal Carcinoma	Carcinoma Type Unknown	0	0	TEL	0.1	0.137504	Negative	268.77	8.07559	Positive	ND	ND	ND	ND	ND	ND	ND	ND	5.3	2.65535	ND	ND	ND	740
HCT-116	CVCL_0291	Large Intestine	Colorectal Carcinoma	Carcinoma Type Unknown	0	0	TEL	0.13036	0.176782	Negative	446.02	8.8042	Positive	ND	ND	ND	ND	ND	ND	ND	ND	7.4	3.07039	ND	ND	ND	860
SNU-387	CVCL_0250	Liver	Hepatocellular Carcinoma	Adenocarcinoma	0	0	DP	4.19982	2.37846	Low Positive	6.91629	2.98482	Low Positive	0.453249	Dim	0.0149693	Infrequent	Positive	Positive	0.5636	0.644871	54.3296	5.78998	18.8612	4.31188	ND	49
SNU-475	CVCL_0497	Liver	Hepatocellular Carcinoma	Adenocarcinoma	0	0	Other_DN then TEL	0.1	0.137504	Negative	7.34593	3.06107	Low Positive	0.147535	Negative	ND	ND	Positive	Positive	0.3358	0.417704	4.7	2.51096	3.88816	2.28929	-49.3469	42
SK-HEP-1	CVCL_0525	Liver	Hepatocellular Carcinoma	Adenocarcinoma	0	0	TEL	0.1	0.137504	Negative	81.86	6.3726	Positive	ND	ND	ND	ND	ND	ND	ND	ND	2.2	1.67807	ND	ND	ND	481
JHH-2	CVCL_2786	Liver	Hepatocellular Carcinoma	Adenocarcinoma	0	0	TEL	0.1	0.137504	Negative	85.32	6.43162	Positive	ND	ND	ND	ND	ND	ND	ND	ND	1.5	1.32193	ND	ND	ND	487
HLE	CVCL_1281	Liver	Hepatocellular Carcinoma	Adenocarcinoma	0	0	TEL	0.458034	0.544024	Negative	94.46	6.57682	Positive	ND	ND	ND	ND	ND	ND	ND	ND	5.5	2.70044	ND	ND	ND	507
SNU-398	CVCL_0077	Liver	Hepatocellular Carcinoma	Adenocarcinoma	0	0	TEL	0.1	0.137504	Negative	112.26	6.82349	Positive	ND	ND	ND	ND	ND	ND	ND	ND	1.2	1.1375	ND	ND	ND	552
SNU-423	CVCL_0366	Liver	Hepatocellular Carcinoma	Adenocarcinoma	0	0	TEL	0.1	0.137504	Negative	122.03	6.94287	Positive	ND	ND	ND	ND	ND	ND	ND	ND	3.4	2.1375	ND	ND	ND	571
JHH-1	CVCL_2785	Liver	Hepatocellular Carcinoma	Adenocarcinoma	0	0	TEL	0.1	0.137504	Negative	132.9	7.06501	Positive	ND	ND	ND	ND	ND	ND	ND	ND	3.4	2.1375	ND	ND	ND	587
Hep3B2-1-7	CVCL_0326	Liver	Hepatocellular Carcinoma	Adenocarcinoma	0	0	TEL	0.142747	0.192506	Negative	159.71	7.32832	Positive	ND	ND	ND	ND	ND	ND	ND	ND	6.1	2.82782	ND	ND	ND	634
JHH-6	CVCL_2788	Liver	Hepatocellular Carcinoma	Adenocarcinoma	0	0	TEL	0.411715	0.497449	Negative	167.86	7.39968	Positive	ND	ND	ND	ND	ND	ND	ND	ND	4.5	2.45943	ND	ND	ND	646
PLC-PRF-5	CVCL_0485	Liver	Hepatocellular Carcinoma	Adenocarcinoma	0	0	TEL	0.269597	0.344371	Negative	196.56	7.62615	Positive	ND	ND	ND	ND	ND	ND	ND	ND	8.31719	3.2199	6.87337	2.97698	ND	920
JHH-4	CVCL_2787	Liver	Hepatocellular Carcinoma	Adenocarcinoma	0	0	TEL	0.1	0.137504	Negative	214.67	7.75268	Positive	ND	ND	ND	ND	ND	ND	ND	ND	3.3	2.10434	ND	ND	ND	698
SNU-449	CVCL_0454	Liver	Hepatocellular Carcinoma	Adenocarcinoma	0	0	TEL	0.1	0.137504	Negative	241.55	7.92214	Positive	ND	ND	ND	ND	ND	ND	ND	ND	1.3	1.20163	ND	ND	ND	724
HuH-7	CVCL_0336	Liver	Hepatocellular Carcinoma	Adenocarcinoma	0	0	TEL	0.975496	0.982215	Negative	303.13	8.24854	Positive	ND	ND	ND	ND	ND	ND	ND	ND	58.6	5.89724	ND	ND	ND	761
huH-1	CVCL_2956	Liver	Hepatocellular Carcinoma	Adenocarcinoma	0	0	TEL	0.151228	0.203174	Negative	385.45	8.59414	Positive	ND	ND	ND	ND	ND	ND	ND	ND	8.2	3.20163	ND	ND	ND	802
JHH-7	CVCL_2805	Liver	Hepatocellular Carcinoma	Adenocarcinoma	0	0	TEL	0.44556	0.531628	Negative	740.64	9.53458	Positive	ND	ND	ND	ND	ND	ND	ND	ND	51.6	5.71699	ND	ND	ND	879
C3A	CVCL_1098	Liver	Hepatoblastoma	Other Neoplasm	0	0	TEL	0.1	0.137504	Negative	190.44	7.58075	Positive	ND	ND	ND	ND	ND	ND	ND	ND	6.7	2.94486	ND	ND	ND	676
SK-LU-1	CVCL_0629	Lung	Non-Small Cell Lung Carcinoma	Adenocarcinoma	0	Lung Adenocarcinoma	ALT	103.551	6.70806	Positive	0.1	0.137504	Negative	1.31535	Positive	ND	ND	Positive	Positive	0.644	0.71721	49.6	5.66107	23.6758	4.62502	ND	8
EMC-BAC-1	CVCL_X486	Lung	Non-Small Cell Lung Carcinoma	Carcinoma Type Unknown	0	0	ALT LOW	3.50919	2.17287	Low Positive	0.12311	0.167499	Negative	1.30694	Positive	0.0181882	Negative	Positive	Positive	1.217	1.14861	127	7	33.5373	5.11008	-23.0656	20
HOP-92	CVCL_1286	Lung	Non-Small Cell Lung Carcinoma	Carcinoma Type Unknown	0	0	DN	0.1	0.137504	Negative	0.1	0.137504	Negative	ND	ND	ND	ND	Positive	Positive	ND	ND	1.9	1.53605	4.85999	2.5509	-73.8115	38
IST-SL2	CVCL_1314	Lung	Small Cell Lung Carcinoma	Neuroendocrine Neoplasm	0	0	DN	1.10231	1.07197	Negative	0.246147	0.317474	Negative	0.0015625	Negative	0.00106095	Negative	Positive	Positive	0.5661	0.647176	81.2	6.36107	33.4707	5.1073	-75.8661	27
NCI-H2342	CVCL_1549	Lung	Non-Small Cell Lung Carcinoma	Adenocarcinoma	0	Lung Adenocarcinoma	DP	2.56652	1.83452	Low Positive	249.703	7.96983	Positive	0.0445388	Negative	0.0405956	Infrequent	Positive	Positive	0.5536	0.635615	30.1687	4.96203	ND	ND	ND	756
NCI-H1694	CVCL_1489	Lung	Small Cell Lung Carcinoma	Neuroendocrine Neoplasm	0	0	DP	10.6942	3.54772	Positive	127.104	7.00117	Positive	0.0794969	Infrequent	0.422749	Positive	Positive	Positive	0.3041	0.383055	7.1103	3.01976	ND	ND	ND	48
NCI-H748	CVCL_1588	Lung	Small Cell Lung Carcinoma	Neuroendocrine Neoplasm	0	0	DP	4.86713	2.55266	Low Positive	303.91	8.25224	Positive	ND	ND	ND	ND	ND	ND	ND	ND	1.7	1.43296	ND	ND	ND	53
NCI-H1703	CVCL_1490	Lung	Non-Small Cell Lung Carcinoma	Squamous Cell Carcinoma	0	Squamous Cell Lung Carcinoma	DP	3.05974	2.02139	Low Positive	213.305	7.74352	Positive	0.412941	Dim	0.00233687	Negative	Positive	Positive	0.558084	0.639773	54.0756	5.78334	20.8558	4.44995	ND	60
RERF-LC-KJ	CVCL_1654	Lung	Non-Small Cell Lung Carcinoma	Adenocarcinoma	0	Lung Adenocarcinoma	TEL	0.1	0.137504	Negative	10.4859	3.52179	Positive	ND	ND	ND	ND	Positive	Positive	ND	ND	12.1	3.71149	9.73	3.42358	-91.7099	43
RERF-LC-MS	CVCL_1655	Lung	Non-Small Cell Lung Carcinoma	Adenocarcinoma	0	Lung Adenocarcinoma	TEL	0.1	0.137504	Negative	4.74274	2.52174	Low Positive	ND	ND	ND	ND	ND	ND	ND	ND	4.9	2.56071	ND	ND	ND	83
NCI-H1568	CVCL_1476	Lung	Non-Small Cell Lung Carcinoma	Adenocarcinoma	0	Lung Adenocarcinoma	TEL	0.888664	0.917366	Negative	6.42058	2.89153	Low Positive	ND	ND	ND	ND	ND	ND	ND	ND	9	3.32193	ND	ND	ND	100
NCI-H2228	CVCL_1543	Lung	Non-Small Cell Lung Carcinoma	Adenocarcinoma	0	Lung Adenocarcinoma	TEL	0.1	0.137504	Negative	11.32	3.62293	Positive	ND	ND	ND	ND	ND	ND	ND	ND	2.6	1.848	ND	ND	ND	150
NCI-H322M	CVCL_1557	Lung	Non-Small Cell Lung Carcinoma	Adenocarcinoma	0	Lung Adenocarcinoma	TEL	0.1	0.137504	Negative	12.2	3.72247	Positive	ND	ND	ND	ND	ND	ND	ND	ND	2.7	1.88753	ND	ND	ND	161
NCI-H1666	CVCL_1485	Lung	Non-Small Cell Lung Carcinoma	Adenocarcinoma	0	Lung Adenocarcinoma	TEL	0.216647	0.282911	Negative	12.73	3.77926	Positive	ND	ND	ND	ND	ND	ND	ND	ND	2	1.58496	ND	ND	ND	170
NCI-H1650	CVCL_1483	Lung	Non-Small Cell Lung Carcinoma	Adenocarcinoma	0	Lung Adenocarcinoma	TEL	0.229974	0.298628	Negative	13.62	3.86987	Positive	ND	ND	ND	ND	ND	ND	ND	ND	3.1	2.03562	ND	ND	ND	180
LXF-289	CVCL_1394	Lung	Non-Small Cell Lung Carcinoma	Adenocarcinoma	0	Lung Adenocarcinoma	TEL	0.396679	0.482	Negative	15.83	4.07296	Positive	ND	ND	ND	ND	ND	ND	ND	ND	6.5	2.90689	ND	ND	ND	193
NCI-H2085	CVCL_1523	Lung	Non-Small Cell Lung Carcinoma	Adenocarcinoma	0	Lung Adenocarcinoma	TEL	0.1	0.137504	Negative	18.73	4.30232	Positive	ND	ND	ND	ND	ND	ND	ND	ND	3.3	2.10434	ND	ND	ND	221
NCI-H1838	CVCL_1499	Lung	Non-Small Cell Lung Carcinoma	Adenocarcinoma	0	Lung Adenocarcinoma	TEL	1.85425	1.51311	Negative	20.355	4.4165	Positive	ND	ND	ND	ND	ND	ND	ND	ND	2.1197	1.64141	2.79359	1.92357	ND	306
NCI-H2347	CVCL_1550	Lung	Non-Small Cell Lung Carcinoma	Adenocarcinoma	0	Lung Adenocarcinoma	TEL	0.1	0.137504	Negative	22.66	4.56438	Positive	ND	ND	ND	ND	ND	ND	ND	ND	2.4	1.76553	ND	ND	ND	249
SW1573	CVCL_1720	Lung	Non-Small Cell Lung Carcinoma	Adenocarcinoma	0	Lung Adenocarcinoma	TEL	0.1	0.137504	Negative	22.77	4.57107	Positive	ND	ND	ND	ND	ND	ND	ND	ND	3.3	2.10434	ND	ND	ND	250
HOP-62	CVCL_1285	Lung	Non-Small Cell Lung Carcinoma	Adenocarcinoma	0	Lung Adenocarcinoma	TEL	0.1	0.137504	Negative	25.86	4.74739	Positive	ND	ND	ND	ND	ND	ND	ND	ND	3.2	2.07039	ND	ND	ND	265
HCC-827	CVCL_2063	Lung	Non-Small Cell Lung Carcinoma	Adenocarcinoma	0	Lung Adenocarcinoma	TEL	0.1	0.137504	Negative	25.91	4.75007	Positive	ND	ND	ND	ND	ND	ND	ND	ND	2.2	1.67807	ND	ND	ND	266
H3255	CVCL_6831	Lung	Non-Small Cell Lung Carcinoma	Adenocarcinoma	0	Lung Adenocarcinoma	TEL	0.1	0.137504	Negative	26.7	4.79181	Positive	ND	ND	ND	ND	ND	ND	ND	ND	3.7	2.23266	ND	ND	ND	271
NCI-H1793	CVCL_1496	Lung	Non-Small Cell Lung Carcinoma	Adenocarcinoma	0	Lung Adenocarcinoma	TEL	0.1	0.137504	Negative	28.73	4.89385	Positive	ND	ND	ND	ND	ND	ND	ND	ND	2	1.58496	ND	ND	ND	283
Calu-6	CVCL_0236	Lung	Non-Small Cell Lung Carcinoma	Adenocarcinoma	0	Lung Adenocarcinoma	TEL	0.1	0.137504	Negative	28.7686	4.89572	Positive	ND	ND	ND	ND	ND	ND	ND	ND	1.93424	1.55299	ND	ND	ND	181
HCC-78	CVCL_2061	Lung	Non-Small Cell Lung Carcinoma	Adenocarcinoma	0	Lung Adenocarcinoma	TEL	0.316643	0.396864	Negative	35.34	5.18349	Positive	ND	ND	ND	ND	ND	ND	ND	ND	1.3	1.20163	ND	ND	ND	321
NCI-H2122	CVCL_1531	Lung	Non-Small Cell Lung Carcinoma	Adenocarcinoma	0	Lung Adenocarcinoma	TEL	0.1	0.137504	Negative	37.36	5.26153	Positive	ND	ND	ND	ND	ND	ND	ND	ND	4.5	2.45943	ND	ND	ND	331
201T	CVCL_X481	Lung	Non-Small Cell Lung Carcinoma	Adenocarcinoma	0	Lung Adenocarcinoma	TEL	0.1	0.137504	Negative	45.62	5.54288	Positive	ND	ND	ND	ND	ND	ND	ND	ND	2.9	1.96347	ND	ND	ND	368
NCI-H1781	CVCL_1494	Lung	Non-Small Cell Lung Carcinoma	Adenocarcinoma	0	Lung Adenocarcinoma	TEL	0.1	0.137504	Negative	47.89	5.61147	Positive	ND	ND	ND	ND	ND	ND	ND	ND	6.1	2.82782	ND	ND	ND	379
NCI-H1648	CVCL_1482	Lung	Non-Small Cell Lung Carcinoma	Adenocarcinoma	0	Lung Adenocarcinoma	TEL	0.354918	0.438205	Negative	52.37	5.73796	Positive	ND	ND	ND	ND	ND	ND	ND	ND	1.4	1.26303	ND	ND	ND	389
NCI-H1623	CVCL_1481	Lung	Non-Small Cell Lung Carcinoma	Adenocarcinoma	0	Lung Adenocarcinoma	TEL	0.27043	0.345317	Negative	52.55	5.74281	Positive	ND	ND	ND	ND	ND	ND	ND	ND	2.1	1.63227	ND	ND	ND	390
NCI-H1693	CVCL_1488	Lung	Non-Small Cell Lung Carcinoma	Adenocarcinoma	0	Lung Adenocarcinoma	TEL	0.1	0.137504	Negative	58.83	5.9028	Positive	ND	ND	ND	ND	ND	ND	ND	ND	5	2.58496	ND	ND	ND	412
COR-L105	CVCL_1138	Lung	Non-Small Cell Lung Carcinoma	Adenocarcinoma	0	Lung Adenocarcinoma	TEL	0.1	0.137504	Negative	64.2	6.0268	Positive	ND	ND	ND	ND	ND	ND	ND	ND	4.5	2.45943	ND	ND	ND	425
NCI-H1944	CVCL_1508	Lung	Non-Small Cell Lung Carcinoma	Adenocarcinoma	0	Lung Adenocarcinoma	TEL	0.1	0.137504	Negative	65.27	6.05028	Positive	ND	ND	ND	ND	ND	ND	ND	ND	3.9	2.29278	ND	ND	ND	427
NCI-H2405	CVCL_1551	Lung	Non-Small Cell Lung Carcinoma	Adenocarcinoma	0	Lung Adenocarcinoma	TEL	0.10982	0.150326	Negative	69.37	6.13689	Positive	ND	ND	ND	ND	ND	ND	ND	ND	5.3	2.65535	ND	ND	ND	440
NCI-H1755	CVCL_1492	Lung	Non-Small Cell Lung Carcinoma	Adenocarcinoma	0	Lung Adenocarcinoma	TEL	0.1	0.137504	Negative	70.18	6.1534	Positive	ND	ND	ND	ND	ND	ND	ND	ND	1	1	ND	ND	ND	443
NCI-H2291	CVCL_1546	Lung	Non-Small Cell Lung Carcinoma	Adenocarcinoma	0	Lung Adenocarcinoma	TEL	0.861422	0.896405	Negative	79.511	6.33111	Positive	ND	ND	ND	ND	ND	ND	ND	ND	3.02568	2.00923	ND	ND	ND	530
NCI-H522	CVCL_1567	Lung	Non-Small Cell Lung Carcinoma	Adenocarcinoma	0	Lung Adenocarcinoma	TEL	0.122447	0.166647	Negative	79.69	6.33432	Positive	ND	ND	ND	ND	ND	ND	ND	ND	1.1	1.07039	ND	ND	ND	474
NCI-H1435	CVCL_1470	Lung	Non-Small Cell Lung Carcinoma	Adenocarcinoma	0	Lung Adenocarcinoma	TEL	0.1	0.137504	Negative	82.88	6.39025	Positive	ND	ND	ND	ND	ND	ND	ND	ND	3.7	2.23266	ND	ND	ND	484
NCI-H1993	CVCL_1512	Lung	Non-Small Cell Lung Carcinoma	Adenocarcinoma	0	Lung Adenocarcinoma	TEL	0.1	0.137504	Negative	83.49	6.40071	Positive	ND	ND	ND	ND	ND	ND	ND	ND	7.8	3.1375	ND	ND	ND	485
EKVX	CVCL_1195	Lung	Non-Small Cell Lung Carcinoma	Adenocarcinoma	0	Lung Adenocarcinoma	TEL	0.1	0.137504	Negative	92.84	6.55213	Positive	ND	ND	ND	ND	ND	ND	ND	ND	3.8	2.26303	ND	ND	ND	501
PC-3_[JPC-3]	CVCL_S982	Lung	Non-Small Cell Lung Carcinoma	Adenocarcinoma	0	Lung Adenocarcinoma	TEL	0.218155	0.284698	Negative	101.14	6.6744	Positive	ND	ND	ND	ND	ND	ND	ND	ND	1.1	1.07039	ND	ND	ND	527
Calu-3	CVCL_0609	Lung	Non-Small Cell Lung Carcinoma	Adenocarcinoma	0	Lung Adenocarcinoma	TEL	0.1	0.137504	Negative	103.73	6.71053	Positive	ND	ND	ND	ND	ND	ND	ND	ND	1.6	1.37851	ND	ND	ND	537
NCI-H441	CVCL_1561	Lung	Non-Small Cell Lung Carcinoma	Adenocarcinoma	0	Lung Adenocarcinoma	TEL	0.13712	0.185385	Negative	105.38	6.73308	Positive	ND	ND	ND	ND	ND	ND	ND	ND	2.5	1.80735	ND	ND	ND	539
NCI-H358	CVCL_1559	Lung	Non-Small Cell Lung Carcinoma	Adenocarcinoma	0	Lung Adenocarcinoma	TEL	1.12939	1.09044	Negative	107.81	6.76567	Positive	ND	ND	ND	ND	ND	ND	ND	ND	2.8	1.926	ND	ND	ND	546
VMRC-LCD	CVCL_1787	Lung	Non-Small Cell Lung Carcinoma	Adenocarcinoma	0	Lung Adenocarcinoma	TEL	0.1	0.137504	Negative	111.04	6.80787	Positive	ND	ND	ND	ND	ND	ND	ND	ND	4.8	2.53605	ND	ND	ND	550
NCI-H1734	CVCL_1491	Lung	Non-Small Cell Lung Carcinoma	Adenocarcinoma	0	Lung Adenocarcinoma	TEL	0.1	0.137504	Negative	124.23	6.96844	Positive	ND	ND	ND	ND	ND	ND	ND	ND	2	1.58496	ND	ND	ND	574
NCI-H1563	CVCL_1475	Lung	Non-Small Cell Lung Carcinoma	Adenocarcinoma	0	Lung Adenocarcinoma	TEL	0.689139	0.756288	Negative	138.18	7.12081	Positive	ND	ND	ND	ND	ND	ND	ND	ND	16.9	4.16189	ND	ND	ND	597
ABC-1	CVCL_1066	Lung	Non-Small Cell Lung Carcinoma	Adenocarcinoma	0	Lung Adenocarcinoma	TEL	0.1	0.137504	Negative	152.65	7.2635	Positive	ND	ND	ND	ND	ND	ND	ND	ND	7.3	3.05311	ND	ND	ND	621
NCI-H1437	CVCL_1472	Lung	Non-Small Cell Lung Carcinoma	Adenocarcinoma	0	Lung Adenocarcinoma	TEL	0.1	0.137504	Negative	157.65	7.3097	Positive	ND	ND	ND	ND	ND	ND	ND	ND	13.8	3.88753	ND	ND	ND	628
NCI-H838	CVCL_1594	Lung	Non-Small Cell Lung Carcinoma	Adenocarcinoma	0	Lung Adenocarcinoma	TEL	0.152315	0.204536	Negative	200.86	7.65721	Positive	ND	ND	ND	ND	ND	ND	ND	ND	1.2	1.1375	ND	ND	ND	688
NCI-H2030	CVCL_1517	Lung	Non-Small Cell Lung Carcinoma	Adenocarcinoma	0	Lung Adenocarcinoma	TEL	0.444422	0.530492	Negative	204.92	7.68594	Positive	ND	ND	ND	ND	ND	ND	ND	ND	7	3	ND	ND	ND	692
NCI-H1975	CVCL_1511	Lung	Non-Small Cell Lung Carcinoma	Adenocarcinoma	0	Lung Adenocarcinoma	TEL	0.152252	0.204456	Negative	216.58	7.7654	Positive	ND	ND	ND	ND	ND	ND	ND	ND	14.3	3.93546	ND	ND	ND	700
NCI-H1573	CVCL_1478	Lung	Non-Small Cell Lung Carcinoma	Adenocarcinoma	0	Lung Adenocarcinoma	TEL	0.1	0.137504	Negative	235.22	7.88399	Positive	ND	ND	ND	ND	ND	ND	ND	ND	34.7	5.15785	ND	ND	ND	712
LC-2-ad	CVCL_1373	Lung	Non-Small Cell Lung Carcinoma	Adenocarcinoma	0	Lung Adenocarcinoma	TEL	0.237504	0.307433	Negative	238.8	7.90569	Positive	ND	ND	ND	ND	ND	ND	ND	ND	1.2	1.1375	ND	ND	ND	721
NCI-H2087	CVCL_1524	Lung	Non-Small Cell Lung Carcinoma	Adenocarcinoma	0	Lung Adenocarcinoma	TEL	0.1	0.137504	Negative	266.76	8.0648	Positive	ND	ND	ND	ND	ND	ND	ND	ND	4.1	2.3505	ND	ND	ND	737
A427	CVCL_1055	Lung	Non-Small Cell Lung Carcinoma	Adenocarcinoma	0	Lung Adenocarcinoma	TEL	0.1	0.137504	Negative	286.5	8.16742	Positive	ND	ND	ND	ND	ND	ND	ND	ND	3.6	2.20163	ND	ND	ND	752
NCI-H1651	CVCL_1484	Lung	Non-Small Cell Lung Carcinoma	Adenocarcinoma	0	Lung Adenocarcinoma	TEL	1.2284	1.15601	Negative	288.64	8.17812	Positive	ND	ND	ND	ND	ND	ND	ND	ND	7.6	3.10434	ND	ND	ND	754
NCI-H3122	CVCL_5160	Lung	Non-Small Cell Lung Carcinoma	Adenocarcinoma	0	Lung Adenocarcinoma	TEL	0.1	0.137504	Negative	334.82	8.39154	Positive	ND	ND	ND	ND	ND	ND	ND	ND	4.5	2.45943	ND	ND	ND	776
NCI-H1792	CVCL_1495	Lung	Non-Small Cell Lung Carcinoma	Adenocarcinoma	0	Lung Adenocarcinoma	TEL	0.1	0.137504	Negative	342.45	8.42396	Positive	ND	ND	ND	ND	ND	ND	ND	ND	7.8	3.1375	ND	ND	ND	779
PC-14	CVCL_1640	Lung	Non-Small Cell Lung Carcinoma	Adenocarcinoma	0	Lung Adenocarcinoma	TEL	0.817069	0.861613	Negative	356.88	8.48333	Positive	ND	ND	ND	ND	ND	ND	ND	ND	17.8	4.23266	ND	ND	ND	790
A549	CVCL_0023	Lung	Non-Small Cell Lung Carcinoma	Adenocarcinoma	0	Lung Adenocarcinoma	TEL	0.1	0.137504	Negative	614.932	9.26663	Positive	0.0223319	Negative	0.00100769	Negative	ND	ND	0.2583	0.331476	4.8	2.53605	ND	ND	ND	847
NCI-H23	CVCL_1547	Lung	Non-Small Cell Lung Carcinoma	Adenocarcinoma	0	Lung Adenocarcinoma	TEL	0.254232	0.326805	Negative	637.4	9.31832	Positive	ND	ND	ND	ND	ND	ND	ND	ND	4.1	2.3505	ND	ND	ND	857
NCI-H2009	CVCL_1514	Lung	Non-Small Cell Lung Carcinoma	Adenocarcinoma	0	Lung Adenocarcinoma	TEL	0.307123	0.386395	Negative	757.88	9.56773	Positive	ND	ND	ND	ND	ND	ND	ND	ND	2.3	1.72247	ND	ND	ND	882
NCI-H1355	CVCL_1464	Lung	Non-Small Cell Lung Carcinoma	Adenocarcinoma	0	Lung Adenocarcinoma	TEL	0.139827	0.188815	Negative	888.144	9.79627	Positive	ND	ND	ND	ND	ND	ND	ND	ND	4.04917	2.33605	ND	ND	ND	945
NCI-H650	CVCL_1575	Lung	Non-Small Cell Lung Carcinoma	Adenocarcinoma	0	Lung Adenocarcinoma	TEL	0.20423	0.268111	Negative	2206.94	11.1085	Positive	ND	ND	ND	ND	ND	ND	ND	ND	9.3	3.36457	ND	ND	ND	964
LU-65	CVCL_1392	Lung	Non-Small Cell Lung Carcinoma	Adenocarcinoma	0	Lung Giant Cell Carcinoma	TEL	0.305428	0.384522	Negative	10.76	3.55582	Positive	ND	ND	ND	ND	ND	ND	ND	ND	3.8	2.26303	ND	ND	ND	144
LU-99A	CVCL_1393	Lung	Non-Small Cell Lung Carcinoma	Adenocarcinoma	0	Lung Giant Cell Carcinoma	TEL	0.278847	0.354843	Negative	47.02	5.58556	Positive	ND	ND	ND	ND	ND	ND	ND	ND	10.1	3.47249	ND	ND	ND	374
NCI-H1155	CVCL_1456	Lung	Non-Small Cell Lung Carcinoma	Adenocarcinoma	0	Lung Large Cell Carcinoma	TEL	0.1	0.137504	Negative	13.51	3.85898	Positive	ND	ND	ND	ND	ND	ND	ND	ND	4.7	2.51096	ND	ND	ND	178
IA-LM	CVCL_1302	Lung	Non-Small Cell Lung Carcinoma	Adenocarcinoma	0	Lung Large Cell Carcinoma	TEL	1.96931	1.57013	Negative	56.89	5.85524	Positive	ND	ND	ND	ND	ND	ND	ND	ND	1.5	1.32193	ND	ND	ND	405
LCLC-103H	CVCL_1375	Lung	Non-Small Cell Lung Carcinoma	Adenocarcinoma	0	Lung Large Cell Carcinoma	TEL	0.752972	0.809803	Negative	62.27	5.98345	Positive	ND	ND	ND	ND	ND	ND	ND	ND	9.5	3.39232	ND	ND	ND	421
COR-L23	CVCL_1139	Lung	Non-Small Cell Lung Carcinoma	Adenocarcinoma	0	Lung Large Cell Carcinoma	TEL	0.1	0.137504	Negative	107.12	6.75649	Positive	ND	ND	ND	ND	ND	ND	ND	ND	2.4	1.76553	ND	ND	ND	545
NCI-H661	CVCL_1577	Lung	Non-Small Cell Lung Carcinoma	Adenocarcinoma	0	Lung Large Cell Carcinoma	TEL	0.951356	0.964477	Negative	170.89	7.42534	Positive	ND	ND	ND	ND	ND	ND	ND	ND	38.1	5.2891	ND	ND	ND	654
NCI-H460	CVCL_0459	Lung	Non-Small Cell Lung Carcinoma	Adenocarcinoma	0	Lung Large Cell Carcinoma	TEL	0.124833	0.169711	Negative	249.85	7.97068	Positive	ND	ND	ND	ND	ND	ND	ND	ND	22.1	4.52982	ND	ND	ND	557
NCI-H1299	CVCL_0060	Lung	Non-Small Cell Lung Carcinoma	Adenocarcinoma	0	Lung Large Cell Carcinoma	TEL	0.609541	0.686649	Negative	509.17	8.99483	Positive	ND	ND	ND	ND	ND	ND	ND	ND	30.3	4.96809	ND	ND	ND	840
NCI-H810	CVCL_1590	Lung	Non-Small Cell Lung Carcinoma	Adenocarcinoma	0	Lung Large Cell Carcinoma	TEL	0.1	0.137504	Negative	619.58	9.27747	Positive	ND	ND	ND	ND	ND	ND	ND	ND	5.1	2.60881	ND	ND	ND	854
LCLC-97TM1	CVCL_1376	Lung	Non-Small Cell Lung Carcinoma	Adenocarcinoma	0	Lung Large Cell Carcinoma	TEL	1.9794	1.57502	Negative	760.53	9.57276	Positive	ND	ND	ND	ND	ND	ND	ND	ND	2.4	1.76553	ND	ND	ND	883
NCI-H1581	CVCL_1479	Lung	Non-Small Cell Lung Carcinoma	Adenocarcinoma	0	Lung Large Cell Carcinoma	TEL	1.002	1.00144	Negative	1474.56	10.527	Positive	0.0300529	Negative	ND	ND	ND	ND	0.635319	0.709572	211.594	7.73196	24.9614	4.69829	ND	937
NCI-H596	CVCL_1571	Lung	Non-Small Cell Lung Carcinoma	Adenosquamous Carcinoma	0	Adenosquamous Lung Carcinoma	TEL	0.1	0.137504	Negative	26.32	4.77189	Positive	ND	ND	ND	ND	ND	ND	ND	ND	1.2	1.1375	ND	ND	ND	269
NCI-H513	CVCL_A570	Lung	Non-Small Cell Lung Carcinoma	Adenosquamous Carcinoma	0	Adenosquamous Lung Carcinoma	TEL	0.1	0.137504	Negative	26.82	4.79805	Positive	ND	ND	ND	ND	ND	ND	ND	ND	23.6	4.62059	ND	ND	ND	273
NCI-H647	CVCL_1574	Lung	Non-Small Cell Lung Carcinoma	Adenosquamous Carcinoma	0	Adenosquamous Lung Carcinoma	TEL	0.230616	0.29938	Negative	33.34	5.10182	Positive	ND	ND	ND	ND	ND	ND	ND	ND	2.5	1.80735	ND	ND	ND	311
HCC-366	CVCL_2059	Lung	Non-Small Cell Lung Carcinoma	Adenosquamous Carcinoma	0	Adenosquamous Lung Carcinoma	TEL	0.1	0.137504	Negative	67.35	6.09487	Positive	ND	ND	ND	ND	ND	ND	ND	ND	2.7	1.88753	ND	ND	ND	436
ChaGo-K-1	CVCL_1121	Lung	Bronchogenic Carcinoma	Carcinoma NOS	0	0	TEL	0.1	0.137504	Negative	97.46	6.62147	Positive	ND	ND	ND	ND	ND	ND	ND	ND	11.3	3.62059	ND	ND	ND	516
EPLC-272H	CVCL_1197	Lung	Lung Mucoepidermoid Carcinoma	Carcinoma NOS	0	0	TEL	0.1	0.137504	Negative	61.4	5.96347	Positive	ND	ND	ND	ND	ND	ND	ND	ND	1.9	1.53605	ND	ND	ND	420
NCI-H292	CVCL_0455	Lung	Lung Mucoepidermoid Carcinoma	Carcinoma NOS	0	0	TEL	0.1	0.137504	Negative	302.15	8.24389	Positive	ND	ND	ND	ND	ND	ND	ND	ND	7.9	3.15381	ND	ND	ND	758
COR-L321	CVCL_2414	Lung	Lung Carcinoma Type Not Specified	Carcinoma Type Unknown	0	0	TEL	1.16145	1.112	Negative	257.06	8.01156	Positive	ND	ND	ND	ND	ND	ND	ND	ND	4.8	2.53605	ND	ND	ND	731
NCI-H2444	CVCL_1552	Lung	Non-Small Cell Lung Carcinoma	Carcinoma Type Unknown	0	0	TEL	0.1	0.137504	Negative	31.8	5.03562	Positive	ND	ND	ND	ND	ND	ND	ND	ND	1	1	ND	ND	ND	299
NCI-H2110	CVCL_1530	Lung	Non-Small Cell Lung Carcinoma	Carcinoma Type Unknown	0	0	TEL	0.187912	0.248428	Negative	42.16	5.43162	Positive	ND	ND	ND	ND	ND	ND	ND	ND	2.6	1.848	ND	ND	ND	354
NCI-H2172	CVCL_1537	Lung	Non-Small Cell Lung Carcinoma	Carcinoma Type Unknown	0	0	TEL	0.743709	0.80216	Negative	75.85	6.26397	Positive	ND	ND	ND	ND	ND	ND	ND	ND	21.3	4.47897	ND	ND	ND	465
NCI-H1915	CVCL_1505	Lung	Non-Small Cell Lung Carcinoma	Carcinoma Type Unknown	0	0	TEL	0.1	0.137504	Negative	81.11	6.35949	Positive	ND	ND	ND	ND	ND	ND	ND	ND	2.9	1.96347	ND	ND	ND	479
EMC-BAC-2	CVCL_X487	Lung	Non-Small Cell Lung Carcinoma	Carcinoma Type Unknown	0	0	TEL	0.166106	0.221698	Negative	128.72	7.01926	Positive	ND	ND	ND	ND	ND	ND	ND	ND	2.8	1.926	ND	ND	ND	583
CAL-12T	CVCL_1105	Lung	Non-Small Cell Lung Carcinoma	Carcinoma Type Unknown	0	0	TEL	0.18897	0.249712	Negative	168.04	7.40122	Positive	ND	ND	ND	ND	ND	ND	ND	ND	5	2.58496	ND	ND	ND	648
NCI-H1770	CVCL_1493	Lung	Non-Small Cell Lung Carcinoma	Carcinoma Type Unknown	0	0	TEL	0.1	0.137504	Negative	235.24	7.88411	Positive	ND	ND	ND	ND	ND	ND	ND	ND	3.3	2.10434	ND	ND	ND	713
BEN	CVCL_1082	Lung	Non-Small Cell Lung Carcinoma	Carcinoma Type Unknown	0	0	TEL	0.1	0.137504	Negative	416.7	8.70632	Positive	ND	ND	ND	ND	ND	ND	ND	ND	9.1	3.33628	ND	ND	ND	816
NCI-H2135	CVCL_1533	Lung	Non-Small Cell Lung Carcinoma	Carcinoma Type Unknown	0	0	TEL	0.79941	0.847524	Negative	419.33	8.71538	Positive	ND	ND	ND	ND	ND	ND	ND	ND	16.2	4.10434	ND	ND	ND	820
NCI-H2804	CVCL_U998	Lung	Mesothelioma	Mesothelial	0	Malignant Pleural Mesothelioma	TEL	0.1	0.137504	Negative	4.99321	2.58333	Low Positive	0.210521	Negative	ND	ND	Positive	Positive	0.3505	0.433494	2.7	1.88753	4.45791	2.44835	-7.85699	78
NCI-H2722	CVCL_U994	Lung	Mesothelioma	Mesothelial	0	Malignant Pleural Mesothelioma	TEL	0.1	0.137504	Negative	14.4469	3.94924	Positive	0.173429	Negative	ND	ND	Positive	Positive	0.314	0.393965	2.5	1.80735	2.92446	1.9725	18.3779	81
NCI-H2369	CVCL_A532	Lung	Mesothelioma	Mesothelial	0	Malignant Pleural Mesothelioma	TEL	0.145292	0.195715	Negative	31.75	5.03342	Positive	ND	ND	ND	ND	ND	ND	ND	ND	7.8	3.1375	ND	ND	ND	297
NCI-H290	CVCL_A555	Lung	Mesothelioma	Mesothelial	0	Malignant Pleural Mesothelioma	TEL	0.1	0.137504	Negative	56.5	5.84549	Positive	ND	ND	ND	ND	ND	ND	ND	ND	1.7	1.43296	ND	ND	ND	403
NCI-H2803	CVCL_U997	Lung	Mesothelioma	Mesothelial	0	Malignant Pleural Mesothelioma	TEL	0.109207	0.149528	Negative	65.9	6.06393	Positive	ND	ND	ND	ND	ND	ND	ND	ND	7.7	3.12102	ND	ND	ND	431
NCI-H2452	CVCL_1553	Lung	Mesothelioma	Mesothelial	0	Pleural Biphasic Mesothelioma	TEL	0.449088	0.535145	Negative	17.79	4.23189	Positive	ND	ND	ND	ND	ND	ND	ND	ND	3.4	2.1375	ND	ND	ND	212
MSTO-211H	CVCL_1430	Lung	Mesothelioma	Mesothelial	0	Pleural Biphasic Mesothelioma	TEL	0.1	0.137504	Negative	175.66	7.46483	Positive	ND	ND	ND	ND	ND	ND	ND	ND	4.1	2.3505	ND	ND	ND	657
NCI-H2869	CVCL_V001	Lung	Mesothelioma	Mesothelial	0	Pleural Biphasic Mesothelioma	TEL	0.103736	0.142395	Negative	440.83	8.78735	Positive	ND	ND	ND	ND	ND	ND	ND	ND	1.7	1.43296	ND	ND	ND	827
NCI-H2461	CVCL_A536	Lung	Mesothelioma	Mesothelial	0	Pleural Epithelioid Mesothelioma	TEL	0.39781	0.483168	Negative	5.55798	2.71325	Low Positive	ND	ND	ND	ND	ND	ND	ND	ND	10.9	3.57289	ND	ND	ND	90
NCI-H226	CVCL_1544	Lung	Mesothelioma	Mesothelial	0	Pleural Epithelioid Mesothelioma	TEL	0.1	0.137504	Negative	7.82	3.14078	Low Positive	ND	ND	ND	ND	ND	ND	ND	ND	2.1	1.63227	ND	ND	ND	119
NCI-H2818	CVCL_V000	Lung	Mesothelioma	Mesothelial	0	Pleural Epithelioid Mesothelioma	TEL	0.1	0.137504	Negative	11.95	3.69488	Positive	ND	ND	ND	ND	ND	ND	ND	ND	0.9	0.925999	ND	ND	ND	159
NCI-H2595	CVCL_A545	Lung	Mesothelioma	Mesothelial	0	Pleural Epithelioid Mesothelioma	TEL	0.1	0.137504	Negative	13.593	3.86721	Positive	ND	ND	ND	ND	ND	ND	ND	ND	3.4	2.1375	ND	ND	ND	179
NCI-H2591	CVCL_A543	Lung	Mesothelioma	Mesothelial	0	Pleural Epithelioid Mesothelioma	TEL	0.970942	0.978885	Negative	17.31	4.19456	Positive	ND	ND	ND	ND	ND	ND	ND	ND	11.5	3.64386	ND	ND	ND	209
NCI-H2810	CVCL_U999	Lung	Mesothelioma	Mesothelial	0	Pleural Epithelioid Mesothelioma	TEL	1.57158	1.36265	Negative	19.2944	4.34301	Positive	ND	ND	ND	ND	ND	ND	ND	ND	3.2	2.07039	ND	ND	ND	57
NCI-H2795	CVCL_U996	Lung	Mesothelioma	Mesothelial	0	Pleural Epithelioid Mesothelioma	TEL	0.1	0.137504	Negative	19.95	4.38888	Positive	ND	ND	ND	ND	ND	ND	ND	ND	2.4	1.76553	ND	ND	ND	231
IST-MES1	CVCL_1311	Lung	Mesothelioma	Mesothelial	0	Pleural Epithelioid Mesothelioma	TEL	0.1	0.137504	Negative	21.13	4.46793	Positive	ND	ND	ND	ND	ND	ND	ND	ND	1.1	1.07039	ND	ND	ND	241
MPP-89	CVCL_1427	Lung	Mesothelioma	Mesothelial	0	Pleural Epithelioid Mesothelioma	TEL	0.257467	0.330521	Negative	47.27	5.59305	Positive	ND	ND	ND	ND	ND	ND	ND	ND	7.6	3.10434	ND	ND	ND	375
NCI-H2373	CVCL_A533	Lung	Mesothelioma	Mesothelial	0	Pleural Sarcomatoid Mesothelioma	TEL	0.1	0.137504	Negative	6.73874	2.9521	Low Positive	ND	ND	ND	ND	ND	ND	ND	ND	2.2	1.67807	ND	ND	ND	107
NCI-H2731	CVCL_U995	Lung	Mesothelioma	Mesothelial	0	Pleural Sarcomatoid Mesothelioma	TEL	0.12803	0.173805	Negative	15.39	4.03474	Positive	ND	ND	ND	ND	ND	ND	ND	ND	3	2	ND	ND	ND	187
NCI-H28	CVCL_1555	Lung	Mesothelioma	Mesothelial	0	Pleural Sarcomatoid Mesothelioma	TEL	0.1	0.137504	Negative	20.35	4.41616	Positive	ND	ND	ND	ND	ND	ND	ND	ND	1.4	1.26303	ND	ND	ND	236
NCI-H2052	CVCL_1518	Lung	Mesothelioma	Mesothelial	0	Pleural Sarcomatoid Mesothelioma	TEL	0.1	0.137504	Negative	38.07	5.28799	Positive	ND	ND	ND	ND	ND	ND	ND	ND	4.8	2.53605	ND	ND	ND	336
NCI-H727	CVCL_1584	Lung	Carcinoid Tumour	Neuroendocrine Neoplasm	0	Lung Carcinoid Tumor	TEL	0.1	0.137504	Negative	122.199	6.94484	Positive	ND	ND	ND	ND	ND	ND	ND	ND	3.9	2.29278	3.48609	2.16546	4.29726	135
NCI-H720	CVCL_1583	Lung	Carcinoid Tumour	Neuroendocrine Neoplasm	0	Lung Carcinoid Tumor	TEL	0.142674	0.192414	Negative	67.03	6.0881	Positive	ND	ND	ND	ND	ND	ND	ND	ND	5.9	2.7866	ND	ND	ND	434
UMC-11	CVCL_1784	Lung	Carcinoid Tumour	Neuroendocrine Neoplasm	0	Lung Carcinoid Tumor	TEL	0.14606	0.196683	Negative	70.85	6.16692	Positive	ND	ND	ND	ND	ND	ND	ND	ND	2.9	1.96347	ND	ND	ND	446
NCI-H847	CVCL_1596	Lung	Small Cell Lung Carcinoma	Neuroendocrine Neoplasm	0	0	TEL	0.890058	0.91843	Negative	5.31	2.65764	Low Positive	ND	ND	ND	ND	ND	ND	ND	ND	6.2	2.848	ND	ND	ND	87
NCI-H82	CVCL_1591	Lung	Small Cell Lung Carcinoma	Neuroendocrine Neoplasm	0	0	TEL	0.1	0.137504	Negative	6.97	2.99458	Low Positive	ND	ND	ND	ND	ND	ND	ND	ND	6.8	2.96347	ND	ND	ND	110
NCI-H1341	CVCL_1463	Lung	Small Cell Lung Carcinoma	Neuroendocrine Neoplasm	0	0	TEL	0.1	0.137504	Negative	25.07	4.70432	Positive	ND	ND	ND	ND	ND	ND	ND	ND	1.7	1.43296	ND	ND	ND	263
NCI-H1105	CVCL_1455	Lung	Small Cell Lung Carcinoma	Neuroendocrine Neoplasm	0	0	TEL	0.469086	0.554919	Negative	33.36	5.10266	Positive	ND	ND	ND	ND	ND	ND	ND	ND	2.4	1.76553	ND	ND	ND	312
NCI-H1836	CVCL_1498	Lung	Small Cell Lung Carcinoma	Neuroendocrine Neoplasm	0	0	TEL	0.1	0.137504	Negative	35.43	5.18706	Positive	ND	ND	ND	ND	ND	ND	ND	ND	3.1	2.03562	ND	ND	ND	323
NCI-H1688	CVCL_1487	Lung	Small Cell Lung Carcinoma	Neuroendocrine Neoplasm	0	0	TEL	0.1	0.137504	Negative	45.48	5.53854	Positive	ND	ND	ND	ND	ND	ND	ND	ND	5.9	2.7866	ND	ND	ND	366
SBC-3	CVCL_1678	Lung	Small Cell Lung Carcinoma	Neuroendocrine Neoplasm	0	0	TEL	0.1	0.137504	Negative	47.58	5.60229	Positive	ND	ND	ND	ND	ND	ND	ND	ND	4.6	2.48543	ND	ND	ND	377
NCI-H2029	CVCL_1516	Lung	Small Cell Lung Carcinoma	Neuroendocrine Neoplasm	0	0	TEL	0.1	0.137504	Negative	51.73	5.72055	Positive	ND	ND	ND	ND	ND	ND	ND	ND	2.5	1.80735	ND	ND	ND	386
NCI-H196	CVCL_1509	Lung	Small Cell Lung Carcinoma	Neuroendocrine Neoplasm	0	0	TEL	0.1	0.137504	Negative	56.11	5.83567	Positive	ND	ND	ND	ND	ND	ND	ND	ND	1.9	1.53605	ND	ND	ND	401
LB647-SCLC	CVCL_1368	Lung	Small Cell Lung Carcinoma	Neuroendocrine Neoplasm	0	0	TEL	0.237313	0.30721	Negative	73.37	6.21665	Positive	ND	ND	ND	ND	ND	ND	ND	ND	9.5	3.39232	ND	ND	ND	452
NCI-H64	CVCL_1573	Lung	Small Cell Lung Carcinoma	Neuroendocrine Neoplasm	0	0	TEL	1.38164	1.25195	Negative	74.02	6.2292	Positive	ND	ND	ND	ND	ND	ND	ND	ND	2.2	1.67807	ND	ND	ND	456
NCI-H1876	CVCL_1503	Lung	Small Cell Lung Carcinoma	Neuroendocrine Neoplasm	0	0	TEL	0.1	0.137504	Negative	76.67	6.27929	Positive	ND	ND	ND	ND	ND	ND	ND	ND	4.1	2.3505	ND	ND	ND	466
COR-L303	CVCL_2411	Lung	Small Cell Lung Carcinoma	Neuroendocrine Neoplasm	0	0	TEL	0.1	0.137504	Negative	79.17	6.32499	Positive	ND	ND	ND	ND	ND	ND	ND	ND	2.3	1.72247	ND	ND	ND	472
NCI-H2227	CVCL_1542	Lung	Small Cell Lung Carcinoma	Neuroendocrine Neoplasm	0	0	TEL	0.1	0.137504	Negative	81.87	6.37278	Positive	ND	ND	ND	ND	ND	ND	ND	ND	2.2	1.67807	ND	ND	ND	482
MS-1	CVCL_1429	Lung	Small Cell Lung Carcinoma	Neuroendocrine Neoplasm	0	0	TEL	0.1	0.137504	Negative	94.44	6.57652	Positive	ND	ND	ND	ND	ND	ND	ND	ND	4.6	2.48543	ND	ND	ND	506
LU-139	CVCL_1390	Lung	Small Cell Lung Carcinoma	Neuroendocrine Neoplasm	0	0	TEL	0.1	0.137504	Negative	100.63	6.66718	Positive	ND	ND	ND	ND	ND	ND	ND	ND	3.3	2.10434	ND	ND	ND	526
NCI-H1092	CVCL_1454	Lung	Small Cell Lung Carcinoma	Neuroendocrine Neoplasm	0	0	TEL	0.791187	0.840916	Negative	105.92	6.74039	Positive	ND	ND	ND	ND	ND	ND	ND	ND	4.6	2.48543	ND	ND	ND	541
NCI-H1048	CVCL_1453	Lung	Small Cell Lung Carcinoma	Neuroendocrine Neoplasm	0	0	TEL	0.1	0.137504	Negative	125.16	6.97911	Positive	ND	ND	ND	ND	ND	ND	ND	ND	4.6	2.48543	ND	ND	ND	576
NCI-H446	CVCL_1562	Lung	Small Cell Lung Carcinoma	Neuroendocrine Neoplasm	0	0	TEL	0.1476	0.19862	Negative	125.94	6.988	Positive	ND	ND	ND	ND	ND	ND	ND	ND	1.7	1.43296	ND	ND	ND	577
DMS-273	CVCL_1176	Lung	Small Cell Lung Carcinoma	Neuroendocrine Neoplasm	0	0	TEL	0.1	0.137504	Negative	129.23	7.02492	Positive	ND	ND	ND	ND	ND	ND	ND	ND	3.9	2.29278	ND	ND	ND	584
COLO-668	CVCL_1128	Lung	Small Cell Lung Carcinoma	Neuroendocrine Neoplasm	0	0	TEL	0.1	0.137504	Negative	135.25	7.09011	Positive	ND	ND	ND	ND	ND	ND	ND	ND	3.3	2.10434	ND	ND	ND	592
DMS-79	CVCL_1178	Lung	Small Cell Lung Carcinoma	Neuroendocrine Neoplasm	0	0	TEL	0.1	0.137504	Negative	167.46	7.39626	Positive	ND	ND	ND	ND	ND	ND	ND	ND	2.6	1.848	ND	ND	ND	644
NCI-H2081	CVCL_1522	Lung	Small Cell Lung Carcinoma	Neuroendocrine Neoplasm	0	0	TEL	0.116537	0.159032	Negative	169.29	7.41185	Positive	ND	ND	ND	ND	ND	ND	ND	ND	1.2	1.1375	ND	ND	ND	653
LU-135	CVCL_1389	Lung	Small Cell Lung Carcinoma	Neuroendocrine Neoplasm	0	0	TEL	0.1	0.137504	Negative	176.85	7.47452	Positive	ND	ND	ND	ND	ND	ND	ND	ND	2.3	1.72247	ND	ND	ND	659
COR-L88	CVCL_1141	Lung	Small Cell Lung Carcinoma	Neuroendocrine Neoplasm	0	0	TEL	0.292159	0.369784	Negative	177.47	7.47954	Positive	ND	ND	ND	ND	ND	ND	ND	ND	4.2	2.37851	ND	ND	ND	660
NCI-H1304	CVCL_1462	Lung	Small Cell Lung Carcinoma	Neuroendocrine Neoplasm	0	0	TEL	0.1	0.137504	Negative	228.71	7.84367	Positive	ND	ND	ND	ND	ND	ND	ND	ND	4	2.32193	ND	ND	ND	707
NCI-H250	CVCL_1554	Lung	Small Cell Lung Carcinoma	Neuroendocrine Neoplasm	0	0	TEL	0.1	0.137504	Negative	236.6	7.89239	Positive	ND	ND	ND	ND	ND	ND	ND	ND	4.4	2.43296	ND	ND	ND	717
DMS-53	CVCL_1177	Lung	Small Cell Lung Carcinoma	Neuroendocrine Neoplasm	0	0	TEL	0.1	0.137504	Negative	258.33	8.01865	Positive	ND	ND	ND	ND	ND	ND	ND	ND	7.7	3.12102	ND	ND	ND	734
NCI-H740	CVCL_1586	Lung	Small Cell Lung Carcinoma	Neuroendocrine Neoplasm	0	0	TEL	0.1	0.137504	Negative	265.29	8.05685	Positive	ND	ND	ND	ND	ND	ND	ND	ND	3.7	2.23266	ND	ND	ND	736
NCI-H526	CVCL_1569	Lung	Small Cell Lung Carcinoma	Neuroendocrine Neoplasm	0	0	TEL	0.152863	0.205221	Negative	267.04	8.0663	Positive	ND	ND	ND	ND	ND	ND	ND	ND	5.4	2.67807	ND	ND	ND	738
COR-L95	CVCL_2418	Lung	Small Cell Lung Carcinoma	Neuroendocrine Neoplasm	0	0	TEL	0.1	0.137504	Negative	271.84	8.09191	Positive	ND	ND	ND	ND	ND	ND	ND	ND	10.2	3.48543	ND	ND	ND	742
NCI-H211	CVCL_1529	Lung	Small Cell Lung Carcinoma	Neuroendocrine Neoplasm	0	0	TEL	0.1	0.137504	Negative	286.7	8.16842	Positive	ND	ND	ND	ND	ND	ND	ND	ND	4.9	2.56071	ND	ND	ND	753
CPC-N	CVCL_1146	Lung	Small Cell Lung Carcinoma	Neuroendocrine Neoplasm	0	0	TEL	0.1	0.137504	Negative	295.94	8.21403	Positive	ND	ND	ND	ND	ND	ND	ND	ND	2.8	1.926	ND	ND	ND	757
NCI-H345	CVCL_1558	Lung	Small Cell Lung Carcinoma	Neuroendocrine Neoplasm	0	0	TEL	0.1	0.137504	Negative	316.7	8.31152	Positive	ND	ND	ND	ND	ND	ND	ND	ND	2.3	1.72247	ND	ND	ND	768
IST-SL1	CVCL_1313	Lung	Small Cell Lung Carcinoma	Neuroendocrine Neoplasm	0	0	TEL	0.1	0.137504	Negative	332.81	8.38288	Positive	ND	ND	ND	ND	ND	ND	ND	ND	4.7	2.51096	ND	ND	ND	775
NCI-H2141	CVCL_1534	Lung	Small Cell Lung Carcinoma	Neuroendocrine Neoplasm	0	0	TEL	0.1	0.137504	Negative	344.96	8.43446	Positive	ND	ND	ND	ND	ND	ND	ND	ND	1.9	1.53605	ND	ND	ND	781
SBC-5	CVCL_1679	Lung	Small Cell Lung Carcinoma	Neuroendocrine Neoplasm	0	0	TEL	0.1	0.137504	Negative	348.09	8.44746	Positive	ND	ND	ND	ND	ND	ND	ND	ND	6.3	2.8679	ND	ND	ND	788
LU-134-A	CVCL_1387	Lung	Small Cell Lung Carcinoma	Neuroendocrine Neoplasm	0	0	TEL	0.1	0.137504	Negative	399.46	8.64551	Positive	ND	ND	ND	ND	ND	ND	ND	ND	10.8	3.56071	ND	ND	ND	807
NCI-H146	CVCL_1473	Lung	Small Cell Lung Carcinoma	Neuroendocrine Neoplasm	0	0	TEL	0.1	0.137504	Negative	436.9	8.77446	Positive	ND	ND	ND	ND	ND	ND	ND	ND	2.2	1.67807	ND	ND	ND	824
NCI-H510A	CVCL_1565	Lung	Small Cell Lung Carcinoma	Neuroendocrine Neoplasm	0	0	TEL	0.509966	0.594516	Negative	485.5	8.9263	Positive	ND	ND	ND	ND	ND	ND	ND	ND	22.3	4.54226	ND	ND	ND	837
NCI-H1963	CVCL_1510	Lung	Small Cell Lung Carcinoma	Neuroendocrine Neoplasm	0	0	TEL	0.1	0.137504	Negative	578.6	9.17891	Positive	ND	ND	ND	ND	ND	ND	ND	ND	13.1	3.81762	ND	ND	ND	848
HCC-33	CVCL_2058	Lung	Small Cell Lung Carcinoma	Neuroendocrine Neoplasm	0	0	TEL	0.769244	0.823133	Negative	653.51	9.35427	Positive	ND	ND	ND	ND	ND	ND	ND	ND	3.5	2.16993	ND	ND	ND	859
DMS-114	CVCL_1174	Lung	Small Cell Lung Carcinoma	Neuroendocrine Neoplasm	0	0	TEL	0.552252	0.634363	Negative	679.98	9.41147	Positive	ND	ND	ND	ND	ND	ND	ND	ND	20.4	4.41954	ND	ND	ND	868
NCI-H1436	CVCL_1471	Lung	Small Cell Lung Carcinoma	Neuroendocrine Neoplasm	0	0	TEL	0.1	0.137504	Negative	704.77	9.46305	Positive	ND	ND	ND	ND	ND	ND	ND	ND	2.2	1.67807	ND	ND	ND	871
NCI-H69	CVCL_1579	Lung	Small Cell Lung Carcinoma	Neuroendocrine Neoplasm	0	0	TEL	0.84422	0.883011	Negative	726.21	9.50623	Positive	ND	ND	ND	ND	ND	ND	ND	ND	28.6	4.88753	ND	ND	ND	876
LU-165	CVCL_1391	Lung	Small Cell Lung Carcinoma	Neuroendocrine Neoplasm	0	0	TEL	0.722748	0.784711	Negative	949.7	9.89285	Positive	ND	ND	ND	ND	ND	ND	ND	ND	28.7	4.89239	ND	ND	ND	901
NCI-H209	CVCL_1525	Lung	Small Cell Lung Carcinoma	Neuroendocrine Neoplasm	0	0	TEL	0.1	0.137504	Negative	1010.95	9.98292	Positive	ND	ND	ND	ND	ND	ND	ND	ND	2.2	1.67807	ND	ND	ND	923
COR-L311	CVCL_2412	Lung	Small Cell Lung Carcinoma	Neuroendocrine Neoplasm	0	0	TEL	0.1	0.137504	Negative	1089.71	10.0911	Positive	ND	ND	ND	ND	ND	ND	ND	ND	14.5	3.9542	ND	ND	ND	925
SBC-1	CVCL_1676	Lung	Small Cell Lung Carcinoma	Neuroendocrine Neoplasm	0	0	TEL	0.406256	0.491859	Negative	1206.42	10.2377	Positive	ND	ND	ND	ND	ND	ND	ND	ND	13.5	3.85798	ND	ND	ND	934
NCI-H2171	CVCL_1536	Lung	Small Cell Lung Carcinoma	Neuroendocrine Neoplasm	0	0	TEL	0.1	0.137504	Negative	1262.11	10.3028	Positive	ND	ND	ND	ND	ND	ND	ND	ND	4.5	2.45943	ND	ND	ND	938
COR-L279	CVCL_1140	Lung	Small Cell Lung Carcinoma	Neuroendocrine Neoplasm	0	0	TEL	0.1	0.137504	Negative	1267.09	10.3084	Positive	ND	ND	ND	ND	ND	ND	ND	ND	3.2	2.07039	ND	ND	ND	939
SW1271	CVCL_1716	Lung	Small Cell Lung Carcinoma	Neuroendocrine Neoplasm	0	0	TEL	0.120457	0.164087	Negative	1331.05	10.3794	Positive	ND	ND	ND	ND	ND	ND	ND	ND	4	2.32193	ND	ND	ND	941
NCI-H524	CVCL_1568	Lung	Small Cell Lung Carcinoma	Neuroendocrine Neoplasm	0	0	TEL	0.1	0.137504	Negative	1443.92	10.4968	Positive	ND	ND	ND	ND	ND	ND	ND	ND	4.6	2.48543	ND	ND	ND	946
COR-L32	CVCL_2413	Lung	Lung Squamous Cell Carcinoma	Squamous Cell Carcinoma	0	0	TEL	0.1	0.137504	Negative	459.67	8.84759	Positive	ND	ND	ND	ND	ND	ND	ND	ND	1.8	1.48543	ND	ND	ND	832
HARA	CVCL_2914	Lung	Non-Small Cell Lung Carcinoma	Squamous Cell Carcinoma	0	Squamous Cell Lung Carcinoma	TEL	0.1	0.137504	Negative	15.76	4.06695	Positive	ND	ND	ND	ND	ND	ND	ND	ND	7	3	ND	ND	ND	192
LOU-NH91	CVCL_2104	Lung	Non-Small Cell Lung Carcinoma	Squamous Cell Carcinoma	0	Squamous Cell Lung Carcinoma	TEL	0.214014	0.279785	Negative	26.62	4.78764	Positive	ND	ND	ND	ND	ND	ND	ND	ND	9.2	3.3505	ND	ND	ND	270
LC-1-sq	CVCL_3008	Lung	Non-Small Cell Lung Carcinoma	Squamous Cell Carcinoma	0	Squamous Cell Lung Carcinoma	TEL	0.1	0.137504	Negative	31.87	5.0387	Positive	ND	ND	ND	ND	ND	ND	ND	ND	3.2	2.07039	ND	ND	ND	300
SK-MES-1	CVCL_0630	Lung	Non-Small Cell Lung Carcinoma	Squamous Cell Carcinoma	0	Squamous Cell Lung Carcinoma	TEL	0.1	0.137504	Negative	46.75	5.57743	Positive	ND	ND	ND	ND	ND	ND	ND	ND	8.2	3.20163	ND	ND	ND	372
RERF-LC-Sq1	CVCL_1656	Lung	Non-Small Cell Lung Carcinoma	Squamous Cell Carcinoma	0	Squamous Cell Lung Carcinoma	TEL	0.337857	0.419924	Negative	59.3	5.91409	Positive	ND	ND	ND	ND	ND	ND	ND	ND	3.8	2.26303	ND	ND	ND	414
NCI-H2023	CVCL_1515	Lung	Non-Small Cell Lung Carcinoma	Squamous Cell Carcinoma	0	Squamous Cell Lung Carcinoma	TEL	0.1	0.137504	Negative	77.03	6.28596	Positive	ND	ND	ND	ND	ND	ND	ND	ND	2.2	1.67807	ND	ND	ND	468
HCC-15	CVCL_2057	Lung	Non-Small Cell Lung Carcinoma	Squamous Cell Carcinoma	0	Squamous Cell Lung Carcinoma	TEL	0.1	0.137504	Negative	126.55	6.99492	Positive	ND	ND	ND	ND	ND	ND	ND	ND	1.4	1.26303	ND	ND	ND	580
EBC-1	CVCL_2891	Lung	Non-Small Cell Lung Carcinoma	Squamous Cell Carcinoma	0	Squamous Cell Lung Carcinoma	TEL	0.145844	0.196411	Negative	148.02	7.21936	Positive	ND	ND	ND	ND	ND	ND	ND	ND	3.5	2.16993	ND	ND	ND	614
LK-2	CVCL_1377	Lung	Non-Small Cell Lung Carcinoma	Squamous Cell Carcinoma	0	Squamous Cell Lung Carcinoma	TEL	0.1	0.137504	Negative	157.65	7.3097	Positive	ND	ND	ND	ND	ND	ND	ND	ND	7.9	3.15381	ND	ND	ND	629
NCI-H2066	CVCL_1520	Lung	Non-Small Cell Lung Carcinoma	Squamous Cell Carcinoma	0	Squamous Cell Lung Carcinoma	TEL	0.259534	0.33289	Negative	192.98	7.59976	Positive	ND	ND	ND	ND	ND	ND	ND	ND	1.1	1.07039	ND	ND	ND	681
NCI-H520	CVCL_1566	Lung	Non-Small Cell Lung Carcinoma	Squamous Cell Carcinoma	0	Squamous Cell Lung Carcinoma	TEL	0.1	0.137504	Negative	236.06	7.88911	Positive	ND	ND	ND	ND	ND	ND	ND	ND	17.6	4.21723	ND	ND	ND	714
NCI-H2170	CVCL_1535	Lung	Non-Small Cell Lung Carcinoma	Squamous Cell Carcinoma	0	Squamous Cell Lung Carcinoma	TEL	0.238878	0.309034	Negative	329.73	8.36951	Positive	ND	ND	ND	ND	ND	ND	ND	ND	7.7	3.12102	ND	ND	ND	772
KNS-62	CVCL_1335	Lung	Non-Small Cell Lung Carcinoma	Squamous Cell Carcinoma	0	Squamous Cell Lung Carcinoma	TEL	0.1	0.137504	Negative	384.67	8.59122	Positive	ND	ND	ND	ND	ND	ND	ND	ND	2.4	1.76553	ND	ND	ND	801
PFSK-1	CVCL_1642	Other tissue	Primitive Neuroectodermal Tumor	Other Neoplasm	0	0	TEL	0.300797	0.379396	Negative	34.8462	5.16375	Positive	ND	ND	ND	ND	ND	ND	ND	ND	5.27301	2.64916	ND	ND	ND	113
SK-PN-DW	CVCL_1703	Other tissue	Primitive Neuroectodermal Tumor	Other Neoplasm	0	0	TEL	0.1	0.137504	Negative	877.48	9.77887	Positive	ND	ND	ND	ND	ND	ND	ND	ND	4.3	2.40599	ND	ND	ND	895
G-401	CVCL_0270	Other tissue	Rhabdoid Tumour Of The Kidney	Other Neoplasm	0	0	TEL	0.28314	0.359679	Negative	21.47	4.48993	Positive	ND	ND	ND	ND	ND	ND	ND	ND	9.2	3.3505	ND	ND	ND	244
OV-7	CVCL_2675	Ovary	Ovarian Carcinoma	Carcinoma Type Unknown	0	0	DN	0.1	0.137504	Negative	0.123721	0.168285	Negative	ND	ND	ND	ND	Positive	Positive	ND	ND	4.4	2.43296	4.25092	2.39257	-44.9551	40
OAW-28	CVCL_1614	Ovary	Ovarian Carcinoma	Adenocarcinoma	0	High Grade Ovarian Serous Adenocarcinoma	TEL	0.243315	0.314191	Negative	6.34432	2.87663	Low Positive	ND	ND	ND	ND	ND	ND	ND	ND	2.6	1.848	ND	ND	ND	98
FU-OV-1	CVCL_2047	Ovary	Ovarian Carcinoma	Adenocarcinoma	0	High Grade Ovarian Serous Adenocarcinoma	TEL	0.436995	0.523055	Negative	6.72	2.9486	Low Positive	ND	ND	ND	ND	ND	ND	ND	ND	1.8	1.48543	ND	ND	ND	105
JHOS-2	CVCL_4647	Ovary	Ovarian Carcinoma	Adenocarcinoma	0	High Grade Ovarian Serous Adenocarcinoma	TEL	0.1	0.137504	Negative	11.7058	3.66742	Positive	ND	ND	ND	ND	ND	ND	ND	ND	2.5	1.80735	ND	ND	ND	156
KURAMOCHI	CVCL_1345	Ovary	Ovarian Carcinoma	Adenocarcinoma	0	High Grade Ovarian Serous Adenocarcinoma	TEL	0.591132	0.670054	Negative	12.54	3.75916	Positive	ND	ND	ND	ND	ND	ND	ND	ND	1	1	ND	ND	ND	165
OVMIU	CVCL_3112	Ovary	Ovarian Carcinoma	Adenocarcinoma	0	High Grade Ovarian Serous Adenocarcinoma	TEL	0.1	0.137504	Negative	12.65	3.77083	Positive	ND	ND	ND	ND	ND	ND	ND	ND	2.1	1.63227	ND	ND	ND	168
OVKATE	CVCL_3110	Ovary	Ovarian Carcinoma	Adenocarcinoma	0	High Grade Ovarian Serous Adenocarcinoma	TEL	0.20249	0.266025	Negative	17.95	4.24413	Positive	ND	ND	ND	ND	ND	ND	ND	ND	9.7	3.41954	ND	ND	ND	213
JHOS-4	CVCL_4649	Ovary	Ovarian Carcinoma	Adenocarcinoma	0	High Grade Ovarian Serous Adenocarcinoma	TEL	0.1	0.137504	Negative	26.18	4.76447	Positive	ND	ND	ND	ND	ND	ND	ND	ND	3.2	2.07039	ND	ND	ND	267
Hey	CVCL_0297	Ovary	Ovarian Carcinoma	Adenocarcinoma	0	High Grade Ovarian Serous Adenocarcinoma	TEL	0.110545	0.151267	Negative	30.21	4.96394	Positive	ND	ND	ND	ND	ND	ND	ND	ND	2.2	1.67807	ND	ND	ND	292
OVCAR-5	CVCL_1628	Ovary	Ovarian Carcinoma	Adenocarcinoma	0	High Grade Ovarian Serous Adenocarcinoma	TEL	0.296843	0.375004	Negative	39.18	5.32841	Positive	ND	ND	ND	ND	ND	ND	ND	ND	2.6	1.848	ND	ND	ND	340
TYK-nu	CVCL_1776	Ovary	Ovarian Carcinoma	Adenocarcinoma	0	High Grade Ovarian Serous Adenocarcinoma	TEL	0.1	0.137504	Negative	40.11	5.36142	Positive	ND	ND	ND	ND	ND	ND	ND	ND	2.5	1.80735	ND	ND	ND	346
Caov-3	CVCL_0201	Ovary	Ovarian Carcinoma	Adenocarcinoma	0	High Grade Ovarian Serous Adenocarcinoma	TEL	0.1	0.137504	Negative	56.09	5.83517	Positive	ND	ND	ND	ND	ND	ND	ND	ND	1.7	1.43296	ND	ND	ND	400
OVCAR-3	CVCL_0465	Ovary	Ovarian Carcinoma	Adenocarcinoma	0	High Grade Ovarian Serous Adenocarcinoma	TEL	0.273071	0.348313	Negative	59.2602	5.91313	Positive	ND	ND	ND	ND	ND	ND	ND	ND	2.48539	1.80132	ND	ND	ND	422
OVCAR-4	CVCL_1627	Ovary	Ovarian Carcinoma	Adenocarcinoma	0	High Grade Ovarian Serous Adenocarcinoma	TEL	1.12782	1.08937	Negative	75.76	6.26228	Positive	ND	ND	ND	ND	ND	ND	ND	ND	8.5	3.24793	ND	ND	ND	464
Caov-4	CVCL_0202	Ovary	Ovarian Carcinoma	Adenocarcinoma	0	High Grade Ovarian Serous Adenocarcinoma	TEL	0.1	0.137504	Negative	92.1	6.54071	Positive	ND	ND	ND	ND	ND	ND	ND	ND	4.3	2.40599	ND	ND	ND	497
OVCAR-8	CVCL_1629	Ovary	Ovarian Carcinoma	Adenocarcinoma	0	High Grade Ovarian Serous Adenocarcinoma	TEL	0.1	0.137504	Negative	97.38	6.62029	Positive	ND	ND	ND	ND	ND	ND	ND	ND	5.7	2.74416	ND	ND	ND	515
OV-17R	CVCL_2672	Ovary	Ovarian Carcinoma	Adenocarcinoma	0	Ovarian Adenocarcinoma	TEL	0.1	0.137504	Negative	12.103	3.71183	Positive	ND	ND	ND	ND	ND	ND	ND	ND	2.8	1.926	ND	ND	ND	160
OV-90	CVCL_3768	Ovary	Ovarian Carcinoma	Adenocarcinoma	0	Ovarian Adenocarcinoma	TEL	0.1	0.137504	Negative	35.4	5.18587	Positive	ND	ND	ND	ND	ND	ND	ND	ND	22.8	4.57289	ND	ND	ND	322
DOV13	CVCL_6774	Ovary	Ovarian Carcinoma	Adenocarcinoma	0	Ovarian Adenocarcinoma	TEL	0.432792	0.518829	Negative	92	6.53916	Positive	ND	ND	ND	ND	ND	ND	ND	ND	1.8	1.48543	ND	ND	ND	496
OVTOKO	CVCL_3117	Ovary	Ovarian Carcinoma	Adenocarcinoma	0	Ovarian Clear Cell Adenocarcinoma	TEL	0.1	0.137504	Negative	17.4	4.20163	Positive	ND	ND	ND	ND	ND	ND	ND	ND	6.1	2.82782	ND	ND	ND	210
OVISE	CVCL_3116	Ovary	Ovarian Carcinoma	Adenocarcinoma	0	Ovarian Clear Cell Adenocarcinoma	TEL	0.1	0.137504	Negative	34.6	5.15381	Positive	ND	ND	ND	ND	ND	ND	ND	ND	3.3	2.10434	ND	ND	ND	319
TOV-21G	CVCL_3613	Ovary	Ovarian Carcinoma	Adenocarcinoma	0	Ovarian Clear Cell Adenocarcinoma	TEL	0.1	0.137504	Negative	43.72	5.48285	Positive	ND	ND	ND	ND	ND	ND	ND	ND	4.9	2.56071	ND	ND	ND	361
RMG-I	CVCL_1662	Ovary	Ovarian Carcinoma	Adenocarcinoma	0	Ovarian Clear Cell Adenocarcinoma	TEL	0.194092	0.255914	Negative	302.2	8.24413	Positive	ND	ND	ND	ND	ND	ND	ND	ND	21.5	4.49185	ND	ND	ND	759
ES-2	CVCL_3509	Ovary	Ovarian Carcinoma	Adenocarcinoma	0	Ovarian Clear Cell Adenocarcinoma	TEL	0.371665	0.455929	Negative	1125.17	10.1372	Positive	ND	ND	ND	ND	ND	ND	ND	ND	6.9	2.98185	ND	ND	ND	926
EFO-21	CVCL_0029	Ovary	Ovarian Carcinoma	Adenocarcinoma	0	Ovarian Cystadenocarcinoma	TEL	0.1	0.137504	Negative	27.24	4.81967	Positive	ND	ND	ND	ND	ND	ND	ND	ND	2.7	1.88753	ND	ND	ND	276
PEO1	CVCL_2686	Ovary	Ovarian Carcinoma	Adenocarcinoma	0	Ovarian Cystadenocarcinoma	TEL	0.555382	0.637269	Negative	31.28	5.01257	Positive	ND	ND	ND	ND	ND	ND	ND	ND	3.6	2.20163	ND	ND	ND	295
SK-OV-3	CVCL_0532	Ovary	Ovarian Carcinoma	Adenocarcinoma	0	Ovarian Cystadenocarcinoma	TEL	0.103038	0.141482	Negative	34.87	5.16471	Positive	ND	ND	ND	ND	ND	ND	ND	ND	7.8	3.1375	ND	ND	ND	320
OAW-42	CVCL_1615	Ovary	Ovarian Carcinoma	Adenocarcinoma	0	Ovarian Cystadenocarcinoma	TEL	0.1	0.137504	Negative	92.18	6.54195	Positive	ND	ND	ND	ND	ND	ND	ND	ND	3.2	2.07039	ND	ND	ND	498
A2780	CVCL_0134	Ovary	Ovarian Carcinoma	Adenocarcinoma	0	Ovarian Endometrioid Adenocarcinoma	TEL	0.1	0.137504	Negative	155.93	7.29398	Positive	ND	ND	ND	ND	ND	ND	ND	ND	5.9	2.7866	ND	ND	ND	623
OVK-18	CVCL_3770	Ovary	Ovarian Carcinoma	Adenocarcinoma	0	Ovarian Endometrioid Adenocarcinoma	TEL	1.60343	1.38041	Negative	178.44	7.48736	Positive	ND	ND	ND	ND	ND	ND	ND	ND	4.1	2.3505	ND	ND	ND	661
TOV-112D	CVCL_3612	Ovary	Ovarian Carcinoma	Adenocarcinoma	0	Ovarian Endometrioid Adenocarcinoma	TEL	0.304586	0.383592	Negative	303.25	8.24911	Positive	ND	ND	ND	ND	ND	ND	ND	ND	60.4	5.94017	ND	ND	ND	762
IGROV-1	CVCL_1304	Ovary	Ovarian Carcinoma	Adenocarcinoma	0	Ovarian Endometrioid Adenocarcinoma	TEL	0.294874	0.372812	Negative	903.92	9.82165	Positive	ND	ND	ND	ND	ND	ND	ND	ND	9.2	3.3505	ND	ND	ND	897
EFO-27	CVCL_1192	Ovary	Ovarian Carcinoma	Adenocarcinoma	0	Ovarian Mucinous Adenocarcinoma	TEL	0.126331	0.171631	Negative	15.49	4.04352	Positive	ND	ND	ND	ND	ND	ND	ND	ND	2.6	1.848	ND	ND	ND	188
OVCA433	CVCL_0475	Ovary	Ovarian Carcinoma	Adenocarcinoma	0	Ovarian Serous Adenocarcinoma	TEL	0.1	0.137504	Negative	11.0166	3.58695	Positive	ND	ND	ND	ND	Positive	Positive	ND	ND	1.3	1.20163	3.38026	2.13102	ND	80
OV-56	CVCL_2673	Ovary	Ovarian Carcinoma	Adenocarcinoma	0	Ovarian Serous Adenocarcinoma	TEL	0.1	0.137504	Negative	6.71253	2.9472	Low Positive	ND	ND	ND	ND	ND	ND	ND	ND	1.6	1.37851	ND	ND	ND	104
OVCA420	CVCL_3935	Ovary	Ovarian Carcinoma	Adenocarcinoma	0	Ovarian Serous Adenocarcinoma	TEL	0.1	0.137504	Negative	129.75	7.03067	Positive	ND	ND	ND	ND	ND	ND	ND	ND	3	2	ND	ND	ND	585
JHOS-3	CVCL_4648	Ovary	Ovarian Carcinoma	Adenocarcinoma	0	Ovarian Serous Adenocarcinoma	TEL	0.413788	0.499566	Negative	212.3	7.73674	Positive	ND	ND	ND	ND	ND	ND	ND	ND	6.7	2.94486	ND	ND	ND	697
OC-314	CVCL_1616	Ovary	Ovarian Carcinoma	Adenocarcinoma	0	Ovarian Serous Adenocarcinoma	TEL	0.1	0.137504	Negative	259.8	8.0268	Positive	ND	ND	ND	ND	ND	ND	ND	ND	1.7	1.43296	ND	ND	ND	735
UWB1.289	CVCL_B079	Ovary	Ovarian Carcinoma	Carcinoma Type Unknown	0	0	TEL	0.580294	0.660193	Negative	13.19	3.8268	Positive	ND	ND	ND	ND	ND	ND	ND	ND	3.1	2.03562	ND	ND	ND	176
PA-1	CVCL_0479	Ovary	Ovarian Mixed Germ Cell Tumor	Other Neoplasm	0	0	TEL	0.1	0.137504	Negative	37.31	5.25965	Positive	ND	ND	ND	ND	ND	ND	ND	ND	1.9	1.53605	ND	ND	ND	330
KGN	CVCL_0375	Ovary	Ovarian Granulosa Cell Tumor	Other Neoplasm	0	0	TEL	0.1	0.137504	Negative	32.93	5.08449	Positive	ND	ND	ND	ND	ND	ND	ND	ND	2.8	1.926	ND	ND	ND	308
PANC-08-13	CVCL_1638	Pancreas	Pancreatic Carcinoma	Adenocarcinoma	0	Pancreatic Ductal Adenocarcinoma	DP	10.9928	3.58409	Positive	23.8256	4.63376	Positive	0.248638	Dim	0.00384513	Infrequent	Positive	Positive	0.4226	0.50853	3.65056	2.2174	2.093	1.62901	ND	47
SU8686	CVCL_3881	Pancreas	Pancreatic Carcinoma	Adenocarcinoma	0	Pancreatic Adenocarcinoma	TEL	0.1	0.137504	Negative	7.94	3.16027	Low Positive	ND	ND	ND	ND	ND	ND	ND	ND	2.2	1.67807	ND	ND	ND	120
Hs-766T	CVCL_0334	Pancreas	Pancreatic Carcinoma	Adenocarcinoma	0	Pancreatic Adenocarcinoma	TEL	0.313751	0.393692	Negative	9.97	3.45549	Low Positive	ND	ND	ND	ND	ND	ND	ND	ND	2.8	1.926	ND	ND	ND	130
HPAC	CVCL_3517	Pancreas	Pancreatic Carcinoma	Adenocarcinoma	0	Pancreatic Adenocarcinoma	TEL	0.947152	0.961365	Negative	53.2248	5.76088	Positive	ND	ND	ND	ND	ND	ND	ND	ND	11.7252	3.66962	6.94838	2.99066	ND	158
PANC-02-03	CVCL_1633	Pancreas	Pancreatic Carcinoma	Adenocarcinoma	0	Pancreatic Adenocarcinoma	TEL	0.1	0.137504	Negative	53.37	5.76474	Positive	ND	ND	ND	ND	ND	ND	ND	ND	1.3	1.20163	ND	ND	ND	393
SW1990	CVCL_1723	Pancreas	Pancreatic Carcinoma	Adenocarcinoma	0	Pancreatic Adenocarcinoma	TEL	0.1	0.137504	Negative	74.68	6.24184	Positive	ND	ND	ND	ND	ND	ND	ND	ND	2.3	1.72247	ND	ND	ND	458
Panc-02-13	CVCL_1634	Pancreas	Pancreatic Carcinoma	Adenocarcinoma	0	Pancreatic Adenocarcinoma	TEL	0.478278	0.563918	Negative	91.3129	6.52846	Positive	ND	ND	ND	ND	ND	ND	ND	ND	2.45416	1.78833	4.71632	2.51509	ND	915
HuP-T4	CVCL_1300	Pancreas	Pancreatic Carcinoma	Adenocarcinoma	0	Pancreatic Adenocarcinoma	TEL	0.1	0.137504	Negative	114.03	6.84587	Positive	ND	ND	ND	ND	ND	ND	ND	ND	2.2	1.67807	ND	ND	ND	556
HuP-T3	CVCL_1299	Pancreas	Pancreatic Carcinoma	Adenocarcinoma	0	Pancreatic Adenocarcinoma	TEL	0.1	0.137504	Negative	163.23	7.35957	Positive	ND	ND	ND	ND	ND	ND	ND	ND	3.8	2.26303	ND	ND	ND	640
PANC-03-27	CVCL_1635	Pancreas	Pancreatic Carcinoma	Adenocarcinoma	0	Pancreatic Adenocarcinoma	TEL	0.1	0.137504	Negative	172.09	7.43538	Positive	ND	ND	ND	ND	ND	ND	ND	ND	1.5	1.32193	ND	ND	ND	655
DAN-G	CVCL_0243	Pancreas	Pancreatic Carcinoma	Adenocarcinoma	0	Pancreatic Adenocarcinoma	TEL	0.257822	0.330928	Negative	190.72	7.58286	Positive	ND	ND	ND	ND	ND	ND	ND	ND	3	2	ND	ND	ND	677
PA-TU-8902	CVCL_1845	Pancreas	Pancreatic Carcinoma	Adenocarcinoma	0	Pancreatic Adenocarcinoma	TEL	1.01726	1.0124	Negative	229.91	7.85119	Positive	ND	ND	ND	ND	ND	ND	ND	ND	3.8	2.26303	ND	ND	ND	708
PSN1	CVCL_1644	Pancreas	Pancreatic Carcinoma	Adenocarcinoma	0	Pancreatic Adenocarcinoma	TEL	0.357701	0.441165	Negative	310.99	8.28536	Positive	ND	ND	ND	ND	ND	ND	ND	ND	6.1	2.82782	ND	ND	ND	765
PA-TU-8988T	CVCL_1847	Pancreas	Pancreatic Carcinoma	Adenocarcinoma	0	Pancreatic Adenocarcinoma	TEL	0.696441	0.762511	Negative	394.83	8.62874	Positive	ND	ND	ND	ND	ND	ND	ND	ND	25.6	4.73335	ND	ND	ND	805
PANC-04-03	CVCL_1636	Pancreas	Pancreatic Carcinoma	Adenocarcinoma	0	Pancreatic Ductal Adenocarcinoma	TEL	0.1	0.137504	Negative	22.45	4.55152	Positive	ND	ND	ND	ND	ND	ND	ND	ND	1.5	1.32193	ND	ND	ND	247
CAPAN-1	CVCL_0237	Pancreas	Pancreatic Carcinoma	Adenocarcinoma	0	Pancreatic Ductal Adenocarcinoma	TEL	0.1	0.137504	Negative	35.48	5.18903	Positive	ND	ND	ND	ND	ND	ND	ND	ND	0.6	0.678072	ND	ND	ND	324
SUIT-2	CVCL_3172	Pancreas	Pancreatic Carcinoma	Adenocarcinoma	0	Pancreatic Ductal Adenocarcinoma	TEL	0.1	0.137504	Negative	49.41	5.65564	Positive	ND	ND	ND	ND	ND	ND	ND	ND	3	2	ND	ND	ND	382
AsPC-1	CVCL_0152	Pancreas	Pancreatic Carcinoma	Adenocarcinoma	0	Pancreatic Ductal Adenocarcinoma	TEL	0.161034	0.215411	Negative	57.2015	5.86299	Positive	ND	ND	ND	ND	ND	ND	ND	ND	2.1	1.63227	ND	ND	ND	207
BxPC-3	CVCL_0186	Pancreas	Pancreatic Carcinoma	Adenocarcinoma	0	Pancreatic Ductal Adenocarcinoma	TEL	0.1	0.137504	Negative	60.92	5.95233	Positive	ND	ND	ND	ND	ND	ND	ND	ND	2.3	1.72247	ND	ND	ND	418
MIA-PaCa-2	CVCL_0428	Pancreas	Pancreatic Carcinoma	Adenocarcinoma	0	Pancreatic Ductal Adenocarcinoma	TEL	0.545815	0.628367	Negative	73.94	6.22766	Positive	ND	ND	ND	ND	ND	ND	ND	ND	2.8	1.926	ND	ND	ND	455
PL4	CVCL_S976	Pancreas	Pancreatic Carcinoma	Adenocarcinoma	0	Pancreatic Ductal Adenocarcinoma	TEL	0.1	0.137504	Negative	75.73	6.26172	Positive	ND	ND	ND	ND	ND	ND	ND	ND	1.8	1.48543	ND	ND	ND	463
CFPAC-1	CVCL_1119	Pancreas	Pancreatic Carcinoma	Adenocarcinoma	0	Pancreatic Ductal Adenocarcinoma	TEL	0.1	0.137504	Negative	103.36	6.70543	Positive	ND	ND	ND	ND	ND	ND	ND	ND	3.8	2.26303	ND	ND	ND	534
CAPAN-2	CVCL_0026	Pancreas	Pancreatic Carcinoma	Adenocarcinoma	0	Pancreatic Ductal Adenocarcinoma	TEL	0.1	0.137504	Negative	143.87	7.17862	Positive	ND	ND	ND	ND	ND	ND	ND	ND	3.7	2.23266	ND	ND	ND	607
KP-1N	CVCL_3002	Pancreas	Pancreatic Carcinoma	Adenocarcinoma	0	Pancreatic Ductal Adenocarcinoma	TEL	0.451852	0.537894	Negative	187.77	7.56049	Positive	ND	ND	ND	ND	ND	ND	ND	ND	4.3	2.40599	ND	ND	ND	671
PANC-10-05	CVCL_1639	Pancreas	Pancreatic Carcinoma	Adenocarcinoma	0	Pancreatic Ductal Adenocarcinoma	TEL	0.1	0.137504	Negative	190.98	7.58481	Positive	ND	ND	ND	ND	ND	ND	ND	ND	0.6	0.678072	ND	ND	ND	678
MZ1-PC	CVCL_1434	Pancreas	Pancreatic Carcinoma	Adenocarcinoma	0	Pancreatic Ductal Adenocarcinoma	TEL	0.1	0.137504	Negative	252.15	7.98385	Positive	ND	ND	ND	ND	ND	ND	ND	ND	3.7	2.23266	ND	ND	ND	729
KP-3	CVCL_3005	Pancreas	Pancreatic Carcinoma	Adenosquamous Carcinoma	0	Pancreatic Adenosquamous Carcinoma	TEL	0.155728	0.208801	Negative	6.73111	2.95068	Low Positive	ND	ND	ND	ND	ND	ND	ND	ND	3	2	ND	ND	ND	106
KP-2	CVCL_3004	Pancreas	Pancreatic Carcinoma	Carcinoma Type Unknown	0	0	TEL	0.1	0.137504	Negative	12.37	3.74093	Positive	ND	ND	ND	ND	ND	ND	ND	ND	2.3	1.72247	ND	ND	ND	163
YAPC	CVCL_1794	Pancreas	Pancreatic Carcinoma	Carcinoma Type Unknown	0	0	TEL	0.1	0.137504	Negative	55.01	5.80761	Positive	ND	ND	ND	ND	ND	ND	ND	ND	1.7	1.43296	ND	ND	ND	399
KP-4	CVCL_1338	Pancreas	Pancreatic Carcinoma	Carcinoma Type Unknown	0	0	TEL	0.27043	0.345317	Negative	643.27	9.33152	Positive	ND	ND	ND	ND	ND	ND	ND	ND	7.4	3.07039	ND	ND	ND	858
QGP-1	CVCL_3143	Pancreas	Pancreatic Somatostatinoma	Neuroendocrine Neoplasm	0	0	TEL	0.1	0.137504	Negative	12.36	3.73985	Positive	ND	ND	ND	ND	ND	ND	ND	ND	28.8	4.89724	ND	ND	ND	162
SK-N-FI	CVCL_1702	Peripheral Nervous System	Neuroblastoma	Other Neoplasm	0	0	ALT	82.7025	6.3872	Positive	0.1	0.137504	Negative	1.14988	Positive	1.09246	Positive	Positive	Positive	0.6895	0.756596	33.9	5.12516	20.9458	4.45587	ND	11
LAN-6	CVCL_1363	Peripheral Nervous System	Neuroblastoma	Other Neoplasm	0	0	DN	1.06946	1.04925	Negative	0.1	0.137504	Negative	ND	ND	ND	ND	Positive	Positive	ND	ND	104	6.71425	ND	ND	ND	41
SK-N-AS	CVCL_1700	Peripheral Nervous System	Neuroblastoma	Other Neoplasm	0	0	TEL	0.1	0.137504	Negative	13.7192	3.87963	Positive	ND	ND	ND	ND	ND	ND	ND	ND	3.6	2.20163	ND	ND	ND	229
KP-N-RT-BM-1	CVCL_1339	Peripheral Nervous System	Neuroblastoma	Other Neoplasm	0	0	TEL	0.1	0.137504	Negative	46.64	5.5741	Positive	ND	ND	ND	ND	ND	ND	ND	ND	3.7	2.23266	ND	ND	ND	370
NB69	CVCL_1448	Peripheral Nervous System	Neuroblastoma	Other Neoplasm	0	0	TEL	0.1	0.137504	Negative	68.03	6.10915	Positive	ND	ND	ND	ND	ND	ND	ND	ND	2.7	1.88753	ND	ND	ND	437
NB(TU)1-10	CVCL_3041	Peripheral Nervous System	Neuroblastoma	Other Neoplasm	0	0	TEL	0.1	0.137504	Negative	71.02	6.17033	Positive	ND	ND	ND	ND	ND	ND	ND	ND	2.8	1.926	ND	ND	ND	447
CHP-212	CVCL_1125	Peripheral Nervous System	Neuroblastoma	Other Neoplasm	0	0	TEL	0.1	0.137504	Negative	71.11	6.17213	Positive	ND	ND	ND	ND	ND	ND	ND	ND	4.2	2.37851	ND	ND	ND	448
NH-12	CVCL_1605	Peripheral Nervous System	Neuroblastoma	Other Neoplasm	0	0	TEL	0.1	0.137504	Negative	92.68	6.54967	Positive	ND	ND	ND	ND	ND	ND	ND	ND	4.1	2.3505	ND	ND	ND	500
NB12	CVCL_1442	Peripheral Nervous System	Neuroblastoma	Other Neoplasm	0	0	TEL	0.133447	0.180717	Negative	94.87	6.58301	Positive	ND	ND	ND	ND	ND	ND	ND	ND	4.7	2.51096	ND	ND	ND	509
CHP-126	CVCL_1123	Peripheral Nervous System	Neuroblastoma	Other Neoplasm	0	0	TEL	0.217998	0.284512	Negative	112.58	6.82757	Positive	ND	ND	ND	ND	ND	ND	ND	ND	3.2	2.07039	ND	ND	ND	553
KELLY	CVCL_2092	Peripheral Nervous System	Neuroblastoma	Other Neoplasm	0	0	TEL	0.1	0.137504	Negative	116.37	6.87492	Positive	ND	ND	ND	ND	ND	ND	ND	ND	3.7	2.23266	ND	ND	ND	559
KP-N-YS	CVCL_1342	Peripheral Nervous System	Neuroblastoma	Other Neoplasm	0	0	TEL	0.1	0.137504	Negative	127.59	7.00663	Positive	ND	ND	ND	ND	ND	ND	ND	ND	6.5	2.90689	ND	ND	ND	581
NB17	CVCL_1445	Peripheral Nervous System	Neuroblastoma	Other Neoplasm	0	0	TEL	0.1	0.137504	Negative	135.48	7.09255	Positive	ND	ND	ND	ND	ND	ND	ND	ND	3.9	2.29278	ND	ND	ND	593
GI-ME-N	CVCL_1232	Peripheral Nervous System	Neuroblastoma	Other Neoplasm	0	0	TEL	0.1	0.137504	Negative	180.04	7.50016	Positive	ND	ND	ND	ND	ND	ND	ND	ND	3.9	2.29278	ND	ND	ND	663
NB7	CVCL_8824	Peripheral Nervous System	Neuroblastoma	Other Neoplasm	0	0	TEL	0.319754	0.400269	Negative	185.73	7.54481	Positive	ND	ND	ND	ND	ND	ND	ND	ND	7.3	3.05311	ND	ND	ND	670
GOTO	CVCL_1234	Peripheral Nervous System	Neuroblastoma	Other Neoplasm	0	0	TEL	0.1	0.137504	Negative	198.61	7.64104	Positive	ND	ND	ND	ND	ND	ND	ND	ND	2.1	1.63227	ND	ND	ND	687
NB10	CVCL_1441	Peripheral Nervous System	Neuroblastoma	Other Neoplasm	0	0	TEL	0.1	0.137504	Negative	290.15	8.18562	Positive	ND	ND	ND	ND	ND	ND	ND	ND	5	2.58496	ND	ND	ND	755
NB5	CVCL_8822	Peripheral Nervous System	Neuroblastoma	Other Neoplasm	0	0	TEL	0.1	0.137504	Negative	314.98	8.30369	Positive	ND	ND	ND	ND	ND	ND	ND	ND	7.9	3.15381	ND	ND	ND	767
SK-N-SH	CVCL_0531	Peripheral Nervous System	Neuroblastoma	Other Neoplasm	0	0	TEL	0.192313	0.253763	Negative	319.883	8.3259	Positive	ND	ND	ND	ND	ND	ND	ND	ND	5.4	2.67807	ND	ND	ND	834
IMR-5	CVCL_1306	Peripheral Nervous System	Neuroblastoma	Other Neoplasm	0	0	TEL	0.1	0.137504	Negative	346.69	8.44166	Positive	ND	ND	ND	ND	ND	ND	ND	ND	2.9	1.96347	ND	ND	ND	785
MHH-NB-11	CVCL_1412	Peripheral Nervous System	Neuroblastoma	Other Neoplasm	0	0	TEL	0.171063	0.227818	Negative	347.31	8.44423	Positive	ND	ND	ND	ND	ND	ND	ND	ND	3.8	2.26303	ND	ND	ND	787
NB14	CVCL_1444	Peripheral Nervous System	Neuroblastoma	Other Neoplasm	0	0	TEL	0.1	0.137504	Negative	436.37	8.77271	Positive	ND	ND	ND	ND	ND	ND	ND	ND	2	1.58496	ND	ND	ND	822
NB1	CVCL_1440	Peripheral Nervous System	Neuroblastoma	Other Neoplasm	0	0	TEL	0.1	0.137504	Negative	436.84	8.77426	Positive	ND	ND	ND	ND	ND	ND	ND	ND	3.5	2.16993	ND	ND	ND	823
SIMA	CVCL_1695	Peripheral Nervous System	Neuroblastoma	Other Neoplasm	0	0	TEL	0.187902	0.248416	Negative	439.88	8.78424	Positive	ND	ND	ND	ND	ND	ND	ND	ND	3.8	2.26303	ND	ND	ND	825
BE2-M17	CVCL_0167	Peripheral Nervous System	Neuroblastoma	Other Neoplasm	0	0	TEL	0.1	0.137504	Negative	536.7	9.07066	Positive	ND	ND	ND	ND	ND	ND	ND	ND	5.1	2.60881	ND	ND	ND	843
SK-N-DZ	CVCL_1701	Peripheral Nervous System	Neuroblastoma	Other Neoplasm	0	0	TEL	0.1	0.137504	Negative	748.6	9.54998	Positive	ND	ND	ND	ND	ND	ND	ND	ND	2.8	1.926	ND	ND	ND	881
NB13	CVCL_1443	Peripheral Nervous System	Neuroblastoma	Other Neoplasm	0	0	TEL	0.1	0.137504	Negative	860.96	9.75148	Positive	ND	ND	ND	ND	ND	ND	ND	ND	5.1	2.60881	ND	ND	ND	892
KP-N-YN	CVCL_1341	Peripheral Nervous System	Neuroblastoma	Other Neoplasm	0	0	TEL	0.1	0.137504	Negative	994.87	9.95981	Positive	ND	ND	ND	ND	ND	ND	ND	ND	7.4	3.07039	ND	ND	ND	909
TGW	CVCL_1771	Peripheral Nervous System	Neuroblastoma	Other Neoplasm	0	0	TEL	0.1	0.137504	Negative	1138.05	10.1536	Positive	ND	ND	ND	ND	ND	ND	ND	ND	3.9	2.29278	ND	ND	ND	928
NB6	CVCL_8823	Peripheral Nervous System	Neuroblastoma	Other Neoplasm	0	0	TEL	0.1	0.137504	Negative	1505.71	10.5572	Positive	ND	ND	ND	ND	ND	ND	ND	ND	2.5	1.80735	ND	ND	ND	950
JEG-3	CVCL_0363	Placenta	Gestational Choriocarcinoma	Carcinoma NOS	0	0	TEL	0.243552	0.314467	Negative	37.87	5.28059	Positive	ND	ND	ND	ND	ND	ND	ND	ND	9.7	3.41954	ND	ND	ND	333
JAR	CVCL_0360	Placenta	Gestational Choriocarcinoma	Carcinoma NOS	0	0	TEL	0.719165	0.781708	Negative	73.65	6.22207	Positive	ND	ND	ND	ND	ND	ND	ND	ND	55.5	5.82018	ND	ND	ND	453
PWR-1E	CVCL_3775	Prostate	Non-Cancerous	Non-Cancerous	0	SV-40 Transformed Prostatic	DN	0.25147	0.323623	Negative	1.10606	1.07455	Negative	ND	ND	ND	ND	ND	ND	ND	ND	2.1	1.63227	ND	ND	ND	34
MDA-PCa-2b	CVCL_4748	Prostate	Prostate Carcinoma	Carcinoma Type Unknown	0	0	TEL	0.1	0.137504	Negative	102.661	6.69573	Positive	ND	ND	ND	ND	ND	ND	ND	ND	4.4814	2.45454	ND	ND	ND	916
Bob	CVCL_2317	Prostate	Prostate Carcinoma	Carcinoma Type Unknown	0	0	TEL	0.1	0.137504	Negative	123.118	6.95557	Positive	ND	ND	ND	ND	ND	ND	ND	ND	3.44669	2.15273	ND	ND	ND	917
22RV1	CVCL_1045	Prostate	Prostate Carcinoma	Carcinoma Type Unknown	0	0	TEL	0.129741	0.175992	Negative	149.63	7.23487	Positive	ND	ND	ND	ND	ND	ND	ND	ND	8	3.16993	ND	ND	ND	615
LNCaP-Clone-FGC	CVCL_1379	Prostate	Prostate Carcinoma	Carcinoma Type Unknown	0	0	TEL	0.103817	0.142501	Negative	192.66	7.59738	Positive	ND	ND	ND	ND	ND	ND	ND	ND	8.9	3.30743	ND	ND	ND	680
DU-145	CVCL_0105	Prostate	Prostate Carcinoma	Carcinoma Type Unknown	0	0	TEL	0.223461	0.290969	Negative	331.74	8.37825	Positive	ND	ND	ND	ND	ND	ND	ND	ND	3.1	2.03562	ND	ND	ND	774
PC-3	CVCL_0035	Prostate	Prostate Carcinoma	Carcinoma Type Unknown	0	0	TEL	0.1	0.137504	Negative	774.85	9.59963	Positive	ND	ND	ND	ND	ND	ND	ND	ND	5.7	2.74416	ND	ND	ND	889
VCaP	CVCL_2235	Prostate	Prostate Carcinoma	Carcinoma Type Unknown	0	0	TEL	0.1	0.137504	Negative	790.23	9.62795	Positive	ND	ND	ND	ND	ND	ND	ND	ND	10.9	3.57289	ND	ND	ND	890
NCI-H660	CVCL_1576	Prostate	Prostate Carcinoma	Neuroendocrine Neoplasm	0	Prostate Small Cell Carcinoma	TEL	0.1	0.137504	Negative	132.54	7.06113	Positive	ND	ND	ND	ND	ND	ND	ND	ND	7	3	ND	ND	ND	586
BPH-1	CVCL_1091	Prostate	Non-Cancerous	Non-Cancerous	0	SV-40 Transformed Prostatic	TEL	0.1	0.137504	Negative	40.4732	5.37411	Positive	ND	ND	ND	ND	ND	ND	ND	ND	1.78186	1.47605	ND	ND	ND	233
RPMI-7951	CVCL_1666	Skin	Melanoma	Melanocytic Neoplasm	0	0	DN	0.258238	0.331405	Negative	0.196883	0.259282	Negative	ND	ND	ND	ND	Positive	Positive	ND	ND	4.8	2.53605	15.6069	4.05371	-289.404	37
COLO-800	CVCL_1135	Skin	Melanoma	Melanocytic Neoplasm	0	Cutaneous Melanoma	DN	0.31185	0.391602	Negative	0.345752	0.428413	Negative	ND	ND	ND	ND	Positive	Positive	ND	ND	31.5	5.02237	6.01296	2.81002	-39.5368	36
VMRC-MELG	CVCL_1789	Skin	Melanoma	Melanocytic Neoplasm	0	0	DN_Mortal	0.204981	0.269011	Negative	0.113991	0.155738	Negative	0.217332	Negative	0.00281562	Negative	Positive	Positive	0.3062	0.385376	4.6	2.48543	4.08303	2.34569	-42.7716	28
MMAc-SF	CVCL_1420	Skin	Melanoma	Melanocytic Neoplasm	0	0	DP	7.70844	3.12241	Low Positive	28.2106	4.86842	Positive	0.160642	Negative	0.0369379	Infrequent	ND	ND	0.3094	0.388906	5.41436	2.68131	6.18177	2.84434	ND	26
COLO-792	CVCL_1134	Skin	Melanoma	Melanocytic Neoplasm	0	0	DP	2.17419	1.66639	Low Positive	136.55	7.10381	Positive	ND	ND	ND	ND	ND	ND	ND	ND	162.4	7.35226	ND	ND	ND	65
LOXIMVI	CVCL_1381	Skin	Melanoma	Melanocytic Neoplasm	0	Cutaneous Melanoma	DP	4.99646	2.58411	Low Positive	813.912	9.6705	Positive	0.758741	Dim	0.0706679	Dim	Positive	Positive	0.915014	0.937355	213.396	7.74413	25.1045	4.70623	ND	50
MMAc	CVCL_5951	Skin	Melanoma	Melanocytic Neoplasm	0	0	Other_CC LOW	5.91359	2.78943	Low Positive	0.231841	0.300816	Negative	0.164301	Negative	0.135163	Infrequent	Positive	Positive	0.3341	0.415867	3.71539	2.23738	3.79027	2.26011	ND	25
UACC-62	CVCL_1780	Skin	Melanoma	Melanocytic Neoplasm	0	0	TEL	0.1	0.137504	Negative	11.65	3.66107	Positive	ND	ND	ND	ND	Positive	Positive	ND	ND	1.2	1.1375	ND	ND	ND	155
Malme-3M	CVCL_1438	Skin	Melanoma	Melanocytic Neoplasm	0	0	TEL	0.386671	0.471625	Negative	4.08692	2.34679	Low Positive	ND	ND	ND	ND	ND	ND	ND	ND	5.0281	2.5917	ND	ND	ND	133
SK-MEL-1	CVCL_0068	Skin	Melanoma	Melanocytic Neoplasm	0	0	TEL	0.1	0.137504	Negative	6.59766	2.92555	Low Positive	ND	ND	ND	ND	ND	ND	ND	ND	3.7	2.23266	ND	ND	ND	103
RVH-421	CVCL_1672	Skin	Melanoma	Melanocytic Neoplasm	0	0	TEL	0.1	0.137504	Negative	8.86626	3.3025	Low Positive	ND	ND	ND	ND	ND	ND	ND	ND	5.6	2.72247	ND	ND	ND	124
WM-115	CVCL_0040	Skin	Melanoma	Melanocytic Neoplasm	0	0	TEL	0.322983	0.403795	Negative	9.31558	3.36675	Low Positive	ND	ND	ND	ND	ND	ND	ND	ND	2.2	1.67807	ND	ND	ND	139
LB2518-MEL	CVCL_1366	Skin	Melanoma	Melanocytic Neoplasm	0	0	TEL	0.227732	0.295995	Negative	10.22	3.488	Positive	ND	ND	ND	ND	ND	ND	ND	ND	9.5	3.39232	ND	ND	ND	140
SH-4	CVCL_1692	Skin	Melanoma	Melanocytic Neoplasm	0	0	TEL	0.1	0.137504	Negative	10.35	3.50462	Positive	ND	ND	ND	ND	ND	ND	ND	ND	5.5	2.70044	ND	ND	ND	141
SK-MEL-24	CVCL_0599	Skin	Melanoma	Melanocytic Neoplasm	0	0	TEL	0.244331	0.31537	Negative	10.53	3.52732	Positive	ND	ND	ND	ND	ND	ND	ND	ND	2.1	1.63227	ND	ND	ND	143
WM278	CVCL_6473	Skin	Melanoma	Melanocytic Neoplasm	0	0	TEL	0.1	0.137504	Negative	11.32	3.62293	Positive	ND	ND	ND	ND	ND	ND	ND	ND	4.1	2.3505	ND	ND	ND	149
WM35	CVCL_0580	Skin	Melanoma	Melanocytic Neoplasm	0	0	TEL	0.553938	0.635929	Negative	11.72	3.66903	Positive	ND	ND	ND	ND	ND	ND	ND	ND	6.1	2.82782	ND	ND	ND	157
CP50-MEL-B	CVCL_1143	Skin	Melanoma	Melanocytic Neoplasm	0	0	TEL	0.38565	0.470563	Negative	14.59	3.96255	Positive	ND	ND	ND	ND	ND	ND	ND	ND	13.3	3.83794	ND	ND	ND	184
IST-MEL1	CVCL_1308	Skin	Melanoma	Melanocytic Neoplasm	0	0	TEL	0.1	0.137504	Negative	16.27	4.1102	Positive	ND	ND	ND	ND	ND	ND	ND	ND	2.9	1.96347	ND	ND	ND	200
HT-144	CVCL_0318	Skin	Melanoma	Melanocytic Neoplasm	0	0	TEL	0.1	0.137504	Negative	16.76	4.15056	Positive	ND	ND	ND	ND	ND	ND	ND	ND	5.3	2.65535	ND	ND	ND	204
Hs-939-T	CVCL_1036	Skin	Melanoma	Melanocytic Neoplasm	0	0	TEL	0.1	0.137504	Negative	19.98	4.39094	Positive	ND	ND	ND	ND	ND	ND	ND	ND	10.6	3.53605	ND	ND	ND	232
IGR-1	CVCL_1303	Skin	Melanoma	Melanocytic Neoplasm	0	0	TEL	0.277132	0.352908	Negative	20.28	4.41143	Positive	ND	ND	ND	ND	ND	ND	ND	ND	4.4	2.43296	ND	ND	ND	234
WM793B	CVCL_8787	Skin	Melanoma	Melanocytic Neoplasm	0	0	TEL	0.1	0.137504	Negative	24.36	4.66448	Positive	ND	ND	ND	ND	ND	ND	ND	ND	8.6	3.26303	ND	ND	ND	262
LB373-MEL-D	CVCL_1367	Skin	Melanoma	Melanocytic Neoplasm	0	0	TEL	0.126141	0.171387	Negative	26.87	4.80064	Positive	ND	ND	ND	ND	ND	ND	ND	ND	3.3	2.10434	ND	ND	ND	274
MEL-HO	CVCL_1402	Skin	Melanoma	Melanocytic Neoplasm	0	0	TEL	0.198188	0.260854	Negative	28.65	4.88996	Positive	ND	ND	ND	ND	ND	ND	ND	ND	17.6	4.21723	ND	ND	ND	282
A101D	CVCL_1057	Skin	Melanoma	Melanocytic Neoplasm	0	0	TEL	0.1	0.137504	Negative	32.17	5.05181	Positive	ND	ND	ND	ND	ND	ND	ND	ND	3.7	2.23266	ND	ND	ND	302
IGR-37	CVCL_2075	Skin	Melanoma	Melanocytic Neoplasm	0	0	TEL	0.1	0.137504	Negative	35.9	5.20555	Positive	ND	ND	ND	ND	ND	ND	ND	ND	4.7	2.51096	ND	ND	ND	325
G-361	CVCL_1220	Skin	Melanoma	Melanocytic Neoplasm	0	0	TEL	0.1	0.137504	Negative	44.69	5.51381	Positive	ND	ND	ND	ND	ND	ND	ND	ND	4.4	2.43296	ND	ND	ND	365
CP66-MEL	CVCL_1144	Skin	Melanoma	Melanocytic Neoplasm	0	0	TEL	0.1	0.137504	Negative	58.67	5.89893	Positive	ND	ND	ND	ND	ND	ND	ND	ND	3.4	2.1375	ND	ND	ND	410
MZ7-mel	CVCL_1436	Skin	Melanoma	Melanocytic Neoplasm	0	0	TEL	0.265512	0.339721	Negative	78.48	6.31252	Positive	ND	ND	ND	ND	ND	ND	ND	ND	7.3	3.05311	ND	ND	ND	471
UACC-257	CVCL_1779	Skin	Melanoma	Melanocytic Neoplasm	0	0	TEL	0.1	0.137504	Negative	80.71	6.35244	Positive	ND	ND	ND	ND	ND	ND	ND	ND	2.8	1.926	ND	ND	ND	477
COLO-783	CVCL_1997	Skin	Melanoma	Melanocytic Neoplasm	0	0	TEL	0.102232	0.140428	Negative	105.5	6.73471	Positive	ND	ND	ND	ND	ND	ND	ND	ND	2	1.58496	ND	ND	ND	540
K2	CVCL_AT85	Skin	Melanoma	Melanocytic Neoplasm	0	0	TEL	1.13816	1.09637	Negative	122.11	6.9438	Positive	ND	ND	ND	ND	ND	ND	ND	ND	74.5	6.2384	ND	ND	ND	572
MZ2-MEL	CVCL_1435	Skin	Melanoma	Melanocytic Neoplasm	0	0	TEL	0.543413	0.626124	Negative	137.12	7.10978	Positive	ND	ND	ND	ND	ND	ND	ND	ND	48.2	5.62059	ND	ND	ND	594
CHL-1	CVCL_1122	Skin	Melanoma	Melanocytic Neoplasm	0	0	TEL	0.414983	0.500785	Negative	144.13	7.1812	Positive	ND	ND	ND	ND	ND	ND	ND	ND	6.2	2.848	ND	ND	ND	608
SK-MEL-2	CVCL_0069	Skin	Melanoma	Melanocytic Neoplasm	0	0	TEL	0.1	0.137504	Negative	234.36	7.87873	Positive	ND	ND	ND	ND	ND	ND	ND	ND	2.7	1.88753	ND	ND	ND	711
Hs-940-T	CVCL_1038	Skin	Melanoma	Melanocytic Neoplasm	0	Cutaneous Melanoma	TEL	0.164333	0.219504	Negative	2.59406	1.84561	Low Positive	ND	ND	ND	ND	ND	ND	ND	ND	1.4	1.26303	ND	ND	ND	74
WM1552C	CVCL_6472	Skin	Melanoma	Melanocytic Neoplasm	0	Cutaneous Melanoma	TEL	0.1	0.137504	Negative	5.0224	2.59034	Low Positive	ND	ND	ND	ND	ND	ND	ND	ND	1.1	1.07039	ND	ND	ND	84
C32	CVCL_1097	Skin	Melanoma	Melanocytic Neoplasm	0	Cutaneous Melanoma	TEL	0.1	0.137504	Negative	6.47	2.90111	Low Positive	ND	ND	ND	ND	ND	ND	ND	ND	5.7	2.74416	ND	ND	ND	101
SK-MEL-3	CVCL_0550	Skin	Melanoma	Melanocytic Neoplasm	0	Cutaneous Melanoma	TEL	0.638025	0.711957	Negative	8.15	3.19377	Low Positive	ND	ND	ND	ND	ND	ND	ND	ND	11	3.58496	ND	ND	ND	122
COLO-679	CVCL_1130	Skin	Melanoma	Melanocytic Neoplasm	0	Cutaneous Melanoma	TEL	0.1	0.137504	Negative	13.5	3.85798	Positive	ND	ND	ND	ND	ND	ND	ND	ND	1.7	1.43296	ND	ND	ND	177
G-MEL	CVCL_W798	Skin	Melanoma	Melanocytic Neoplasm	0	Cutaneous Melanoma	TEL	0.104087	0.142854	Negative	33.65	5.11478	Positive	ND	ND	ND	ND	ND	ND	ND	ND	9.7	3.41954	ND	ND	ND	313
COLO-829	CVCL_1137	Skin	Melanoma	Melanocytic Neoplasm	0	Cutaneous Melanoma	TEL	0.1	0.137504	Negative	33.77	5.11977	Positive	ND	ND	ND	ND	ND	ND	ND	ND	3.7	2.23266	ND	ND	ND	314
451Lu	CVCL_6357	Skin	Melanoma	Melanocytic Neoplasm	0	Cutaneous Melanoma	TEL	0.417672	0.503524	Negative	37.26	5.25776	Positive	ND	ND	ND	ND	ND	ND	ND	ND	25.8	4.74416	ND	ND	ND	329
A2058	CVCL_1059	Skin	Melanoma	Melanocytic Neoplasm	0	Cutaneous Melanoma	TEL	0.134593	0.182175	Negative	41.58	5.4121	Positive	ND	ND	ND	ND	ND	ND	ND	ND	13.8	3.88753	ND	ND	ND	351
Mewo	CVCL_0445	Skin	Melanoma	Melanocytic Neoplasm	0	Cutaneous Melanoma	TEL	0.1	0.137504	Negative	43.68	5.48156	Positive	ND	ND	ND	ND	ND	ND	ND	ND	6.4	2.88753	ND	ND	ND	360
SK-MEL-5	CVCL_0527	Skin	Melanoma	Melanocytic Neoplasm	0	Cutaneous Melanoma	TEL	0.205473	0.2696	Negative	48.12	5.61824	Positive	ND	ND	ND	ND	ND	ND	ND	ND	4.8	2.53605	ND	ND	ND	380
SK-MEL-28	CVCL_0526	Skin	Melanoma	Melanocytic Neoplasm	0	Cutaneous Melanoma	TEL	0.411532	0.497262	Negative	77.32	6.29131	Positive	ND	ND	ND	ND	ND	ND	ND	ND	35.8	5.20163	ND	ND	ND	469
SK-MEL-30	CVCL_0039	Skin	Melanoma	Melanocytic Neoplasm	0	Cutaneous Melanoma	TEL	0.541491	0.624327	Negative	96.69	6.61014	Positive	ND	ND	ND	ND	ND	ND	ND	ND	29.7	4.94017	ND	ND	ND	514
IPC-298	CVCL_1307	Skin	Melanoma	Melanocytic Neoplasm	0	Cutaneous Melanoma	TEL	0.961373	0.971864	Negative	125.98	6.98846	Positive	ND	ND	ND	ND	ND	ND	ND	ND	84.6	6.41954	ND	ND	ND	579
MEL-JUSO	CVCL_1403	Skin	Melanoma	Melanocytic Neoplasm	0	Cutaneous Melanoma	TEL	0.1	0.137504	Negative	137.45	7.11322	Positive	ND	ND	ND	ND	ND	ND	ND	ND	8.3	3.21723	ND	ND	ND	596
A375	CVCL_0132	Skin	Melanoma	Melanocytic Neoplasm	0	Cutaneous Melanoma	TEL	0.1	0.137504	Negative	343.5	8.42836	Positive	ND	ND	ND	ND	ND	ND	ND	ND	3.6	2.20163	ND	ND	ND	780
HMV-II	CVCL_1282	Skin	Melanoma	Melanocytic Neoplasm	0	Mucosal Melanoma	TEL	0.3966	0.481919	Negative	159.1	7.32283	Positive	ND	ND	ND	ND	ND	ND	ND	ND	24.7	4.6837	ND	ND	ND	632
GAK	CVCL_1225	Skin	Melanoma	Melanocytic Neoplasm	0	Vulvar Melanoma	TEL	0.1	0.137504	Negative	44.59	5.51065	Positive	ND	ND	ND	ND	ND	ND	ND	ND	5.6	2.72247	ND	ND	ND	364
DJM-1	CVCL_1172	Skin	Skin Squamous Cell Carcinoma	Squamous Cell Carcinoma	0	0	TEL	0.1	0.137504	Negative	16.4382	4.12418	Positive	0.0906574	Negative	ND	ND	Positive	Positive	0.3669	0.450908	2.8	1.926	3.83697	2.2741	7.52474	75
A388	CVCL_1063	Skin	Skin Squamous Cell Carcinoma	Squamous Cell Carcinoma	0	0	TEL	0.1	0.137504	Negative	8.23	3.20633	Low Positive	ND	ND	ND	ND	ND	ND	ND	ND	1.5	1.32193	ND	ND	ND	123
A431	CVCL_0037	Skin	Skin Squamous Cell Carcinoma	Squamous Cell Carcinoma	0	0	TEL	0.1	0.137504	Negative	18.46	4.28244	Positive	ND	ND	ND	ND	ND	ND	ND	ND	0.8	0.847997	ND	ND	ND	219
HuTu-80	CVCL_1301	Small Intestine	Duodenal Adenocarcinoma	Adenocarcinoma	0	0	TEL	0.277202	0.352986	Negative	1430.84	10.4837	Positive	ND	ND	ND	ND	ND	ND	ND	ND	21.5	4.49185	ND	ND	ND	944
DOS16	CVCL_C1HQ	Soft Tissue	Leiomyosarcoma	Mesenchymal	0	Retroperitoneal Leiomyosarcoma	ALT	98.0098	6.6295	Positive	0.308966	0.388428	Negative	0.600833	Positive	0.767219	Positive	Positive	Positive	0.4039	0.48944	18.7292	4.30226	19.679	4.37009	ND	7
ASPS-1	CVCL_S738	Soft Tissue	Other Soft Tissue Sarcomas	Mesenchymal	0	Alveolar Soft Part Sarcoma	ALT	99.8676	6.65632	Positive	0.405977	0.491573	Negative	1.50296	Positive	2.20854	Positive	Negative	Positive	0.808841	0.855066	25.1403	4.70821	17.2435	4.18931	ND	4
RH-41	CVCL_2176	Soft Tissue	Rhabdomyosarcoma	Mesenchymal	0	Alveolar Rhabdomyosarcoma	ALT	36.6052	5.23286	Positive	0.140097	0.189156	Negative	0.19572	Infrequent	0.347374	Positive	Positive	Positive	0.8317	0.873183	102.9	6.69905	26.558	4.7844	327.492	15
Hs-729-T	CVCL_0871	Soft Tissue	Rhabdomyosarcoma	Mesenchymal	0	Embryonal Rhabdomyosarcoma	ALT	342.095	8.42247	Positive	0.491313	0.576584	Negative	2.32369	Positive	ND	ND	Negative	Positive	0.760427	0.815925	40.0647	5.35983	20.8881	4.45207	ND	2
SJRH30	CVCL_0041	Soft Tissue	Rhabdomyosarcoma	Mesenchymal	0	Alveolar Rhabdomyosarcoma	ALT LOW	7.87143	3.14917	Low Positive	0.427006	0.512992	Negative	0.0693307	Infrequent	0.344823	Positive	Positive	Positive	0.7193	0.781821	62.1302	5.98026	34.49	5.14934	-26.2425	22
RH-18	CVCL_1659	Soft Tissue	Rhabdomyosarcoma	Mesenchymal	0	Embryonal Rhabdomyosarcoma	DN_Mortal	0.123295	0.167737	Negative	1.43364	1.28311	Negative	ND	ND	ND	ND	ND	ND	ND	ND	2.2	1.67807	ND	ND	ND	76
SW684	CVCL_1726	Soft Tissue	Fibrosarcoma	Mesenchymal	0	0	TEL	0.36503	0.448933	Negative	11.33	3.6241	Positive	ND	ND	ND	ND	ND	ND	ND	ND	19.1	4.32912	ND	ND	ND	151
Hs-633T	CVCL_0832	Soft Tissue	Fibrosarcoma	Mesenchymal	0	0	TEL	0.1	0.137504	Negative	52.8	5.74953	Positive	ND	ND	ND	ND	ND	ND	ND	ND	2.7	1.88753	ND	ND	ND	391
HT-1080	CVCL_0317	Soft Tissue	Fibrosarcoma	Mesenchymal	0	0	TEL	0.1	0.137504	Negative	202.285	7.66736	Positive	0.164857	Negative	0.000962735	Negative	ND	ND	0.3459	0.428571	5.65	2.73335	ND	ND	ND	686
G-402	CVCL_1221	Soft Tissue	Gastrointestinal Stromal Tumor	Mesenchymal	0	Epithelioid Cell Type Gastrointestinal Stromal Tumor	TEL	0.218161	0.284704	Negative	25.83	4.74578	Positive	ND	ND	ND	ND	ND	ND	ND	ND	2.9	1.96347	ND	ND	ND	264
RKN	CVCL_3156	Soft Tissue	Leiomyosarcoma	Mesenchymal	0	Ovarian Leiomyosarcoma	TEL	0.5	0.584963	Negative	44.69	5.51381	Positive	ND	ND	ND	ND	Positive	Positive	ND	ND	1.1	1.07039	ND	ND	ND	201
SKN	CVCL_3167	Soft Tissue	Leiomyosarcoma	Mesenchymal	0	Uterine Corpus Leiomyosarcoma	TEL	0.1	0.137504	Negative	28.9	4.90207	Positive	ND	ND	ND	ND	ND	ND	ND	ND	6.2	2.848	ND	ND	ND	287
SK-UT-1	CVCL_0533	Soft Tissue	Leiomyosarcoma	Mesenchymal	0	Uterine Corpus Leiomyosarcoma	TEL	0.143737	0.193755	Negative	84.02	6.40973	Positive	ND	ND	ND	ND	ND	ND	ND	ND	0.9	0.925999	ND	ND	ND	486
SK-LMS-1	CVCL_0628	Soft Tissue	Leiomyosarcoma	Mesenchymal	0	Vulvar Leiomyosarcoma	TEL	0.1	0.137504	Negative	27.88	4.852	Positive	ND	ND	ND	ND	ND	ND	ND	ND	4.1	2.3505	ND	ND	ND	280
ESS-1	CVCL_1205	Soft Tissue	Other Soft Tissue Sarcomas	Mesenchymal	0	Endometriod Stromal Sarcoma	TEL	0.321156	0.401801	Negative	55.4279	5.81834	Positive	ND	ND	ND	ND	ND	ND	ND	ND	1.28795	1.19405	4.46344	2.44981	ND	349
VA-ES-BJ	CVCL_1785	Soft Tissue	Other Soft Tissue Sarcomas	Mesenchymal	0	Epithelioid Sarcoma	TEL	0.218662	0.285298	Negative	193.1	7.60066	Positive	ND	ND	ND	ND	ND	ND	ND	ND	8.8	3.29278	ND	ND	ND	682
SW872	CVCL_1730	Soft Tissue	Other Soft Tissue Sarcomas	Mesenchymal	0	Liposarcoma	TEL	0.318246	0.39862	Negative	336.552	8.39897	Positive	ND	ND	ND	ND	ND	ND	ND	ND	3	2	ND	ND	ND	841
SW982	CVCL_1734	Soft Tissue	Other Soft Tissue Sarcomas	Mesenchymal	0	Synovial Sarcoma	TEL	0.335337	0.417203	Negative	34.9353	5.16733	Positive	ND	ND	ND	ND	ND	ND	ND	ND	7.23344	3.0415	7.36195	3.06384	ND	363
MES-SA	CVCL_1404	Soft Tissue	Other Soft Tissue Sarcomas	Mesenchymal	0	Uterine Corpus Sarcoma	TEL	0.144322	0.194494	Negative	119.99	6.91874	Positive	ND	ND	ND	ND	ND	ND	ND	ND	11.3	3.62059	ND	ND	ND	567
TE-441-T	CVCL_1754	Soft Tissue	Rhabdomyosarcoma	Mesenchymal	0	0	TEL	0.242412	0.313144	Negative	16.64	4.14078	Positive	ND	ND	ND	ND	ND	ND	ND	ND	3	2	ND	ND	ND	202
KYM-1	CVCL_3007	Soft Tissue	Rhabdomyosarcoma	Mesenchymal	0	Alveolar Rhabdomyosarcoma	TEL	0.114826	0.156819	Negative	126.61	6.9956	Positive	ND	ND	ND	ND	ND	ND	ND	ND	3.5	2.16993	ND	ND	ND	679
A204	CVCL_1058	Soft Tissue	Rhabdomyosarcoma	Mesenchymal	0	Embryonal Rhabdomyosarcoma	TEL	0.1	0.137504	Negative	28.81	4.89772	Positive	ND	ND	ND	ND	ND	ND	ND	ND	15.3	4.0268	ND	ND	ND	286
RD	CVCL_1649	Soft Tissue	Rhabdomyosarcoma	Mesenchymal	0	Embryonal Rhabdomyosarcoma	TEL	0.1	0.137504	Negative	118.78	6.90424	Positive	ND	ND	ND	ND	ND	ND	ND	ND	2.5	1.80735	ND	ND	ND	564
GCT	CVCL_1229	Soft Tissue	Undifferentiated Pleomorphic Sarcoma	Mesenchymal	0	0	TEL	0.118345	0.161365	Negative	54	5.78136	Positive	ND	ND	ND	ND	ND	ND	ND	ND	3.5	2.16993	ND	ND	ND	394
MFH-ino	CVCL_1407	Soft Tissue	Undifferentiated Pleomorphic Sarcoma	Mesenchymal	0	0	TEL	0.335362	0.417231	Negative	156.1	7.29554	Positive	ND	ND	ND	ND	ND	ND	ND	ND	1.3	1.20163	ND	ND	ND	624
Hs-746T	CVCL_0333	Stomach	Gastric Carcinoma	Adenocarcinoma	0	Gastric Adenocarcinoma	ALT	11.4553	3.63868	Positive	0.147868	0.198957	Negative	0.12276	Infrequent	0.270246	Positive	Positive	Positive	0.729292	0.790181	76.9	6.28355	37.3949	5.26284	75.2509	21
SCH	CVCL_1687	Stomach	Gastric Carcinoma	Carcinoma NOS	0	Gastric Choriocarcinoma	DP	55.1588	5.81144	Positive	153.142	7.26812	Positive	0.107465	Infrequent	0.449445	Infrequent	Positive	Positive	1.03	1.02148	100.8	6.66959	ND	ND	ND	45
23132-87	CVCL_1046	Stomach	Gastric Carcinoma	Adenocarcinoma	0	Gastric Adenocarcinoma	TEL	0.1	0.137504	Negative	11.64	3.65992	Positive	ND	ND	ND	ND	ND	ND	ND	ND	2.9	1.96347	ND	ND	ND	154
RERF-GC-1B	CVCL_3152	Stomach	Gastric Carcinoma	Adenocarcinoma	0	Gastric Adenocarcinoma	TEL	0.271044	0.346014	Negative	12.59	3.76447	Positive	ND	ND	ND	ND	ND	ND	ND	ND	1.2	1.1375	ND	ND	ND	166
STS-0421	CVCL_X508	Stomach	Gastric Carcinoma	Adenocarcinoma	0	Gastric Adenocarcinoma	TEL	0.1	0.137504	Negative	28.8	4.89724	Positive	ND	ND	ND	ND	ND	ND	ND	ND	2.1	1.63227	ND	ND	ND	284
FU97	CVCL_2908	Stomach	Gastric Carcinoma	Adenocarcinoma	0	Gastric Adenocarcinoma	TEL	0.2513	0.323428	Negative	31.43	5.01926	Positive	ND	ND	ND	ND	ND	ND	ND	ND	7.1	3.01792	ND	ND	ND	296
MKN45	CVCL_0434	Stomach	Gastric Carcinoma	Adenocarcinoma	0	Gastric Adenocarcinoma	TEL	0.1	0.137504	Negative	40.77	5.3844	Positive	ND	ND	ND	ND	ND	ND	ND	ND	2.8	1.926	ND	ND	ND	348
NUGC-3	CVCL_1612	Stomach	Gastric Carcinoma	Adenocarcinoma	0	Gastric Adenocarcinoma	TEL	0.1	0.137504	Negative	43	5.45943	Positive	ND	ND	ND	ND	ND	ND	ND	ND	2.9	1.96347	ND	ND	ND	358
SNU-5	CVCL_0078	Stomach	Gastric Carcinoma	Adenocarcinoma	0	Gastric Adenocarcinoma	TEL	0.108594	0.148731	Negative	58.27	5.88923	Positive	ND	ND	ND	ND	ND	ND	ND	ND	2.9	1.96347	ND	ND	ND	409
AGS	CVCL_0139	Stomach	Gastric Carcinoma	Adenocarcinoma	0	Gastric Adenocarcinoma	TEL	0.1	0.137504	Negative	64.01	6.02259	Positive	ND	ND	ND	ND	ND	ND	ND	ND	1.6	1.37851	ND	ND	ND	424
TMK-1	CVCL_4384	Stomach	Gastric Carcinoma	Adenocarcinoma	0	Gastric Adenocarcinoma	TEL	0.1	0.137504	Negative	86.7	6.4545	Positive	ND	ND	ND	ND	ND	ND	ND	ND	3.7	2.23266	ND	ND	ND	489
IM-95	CVCL_2961	Stomach	Gastric Carcinoma	Adenocarcinoma	0	Gastric Adenocarcinoma	TEL	0.277292	0.353088	Negative	142.14	7.16128	Positive	ND	ND	ND	ND	ND	ND	ND	ND	9.1	3.33628	ND	ND	ND	601
SNU-1	CVCL_0099	Stomach	Gastric Carcinoma	Adenocarcinoma	0	Gastric Adenocarcinoma	TEL	0.1	0.137504	Negative	327.15	8.35821	Positive	ND	ND	ND	ND	ND	ND	ND	ND	6.8	2.96347	ND	ND	ND	771
GCIY	CVCL_1228	Stomach	Gastric Carcinoma	Adenocarcinoma	0	Gastric Adenocarcinoma	TEL	0.566071	0.647149	Negative	384.48	8.59051	Positive	ND	ND	ND	ND	ND	ND	ND	ND	12	3.70044	ND	ND	ND	800
SNU-16	CVCL_0076	Stomach	Gastric Carcinoma	Adenocarcinoma	0	Gastric Adenocarcinoma	TEL	0.269893	0.344707	Negative	1617.5	10.6604	Positive	ND	ND	ND	ND	ND	ND	ND	ND	8.2	3.20163	ND	ND	ND	955
OCUM-1	CVCL_3084	Stomach	Gastric Carcinoma	Adenocarcinoma	0	Gastric Signet Ring Cell Adenocarcinoma	TEL	0.1	0.137504	Negative	5.7555	2.75606	Low Positive	ND	ND	ND	ND	ND	ND	ND	ND	1.3	1.20163	ND	ND	ND	93
NUGC-4	CVCL_3082	Stomach	Gastric Carcinoma	Adenocarcinoma	0	Gastric Signet Ring Cell Adenocarcinoma	TEL	0.134986	0.182675	Negative	28.96	4.90497	Positive	ND	ND	ND	ND	ND	ND	ND	ND	7.6	3.10434	ND	ND	ND	288
KATOIII	CVCL_0371	Stomach	Gastric Carcinoma	Adenocarcinoma	0	Gastric Signet Ring Cell Adenocarcinoma	TEL	0.1	0.137504	Negative	56.82	5.8535	Positive	ND	ND	ND	ND	ND	ND	ND	ND	3.9	2.29278	ND	ND	ND	404
HSC-39	CVCL_A385	Stomach	Gastric Carcinoma	Adenocarcinoma	0	Gastric Signet Ring Cell Adenocarcinoma	TEL	0.1	0.137504	Negative	2348.06	11.1979	Positive	ND	ND	ND	ND	ND	ND	ND	ND	2.3	1.72247	ND	ND	ND	967
MKN7	CVCL_1417	Stomach	Gastric Carcinoma	Adenocarcinoma	0	Gastric Tubular Adenocarcinoma	TEL	0.116923	0.15953	Negative	23.64	4.62293	Positive	ND	ND	ND	ND	ND	ND	ND	ND	1.2	1.1375	ND	ND	ND	257
NCI-N87	CVCL_1603	Stomach	Gastric Carcinoma	Adenocarcinoma	0	Gastric Tubular Adenocarcinoma	TEL	0.1	0.137504	Negative	40.02	5.35826	Positive	ND	ND	ND	ND	ND	ND	ND	ND	1.2	1.1375	ND	ND	ND	345
MKN28	CVCL_1416	Stomach	Gastric Carcinoma	Adenocarcinoma	0	Gastric Tubular Adenocarcinoma	TEL	0.746583	0.804535	Negative	338.69	8.40807	Positive	ND	ND	ND	ND	ND	ND	ND	ND	6	2.80735	ND	ND	ND	777
SK-GT-2	CVCL_2194	Stomach	Gastric Carcinoma	Carcinoma NOS	0	Gastric Fundus Carcinoma	TEL	0.1	0.137504	Negative	94.1	6.57137	Positive	ND	ND	ND	ND	ND	ND	ND	ND	5.2	2.63227	ND	ND	ND	504
HGC-27	CVCL_1279	Stomach	Gastric Carcinoma	Carcinoma Type Unknown	0	0	TEL	0.1	0.137504	Negative	103.37	6.70556	Positive	ND	ND	ND	ND	ND	ND	ND	ND	13.2	3.82782	ND	ND	ND	535
TGBC11TKB	CVCL_1768	Stomach	Gastric Carcinoma	Carcinoma Type Unknown	0	0	TEL	0.1	0.137504	Negative	255.07	8.00039	Positive	ND	ND	ND	ND	ND	ND	ND	ND	7.4	3.07039	ND	ND	ND	730
ECC10	CVCL_1188	Stomach	Gastric Carcinoma	Neuroendocrine Neoplasm	0	Gastic Small Cell Neuroendocrine Carcinoma	TEL	0.1	0.137504	Negative	990.52	9.9535	Positive	ND	ND	ND	ND	ND	ND	ND	ND	7.5	3.08746	ND	ND	ND	907
ECC12	CVCL_1189	Stomach	Gastric Carcinoma	Neuroendocrine Neoplasm	0	Gastric Small Cell Carcinoma	TEL	0.1	0.137504	Negative	346.91	8.44257	Positive	ND	ND	ND	ND	ND	ND	ND	ND	6.7	2.94486	ND	ND	ND	786
NCCIT	CVCL_1451	Testis	Testicular Embryonal Carcinoma	Other Neoplasm	0	0	TEL	0.1	0.137504	Negative	59.12	5.90977	Positive	ND	ND	ND	ND	ND	ND	ND	ND	1.7	1.43296	ND	ND	ND	413
NTERA-2-cl-D1	CVCL_3407	Testis	Testicular Embryonal Carcinoma	Other Neoplasm	0	0	TEL	0.101031	0.138855	Negative	133.44	7.07082	Positive	ND	ND	ND	ND	ND	ND	ND	ND	3.5	2.16993	ND	ND	ND	588
NEC8	CVCL_1604	Testis	Testicular Embryonal Carcinoma	Other Neoplasm	0	0	TEL	0.1	0.137504	Negative	678.15	9.40759	Positive	ND	ND	ND	ND	ND	ND	ND	ND	14.3	3.93546	ND	ND	ND	867
B-CPAP	CVCL_0153	Thyroid	Thyroid Gland Carcinoma	Adenocarcinoma	0	Poorly Differentiated Thyroid Gland Carcinoma	TEL	0.729439	0.790304	Negative	115.68	6.86641	Positive	ND	ND	ND	ND	ND	ND	ND	ND	2.4	1.76553	ND	ND	ND	558
ML-1	CVCL_H525	Thyroid	Thyroid Gland Carcinoma	Adenocarcinoma	0	Thyroid Gland Follicular Carcinoma	TEL	0.157689	0.211248	Negative	8	3.16993	Low Positive	ND	ND	ND	ND	ND	ND	ND	ND	1	1	ND	ND	ND	121
RO82-W-1	CVCL_0582	Thyroid	Thyroid Gland Carcinoma	Adenocarcinoma	0	Thyroid Gland Follicular Carcinoma	TEL	0.48236	0.567895	Negative	95.13	6.58691	Positive	ND	ND	ND	ND	ND	ND	ND	ND	4.3	2.40599	ND	ND	ND	511
FTC-133	CVCL_1219	Thyroid	Thyroid Gland Carcinoma	Adenocarcinoma	0	Thyroid Gland Follicular Carcinoma	TEL	0.1	0.137504	Negative	178.44	7.48736	Positive	ND	ND	ND	ND	ND	ND	ND	ND	1.4	1.26303	ND	ND	ND	662
TT2609-C02	CVCL_2218	Thyroid	Thyroid Gland Carcinoma	Adenocarcinoma	0	Thyroid Gland Follicular Carcinoma	TEL	0.1	0.137504	Negative	984.88	9.94527	Positive	ND	ND	ND	ND	ND	ND	ND	ND	5.9	2.7866	ND	ND	ND	905
K5	CVCL_1322	Thyroid	Thyroid Gland Carcinoma	Adenocarcinoma	0	Thyroid Gland Papillary Carcinoma	TEL	0.461433	0.547383	Negative	142.95	7.16942	Positive	ND	ND	ND	ND	ND	ND	ND	ND	14.3	3.93546	ND	ND	ND	603
IHH-4	CVCL_2960	Thyroid	Thyroid Gland Carcinoma	Adenocarcinoma	0	Thyroid Gland Papillary Carcinoma	TEL	0.1	0.137504	Negative	532.06	9.05815	Positive	ND	ND	ND	ND	ND	ND	ND	ND	2.8	1.926	ND	ND	ND	842
KMH-2	CVCL_S641	Thyroid	Thyroid Gland Carcinoma	Carcinoma NOS	0	Thyroid Gland Anaplastic Carcinoma	TEL	0.1	0.137504	Negative	102.8	6.69766	Positive	ND	ND	ND	ND	ND	ND	ND	ND	10.4	3.51096	ND	ND	ND	525
8305C	CVCL_1053	Thyroid	Thyroid Gland Carcinoma	Carcinoma NOS	0	Thyroid Gland Anaplastic Carcinoma	TEL	0.1	0.137504	Negative	29.17	4.91504	Positive	ND	ND	ND	ND	ND	ND	ND	ND	1	1	ND	ND	ND	922
8505C	CVCL_1054	Thyroid	Thyroid Gland Carcinoma	Carcinoma NOS	0	Thyroid Gland Anaplastic Carcinoma	TEL	0.360184	0.443801	Negative	54.37	5.79103	Positive	ND	ND	ND	ND	ND	ND	ND	ND	4.2	2.37851	ND	ND	ND	395
BHT-101	CVCL_1085	Thyroid	Thyroid Gland Carcinoma	Carcinoma NOS	0	Thyroid Gland Anaplastic Carcinoma	TEL	0.1	0.137504	Negative	94.88	6.58316	Positive	ND	ND	ND	ND	ND	ND	ND	ND	1.6	1.37851	ND	ND	ND	510
ASH-3	CVCL_2856	Thyroid	Thyroid Gland Carcinoma	Carcinoma NOS	0	Thyroid Gland Anaplastic Carcinoma	TEL	0.305435	0.384531	Negative	146.45	7.20408	Positive	ND	ND	ND	ND	ND	ND	ND	ND	8.7	3.27798	ND	ND	ND	611
HTC-C3	CVCL_1295	Thyroid	Thyroid Gland Carcinoma	Carcinoma NOS	0	Thyroid Gland Anaplastic Carcinoma	TEL	0.1	0.137504	Negative	211.11	7.72867	Positive	ND	ND	ND	ND	ND	ND	ND	ND	3.4	2.1375	ND	ND	ND	696
CAL-62	CVCL_1112	Thyroid	Thyroid Gland Carcinoma	Carcinoma NOS	0	Thyroid Gland Anaplastic Carcinoma	TEL	0.607406	0.684735	Negative	232.03	7.86437	Positive	ND	ND	ND	ND	ND	ND	ND	ND	17	4.16993	ND	ND	ND	709
TT	CVCL_1774	Thyroid	Thyroid Gland Carcinoma	Neuroendocrine Neoplasm	0	Hereditary Thyroid Gland Medullary Carcinoma	TEL	0.1	0.137504	Negative	65.36	6.05224	Positive	ND	ND	ND	ND	ND	ND	ND	ND	2.4	1.76553	ND	ND	ND	642
CGTH-W-1	CVCL_1120	Thyroid	Thyroid Gland Carcinoma	Squamous Cell Carcinoma	0	Thyroid Gland Squamous Cell Carcinoma	TEL	0.408363	0.494019	Negative	236.59	7.89233	Positive	ND	ND	ND	ND	ND	ND	ND	ND	9.9	3.44626	ND	ND	ND	716
SW962	CVCL_1733	Vulva	Vulvar Carcinoma	Carcinoma Type Unknown	0	0	TEL	0.540751	0.623634	Negative	13.18	3.82579	Positive	ND	ND	ND	ND	ND	ND	ND	ND	9.9	3.44626	ND	ND	ND	175
CAL-39	CVCL_1109	Vulva	Vulvar Carcinoma	Squamous Cell Carcinoma	0	Vulvar Squamous Cell Carcinoma	TEL	0.114479	0.156369	Negative	27.3111	4.8233	Positive	ND	ND	ND	ND	ND	ND	ND	ND	2.5	1.80735	ND	ND	ND	277
SW954	CVCL_1732	Vulva	Vulvar Carcinoma	Squamous Cell Carcinoma	0	Vulvar Squamous Cell Carcinoma	TEL	0.418611	0.504479	Negative	227.84	7.8382	Positive	ND	ND	ND	ND	ND	ND	ND	ND	9.2	3.3505	ND	ND	ND	706
