# Supplementary material for: Large-scale drug sensitivity, gene dependency, and proteogenomic analyses of telomere maintenance mechanisms in cancer cells
Source: Nat Commun. 2025 Dec 23;16:11337. doi: 10.1038/s41467-025-67190-w (PMC12727880; doi:10.1038/s41467-025-67190-w)
Supplement: Supplementary file 4 — Supplementary Data 3 [file 41467_2025_67190_MOESM4_ESM.xlsx]

## Sheet: Data for Figure4B
Cell_Line_Name	Sex	Patient_Age	Pediatric/Adolescent & young adult (AYA)/Adult	TMM classification	TMM classification (detailed)	ATRX_Western_Blot_(Negative_=_no_FL_band,_Positive_=_FL_band)	ATRX_proteomic	ATRX_number of detected peptide	ATRX_RNA	ATRX_CNV	ATRX_CNV(CMRI)	ATRX_mutation	ATRX_mutation(CMRI)	ATRX_SV	ATRX_SV(CMRI)	ATRX_fusion	DAXX_Western_Blot_(Negative_=_no_FL_band,_Positive_=_FL_band)	DAXX_proteomic	DAXX_number of detected peptide	DAXX_RNA	DAXX_CNV	DAXX_CNV(CMRI)	DAXX_mutation	DAXX_mutation(CMRI)	DAXX_SV	DAXX_SV(CMRI)	DAXX_fusion	Telomerase_Activity_%MCF7_Log2(n+1)	TERT_RNA	TERT_CNV	TERT_CNV(CMRI)	TERT_mutation	TERT_mutation(CMRI)	TERT_SV	TERT_SV(CMRI)	TERT_fusion	TERT_promoter_mutation	TERT_promoter_mutation(gh19)	THOR methylation	TERC_RNA
NOS-1	Male	16	Pediatric	ALT	ALT	NEG	-0.505486	0	6.347	-1.5	-1.01788	Wild-type	Wild-type	NA	DEL	Wild-type	POS	2.95853	3	6.409	0.517645	0.522464	Wild-type	Wild-type	NA	Wild-type	Wild-type	0.21427	-3.169	-0.257657	-0.252951	Wild-type	Wild-type	NA	Wild-type	Wild-type	NA	NA	NA	-9.264
HuO9	Female	13	Pediatric	ALT	ALT	NEG	-0.505486	0	6.783	0.323941	-0.179923	Wild-type	Wild-type	NA	DEL	Wild-type	POS	2.64598	2	6.24	0.499398	-0.0426785	Wild-type	Wild-type	NA	Wild-type	Wild-type	0.137504	-6.571	0.423369	0.159919	Wild-type	Wild-type	NA	Wild-type	Wild-type	NA	NA	NA	-5.287
CAL-72	Male	10	Pediatric	ALT	ALT	NEG	0.222059	1	6.754	-1.5	-1.14898	Wild-type	Wild-type	NA	DEL	Wild-type	POS	4.17454	4	7.031	0.73771	-0.0189436	Wild-type	Wild-type	NA	Wild-type	Wild-type	0.137504	-5.626	0.178793	0.123335	Wild-type	Wild-type	NA	Wild-type	Wild-type	NA	NA	NA	-5.395
U-2-OS	Female	15	Pediatric	ALT	ALT	NEG	2.54987	2	7.831	-1.5	NA	Wild-type	NA	DEL	NA	Wild-type	POS	2.55668	2	6.326	0.393267	NA	Wild-type	NA	Wild-type	NA	Wild-type	0.289338	-1.879	0.236793	NA	Wild-type	NA	Wild-type	NA	Wild-type	Wild-type	Wild-type	0.690486	-7.015
Hs-729-T	Male	74	Adult	ALT	ALT	NEG	2.76188	4	5.442	-0.0468	NA	nonsense	NA	NA	NA	NA	POS	3.52803	6	6.674	0.308207	NA	Wild-type	NA	NA	NA	NA	0.576584	-4.429	0.272724	NA	Wild-type	NA	NA	NA	NA	NA	NA	0.393063	-3.531
Saos-2	Female	11	Pediatric	ALT	ALT	NEG	2.83964	1	2.342	-0.094	0.23437	Wild-type	Wild-type	NA	INV	Wild-type	POS	2.82019	3	6.564	0.174279	0.323125	Wild-type	Wild-type	NA	Wild-type	Wild-type	0.481355	-7.251	-0.164541	0.0440048	Wild-type	Wild-type	NA	Wild-type	Wild-type	NA	NA	0.387833	-5.423
ASPS-1	Female	39	Adult	ALT	ALT	NEG	3.04931	7	NA	NA	0.129951	NA	Wild-type	NA	Wild-type	NA	POS	-1.29095	0	NA	NA	-0.431168	NA	Wild-type	NA	Wild-type	NA	0.491573	NA	NA	0.0829729	NA	Wild-type	NA	Wild-type	NA	NA	NA	NA	NA
P31-FUJ	Male	7	Pediatric	ALT	ALT	NEG	3.36415	1	5.265	NA	NA	frameshift	NA	NA	NA	Wild-type	POS	3.27232	4	6.318	0.0237	NA	Wild-type	NA	NA	NA	Wild-type	0.299347	-7.501	-0.0408	NA	Wild-type	NA	NA	NA	Wild-type	NA	NA	0.855276	-4.391
ZK-58	Male	21	AYA	ALT	ALT	POS	2.4771	7	NA	NA	NA	NA	NA	NA	NA	NA	POS	1.53424	1	NA	NA	NA	NA	NA	NA	NA	NA	0.333172	NA	NA	NA	NA	NA	NA	NA	NA	NA	NA	NA	NA
MUG-Chor1	Female	57	Adult	ALT	ALT	POS	2.50302	9	NA	NA	NA	NA	NA	NA	NA	NA	POS	-1.29095	0	NA	NA	NA	NA	NA	NA	NA	NA	0.137504	NA	NA	NA	NA	NA	NA	NA	NA	NA	NA	NA	NA
U-CH2	Female	72	Adult	ALT	ALT	POS	2.65308	6	6.849	-0.571186	NA	Wild-type	NA	NA	NA	Wild-type	POS	-1.29095	0	4.483	-0.50701	NA	missense	NA	NA	NA	Wild-type	0.182692	-8.081	-0.0118	NA	Wild-type	NA	NA	NA	Wild-type	NA	NA	NA	-4.413
G-292-Clone-A141B1	Female	9	Pediatric	ALT	ALT	POS	2.79899	10	7.105	NA	NA	Wild-type	NA	NA	NA	Wild-type	NEG	2.42049	1	5.524	NA	NA	Wild-type	NA	NA	NA	YES(with KIFC3)	0.256272	-5.193	NA	NA	Wild-type	NA	NA	NA	Wild-type	NA	NA	0.749081	-4.995
KPD	Male	8	Pediatric	ALT	ALT	POS	2.99047	15	NA	NA	NA	NA	NA	NA	NA	NA	POS	-1.29095	0	NA	NA	NA	NA	NA	NA	NA	NA	0.329578	NA	NA	NA	NA	NA	NA	NA	NA	NA	NA	NA	NA
CAL-78	Male	76	Adult	ALT	ALT	POS	3.0488	3	6.653	-0.0435	-0.575078	Wild-type	Wild-type	NA	Wild-type	Wild-type	POS	-1.29095	0	6.398	0.21185	-0.273208	Wild-type	Wild-type	NA	Wild-type	Wild-type	0.191263	-2.157	0.130547	0.00930291	Wild-type	Wild-type	NA	Wild-type	Wild-type	NA	NA	NA	-3.414
NY	Male	15	Pediatric	ALT	ALT	POS	3.18705	23	6.711	NA	NA	Wild-type	NA	NA	NA	Wild-type	POS	-1.29095	0	6.938	0.397156	NA	Wild-type	NA	NA	NA	Wild-type	0.137504	-5.409	-0.232494	NA	Wild-type	NA	NA	NA	Wild-type	NA	NA	NA	-4.434
SK-LU-1	Female	60	Adult	ALT	ALT	POS	3.27983	7	8.193	0.556657	-0.578594	Wild-type	Wild-type	Wild-type	Wild-type	Wild-type	POS	-1.29095	0	6.628	0.70336	-0.490511	Wild-type	Wild-type	Wild-type	Wild-type	Wild-type	0.137504	-2.703	0.682826	-0.197238	Wild-type	Wild-type	Wild-type	Wild-type	Wild-type	Wild-type	Wild-type	0.903681	-2.764
DOS16	Female	37	Adult	ALT	ALT	POS	3.30928	13	NA	NA	0.228416	NA	Wild-type	NA	Wild-type	NA	POS	3.20377	1	NA	NA	-0.260765	NA	Wild-type	NA	Wild-type	NA	0.388428	NA	NA	0.222395	NA	Wild-type	NA	Wild-type	NA	NA	NA	NA	NA
Hs-746T	Male	74	Adult	ALT	ALT	POS	3.3122	12	7.414	-0.101281	-0.667058	Wild-type	Wild-type	Wild-type	Wild-type	Wild-type	POS	3.12753	1	5.996	0.261271	0.171814	missense	Missense	Wild-type	Wild-type	Wild-type	0.198957	-7.614	-0.218641	-0.295289	Wild-type	Wild-type	Wild-type	Wild-type	Wild-type	Wild-type	Wild-type	0.880833	-5.792
RH-41	Female	7	Pediatric	ALT	ALT	POS	3.59954	3	6.322	-0.127806	NA	Wild-type	NA	NA	NA	Wild-type	POS	-1.29095	0	5.909	-0.0691	NA	Wild-type	NA	NA	NA	Wild-type	0.189156	-4.426	-0.105665	NA	Wild-type	NA	NA	NA	Wild-type	NA	NA	NA	-7.166
SK-N-FI	Male	11	Pediatric	ALT	ALT	POS	3.96719	11	6.903	-0.0821	NA	Wild-type	NA	NA	NA	Wild-type	POS	2.86298	1	7.332	0.0105	NA	Wild-type	NA	NA	NA	Wild-type	0.137504	-5.247	0.0197	NA	Wild-type	NA	NA	NA	Wild-type	NA	NA	0.23071	-5.049
SJRH30	Male	17	AYA	ALT	ALT LOW	POS	3.29197	16	6.806	-0.242632	-0.681139	Wild-type	Wild-type	NA	Wild-type	Wild-type	POS	2.39216	2	5.507	0.0452	-0.0790735	Wild-type	Wild-type	NA	Wild-type	Wild-type	0.512992	-5.598	-0.722047	-0.16022	Wild-type	Wild-type	NA	Wild-type	Wild-type	NA	NA	NA	-6.517
ES5	Male	16	Pediatric	ALT	ALT LOW	POS	3.34386	14	7.239	0.0906	-0.905481	Wild-type	Wild-type	NA	Wild-type	Wild-type	POS	3.74377	3	6.239	0.173015	-0.0211479	Wild-type	Wild-type	NA	Wild-type	Wild-type	0.281116	0.858	-0.472159	0.0211479	Wild-type	Wild-type	NA	Wild-type	Wild-type	NA	NA	NA	-3.283
EN	Female	50	Adult	ALT	ALT LOW	POS	3.36792	10	7.077	0.0264	-0.0916364	frameshift,missense	Frameshift indel & missense	NA	Wild-type	Wild-type	POS	3.14844	2	6.402	0.0562	0.0362105	missense	Missense	NA	Wild-type	Wild-type	0.486137	3.32	-0.0345	-0.0058939	Wild-type	Missense	NA	Wild-type	Wild-type	NA	NA	0.623543	-2.287
EMC-BAC-1	Male	Unknown	Unknown	ALT	ALT LOW	POS	3.55142	9	6.698	NA	-0.970615	Wild-type	Wild-type	NA	Wild-type	Wild-type	POS	2.89506	1	5.832	-0.00953	-0.00170346	Wild-type	Wild-type	NA	Wild-type	Wild-type	0.167499	-8.103	-0.0323	0.349083	Wild-type	Wild-type	NA	Wild-type	Wild-type	NA	NA	NA	-6.789
MC-IXC	Female	12	Pediatric	DN	DN	POS	2.66513	5	7.157	0.0973	NA	Wild-type	NA	NA	NA	Wild-type	POS	3.4546	6	6.566	0.426548	NA	Wild-type	NA	NA	NA	Wild-type	0.137504	-1.919	-0.0251	NA	Wild-type	NA	NA	NA	Wild-type	NA	NA	NA	-5.506
COLO-800	Male	14	Pediatric	DN	DN	POS	3.01938	3	5.956	0.396981	NA	Wild-type	NA	NA	NA	Wild-type	POS	2.52152	2	6.794	0.251691	NA	Wild-type	NA	NA	NA	Wild-type	0.428413	2.616	0.497888	NA	Wild-type	NA	NA	NA	Wild-type	chr5.1295113.G.A	chr5.1295228.G.A	0.0758714	-3.572
HOP-92	Male	62	Adult	DN	DN	POS	3.17175	13	6.31	NA	NA	Wild-type	NA	NA	NA	Wild-type	POS	2.07197	3	5.747	-0.146251	NA	Wild-type	NA	NA	NA	Wild-type	0.137504	-2.908	0.627583	NA	Wild-type	NA	NA	NA	Wild-type	Wild-type	Wild-type	0.925171	-4.525
IST-SL2	Male	Unknown	Unknown	DN	DN	POS	3.25739	5	6.769	-0.135189	NA	Wild-type	NA	NA	NA	Wild-type	POS	3.04797	2	6.579	-0.00705	NA	Wild-type	NA	NA	NA	Wild-type	0.317474	-1.872	0.0579	NA	Wild-type	NA	NA	NA	Wild-type	NA	NA	NA	-2.927
VMRC-MELG	Male	Unknown	Unknown	DN	DN - Mortal (senesces)	POS	3.52503	19	6.715	NA	NA	Wild-type	NA	NA	NA	Wild-type	POS	3.11382	2	6.83	0.478991	NA	Wild-type	NA	NA	NA	Wild-type	0.155738	-8.004	0.336252	NA	Wild-type	NA	NA	NA	Wild-type	NA	NA	NA	-4.507
LAN-6	Male	6	Pediatric	DN	DN	POS	3.6869	17	7.15	-0.206505	NA	Wild-type	NA	NA	NA	Wild-type	POS	3.78487	3	6.968	0.0997	NA	Wild-type	NA	NA	NA	Wild-type	0.137504	-6.578	0.0107	NA	Wild-type	NA	NA	NA	Wild-type	NA	NA	NA	-6.784
RPMI-7951	Female	18	AYA	DN	DN	POS	4.05673	9	7.771	0.398517	NA	Wild-type	NA	Wild-type	NA	Wild-type	POS	3.22486	1	6.053	0.187218	NA	Wild-type	NA	Wild-type	NA	Wild-type	0.259282	-5.526	-0.142937	NA	Wild-type	NA	Wild-type	NA	Wild-type	chr5.1295113-1295114.GG.AA	chr5.1295228-1295229.GG.AA	0.336517	-4.047
OV-7	Female	78	Adult	DN	DN	POS	NA	NA	6.56	0.0816	NA	Wild-type	NA	Wild-type	NA	Wild-type	POS	NA	NA	6.853	0.334165	NA	Wild-type	NA	Wild-type	NA	Wild-type	0.168285	-6.688	-0.0913	NA	Wild-type	NA	Wild-type	NA	Wild-type	Wild-type	Wild-type	0.978662	-3.181
EW-24	Unknown	Unknown	Unknown	DN	DN - Mortal (crisis)	NA	3.31584	13	7.42	NA	NA	Wild-type	NA	NA	NA	Wild-type	NA	3.77073	2	6.064	-0.230718	NA	Wild-type	NA	NA	NA	Wild-type	0.455566	2.221	0.72113	NA	Wild-type	NA	NA	NA	Wild-type	NA	NA	NA	-2.881
Hs-578-T	Female	74	Adult	TEL	TEL LOW	POS	0.758785	2	6.322	-0.544409	NA	Wild-type	NA	NA	NA	Wild-type	POS	3.16215	2	6.859	0.616488	NA	Wild-type	NA	NA	NA	Wild-type	2.07255	-4.212	0.680777	NA	Wild-type	NA	NA	NA	Wild-type	NA	NA	0.360543	-6.438
RERF-LC-KJ	Male	78	Adult	TEL	TEL	POS	1.19873	1	6.265	-0.454533	NA	Wild-type	NA	NA	NA	Wild-type	POS	2.98401	2	6.276	0.443743	NA	Wild-type	NA	NA	NA	Wild-type	3.52179	-0.632	1.23684	NA	Wild-type	NA	NA	NA	Wild-type	Wild-type	Wild-type	0.522757	-7.262
HEL	Male	30	Adult	TEL	TEL	POS	1.8208	9	6.132	-0.674615	NA	Wild-type	NA	NA	NA	Wild-type	POS	3.53711	3	6.721	0.215249	NA	Wild-type	NA	NA	NA	Wild-type	4.96649	2.064	0.0885	NA	Wild-type	NA	NA	NA	Wild-type	NA	NA	0.570592	-1.238
MEG-01	Male	55	Adult	TEL	TEL	POS	2.0086	6	7.139	-0.133075	NA	Wild-type	NA	NA	NA	Wild-type	POS	3.37546	3	6.969	0.320403	NA	Wild-type	NA	NA	NA	Wild-type	6.82558	5.319	-0.161882	NA	Wild-type	NA	NA	NA	Wild-type	NA	NA	0.30058	-6.868
DK-MG	Female	67	Adult	TEL	TEL LOW	POS	2.12517	2	7.392	-0.0388	NA	Wild-type	NA	NA	NA	Wild-type	POS	-1.29095	0	5.11	0.0644	NA	Wild-type	NA	NA	NA	Wild-type	2.80105	-1.004	0.0311	NA	Wild-type	NA	NA	NA	Wild-type	NA	NA	0.4579	-6.209
BALL-1	Male	75	Adult	TEL	TEL	POS	2.4955	7	7.402	-0.196069	NA	inframe,missense	NA	NA	NA	Wild-type	POS	3.26585	4	6.056	0.0819	NA	Wild-type	NA	NA	NA	Wild-type	9.41633	5.586	-0.122814	NA	Wild-type	NA	NA	NA	Wild-type	NA	NA	NA	-4.437
UACC-62	Unknown	Unknown	Unknown	TEL	TEL	POS	2.52897	7	6.489	NA	NA	Wild-type	NA	NA	NA	Wild-type	POS	1.39546	1	5.374	-0.0456	NA	Wild-type	NA	NA	NA	Wild-type	3.66107	1.373	0.000435	NA	Wild-type	NA	NA	NA	Wild-type	NA	NA	0.5669	-4.497
HOS	Female	13	Pediatric	TEL	TEL	POS	2.82303	18	7.201	-0.434238	NA	Wild-type	NA	NA	NA	Wild-type	POS	3.11089	3	6.526	0.421875	NA	Wild-type	NA	NA	NA	Wild-type	8.62543	4.424	0.935595	NA	Wild-type	NA	NA	NA	Wild-type	NA	NA	0.2627	-4.667
Raji	Male	12	Pediatric	TEL	TEL HIGH	POS	2.84494	5	6.958	-0.0522	NA	missense	NA	NA	NA	Wild-type	POS	1.54833	1	6.711	-0.00582	NA	Wild-type	NA	NA	NA	Wild-type	10.2584	3.334	-0.0412	NA	Wild-type	NA	NA	NA	Wild-type	NA	NA	0.322341	-3.722
HCT-15	Male	Unknown	Unknown	TEL	TEL	POS	2.85085	9	5.922	-0.0625	NA	missense	NA	Wild-type	NA	Wild-type	POS	2.18156	1	5.942	0.0743	NA	missense	NA	Wild-type	NA	Wild-type	5.96086	-0.312	-0.00184	NA	Wild-type	NA	Wild-type	NA	Wild-type	Wild-type	Wild-type	0.89229	-5.351
DJM-1	Female	87	Adult	TEL	TEL	POS	2.90417	5	6.792	-0.308771	NA	Wild-type	NA	NA	NA	Wild-type	POS	2.70947	1	5.841	0.065	NA	Wild-type	NA	NA	NA	Wild-type	4.12418	-0.165	-0.0265	NA	Wild-type	NA	NA	NA	Wild-type	NA	NA	NA	-5.279
HAL-01	Female	17	AYA	TEL	TEL	POS	2.90944	10	7.669	-0.0527	NA	Wild-type	NA	NA	NA	NA	POS	2.943	2	6.128	0.0145	NA	Wild-type	NA	NA	NA	NA	9.39735	4.662	-0.105699	NA	Wild-type	NA	NA	NA	NA	NA	NA	NA	-8.163
LB1047-RCC	Female	Unknown	Unknown	TEL	TEL LOW	POS	2.90616	11	7.622	-0.0682	NA	Wild-type	NA	NA	NA	Wild-type	POS	-1.29095	0	6.09	-0.0496	NA	Wild-type	NA	NA	NA	Wild-type	2.82038	-0.194	0.411961	NA	Wild-type	NA	NA	NA	Wild-type	NA	NA	NA	-3.088
CTV-1	Male	Unknown	Unknown	TEL	TEL	POS	3.0192	16	7.624	NA	NA	missense	NA	NA	NA	Wild-type	POS	3.64578	6	6.98	-0.00926	NA	Wild-type	NA	NA	NA	Wild-type	7.88243	-2.1	-0.0231	NA	Wild-type	NA	NA	NA	Wild-type	NA	NA	NA	-3.489
RKN	Female	45	Adult	TEL	TEL	POS	3.06678	6	7.261	-0.340153	NA	Wild-type	NA	Wild-type	NA	Wild-type	POS	-1.29095	0	6.799	0.105946	NA	Wild-type	NA	Wild-type	NA	Wild-type	5.51381	0.305	0.546737	NA	Wild-type	NA	Wild-type	NA	Wild-type	chr5.1295046.T.G	chr5.1295161.T.G	0.673433	-4.703
NCI-H2804	Male	Unknown	Unknown	TEL	TEL LOW	POS	3.14724	13	5.48	NA	NA	Wild-type	NA	NA	NA	Wild-type	POS	3.72852	1	6.728	0.227159	NA	Wild-type	NA	NA	NA	Wild-type	2.58333	-3.299	0.651194	NA	Wild-type	NA	NA	NA	Wild-type	NA	NA	NA	-7.825
SJSA-1	Male	19	AYA	TEL	TEL	POS	3.17198	5	7.277	-0.0191	NA	Wild-type	NA	NA	NA	Wild-type	POS	3.33391	1	6.047	0.0628	NA	Wild-type	NA	NA	NA	Wild-type	5.89191	4.423	0.532083	NA	Wild-type	NA	NA	NA	Wild-type	NA	NA	0.253857	-3.85
SW48	Female	82	Adult	TEL	TEL	POS	3.18823	10	6.258	-0.0926	NA	frameshift	NA	Wild-type	NA	Wild-type	POS	2.84917	4	5.577	0.0565	NA	Wild-type	NA	Wild-type	NA	Wild-type	6.34767	2.536	-0.0115	NA	Wild-type	NA	Wild-type	NA	Wild-type	Wild-type	Wild-type	0.932005	-7.361
143B	Female	13	Pediatric	TEL	TEL	POS	3.20304	11	NA	NA	NA	NA	NA	NA	NA	NA	POS	2.7368	3	NA	NA	NA	NA	NA	NA	NA	NA	7.80983	NA	NA	NA	NA	NA	NA	NA	NA	NA	NA	NA	NA
OVCA433	Female	Unknown	Unknown	TEL	TEL	POS	3.36078	15	6.808	0.140457	NA	Wild-type	NA	NA	NA	Wild-type	POS	3.74727	2	6.063	0.304323	NA	inframe	NA	NA	NA	Wild-type	3.58695	-3.9	0.513801	NA	Wild-type	NA	NA	NA	Wild-type	NA	NA	NA	-3.508
NCI-H2722	Male	Unknown	Unknown	TEL	TEL	POS	3.3614	5	6.877	NA	NA	Wild-type	NA	NA	NA	Wild-type	POS	-1.29095	0	5.599	0.122059	NA	Wild-type	NA	NA	NA	Wild-type	3.94924	-2.847	0.140449	NA	Wild-type	NA	NA	NA	Wild-type	NA	NA	NA	-6.206
CCK-81	Female	62	Adult	TEL	TEL	POS	3.39477	13	6.367	NA	NA	missense,nonsense	NA	Wild-type	NA	Wild-type	POS	3.20865	1	6.366	-0.0186	NA	Wild-type	NA	Wild-type	NA	Wild-type	7.22016	0.666	-0.0253	NA	Wild-type	NA	Wild-type	NA	Wild-type	Wild-type	Wild-type	0.888705	-3.023
H-EMC-SS	Female	77	Adult	TEL	TEL	POS	3.48666	13	7.392	0.0403	NA	Wild-type	NA	NA	NA	NA	POS	3.54719	1	5.508	0.00834	NA	Wild-type	NA	NA	NA	NA	7.57228	0.188	-0.0101	NA	Wild-type	NA	NA	NA	NA	NA	NA	NA	-4.721
HeLa	Female	31	Adult	TEL	TEL	POS	3.49554	17	6.741	-0.138691	NA	Wild-type	NA	NA	NA	Wild-type	POS	2.60261	1	6.095	-0.0657	NA	Wild-type	NA	NA	NA	Wild-type	7.0248	1.402	1.5	NA	Wild-type	NA	NA	NA	Wild-type	NA	NA	NA	-4.406
D-392MG	Uknown	Unknown	Unknown	TEL	TEL LOW	POS	3.6317	7	7.059	-0.191773	NA	Wild-type	NA	NA	NA	Wild-type	POS	1.45535	1	6.031	0.263388	NA	Wild-type	NA	NA	NA	Wild-type	2.11862	-2.551	-0.0299	NA	Wild-type	NA	NA	NA	Wild-type	NA	NA	NA	-5.3
MDA-MB-330	Female	43	Adult	TEL	TEL LOW	POS	3.93424	17	8.045	-0.436444	NA	Wild-type	NA	NA	NA	Wild-type	POS	3.58189	2	6.761	0.66123	NA	Wild-type	NA	NA	NA	Wild-type	2.18585	-4.364	0.420295	NA	missense	NA	NA	NA	Wild-type	NA	NA	NA	-5.307
EW-12	Female	Unknown	Unknown	TEL	TEL	POS	4.07489	17	8.192	NA	NA	Wild-type	NA	NA	NA	Wild-type	POS	3.06652	3	6.33	0.288588	NA	Wild-type	NA	NA	NA	Wild-type	4.2017	-0.048	-0.156479	NA	Wild-type	NA	NA	NA	Wild-type	NA	NA	NA	-7.666
CHSA0108	Male	Unknown	Unknown	TEL	TEL LOW	POS	4.09592	21	8.175	NA	NA	Wild-type	NA	NA	NA	Wild-type	POS	3.44101	1	6.047	0.179601	NA	Wild-type	NA	NA	NA	Wild-type	3.16224	-4.92	0.266492	NA	Wild-type	NA	NA	NA	Wild-type	NA	NA	NA	-7.8
CHSA8926	Male	Unknown	Unknown	TEL	TEL LOW	POS	NA	0	6.956	NA	NA	Wild-type	NA	NA	NA	Wild-type	POS	NA	0	6.485	0.425712	NA	Wild-type	NA	NA	NA	Wild-type	2.55908	-0.634	-0.0268	NA	Wild-type	NA	NA	NA	Wild-type	NA	NA	NA	-5.766
NCI-H727	Female	65	Adult	TEL	TEL	NA	1.5861	7	5.754	-1.02496	NA	Wild-type	NA	NA	NA	Wild-type	NA	2.09284	1	5.13	-0.294201	NA	Wild-type	NA	NA	NA	Wild-type	6.94484	0.915	-0.424023	NA	Wild-type	NA	NA	NA	Wild-type	Wild-type	Wild-type	0.946162	-7.436
CCRF-CEM	Female	4	Pediatric	TEL	TEL	NA	2.55016	11	7.355	-0.00809	NA	Wild-type	NA	NA	NA	Wild-type	NA	3.05338	4	6.719	0.0204	NA	Wild-type	NA	NA	NA	Wild-type	9.20462	5.416	-0.0621	NA	missense	NA	NA	NA	Wild-type	NA	NA	NA	-5.485
1301	Female	3	Pediatric	TEL	TEL	NA	2.69739	2	NA	NA	NA	NA	NA	NA	NA	NA	NA	3.01911	4	NA	NA	NA	NA	NA	NA	NA	NA	9.42151	NA	NA	NA	NA	NA	NA	NA	NA	NA	NA	NA	NA
RXF393	Male	54	Adult	TEL	TEL	NA	2.93687	8	7.019	0.0482	NA	Wild-type	NA	NA	NA	Wild-type	NA	-1.29095	0	6.098	0.0638	NA	Wild-type	NA	NA	NA	Wild-type	3.46804	2.355	0.0324	NA	Wild-type	NA	NA	NA	Wild-type	NA	NA	NA	-6.315
WSU-NHL	Female	46	Adult	TEL	TEL	NA	2.96016	17	7.355	0.0107	NA	missense	NA	NA	NA	Wild-type	NA	3.65789	7	7.33	0.0398	NA	Wild-type	NA	NA	NA	Wild-type	8.06154	2.428	-0.036	NA	Wild-type	NA	NA	NA	Wild-type	NA	NA	NA	-2.337
NCI-H1581	Male	44	Adult	TEL	TEL HIGH	NA	3.20448	18	6.536	0.237041	NA	Wild-type	NA	NA	NA	Wild-type	NA	3.52576	5	6.566	0.302817	NA	Wild-type	NA	NA	NA	Wild-type	10.527	6.104	0.879892	NA	Wild-type	NA	NA	NA	Wild-type	Wild-type	Wild-type	NA	-3.1
HT-1080	Male	35	Adult	TEL	TEL	NA	3.38358	2	6.679	-0.0278	NA	Wild-type	NA	NA	NA	NA	NA	3.23914	2	6.703	0.0172	NA	Wild-type	NA	NA	NA	NA	7.66736	3.707	0.615933	NA	Wild-type	NA	NA	NA	NA	NA	NA	0.188219	-5.569
A549	Male	52	Adult	TEL	TEL	NA	3.41148	15	7.951	0.368948	NA	Wild-type	NA	Wild-type	NA	Wild-type	NA	2.84454	1	5.477	-0.381874	NA	Wild-type	NA	Wild-type	NA	Wild-type	9.26663	2.761	0.124983	NA	Wild-type	NA	Wild-type	NA	Wild-type	Wild-type	Wild-type	0.432305	-5.434
HCC1419	Female	42	Adult	TEL	TEL LOW	NA	3.66179	3	6.536	-0.0782	NA	Wild-type	NA	Wild-type	NA	Wild-type	NA	-1.29095	0	5.869	0.293214	NA	Wild-type	NA	Wild-type	NA	Wild-type	1.70392	-4.852	0.610226	NA	Wild-type	NA	Wild-type	NA	Wild-type	Wild-type	Wild-type	0.961662	-7.09
MCF7	Female	69	Adult	TEL	TEL	NA	3.86168	19	6.799	-0.888778	NA	Wild-type	NA	Wild-type	NA	Wild-type	NA	2.95799	3	6.012	0.511683	NA	Wild-type	NA	Wild-type	NA	Wild-type	6.65821	1.075	0.00934	NA	Wild-type	NA	Wild-type	NA	Wild-type	Wild-type	Wild-type	0.879643	-5.502
SCH	Male	46	Adult	DP	DP-Dual	POS	-0.505486	1	6.071	-0.482725	NA	Wild-type	NA	NA	NA	Wild-type	POS	3.65831	3	6.641	0.414532	NA	Wild-type	NA	NA	NA	Wild-type	7.26812	2.934	1.32494	NA	Wild-type	NA	NA	NA	Wild-type	NA	NA	NA	-4.314
KKU-M213	Male	58	Adult	DP	DP CC LOW	POS	1.96215	1	NA	NA	NA	NA	NA	NA	NA	NA	POS	-1.29095	0	NA	NA	NA	NA	NA	NA	NA	NA	8.37603	NA	NA	NA	NA	NA	NA	NA	NA	NA	NA	NA	NA
LOXIMVI	Male	58	Adult	DP	DP CC LOW	POS	2.88713	12	7.05	0.132427	NA	Wild-type	NA	Wild-type	NA	NA	POS	4.28488	5	7.559	0.482311	NA	Wild-type	NA	Wild-type	NA	NA	9.6705	3.958	0.286688	NA	Wild-type	NA	Wild-type	NA	NA	chr5.1295113.G.A	chr5.1295228.G.A	NA	-4.573
PANC-08-13	Male	85	Adult	DP	DP-TEL	POS	2.9113	5	6.586	-0.450334	NA	Wild-type	NA	NA	NA	Wild-type	POS	2.70659	2	6.623	0.436515	NA	missense	NA	NA	NA	Wild-type	4.63376	-1.329	-0.0346	NA	Wild-type	NA	NA	NA	Wild-type	NA	NA	0.833414	-4.952
SUP-T1	Male	8	Pediatric	DP	DP CC LOW	POS	3.1195	17	7.987	-0.0528	NA	Wild-type	NA	NA	NA	Wild-type	POS	3.33769	2	6.62	0.0843	NA	frameshift	NA	NA	NA	Wild-type	7.31131	3.448	-0.180299	NA	Wild-type	NA	NA	NA	Wild-type	NA	NA	0.968725	-6.93
SNU-387	Female	41	Adult	DP	DP CC LOW TEL LOW	POS	3.14523	9	7.548	0.0783	NA	Wild-type	NA	Wild-type	NA	NA	POS	-1.29095	0	6.747	0.458204	NA	Wild-type	NA	Wild-type	NA	NA	2.98482	-0.847	0.0886	NA	Wild-type	NA	Wild-type	NA	NA	chr5.1295113.G.A	chr5.1295228.G.A	0.33951	-6.651
NCI-H2342	Male	55	Adult	DP	DP CC LOW	POS	3.46713	10	6.994	0.59806	NA	Wild-type	NA	NA	NA	Wild-type	POS	2.42171	1	6.006	0.516665	NA	Wild-type	NA	NA	NA	Wild-type	7.96983	3.973	0.267402	NA	Wild-type	NA	NA	NA	Wild-type	Wild-type	Wild-type	0.190467	-4.181
SNU-61	Male	48	Adult	DP	DP	POS	3.49408	16	7.18	0.338087	NA	Wild-type	NA	NA	NA	Wild-type	POS	1.55217	2	5.666	-0.342633	NA	Wild-type	NA	NA	NA	Wild-type	5.07874	1.181	0.115707	NA	Wild-type	NA	NA	NA	Wild-type	Wild-type	Wild-type	0.641252	-3.672
NCI-H1703	Male	54	Adult	DP	DP CC LOW	POS	3.95717	21	7.819	0.730013	NA	Wild-type	NA	Wild-type	NA	Wild-type	POS	3.86514	3	6.91	0.459343	NA	Wild-type	NA	Wild-type	NA	Wild-type	7.74352	3.761	1.41787	NA	Wild-type	NA	Wild-type	NA	Wild-type	Wild-type	Wild-type	NA	-4.018
NCI-H1694	Male	61	Adult	DP	DP	POS	5.02242	23	8.581	0.436663	NA	Wild-type	NA	Wild-type	NA	Wild-type	POS	2.40282	3	6.153	-0.0324	NA	Wild-type	NA	Wild-type	NA	Wild-type	7.00117	0.783	0.719346	NA	Wild-type	NA	Wild-type	NA	Wild-type	Wild-type	Wild-type	NA	-7.245
MMAc-SF	Female	39	Adult	DP	DP CC LOW	NA	3.18697	15	6.994	0.491164	NA	Wild-type	NA	NA	NA	Wild-type	NA	2.93819	1	5.538	-0.0751	NA	Wild-type	NA	NA	NA	Wild-type	4.86842	-1.666	0.793597	NA	Wild-type	NA	NA	NA	Wild-type	NA	NA	NA	-6.741
HuO-3N1	Female	15	Pediatric	Other	Other - Mortal (senesces)	POS	2.58564	2	6.937	0.00831	NA	Wild-type	NA	NA	NA	Wild-type	POS	-1.29095	0	6.223	0.264689	NA	Wild-type	NA	NA	NA	Wild-type	0.137504	-4.652	0.205142	NA	Wild-type	NA	NA	NA	Wild-type	NA	NA	NA	-5.169
SNU-475	Male	43	Adult	Other	Other - DN then TEL	POS	2.76518	7	7.113	0.389798	NA	Wild-type	NA	Wild-type	NA	NA	POS	2.75243	1	6.73	0.573611	NA	Wild-type	NA	Wild-type	NA	NA	3.06107	3.03	-0.00982	NA	Wild-type	NA	Wild-type	NA	NA	chr5.1295113.G.A	chr5.1295228.G.A	0.0948875	-6.92
SW1417	Female	53	Adult	Other	Other- TMM modulation	POS	3.36707	19	7.154	0.0106	NA	Wild-type	NA	NA	NA	Wild-type	POS	3.30702	3	6.254	-0.200432	NA	Wild-type	NA	NA	NA	Wild-type	4.05398	-2.318	0.4523	NA	Wild-type	NA	NA	NA	Wild-type	Wild-type	Wild-type	0.860563	-3.582
SW626	Female	46	Adult	Other	Other- TMM modulation	POS	3.51495	16	7.081	-0.0813	NA	Wild-type	NA	NA	NA	Wild-type	POS	2.6026	1	5.333	-0.0279	NA	Wild-type	NA	NA	NA	Wild-type	5.22644	-1.041	-0.0286	NA	Wild-type	NA	NA	NA	Wild-type	NA	NA	NA	-3.29
EW-11	Female	11	Pediatric	Other	Other - DN then TEL	POS	3.79314	21	7.774	0.0587	NA	missense	NA	NA	NA	Wild-type	POS	3.45845	6	6.95	0.122304	NA	Wild-type	NA	NA	NA	Wild-type	4.20377	3.489	0.160976	NA	Wild-type	NA	NA	NA	Wild-type	NA	NA	NA	-6.782
EW-22	Uknown	Unknown	Unknown	Other	Other - DN then TEL	POS	3.83795	22	8.205	NA	NA	Wild-type	NA	NA	NA	Wild-type	POS	3.45775	5	6.154	0.190591	NA	Wild-type	NA	NA	NA	Wild-type	3.52554	2.039	-0.284079	NA	Wild-type	NA	NA	NA	Wild-type	NA	NA	NA	-8.319
MMAc	Female	39	Adult	Other	Other-CC LOW	POS	NA	NA	NA	NA	NA	NA	NA	NA	NA	NA	POS	NA	NA	NA	NA	NA	NA	NA	NA	NA	NA	0.300816	NA	NA	NA	NA	NA	NA	NA	NA	NA	NA	NA	NA

## Sheet: Figure4B Genomic detail
Mutations of ATRX/DAXX/TERT									Structural variant (SV) of ATRX/DAXX/TERT
Cell_Line_Name	Gene	Protein_position	cDNA_mutation	Consequence	VAF				Cell_Line_Name	Gene	Gene_Count	CHROM	SV_start	SV_end	SV_length	SV_type
Hs-729-T	ATRX	p.C1595*	c.4785T>A	nonsense	0.9899				U-2-OS	ATRX	1	chrX	76995823	76883371	-112452	DEL
P31-FUJ	ATRX	p.D1940fs*15	c.5817delA	frameshift	1
EN	ATRX	p.R1803fs*7	c.5406_5407insA	frameshift	0.4722
EN	ATRX	p.T1358fs*4	c.4070_4071insA	frameshift	0.5				Structural variant (SV) of ATRX/DAXX/TERT (CMRI 14 ALT cell lines)
EN	ATRX	p.F847S	c.2540T>C	missense	0.5012				Cell_Line_Name	Gene	Gene_Count	CHROM	SV_start	SV_end	SV_length	SV_type
BALL-1	ATRX	p.M2446L	c.7336A>T	missense	0.3909				CAL-72	ATRX	1	chrX	77554237	77736206	-181968	DEL
BALL-1	ATRX	p.N228_L229delinsK	c.684_686delCTT	inframe	0.3241				HuO9	ATRX	1	chrX	77534309	77764971	-230660	DEL
Raji	ATRX	p.I1894M	c.5682T>G	missense	0.1584				NOS-1	ATRX	1	chrX	77529278	77685453	-156074	DEL
HCT-15	ATRX	p.L629R	c.1886T>G	missense	1				Saos-2	APOOL;ATP7A;ATRX;BRWD3;CHM;CHMP1B2P;COX7B;CPXCR1;CYLC1;CYSLTR1;DACH2;FAM133A;GPR174;HDX;HMGN5;ITM2A;KLHL4;LOC101928128;LPAR4;MAGT1;MIR1321;MIR361;MIR4328;MIR4454;MIR548I4;MIR548M;NAP1L3;P2RY10;PABPC5;PABPC5-AS1;PCDH11X;PGAM4;PGK1;POF1B;POU3F4;RPS6KA6;RTL3;SATL1;SH3BGRL;TAF9B;TBX22;TENT5D;TGIF2LX;UBE2DNL;ZNF711	45	chrX	77694532	95842697	18148162	INV
CTV-1	ATRX	p.S316F	c.947C>T	missense	0.3947
SW48	ATRX	p.E886fs*10	c.2658_2659delGA	frameshift	0.4792
CCK-81	ATRX	p.Q2421*	c.7261C>T	nonsense	0.1758
CCK-81	ATRX	p.H2252R	c.6755A>G	missense	0.1782
WSU-NHL	ATRX	p.L821F	c.2463A>T	missense	0.4449
EW-11	ATRX	p.S550T	c.1649G>C	missense	0.4774
U-CH2	DAXX	p.V724M	c.2170G>A	missense	1
Hs-746T	DAXX	p.E553D	c.1659G>C	missense	1
EN	DAXX	p.S671P	c.2011T>C	missense	0.5094
HCT-15	DAXX	p.A4T	c.10G>A	missense	0.4082
OVCA433	DAXX	p.E456_E457delEE	c.1338_1343delAGAGGA	inframe	0.5556
PANC-08-13	DAXX	p.N153S	c.458A>G	missense	0.3605
SUP-T1	DAXX	p.L673fs*22	c.2016delC	frameshift	0.2105
MDA-MB-330	TERT	p.T1101M	c.3302C>T	missense	0.4615
CCRF-CEM	TERT	p.A221V	c.662C>T	missense	0.5
Mutations of ATRX/DAXX/TERT (CMRI 14 ALT cell lines)
Cell_Line_Name	Gene	Protein_position	cDNA_mutation	Consequence	VAF	CHROM	Position	REF	ALT
EN	ATRX	p.R1803fs*7	c.5406_5407insA	frameshift	0.478261	chrX	77618847	G	GT
EN	ATRX	p.T1358fs*4	c.4070_4071insA	frameshift	0.380952	chrX	77663431	C	CT
EN	DAXX	p.S671P	c.2011T>C	missense	0.529412	chr6	33319149	A	G
Hs746T	DAXX	p.E553D	c.1659G>C	missense	1	chr6	33319661	C	G
EN	TERT	p.Y772H	c.2314T>C	missense	0.152174	chr5	1272253	A	G
