# Supplementary material for: Large-scale drug sensitivity, gene dependency, and proteogenomic analyses of telomere maintenance mechanisms in cancer cells
Source: Nat Commun. 2025 Dec 23;16:11337. doi: 10.1038/s41467-025-67190-w (PMC12727880; doi:10.1038/s41467-025-67190-w)
Supplement: Supplementary file 5 — Supplementary Data 4 [file 41467_2025_67190_MOESM5_ESM.xlsx]

## Sheet: ALT predictor(protein & RNA)
Predicted ALT probabilty on cell lines being selected for model training (data from cross validation prediction)									Predicted ALT probabilty on rest cell lines									SHAP value of features from prediction model
Cell_line	Tissue	Cancer	TMM	ALT/non-ALT	Predicted ALT probability	Predicted non-ALT probability			Cell_line	Tissue	Cancer	TMM	ALT/non-ALT	Predicted ALT probability	Predicted non-ALT probability			Feature	shap
A673	Bone	Ewing Sarcoma	TEL	non-ALT	0.078674	0.921326			22RV1	Prostate	Prostate Carcinoma	TEL	non-ALT	1.48548e-05	0.999985			USP1 (RNA)	1.41458
AGS	Stomach	Gastric Carcinoma	TEL	non-ALT	0.0131307	0.986869			42-MG-BA	Central Nervous System	Glioblastoma	TEL	non-ALT	0.00159105	0.998409			GFOD2 (RNA)	0.68841
COR-L105	Lung	Non-Small Cell Lung Carcinoma	TEL	non-ALT	0.000894925	0.999105			451Lu	Skin	Melanoma	TEL	non-ALT	0.0526924	0.947308			NSUN2 (RNA)	1.38517
CS1	Bone	Chondrosarcoma	TEL	non-ALT	0.0904816	0.909518			5637	Bladder	Bladder Carcinoma	TEL	non-ALT	0.0102404	0.98976			TERT (RNA)	2.32
ECC10	Stomach	Gastric Carcinoma	TEL	non-ALT	0.0234709	0.976529			639-V	Bladder	Bladder Carcinoma	TEL	non-ALT	0.00129822	0.998702			AP3B2 (protein)	1.12969
EKVX	Lung	Non-Small Cell Lung Carcinoma	TEL	non-ALT	0.00110527	0.998895			647-V	Bladder	Bladder Carcinoma	TEL	non-ALT	0.00124951	0.99875
EMC-BAC-1	Lung	Non-Small Cell Lung Carcinoma	ALT	ALT	0.994779	0.00522131			697	Haematopoietic and Lymphoid	B Acute Lymphoblastic Leukemia	TEL	non-ALT	0.000248515	0.999751
EW-12	Bone	Ewing Sarcoma	TEL	non-ALT	0.722604	0.277396			769-P	Kidney	Kidney Carcinoma	TEL	non-ALT	0.00508265	0.994917
FU97	Stomach	Gastric Carcinoma	TEL	non-ALT	5.21172e-06	0.999995			786-0	Kidney	Kidney Carcinoma	TEL	non-ALT	0.000983238	0.999017
GI-ME-N	Peripheral Nervous System	Neuroblastoma	TEL	non-ALT	0.000319323	0.999681			8-MG-BA	Central Nervous System	Glioblastoma	TEL	non-ALT	0.0111082	0.988892
HARA	Lung	Non-Small Cell Lung Carcinoma	TEL	non-ALT	0.0120239	0.987976			8305C	Thyroid	Thyroid Gland Carcinoma	TEL	non-ALT	0.0429722	0.957028
HOP-62	Lung	Non-Small Cell Lung Carcinoma	TEL	non-ALT	0.00178698	0.998213			8505C	Thyroid	Thyroid Gland Carcinoma	TEL	non-ALT	0.0332566	0.966743
HSC-39	Stomach	Gastric Carcinoma	TEL	non-ALT	7.82691e-05	0.999922			A172	Central Nervous System	Glioblastoma	TEL	non-ALT	0.21884	0.78116
KMOE-2	Haematopoietic and Lymphoid	Acute Myeloid Leukemia	TEL	non-ALT	0.000138839	0.999861			A2058	Skin	Melanoma	TEL	non-ALT	6.76161e-05	0.999932
LCLC-103H	Lung	Non-Small Cell Lung Carcinoma	TEL	non-ALT	2.95658e-06	0.999997			A253	Head and Neck	Head And Neck Carcinoma	TEL	non-ALT	0.00169994	0.9983
LK-2	Lung	Non-Small Cell Lung Carcinoma	TEL	non-ALT	0.0045413	0.995459			A2780	Ovary	Ovarian Carcinoma	TEL	non-ALT	0.00128476	0.998715
LXF-289	Lung	Non-Small Cell Lung Carcinoma	TEL	non-ALT	0.00342394	0.996576			A3-KAW	Haematopoietic and Lymphoid	B-Cell Non-Hodgkin Lymphoma	TEL	non-ALT	0.00500469	0.994995
ME-1	Haematopoietic and Lymphoid	Acute Myeloid Leukemia	TEL	non-ALT	0.000149874	0.99985			A375	Skin	Melanoma	TEL	non-ALT	0.000638249	0.999362
MFE-280	Endometrium	Endometrial Carcinoma	TEL	non-ALT	0.791582	0.208418			A388	Skin	Skin Squamous Cell Carcinoma	TEL	non-ALT	8.65583e-05	0.999913
MG-63	Bone	Osteosarcoma	TEL	non-ALT	0.000145918	0.999854			A4-Fuk	Haematopoietic and Lymphoid	B Acute Lymphoblastic Leukemia	TEL	non-ALT	0.00539894	0.994601
MKN28	Stomach	Gastric Carcinoma	TEL	non-ALT	0.460536	0.539464			A431	Skin	Skin Squamous Cell Carcinoma	TEL	non-ALT	0.0115794	0.988421
NB6	Peripheral Nervous System	Neuroblastoma	TEL	non-ALT	8.07734e-05	0.999919			A498	Kidney	Kidney Carcinoma	TEL	non-ALT	0.0172999	0.9827
NCI-H1781	Lung	Non-Small Cell Lung Carcinoma	TEL	non-ALT	0.00046621	0.999534			A704	Kidney	Kidney Carcinoma	TEL	non-ALT	0.158841	0.841159
NCI-H1944	Lung	Non-Small Cell Lung Carcinoma	TEL	non-ALT	0.000233066	0.999767			ACHN	Kidney	Kidney Carcinoma	TEL	non-ALT	0.0113603	0.98864
NCI-H1975	Lung	Non-Small Cell Lung Carcinoma	TEL	non-ALT	0.00320239	0.996798			ALL-PO	Haematopoietic and Lymphoid	B Acute Lymphoblastic Leukemia	TEL	non-ALT	0.00573192	0.994268
NCI-H2023	Lung	Non-Small Cell Lung Carcinoma	TEL	non-ALT	0.000492644	0.999507			ALL-SIL	Haematopoietic and Lymphoid	T Acute Lymphoblastic Leukemia	TEL	non-ALT	0.22611	0.77389
NCI-H2085	Lung	Non-Small Cell Lung Carcinoma	TEL	non-ALT	0.0006175	0.999382			AM-38	Central Nervous System	Glioblastoma	TEL	non-ALT	0.00298458	0.997015
NCI-H23	Lung	Non-Small Cell Lung Carcinoma	TEL	non-ALT	0.000159688	0.99984			AMO-1	Haematopoietic and Lymphoid	Plasma Cell Neoplasm	TEL	non-ALT	3.03219e-06	0.999997
NCI-H2444	Lung	Non-Small Cell Lung Carcinoma	TEL	non-ALT	0.0031567	0.996843			ASH-3	Thyroid	Thyroid Gland Carcinoma	TEL	non-ALT	0.128448	0.871552
NCI-H358	Lung	Non-Small Cell Lung Carcinoma	TEL	non-ALT	0.00686393	0.993136			AsPC-1	Pancreas	Pancreatic Carcinoma	TEL	non-ALT	0.000327501	0.999672
NCI-H460	Lung	Non-Small Cell Lung Carcinoma	TEL	non-ALT	0.000182117	0.999818			ATN-1	Haematopoietic and Lymphoid	T Acute Lymphoblastic Leukemia	TEL	non-ALT	0.00374393	0.996256
NCI-H810	Lung	Non-Small Cell Lung Carcinoma	TEL	non-ALT	6.75216e-06	0.999993			AU565	Breast	Breast Carcinoma	TEL	non-ALT	0.0057172	0.994283
NCI-H838	Lung	Non-Small Cell Lung Carcinoma	TEL	non-ALT	0.109274	0.890726			B-CPAP	Thyroid	Thyroid Gland Carcinoma	TEL	non-ALT	0.000919596	0.99908
NOS-1	Bone	Osteosarcoma	ALT	ALT	0.960196	0.0398038			BALL-1	Haematopoietic and Lymphoid	B Acute Lymphoblastic Leukemia	TEL	non-ALT	0.00136422	0.998636
NUGC-4	Stomach	Gastric Carcinoma	TEL	non-ALT	0.00215549	0.997845			BB30-HNC	Head and Neck	Head And Neck Carcinoma	TEL	non-ALT	0.00201715	0.997983
OCI-AML5	Haematopoietic and Lymphoid	Acute Myeloid Leukemia	TEL	non-ALT	4.95113e-05	0.99995			BB65-RCC	Kidney	Kidney Carcinoma	TEL	non-ALT	0.00748276	0.992517
OCI-M1	Haematopoietic and Lymphoid	Acute Myeloid Leukemia	TEL	non-ALT	0.182638	0.817362			BC-1	Haematopoietic and Lymphoid	B-Cell Non-Hodgkin Lymphoma	TEL	non-ALT	6.08341e-06	0.999994
QIMR-WIL	Haematopoietic and Lymphoid	Acute Myeloid Leukemia	TEL	non-ALT	0.000116073	0.999884			BC-3	Haematopoietic and Lymphoid	B-Cell Non-Hodgkin Lymphoma	TEL	non-ALT	0.000756206	0.999244
RERF-LC-KJ	Lung	Non-Small Cell Lung Carcinoma	TEL	non-ALT	0.0494508	0.950549			BE-13	Haematopoietic and Lymphoid	T Acute Lymphoblastic Leukemia	TEL	non-ALT	0.000251972	0.999748
SK-ES-1	Bone	Ewing Sarcoma	TEL	non-ALT	0.145876	0.854124			Becker	Central Nervous System	Glioma	TEL	non-ALT	0.0859759	0.914024
SKM-1	Haematopoietic and Lymphoid	Acute Myeloid Leukemia	TEL	non-ALT	0.00887776	0.991122			BFTC-905	Bladder	Bladder Carcinoma	TEL	non-ALT	0.00694208	0.993058
SNU-16	Stomach	Gastric Carcinoma	TEL	non-ALT	0.000150552	0.999849			BFTC-909	Kidney	Kidney Carcinoma	TEL	non-ALT	0.000570698	0.999429
TE-441-T	Soft Tissue	Rhabdomyosarcoma	TEL	non-ALT	0.000294222	0.999706			BHT-101	Thyroid	Thyroid Gland Carcinoma	TEL	non-ALT	1.62788e-06	0.999998
U-2-OS	Bone	Osteosarcoma	ALT	ALT	0.653656	0.346344			BHY	Head and Neck	Head And Neck Carcinoma	TEL	non-ALT	9.21811e-07	0.999999
U-CH2	Bone	Chordoma	ALT	ALT	0.968322	0.0316781			BICR22	Head and Neck	Head And Neck Carcinoma	TEL	non-ALT	0.309005	0.690995
A427	Lung	Non-Small Cell Lung Carcinoma	TEL	non-ALT	0.000506785	0.999493			BICR31	Head and Neck	Head And Neck Carcinoma	TEL	non-ALT	0.00503185	0.994968
CADO-ES1	Bone	Ewing Sarcoma	TEL	non-ALT	0.000196742	0.999803			BICR78	Head and Neck	Head And Neck Carcinoma	TEL	non-ALT	0.0249527	0.975047
CHSA0011	Bone	Chondrosarcoma	TEL	non-ALT	0.014044	0.985956			BL-41	Haematopoietic and Lymphoid	Burkitt Lymphoma	TEL	non-ALT	0.000131698	0.999868
CHSA0108	Bone	Chondrosarcoma	TEL	non-ALT	0.745689	0.254311			BONNA-12	Haematopoietic and Lymphoid	Hairy Cell Leukemia	TEL	non-ALT	0.770617	0.229383
EBC-1	Lung	Non-Small Cell Lung Carcinoma	TEL	non-ALT	0.0191257	0.980874			BPH-1	Prostate	Non-Cancerous	TEL	non-ALT	0.95132	0.0486795
EMC-BAC-2	Lung	Non-Small Cell Lung Carcinoma	TEL	non-ALT	0.167673	0.832327			BT-20	Breast	Breast Carcinoma	TEL	non-ALT	0.335167	0.664833
EN	Endometrium	Endometrial Carcinoma	ALT	ALT	0.900131	0.099869			BT-474	Breast	Breast Carcinoma	TEL	non-ALT	0.00722049	0.99278
ES4	Bone	Ewing Sarcoma	TEL	non-ALT	0.0939684	0.906032			BT-483	Breast	Breast Carcinoma	TEL	non-ALT	0.00723031	0.99277
ES5	Bone	Ewing Sarcoma	ALT	ALT	0.514053	0.485947			BT-549	Breast	Breast Carcinoma	TEL	non-ALT	0.402274	0.597726
EW-16	Bone	Ewing Sarcoma	TEL	non-ALT	0.293765	0.706235			BV-173	Haematopoietic and Lymphoid	Chronic Myelogenous Leukemia	TEL	non-ALT	0.000113964	0.999886
Hs-746T	Stomach	Gastric Carcinoma	ALT	ALT	0.998878	0.00112158			BxPC-3	Pancreas	Pancreatic Carcinoma	TEL	non-ALT	0.00194171	0.998058
IA-LM	Lung	Non-Small Cell Lung Carcinoma	TEL	non-ALT	0.23168	0.76832			C-33-A	Cervix	Cervical Carcinoma	TEL	non-ALT	0.00610681	0.993893
IM-95	Stomach	Gastric Carcinoma	TEL	non-ALT	0.000116489	0.999884			C-4-I	Cervix	Cervical Carcinoma	TEL	non-ALT	0.00036867	0.999631
KATOIII	Stomach	Gastric Carcinoma	TEL	non-ALT	0.00763656	0.992363			C2BBe1	Large Intestine	Colorectal Carcinoma	TEL	non-ALT	0.0128003	0.9872
KELLY	Peripheral Nervous System	Neuroblastoma	TEL	non-ALT	0.0183028	0.981697			C32	Skin	Melanoma	TEL	non-ALT	0.323087	0.676913
KNS-62	Lung	Non-Small Cell Lung Carcinoma	TEL	non-ALT	0.000202133	0.999798			C3A	Liver	Hepatoblastoma	TEL	non-ALT	0.0108778	0.989122
KY821	Haematopoietic and Lymphoid	Acute Myeloid Leukemia	TEL	non-ALT	0.00158041	0.99842			Ca-Ski	Cervix	Cervical Carcinoma	TEL	non-ALT	0.0187018	0.981298
LC-2-ad	Lung	Non-Small Cell Lung Carcinoma	TEL	non-ALT	0.000162106	0.999838			CA46	Haematopoietic and Lymphoid	Burkitt Lymphoma	TEL	non-ALT	0.000737537	0.999262
LCLC-97TM1	Lung	Non-Small Cell Lung Carcinoma	TEL	non-ALT	0.00139176	0.998608			Ca9-22	Head and Neck	Head And Neck Carcinoma	TEL	non-ALT	0.000940316	0.99906
MC-IXC	Bone	Ewing Sarcoma	DN	non-ALT	0.426568	0.573432			CAKI-1	Kidney	Kidney Carcinoma	TEL	non-ALT	0.000557817	0.999442
MHH-ES-1	Bone	Ewing Sarcoma	TEL	non-ALT	0.0233493	0.976651			CAL-120	Breast	Breast Carcinoma	TEL	non-ALT	0.177302	0.822698
MKN45	Stomach	Gastric Carcinoma	TEL	non-ALT	0.000483305	0.999517			CAL-148	Breast	Breast Carcinoma	TEL	non-ALT	0.024573	0.975427
NB12	Peripheral Nervous System	Neuroblastoma	TEL	non-ALT	0.0211496	0.97885			CAL-27	Head and Neck	Head And Neck Carcinoma	TEL	non-ALT	0.00612579	0.993874
NB14	Peripheral Nervous System	Neuroblastoma	TEL	non-ALT	0.000151851	0.999848			CAL-29	Bladder	Bladder Carcinoma	TEL	non-ALT	0.00368991	0.99631
NCI-H1299	Lung	Non-Small Cell Lung Carcinoma	TEL	non-ALT	0.000728031	0.999272			CAL-33	Head and Neck	Head And Neck Carcinoma	TEL	non-ALT	0.000246963	0.999753
NCI-H1435	Lung	Non-Small Cell Lung Carcinoma	TEL	non-ALT	0.00015466	0.999845			CAL-39	Vulva	Vulvar Carcinoma	TEL	non-ALT	0.236403	0.763597
NCI-H1648	Lung	Non-Small Cell Lung Carcinoma	TEL	non-ALT	0.0369772	0.963023			CAL-51	Breast	Breast Carcinoma	TEL	non-ALT	0.0224563	0.977544
NCI-H1666	Lung	Non-Small Cell Lung Carcinoma	TEL	non-ALT	0.0387416	0.961258			CAL-54	Kidney	Kidney Carcinoma	TEL	non-ALT	0.00266968	0.99733
NCI-H1755	Lung	Non-Small Cell Lung Carcinoma	TEL	non-ALT	0.131394	0.868606			CAL-62	Thyroid	Thyroid Gland Carcinoma	TEL	non-ALT	0.00288488	0.997115
NCI-H2009	Lung	Non-Small Cell Lung Carcinoma	TEL	non-ALT	0.000130971	0.999869			CAMA-1	Breast	Breast Carcinoma	TEL	non-ALT	0.275118	0.724882
NCI-H2087	Lung	Non-Small Cell Lung Carcinoma	TEL	non-ALT	0.000608725	0.999391			Caov-3	Ovary	Ovarian Carcinoma	TEL	non-ALT	0.155011	0.844989
NCI-H2135	Lung	Non-Small Cell Lung Carcinoma	TEL	non-ALT	2.38082e-07	1			Caov-4	Ovary	Ovarian Carcinoma	TEL	non-ALT	0.00155118	0.998449
NCI-H2228	Lung	Non-Small Cell Lung Carcinoma	TEL	non-ALT	0.122275	0.877725			CAPAN-1	Pancreas	Pancreatic Carcinoma	TEL	non-ALT	0.000184483	0.999816
NCI-H2291	Lung	Non-Small Cell Lung Carcinoma	TEL	non-ALT	0.00432236	0.995678			CAPAN-2	Pancreas	Pancreatic Carcinoma	TEL	non-ALT	0.000457812	0.999542
NCI-H520	Lung	Non-Small Cell Lung Carcinoma	TEL	non-ALT	0.630529	0.369471			CaR-1	Large Intestine	Colorectal Carcinoma	TEL	non-ALT	0.00185259	0.998147
NCI-H522	Lung	Non-Small Cell Lung Carcinoma	TEL	non-ALT	0.00381008	0.99619			CCK-81	Large Intestine	Colorectal Carcinoma	TEL	non-ALT	0.00664698	0.993353
NY	Bone	Osteosarcoma	ALT	ALT	0.977074	0.0229261			CCRF-CEM	Haematopoietic and Lymphoid	T Acute Lymphoblastic Leukemia	TEL	non-ALT	0.00315641	0.996844
OCUM-1	Stomach	Gastric Carcinoma	TEL	non-ALT	0.000592517	0.999407			CFPAC-1	Pancreas	Pancreatic Carcinoma	TEL	non-ALT	0.00472836	0.995272
PL-21	Haematopoietic and Lymphoid	Acute Myeloid Leukemia	TEL	non-ALT	0.00323882	0.996761			CGTH-W-1	Thyroid	Thyroid Gland Carcinoma	TEL	non-ALT	0.222657	0.777343
RD	Soft Tissue	Rhabdomyosarcoma	TEL	non-ALT	0.0639156	0.936084			ChaGo-K-1	Lung	Bronchogenic Carcinoma	TEL	non-ALT	0.0472463	0.952754
RERF-GC-1B	Stomach	Gastric Carcinoma	TEL	non-ALT	0.0203303	0.97967			CHL-1	Skin	Melanoma	TEL	non-ALT	0.00415702	0.995843
SK-N-AS	Peripheral Nervous System	Neuroblastoma	TEL	non-ALT	0.00239581	0.997604			CL-11	Large Intestine	Colorectal Carcinoma	TEL	non-ALT	1.46662e-06	0.999999
SK-N-DZ	Peripheral Nervous System	Neuroblastoma	TEL	non-ALT	0.000915678	0.999084			CML-T1	Haematopoietic and Lymphoid	Chronic Myelogenous Leukemia	TEL	non-ALT	0.0150362	0.984964
SNU-5	Stomach	Gastric Carcinoma	TEL	non-ALT	0.0677598	0.93224			COLO-205	Large Intestine	Colorectal Carcinoma	TEL	non-ALT	0.00365	0.99635
TMK-1	Stomach	Gastric Carcinoma	TEL	non-ALT	0.00386142	0.996139			COLO-320-HSR	Large Intestine	Colorectal Carcinoma	TEL	non-ALT	0.000781171	0.999219
A204	Soft Tissue	Rhabdomyosarcoma	TEL	non-ALT	0.00756474	0.992435			COLO-668	Lung	Small Cell Lung Carcinoma	TEL	non-ALT	0.000294592	0.999705
ABC-1	Lung	Non-Small Cell Lung Carcinoma	TEL	non-ALT	0.0157502	0.98425			COLO-678	Large Intestine	Colorectal Carcinoma	TEL	non-ALT	0.249012	0.750988
BE2-M17	Peripheral Nervous System	Neuroblastoma	TEL	non-ALT	5.67479e-06	0.999994			COLO-679	Skin	Melanoma	TEL	non-ALT	0.00230662	0.997693
CHP-126	Peripheral Nervous System	Neuroblastoma	TEL	non-ALT	0.000606513	0.999393			COLO-680N	Esophagus	Esophageal Carcinoma	TEL	non-ALT	0.00167554	0.998324
CHP-212	Peripheral Nervous System	Neuroblastoma	TEL	non-ALT	0.0331286	0.966871			COLO-783	Skin	Melanoma	TEL	non-ALT	0.0201949	0.979805
ES6	Bone	Ewing Sarcoma	TEL	non-ALT	0.0537924	0.946208			COLO-800	Skin	Melanoma	DN	non-ALT	0.000640301	0.99936
EW-13	Bone	Ewing Sarcoma	TEL	non-ALT	0.0406374	0.959363			COLO-824	Breast	Breast Carcinoma	TEL	non-ALT	0.133686	0.866314
EW-18	Bone	Ewing Sarcoma	TEL	non-ALT	0.0310477	0.968952			COLO-829	Skin	Melanoma	TEL	non-ALT	0.0779203	0.92208
EW-24	Bone	Ewing Sarcoma	DN	non-ALT	0.00781452	0.992185			COR-L279	Lung	Small Cell Lung Carcinoma	TEL	non-ALT	4.33071e-05	0.999957
G-292-Clone-A141B1	Bone	Osteosarcoma	ALT	ALT	0.992719	0.00728052			COR-L303	Lung	Small Cell Lung Carcinoma	TEL	non-ALT	5.759e-05	0.999942
H3255	Lung	Non-Small Cell Lung Carcinoma	TEL	non-ALT	0.00389383	0.996106			COR-L311	Lung	Small Cell Lung Carcinoma	TEL	non-ALT	5.91508e-05	0.999941
HEC-1	Endometrium	Endometrial Carcinoma	TEL	non-ALT	0.262382	0.737618			COR-L32	Lung	Lung Squamous Cell Carcinoma	TEL	non-ALT	3.58734e-05	0.999964
HOP-92	Lung	Non-Small Cell Lung Carcinoma	DN	non-ALT	0.00608314	0.993917			COR-L321	Lung	Lung Carcinoma Type Not Specified	TEL	non-ALT	0.000467859	0.999532
IMR-5	Peripheral Nervous System	Neuroblastoma	TEL	non-ALT	0.00110927	0.998891			COR-L88	Lung	Small Cell Lung Carcinoma	TEL	non-ALT	2.37023e-05	0.999976
KG-1	Haematopoietic and Lymphoid	Acute Myeloid Leukemia	TEL	non-ALT	0.0121496	0.98785			COR-L95	Lung	Small Cell Lung Carcinoma	TEL	non-ALT	6.01311e-05	0.99994
KLE	Endometrium	Endometrial Carcinoma	TEL	non-ALT	0.00316223	0.996838			CP50-MEL-B	Skin	Melanoma	TEL	non-ALT	0.000350067	0.99965
LAN-6	Peripheral Nervous System	Neuroblastoma	DN	non-ALT	0.0349809	0.965019			CP66-MEL	Skin	Melanoma	TEL	non-ALT	2.66194e-05	0.999973
LU-65	Lung	Non-Small Cell Lung Carcinoma	TEL	non-ALT	0.004945	0.995055			CPC-N	Lung	Small Cell Lung Carcinoma	TEL	non-ALT	6.91264e-05	0.999931
MFE-319	Endometrium	Endometrial Carcinoma	TEL	non-ALT	0.32219	0.67781			CRO-AP2	Haematopoietic and Lymphoid	B-Cell Non-Hodgkin Lymphoma	TEL	non-ALT	9.14019e-05	0.999909
MHH-NB-11	Peripheral Nervous System	Neuroblastoma	TEL	non-ALT	4.6938e-05	0.999953			CTB-1	Haematopoietic and Lymphoid	B-Cell Non-Hodgkin Lymphoma	TEL	non-ALT	0.000224652	0.999775
NB13	Peripheral Nervous System	Neuroblastoma	TEL	non-ALT	0.0414531	0.958547			CTV-1	Haematopoietic and Lymphoid	T Acute Lymphoblastic Leukemia	TEL	non-ALT	0.851216	0.148784
NB17	Peripheral Nervous System	Neuroblastoma	TEL	non-ALT	0.00395997	0.99604			CW-2	Large Intestine	Colorectal Carcinoma	TEL	non-ALT	0.0057991	0.994201
NB7	Peripheral Nervous System	Neuroblastoma	TEL	non-ALT	0.00255086	0.997449			D-247MG	Central Nervous System	Glioblastoma	TEL	non-ALT	0.169927	0.830073
NCI-H1355	Lung	Non-Small Cell Lung Carcinoma	TEL	non-ALT	0.00412385	0.995876			D-263MG	Central Nervous System	Glioblastoma	TEL	non-ALT	0.00176382	0.998236
NCI-H1437	Lung	Non-Small Cell Lung Carcinoma	TEL	non-ALT	0.000340611	0.999659			D-283MED	Central Nervous System	Medulloblastoma	TEL	non-ALT	1.72353e-05	0.999983
NCI-H1573	Lung	Non-Small Cell Lung Carcinoma	TEL	non-ALT	0.0441581	0.955842			D-336MG	Central Nervous System	Glioblastoma	TEL	non-ALT	0.169211	0.830789
NCI-H1623	Lung	Non-Small Cell Lung Carcinoma	TEL	non-ALT	0.652668	0.347332			D-392MG	Central Nervous System	Glioblastoma	TEL	non-ALT	0.269865	0.730135
NCI-H1651	Lung	Non-Small Cell Lung Carcinoma	TEL	non-ALT	0.0273177	0.972682			D-423MG	Central Nervous System	Glioblastoma	TEL	non-ALT	9.76608e-05	0.999902
NCI-H1693	Lung	Non-Small Cell Lung Carcinoma	TEL	non-ALT	0.0325669	0.967433			D-502MG	Central Nervous System	Glioblastoma	TEL	non-ALT	0.0640264	0.935974
NCI-H1793	Lung	Non-Small Cell Lung Carcinoma	TEL	non-ALT	0.0527963	0.947204			D-542MG	Central Nervous System	Glioblastoma	TEL	non-ALT	0.157732	0.842268
NCI-H1915	Lung	Non-Small Cell Lung Carcinoma	TEL	non-ALT	0.31807	0.68193			D-566MG	Central Nervous System	Glioblastoma	TEL	non-ALT	0.00972937	0.990271
NCI-H2066	Lung	Non-Small Cell Lung Carcinoma	TEL	non-ALT	0.000191559	0.999808			DAN-G	Pancreas	Pancreatic Carcinoma	TEL	non-ALT	6.17858e-05	0.999938
NCI-H661	Lung	Non-Small Cell Lung Carcinoma	TEL	non-ALT	0.000664257	0.999336			Daoy	Central Nervous System	Medulloblastoma	TEL	non-ALT	0.004174	0.995826
NH-12	Peripheral Nervous System	Neuroblastoma	TEL	non-ALT	0.16325	0.83675			Daudi	Haematopoietic and Lymphoid	Burkitt Lymphoma	TEL	non-ALT	0.00833937	0.991661
OCI-AML2	Haematopoietic and Lymphoid	Acute Myeloid Leukemia	TEL	non-ALT	0.00451633	0.995484			DB	Haematopoietic and Lymphoid	B-Cell Non-Hodgkin Lymphoma	TEL	non-ALT	8.80516e-05	0.999912
P31-FUJ	Haematopoietic and Lymphoid	Acute Myeloid Leukemia	ALT	ALT	0.996809	0.00319139			DBTRG-05MG	Central Nervous System	Glioblastoma	TEL	non-ALT	0.424218	0.575782
RH-41	Soft Tissue	Rhabdomyosarcoma	ALT	ALT	0.899895	0.100105			DEL	Haematopoietic and Lymphoid	T-Cell Non-Hodgkin Lymphoma	TEL	non-ALT	0.000689204	0.999311
SIMA	Peripheral Nervous System	Neuroblastoma	TEL	non-ALT	3.71414e-05	0.999963			Detroit562	Head and Neck	Head And Neck Carcinoma	TEL	non-ALT	0.000119403	0.999881
SJRH30	Soft Tissue	Rhabdomyosarcoma	ALT	ALT	0.994466	0.00553422			DG-75	Haematopoietic and Lymphoid	Burkitt Lymphoma	TEL	non-ALT	0.000635756	0.999364
SJSA-1	Bone	Osteosarcoma	TEL	non-ALT	0.00053568	0.999464			DiFi	Large Intestine	Colorectal Carcinoma	TEL	non-ALT	0.00362351	0.996376
SNU-1	Stomach	Gastric Carcinoma	TEL	non-ALT	0.00762451	0.992375			DJM-1	Skin	Skin Squamous Cell Carcinoma	TEL	non-ALT	0.0657165	0.934283
STS-0421	Stomach	Gastric Carcinoma	TEL	non-ALT	0.192607	0.807393			DK-MG	Central Nervous System	Glioblastoma	TEL	non-ALT	0.233963	0.766037
TGBC11TKB	Stomach	Gastric Carcinoma	TEL	non-ALT	0.0170266	0.982973			DMS-114	Lung	Small Cell Lung Carcinoma	TEL	non-ALT	0.000465655	0.999534
TGW	Peripheral Nervous System	Neuroblastoma	TEL	non-ALT	0.0273862	0.972614			DMS-273	Lung	Small Cell Lung Carcinoma	TEL	non-ALT	0.447253	0.552747
TUR	Haematopoietic and Lymphoid	Acute Myeloid Leukemia	TEL	non-ALT	0.00544883	0.994551			DMS-53	Lung	Small Cell Lung Carcinoma	TEL	non-ALT	3.13507e-05	0.999969
BEN	Lung	Non-Small Cell Lung Carcinoma	TEL	non-ALT	2.23824e-05	0.999978			DMS-79	Lung	Small Cell Lung Carcinoma	TEL	non-ALT	0.152404	0.847596
Calu-3	Lung	Non-Small Cell Lung Carcinoma	TEL	non-ALT	0.018305	0.981695			DND-41	Haematopoietic and Lymphoid	T Acute Lymphoblastic Leukemia	TEL	non-ALT	0.0110461	0.988954
COLO-684	Endometrium	Endometrial Carcinoma	TEL	non-ALT	0.0308536	0.969146			DOHH-2	Haematopoietic and Lymphoid	B-Cell Non-Hodgkin Lymphoma	TEL	non-ALT	0.000947102	0.999053
COR-L23	Lung	Non-Small Cell Lung Carcinoma	TEL	non-ALT	1.60403e-05	0.999984			DOK	Head and Neck	Head And Neck Carcinoma	TEL	non-ALT	0.0104471	0.989553
ECC12	Stomach	Gastric Carcinoma	TEL	non-ALT	0.000109087	0.999891			DoTc2-4510	Cervix	Cervical Carcinoma	TEL	non-ALT	0.0510902	0.94891
ES1	Bone	Ewing Sarcoma	TEL	non-ALT	0.00398062	0.996019			DOV13	Ovary	Ovarian Carcinoma	TEL	non-ALT	0.222516	0.777484
EW-7	Bone	Ewing Sarcoma	TEL	non-ALT	0.1863	0.8137			DSH1	Bladder	Bladder Carcinoma	TEL	non-ALT	0.0217814	0.978219
GCIY	Stomach	Gastric Carcinoma	TEL	non-ALT	1.17392e-05	0.999988			DU-145	Prostate	Prostate Carcinoma	TEL	non-ALT	5.87127e-05	0.999941
H-EMC-SS	Bone	Chondrosarcoma	TEL	non-ALT	0.0145217	0.985478			DU-4475	Breast	Breast Carcinoma	TEL	non-ALT	0.00558207	0.994418
HCC-15	Lung	Non-Small Cell Lung Carcinoma	TEL	non-ALT	0.0177383	0.982262			EB-3	Haematopoietic and Lymphoid	Burkitt Lymphoma	TEL	non-ALT	0.0024699	0.99753
HCC-366	Lung	Non-Small Cell Lung Carcinoma	TEL	non-ALT	0.0203642	0.979636			EB2	Haematopoietic and Lymphoid	Burkitt Lymphoma	TEL	non-ALT	0.749935	0.250065
HCC-827	Lung	Non-Small Cell Lung Carcinoma	TEL	non-ALT	0.00457195	0.995428			EC-GI-10	Esophagus	Esophageal Carcinoma	TEL	non-ALT	0.00738612	0.992614
HEL	Haematopoietic and Lymphoid	Acute Myeloid Leukemia	TEL	non-ALT	0.00191746	0.998083			EFM-19	Breast	Breast Carcinoma	TEL	non-ALT	0.18292	0.81708
HGC-27	Stomach	Gastric Carcinoma	TEL	non-ALT	0.0234187	0.976581			EFM-192A	Breast	Breast Carcinoma	TEL	non-ALT	0.00250315	0.997497
Hs-729-T	Soft Tissue	Rhabdomyosarcoma	ALT	ALT	0.900464	0.0995363			EFO-21	Ovary	Ovarian Carcinoma	TEL	non-ALT	0.00149046	0.99851
HuO9	Bone	Osteosarcoma	ALT	ALT	0.98453	0.0154698			EFO-27	Ovary	Ovarian Carcinoma	TEL	non-ALT	0.0609041	0.939096
KP-N-YN	Peripheral Nervous System	Neuroblastoma	TEL	non-ALT	0.00050818	0.999492			EJM	Haematopoietic and Lymphoid	Plasma Cell Neoplasm	TEL	non-ALT	0.00232479	0.997675
KP-N-YS	Peripheral Nervous System	Neuroblastoma	TEL	non-ALT	0.006542	0.993458			EM-2	Haematopoietic and Lymphoid	Chronic Myelogenous Leukemia	TEL	non-ALT	0.00107206	0.998928
KYM-1	Soft Tissue	Rhabdomyosarcoma	TEL	non-ALT	0.0145524	0.985448			EoL-1-cell	Haematopoietic and Lymphoid	Myeloproliferative Neoplasm	TEL	non-ALT	0.00168025	0.99832
LC-1-sq	Lung	Non-Small Cell Lung Carcinoma	TEL	non-ALT	0.193614	0.806386			EPLC-272H	Lung	Lung Mucoepidermoid Carcinoma	TEL	non-ALT	0.472213	0.527787
LOU-NH91	Lung	Non-Small Cell Lung Carcinoma	TEL	non-ALT	0.00595419	0.994046			ES-2	Ovary	Ovarian Carcinoma	TEL	non-ALT	0.00133518	0.998665
MKN7	Stomach	Gastric Carcinoma	TEL	non-ALT	0.0134076	0.986592			ESO26	Esophagus	Esophageal Carcinoma	TEL	non-ALT	0.00109019	0.99891
MOLM-16	Haematopoietic and Lymphoid	Acute Myeloid Leukemia	TEL	non-ALT	7.03475e-05	0.99993			ESO51	Esophagus	Esophageal Carcinoma	TEL	non-ALT	0.315187	0.684813
MONO-MAC-6	Haematopoietic and Lymphoid	Acute Myeloid Leukemia	TEL	non-ALT	0.0452979	0.954702			ESS-1	Soft Tissue	Other Soft Tissue Sarcomas	TEL	non-ALT	0.0710348	0.928965
NCI-H1155	Lung	Non-Small Cell Lung Carcinoma	TEL	non-ALT	0.470086	0.529914			ETK-1	Biliary Tract	Biliary Tract Carcinoma	TEL	non-ALT	0.0007509	0.999249
NCI-H1650	Lung	Non-Small Cell Lung Carcinoma	TEL	non-ALT	0.00826963	0.99173			EVSA-T	Breast	Breast Carcinoma	TEL	non-ALT	0.000815113	0.999185
NCI-H1734	Lung	Non-Small Cell Lung Carcinoma	TEL	non-ALT	0.14088	0.85912			FADU	Head and Neck	Head And Neck Carcinoma	TEL	non-ALT	0.0355807	0.964419
NCI-H1792	Lung	Non-Small Cell Lung Carcinoma	TEL	non-ALT	0.000281689	0.999718			Farage	Haematopoietic and Lymphoid	B-Cell Non-Hodgkin Lymphoma	TEL	non-ALT	0.00489171	0.995108
NCI-H2030	Lung	Non-Small Cell Lung Carcinoma	TEL	non-ALT	0.0019632	0.998037			FLO-1	Esophagus	Esophageal Carcinoma	TEL	non-ALT	9.27702e-05	0.999907
NCI-H2110	Lung	Non-Small Cell Lung Carcinoma	TEL	non-ALT	4.88131e-05	0.999951			FTC-133	Thyroid	Thyroid Gland Carcinoma	TEL	non-ALT	0.0505327	0.949467
NCI-H2172	Lung	Non-Small Cell Lung Carcinoma	TEL	non-ALT	0.000152991	0.999847			FU-OV-1	Ovary	Ovarian Carcinoma	TEL	non-ALT	0.0715052	0.928495
NCI-H2405	Lung	Non-Small Cell Lung Carcinoma	TEL	non-ALT	0.0364002	0.9636			G-361	Skin	Melanoma	TEL	non-ALT	0.000749906	0.99925
NCI-H441	Lung	Non-Small Cell Lung Carcinoma	TEL	non-ALT	0.00211091	0.997889			G-401	Other tissue	Rhabdoid Tumour Of The Kidney	TEL	non-ALT	0.0487581	0.951242
NCI-H513	Lung	Non-Small Cell Lung Carcinoma	TEL	non-ALT	0.000323162	0.999677			G-402	Soft Tissue	Gastrointestinal Stromal Tumor	TEL	non-ALT	0.00354549	0.996455
NCI-H650	Lung	Non-Small Cell Lung Carcinoma	TEL	non-ALT	2.01203e-05	0.99998			GA-10	Haematopoietic and Lymphoid	Burkitt Lymphoma	TEL	non-ALT	0.000422305	0.999578
NCI-N87	Stomach	Gastric Carcinoma	TEL	non-ALT	0.0207484	0.979252			GAK	Skin	Melanoma	TEL	non-ALT	0.00130182	0.998698
NUGC-3	Stomach	Gastric Carcinoma	TEL	non-ALT	0.0100007	0.989999			GAMG	Central Nervous System	Glioblastoma	TEL	non-ALT	0.00264497	0.997355
PC-14	Lung	Non-Small Cell Lung Carcinoma	TEL	non-ALT	7.33078e-05	0.999927			GB-1	Central Nervous System	Glioblastoma	TEL	non-ALT	0.0529797	0.94702
RERF-LC-Sq1	Lung	Non-Small Cell Lung Carcinoma	TEL	non-ALT	0.682214	0.317786			GCT	Soft Tissue	Undifferentiated Pleomorphic Sarcoma	TEL	non-ALT	0.00106523	0.998935
RL95-2	Endometrium	Endometrial Carcinoma	TEL	non-ALT	0.0906094	0.909391			GI-1	Central Nervous System	Glioblastoma	TEL	non-ALT	0.000727509	0.999272
SIG-M5	Haematopoietic and Lymphoid	Acute Myeloid Leukemia	TEL	non-ALT	4.55715e-05	0.999954			GP5d	Large Intestine	Colorectal Carcinoma	TEL	non-ALT	0.000809123	0.999191
SK-GT-2	Stomach	Gastric Carcinoma	TEL	non-ALT	0.00124082	0.998759			GR-ST	Haematopoietic and Lymphoid	B Acute Lymphoblastic Leukemia	TEL	non-ALT	0.00353823	0.996462
SK-N-FI	Peripheral Nervous System	Neuroblastoma	ALT	ALT	0.860619	0.139381			GRANTA-519	Haematopoietic and Lymphoid	B-Cell Non-Hodgkin Lymphoma	TEL	non-ALT	8.80642e-05	0.999912
SW1573	Lung	Non-Small Cell Lung Carcinoma	TEL	non-ALT	0.000510871	0.999489			H4	Central Nervous System	Glioma	TEL	non-ALT	0.0130853	0.986915
23132-87	Stomach	Gastric Carcinoma	TEL	non-ALT	0.0713415	0.928658			H9	Haematopoietic and Lymphoid	T-Cell Non-Hodgkin Lymphoma	TEL	non-ALT	0.175384	0.824616
A549	Lung	Non-Small Cell Lung Carcinoma	TEL	non-ALT	0.000360374	0.99964			HA7-RCC	Kidney	Kidney Carcinoma	TEL	non-ALT	0.000418319	0.999582
AN3-CA	Endometrium	Endometrial Carcinoma	TEL	non-ALT	0.14482	0.85518			HAL-01	Haematopoietic and Lymphoid	B Acute Lymphoblastic Leukemia	TEL	non-ALT	0.0612944	0.938706
CAL-72	Bone	Osteosarcoma	ALT	ALT	0.936811	0.0631885			HC-1	Haematopoietic and Lymphoid	Hairy Cell Leukemia	TEL	non-ALT	0.000762155	0.999238
CAL-78	Bone	Chondrosarcoma	ALT	ALT	0.983878	0.0161222			HCC-33	Lung	Small Cell Lung Carcinoma	TEL	non-ALT	0.00519141	0.994809
Calu-6	Lung	Non-Small Cell Lung Carcinoma	TEL	non-ALT	0.000511322	0.999489			HCC1143	Breast	Breast Carcinoma	TEL	non-ALT	6.37187e-05	0.999936
ES7	Bone	Ewing Sarcoma	TEL	non-ALT	0.0980788	0.901921			HCC1187	Breast	Breast Carcinoma	TEL	non-ALT	0.0117897	0.98821
ES8	Bone	Ewing Sarcoma	TEL	non-ALT	0.0764486	0.923551			HCC1395	Breast	Breast Carcinoma	TEL	non-ALT	0.00101354	0.998986
EW-3	Bone	Ewing Sarcoma	TEL	non-ALT	0.0128834	0.987117			HCC1419	Breast	Breast Carcinoma	TEL	non-ALT	0.327121	0.672879
GOTO	Peripheral Nervous System	Neuroblastoma	TEL	non-ALT	0.336359	0.663641			HCC1428	Breast	Breast Carcinoma	TEL	non-ALT	0.129664	0.870336
HCC-78	Lung	Non-Small Cell Lung Carcinoma	TEL	non-ALT	0.000277807	0.999722			HCC1500	Breast	Breast Carcinoma	TEL	non-ALT	0.998562	0.00143824
HL-60	Haematopoietic and Lymphoid	Acute Myeloid Leukemia	TEL	non-ALT	0.00060615	0.999394			HCC1569	Breast	Breast Carcinoma	TEL	non-ALT	0.0115466	0.988453
HOS	Bone	Osteosarcoma	TEL	non-ALT	8.45866e-05	0.999915			HCC1806	Breast	Breast Carcinoma	TEL	non-ALT	1.95543e-05	0.99998
KASUMI-1	Haematopoietic and Lymphoid	Acute Myeloid Leukemia	TEL	non-ALT	0.00249771	0.997502			HCC1937	Breast	Breast Carcinoma	TEL	non-ALT	0.00311966	0.99688
MFE-296	Endometrium	Endometrial Carcinoma	TEL	non-ALT	0.229998	0.770002			HCC1954	Breast	Breast Carcinoma	TEL	non-ALT	0.0748485	0.925151
MOLM-13	Haematopoietic and Lymphoid	Acute Myeloid Leukemia	TEL	non-ALT	0.00461808	0.995382			HCC2218	Breast	Breast Carcinoma	TEL	non-ALT	0.000167645	0.999832
MV-4-11	Haematopoietic and Lymphoid	Acute Myeloid Leukemia	TEL	non-ALT	0.00201674	0.997983			HCC2998	Large Intestine	Colorectal Carcinoma	TEL	non-ALT	0.00033668	0.999663
NB(TU)1-10	Peripheral Nervous System	Neuroblastoma	TEL	non-ALT	0.000187331	0.999813			HCC38	Breast	Breast Carcinoma	TEL	non-ALT	0.865385	0.134615
NB1	Peripheral Nervous System	Neuroblastoma	TEL	non-ALT	1.44764e-05	0.999986			HCC70	Breast	Breast Carcinoma	TEL	non-ALT	0.000554508	0.999445
NB10	Peripheral Nervous System	Neuroblastoma	TEL	non-ALT	0.00228498	0.997715			HCE-4	Esophagus	Esophageal Carcinoma	TEL	non-ALT	0.000958941	0.999041
NB4	Haematopoietic and Lymphoid	Acute Myeloid Leukemia	TEL	non-ALT	8.28851e-05	0.999917			HCT-116	Large Intestine	Colorectal Carcinoma	TEL	non-ALT	0.000142857	0.999857
NB5	Peripheral Nervous System	Neuroblastoma	TEL	non-ALT	0.00586896	0.994131			HCT-15	Large Intestine	Colorectal Carcinoma	TEL	non-ALT	0.0035959	0.996404
NB69	Peripheral Nervous System	Neuroblastoma	TEL	non-ALT	0.000467913	0.999532			HDLM-2	Haematopoietic and Lymphoid	Hodgkin Lymphoma	TEL	non-ALT	0.000167385	0.999833
NCI-H1581	Lung	Non-Small Cell Lung Carcinoma	TEL	non-ALT	3.67942e-07	1			HDQ-P1	Breast	Breast Carcinoma	TEL	non-ALT	0.330214	0.669786
NCI-H1770	Lung	Non-Small Cell Lung Carcinoma	TEL	non-ALT	0.140619	0.859381			HeLa	Cervix	Cervical Carcinoma	TEL	non-ALT	0.000445145	0.999555
NCI-H1838	Lung	Non-Small Cell Lung Carcinoma	TEL	non-ALT	7.67759e-05	0.999923			Hep3B2-1-7	Liver	Hepatocellular Carcinoma	TEL	non-ALT	0.00475016	0.99525
NCI-H1993	Lung	Non-Small Cell Lung Carcinoma	TEL	non-ALT	1.38488e-05	0.999986			Hey	Ovary	Ovarian Carcinoma	TEL	non-ALT	0.188453	0.811547
NCI-H2170	Lung	Non-Small Cell Lung Carcinoma	TEL	non-ALT	0.000104536	0.999895			HH	Haematopoietic and Lymphoid	T-Cell Non-Hodgkin Lymphoma	TEL	non-ALT	0.000896556	0.999103
NCI-H2347	Lung	Non-Small Cell Lung Carcinoma	TEL	non-ALT	0.000568677	0.999431			HLE	Liver	Hepatocellular Carcinoma	TEL	non-ALT	0.135223	0.864777
NCI-H596	Lung	Non-Small Cell Lung Carcinoma	TEL	non-ALT	0.10833	0.89167			HMV-II	Skin	Melanoma	TEL	non-ALT	1.56471e-05	0.999984
NCI-H647	Lung	Non-Small Cell Lung Carcinoma	TEL	non-ALT	0.274588	0.725412			HO-1-N-1	Head and Neck	Head And Neck Carcinoma	TEL	non-ALT	2.46617e-05	0.999975
NKM-1	Haematopoietic and Lymphoid	Acute Myeloid Leukemia	TEL	non-ALT	0.000977883	0.999022			HO-1-u-1	Head and Neck	Head And Neck Carcinoma	TEL	non-ALT	4.60207e-06	0.999995
NOMO-1	Haematopoietic and Lymphoid	Acute Myeloid Leukemia	TEL	non-ALT	0.000138923	0.999861			HPAC	Pancreas	Pancreatic Carcinoma	TEL	non-ALT	1.13109e-05	0.999989
RERF-LC-MS	Lung	Non-Small Cell Lung Carcinoma	TEL	non-ALT	0.0649194	0.935081			Hs-445	Haematopoietic and Lymphoid	Non-Cancerous	TEL	non-ALT	0.00214149	0.997859
RH-1	Bone	Ewing Sarcoma	TEL	non-ALT	0.00728208	0.992718			Hs-578-T	Breast	Breast Carcinoma	TEL	non-ALT	0.0911797	0.90882
RH-18	Soft Tissue	Rhabdomyosarcoma	DN	non-ALT	0.525804	0.474196			Hs-633T	Soft Tissue	Fibrosarcoma	TEL	non-ALT	4.4894e-06	0.999996
Saos-2	Bone	Osteosarcoma	ALT	ALT	0.999892	0.000108411			Hs-683	Central Nervous System	Glioma	TEL	non-ALT	0.870865	0.129135
SK-LU-1	Lung	Non-Small Cell Lung Carcinoma	ALT	ALT	0.853406	0.146594			Hs-766T	Pancreas	Pancreatic Carcinoma	TEL	non-ALT	0.133821	0.866179
SK-MES-1	Lung	Non-Small Cell Lung Carcinoma	TEL	non-ALT	0.329586	0.670414			Hs-939-T	Skin	Melanoma	TEL	non-ALT	0.00495131	0.995049
SK-N-SH	Peripheral Nervous System	Neuroblastoma	TEL	non-ALT	9.80581e-06	0.99999			Hs-940-T	Skin	Melanoma	TEL	non-ALT	0.0318295	0.968171
SNG-M	Endometrium	Endometrial Carcinoma	TEL	non-ALT	0.225982	0.774018			HSC-2	Head and Neck	Head And Neck Carcinoma	TEL	non-ALT	0.000114659	0.999885
TC-71	Bone	Ewing Sarcoma	TEL	non-ALT	0.00334619	0.996654			HSC-3	Head and Neck	Head And Neck Carcinoma	TEL	non-ALT	6.56028e-05	0.999934
THP-1	Haematopoietic and Lymphoid	Acute Myeloid Leukemia	TEL	non-ALT	0.00203797	0.997962			HSC-4	Head and Neck	Head And Neck Carcinoma	TEL	non-ALT	0.0457471	0.954253
VMRC-LCD	Lung	Non-Small Cell Lung Carcinoma	TEL	non-ALT	3.41711e-06	0.999997			HT	Haematopoietic and Lymphoid	B-Cell Non-Hodgkin Lymphoma	TEL	non-ALT	0.00456359	0.995436
									HT-1080	Soft Tissue	Fibrosarcoma	TEL	non-ALT	3.32689e-05	0.999967
									HT-115	Large Intestine	Colorectal Carcinoma	TEL	non-ALT	1.0426e-05	0.99999
									HT-1197	Bladder	Bladder Carcinoma	TEL	non-ALT	9.83041e-05	0.999902
									HT-1376	Bladder	Bladder Carcinoma	TEL	non-ALT	0.0924212	0.907579
									HT-144	Skin	Melanoma	TEL	non-ALT	0.000277592	0.999722
									HT-29	Large Intestine	Colorectal Carcinoma	TEL	non-ALT	0.0250453	0.974955
									HT-3	Cervix	Cervical Carcinoma	TEL	non-ALT	0.000453547	0.999546
									HT55	Large Intestine	Colorectal Carcinoma	TEL	non-ALT	0.0111062	0.988894
									HTC-C3	Thyroid	Thyroid Gland Carcinoma	TEL	non-ALT	0.0235578	0.976442
									HuCCT1	Biliary Tract	Biliary Tract Carcinoma	TEL	non-ALT	0.00317666	0.996823
									huH-1	Liver	Hepatocellular Carcinoma	TEL	non-ALT	0.000127486	0.999873
									HuH-7	Liver	Hepatocellular Carcinoma	TEL	non-ALT	0.00882567	0.991174
									HuP-T3	Pancreas	Pancreatic Carcinoma	TEL	non-ALT	0.000785807	0.999214
									HuP-T4	Pancreas	Pancreatic Carcinoma	TEL	non-ALT	0.978621	0.0213791
									HuTu-80	Small Intestine	Duodenal Adenocarcinoma	TEL	non-ALT	0.000447311	0.999553
									IGR-1	Skin	Melanoma	TEL	non-ALT	1.21065e-05	0.999988
									IGR-37	Skin	Melanoma	TEL	non-ALT	0.0206731	0.979327
									IGROV-1	Ovary	Ovarian Carcinoma	TEL	non-ALT	0.0389762	0.961024
									IHH-4	Thyroid	Thyroid Gland Carcinoma	TEL	non-ALT	3.44272e-05	0.999966
									IM-9	Haematopoietic and Lymphoid	Non-Cancerous	TEL	non-ALT	0.0102209	0.989779
									IPC-298	Skin	Melanoma	TEL	non-ALT	0.00566475	0.994335
									IST-MEL1	Skin	Melanoma	TEL	non-ALT	0.0478283	0.952172
									IST-MES1	Lung	Mesothelioma	TEL	non-ALT	0.0254589	0.974541
									IST-SL1	Lung	Small Cell Lung Carcinoma	TEL	non-ALT	0.0182198	0.98178
									IST-SL2	Lung	Small Cell Lung Carcinoma	DN	non-ALT	0.834107	0.165893
									J82	Bladder	Bladder Carcinoma	TEL	non-ALT	0.00273836	0.997262
									JAR	Placenta	Gestational Choriocarcinoma	TEL	non-ALT	0.00654547	0.993455
									JEG-3	Placenta	Gestational Choriocarcinoma	TEL	non-ALT	0.0300783	0.969922
									JEKO-1	Haematopoietic and Lymphoid	B-Cell Non-Hodgkin Lymphoma	TEL	non-ALT	0.000266436	0.999734
									JHH-1	Liver	Hepatocellular Carcinoma	TEL	non-ALT	0.103997	0.896003
									JHH-2	Liver	Hepatocellular Carcinoma	TEL	non-ALT	0.306403	0.693597
									JHH-4	Liver	Hepatocellular Carcinoma	TEL	non-ALT	0.000396407	0.999604
									JHH-6	Liver	Hepatocellular Carcinoma	TEL	non-ALT	1.28937e-05	0.999987
									JHH-7	Liver	Hepatocellular Carcinoma	TEL	non-ALT	3.06674e-06	0.999997
									JHOS-3	Ovary	Ovarian Carcinoma	TEL	non-ALT	0.0220022	0.977998
									JHOS-4	Ovary	Ovarian Carcinoma	TEL	non-ALT	0.00637132	0.993629
									JHU-011	Head and Neck	Head And Neck Carcinoma	TEL	non-ALT	0.000393925	0.999606
									JHU-022	Head and Neck	Head And Neck Carcinoma	TEL	non-ALT	0.761972	0.238028
									JHU-029	Head and Neck	Head And Neck Carcinoma	TEL	non-ALT	0.000680226	0.99932
									JiyoyeP-2003	Haematopoietic and Lymphoid	Burkitt Lymphoma	TEL	non-ALT	0.00352623	0.996474
									JJN-3	Haematopoietic and Lymphoid	Plasma Cell Neoplasm	TEL	non-ALT	0.00160333	0.998397
									JM1	Haematopoietic and Lymphoid	B Acute Lymphoblastic Leukemia	TEL	non-ALT	0.000430968	0.999569
									JSC-1	Haematopoietic and Lymphoid	B-Cell Non-Hodgkin Lymphoma	TEL	non-ALT	0.000226291	0.999774
									Jurkat	Haematopoietic and Lymphoid	T Acute Lymphoblastic Leukemia	TEL	non-ALT	0.32312	0.67688
									JURL-MK1	Haematopoietic and Lymphoid	Chronic Myelogenous Leukemia	TEL	non-ALT	0.00381285	0.996187
									JVM-2	Haematopoietic and Lymphoid	B-Cell Non-Hodgkin Lymphoma	TEL	non-ALT	0.000381864	0.999618
									JVM-3	Haematopoietic and Lymphoid	B-Cell Prolymphocytic Leukemia	TEL	non-ALT	0.000141416	0.999859
									K-562	Haematopoietic and Lymphoid	Chronic Myelogenous Leukemia	TEL	non-ALT	0.0178012	0.982199
									K2	Skin	Melanoma	TEL	non-ALT	0.0186959	0.981304
									K5	Thyroid	Thyroid Gland Carcinoma	TEL	non-ALT	0.0934017	0.906598
									KALS-1	Central Nervous System	Glioblastoma	TEL	non-ALT	0.157684	0.842316
									KARPAS-1106P	Haematopoietic and Lymphoid	B-Cell Non-Hodgkin Lymphoma	TEL	non-ALT	0.00181631	0.998184
									KARPAS-231	Haematopoietic and Lymphoid	B Acute Lymphoblastic Leukemia	TEL	non-ALT	0.0334156	0.966584
									KARPAS-299	Haematopoietic and Lymphoid	T-Cell Non-Hodgkin Lymphoma	TEL	non-ALT	4.15436e-05	0.999958
									KARPAS-422	Haematopoietic and Lymphoid	B-Cell Non-Hodgkin Lymphoma	TEL	non-ALT	0.0077821	0.992218
									KARPAS-45	Haematopoietic and Lymphoid	T Acute Lymphoblastic Leukemia	TEL	non-ALT	0.930094	0.069906
									KCL-22	Haematopoietic and Lymphoid	Chronic Myelogenous Leukemia	TEL	non-ALT	0.00174178	0.998258
									KE-37	Haematopoietic and Lymphoid	T Acute Lymphoblastic Leukemia	TEL	non-ALT	0.0411114	0.958889
									KGN	Ovary	Ovarian Granulosa Cell Tumor	TEL	non-ALT	0.00384759	0.996152
									KINGS-1	Central Nervous System	Glioma	TEL	non-ALT	0.112412	0.887588
									KM-H2	Haematopoietic and Lymphoid	Hodgkin Lymphoma	TEL	non-ALT	0.0762246	0.923775
									KM12	Large Intestine	Colorectal Carcinoma	TEL	non-ALT	0.0120866	0.987913
									KMH-2	Thyroid	Thyroid Gland Carcinoma	TEL	non-ALT	6.94197e-08	1
									KMRC-1	Kidney	Kidney Carcinoma	TEL	non-ALT	0.0735345	0.926466
									KMRC-20	Kidney	Kidney Carcinoma	TEL	non-ALT	0.00168101	0.998319
									KMS-11	Haematopoietic and Lymphoid	Plasma Cell Neoplasm	TEL	non-ALT	0.000188201	0.999812
									KMS-12-BM	Haematopoietic and Lymphoid	Plasma Cell Neoplasm	TEL	non-ALT	0.000225615	0.999774
									KNS-42	Central Nervous System	Glioblastoma	TEL	non-ALT	2.79855e-05	0.999972
									KNS-81-FD	Central Nervous System	Glioblastoma	TEL	non-ALT	0.261353	0.738647
									KOPN-8	Haematopoietic and Lymphoid	B Acute Lymphoblastic Leukemia	TEL	non-ALT	0.00069526	0.999305
									KOSC-2	Head and Neck	Head And Neck Carcinoma	TEL	non-ALT	0.00034404	0.999656
									KP-1N	Pancreas	Pancreatic Carcinoma	TEL	non-ALT	0.00159195	0.998408
									KP-2	Pancreas	Pancreatic Carcinoma	TEL	non-ALT	0.0210342	0.978966
									KP-3	Pancreas	Pancreatic Carcinoma	TEL	non-ALT	0.0242511	0.975749
									KP-4	Pancreas	Pancreatic Carcinoma	TEL	non-ALT	0.000662082	0.999338
									KS-1	Central Nervous System	Glioblastoma	TEL	non-ALT	0.000374886	0.999625
									KU-19-19	Bladder	Bladder Carcinoma	TEL	non-ALT	0.000710133	0.99929
									KU812	Haematopoietic and Lymphoid	Chronic Myelogenous Leukemia	TEL	non-ALT	0.0531158	0.946884
									KURAMOCHI	Ovary	Ovarian Carcinoma	TEL	non-ALT	0.22915	0.77085
									KYAE-1	Esophagus	Esophageal Carcinoma	TEL	non-ALT	5.48376e-06	0.999995
									KYSE-140	Esophagus	Esophageal Carcinoma	TEL	non-ALT	0.00308209	0.996918
									KYSE-150	Esophagus	Esophageal Carcinoma	TEL	non-ALT	0.0133583	0.986642
									KYSE-180	Esophagus	Esophageal Carcinoma	TEL	non-ALT	0.00125299	0.998747
									KYSE-220	Esophagus	Esophageal Carcinoma	TEL	non-ALT	0.00889312	0.991107
									KYSE-270	Esophagus	Esophageal Carcinoma	TEL	non-ALT	0.00277928	0.997221
									KYSE-410	Esophagus	Esophageal Carcinoma	TEL	non-ALT	0.0566471	0.943353
									KYSE-450	Esophagus	Esophageal Carcinoma	TEL	non-ALT	4.36932e-07	1
									KYSE-50	Esophagus	Esophageal Carcinoma	TEL	non-ALT	0.0350917	0.964908
									KYSE-510	Esophagus	Esophageal Carcinoma	TEL	non-ALT	0.00742706	0.992573
									KYSE-520	Esophagus	Esophageal Carcinoma	TEL	non-ALT	0.0339229	0.966077
									L-1236	Haematopoietic and Lymphoid	Hodgkin Lymphoma	TEL	non-ALT	0.000311743	0.999688
									L-363	Haematopoietic and Lymphoid	Plasma Cell Neoplasm	TEL	non-ALT	1.35891e-05	0.999986
									L-428	Haematopoietic and Lymphoid	Hodgkin Lymphoma	TEL	non-ALT	0.0417069	0.958293
									L-540	Haematopoietic and Lymphoid	Hodgkin Lymphoma	TEL	non-ALT	0.0108041	0.989196
									LAMA-84	Haematopoietic and Lymphoid	Chronic Myelogenous Leukemia	TEL	non-ALT	0.000212599	0.999787
									LB1047-RCC	Kidney	Kidney Carcinoma	TEL	non-ALT	0.000620074	0.99938
									LB2241-RCC	Kidney	Kidney Carcinoma	TEL	non-ALT	0.184116	0.815884
									LB2518-MEL	Skin	Melanoma	TEL	non-ALT	0.0144154	0.985585
									LB373-MEL-D	Skin	Melanoma	TEL	non-ALT	3.05342e-06	0.999997
									LB647-SCLC	Lung	Small Cell Lung Carcinoma	TEL	non-ALT	0.00295022	0.99705
									LB771-HNC	Head and Neck	Head And Neck Carcinoma	TEL	non-ALT	6.60289e-05	0.999934
									LB831-BLC	Bladder	Bladder Carcinoma	TEL	non-ALT	0.0284555	0.971544
									LB996-RCC	Kidney	Kidney Carcinoma	TEL	non-ALT	0.523251	0.476749
									LC4-1	Haematopoietic and Lymphoid	B Acute Lymphoblastic Leukemia	TEL	non-ALT	0.00180313	0.998197
									LN-18	Central Nervous System	Glioblastoma	TEL	non-ALT	0.00448146	0.995519
									LN-229	Central Nervous System	Glioblastoma	TEL	non-ALT	0.0801531	0.919847
									LN-405	Central Nervous System	Glioblastoma	TEL	non-ALT	0.0119678	0.988032
									LNCaP-Clone-FGC	Prostate	Prostate Carcinoma	TEL	non-ALT	0.000256876	0.999743
									LNZTA3WT4	Central Nervous System	Glioma	TEL	non-ALT	0.698353	0.301647
									LOUCY	Haematopoietic and Lymphoid	T Acute Lymphoblastic Leukemia	TEL	non-ALT	0.168709	0.831291
									LoVo	Large Intestine	Colorectal Carcinoma	TEL	non-ALT	0.000374701	0.999625
									LP-1	Haematopoietic and Lymphoid	Plasma Cell Neoplasm	TEL	non-ALT	2.87644e-07	1
									LS-123	Large Intestine	Colorectal Carcinoma	TEL	non-ALT	0.0741153	0.925885
									LS-180	Large Intestine	Colorectal Carcinoma	TEL	non-ALT	0.0129097	0.98709
									LS-513	Large Intestine	Colorectal Carcinoma	TEL	non-ALT	6.83319e-05	0.999932
									LS1034	Large Intestine	Colorectal Carcinoma	TEL	non-ALT	0.00462608	0.995374
									LU-134-A	Lung	Small Cell Lung Carcinoma	TEL	non-ALT	8.91438e-06	0.999991
									LU-135	Lung	Small Cell Lung Carcinoma	TEL	non-ALT	0.00517908	0.994821
									LU-139	Lung	Small Cell Lung Carcinoma	TEL	non-ALT	0.0921649	0.907835
									LU-165	Lung	Small Cell Lung Carcinoma	TEL	non-ALT	0.000459177	0.999541
									M059J	Central Nervous System	Glioblastoma	TEL	non-ALT	0.0574576	0.942542
									Malme-3M	Skin	Melanoma	TEL	non-ALT	0.00634369	0.993656
									MC116	Haematopoietic and Lymphoid	B-Cell Non-Hodgkin Lymphoma	TEL	non-ALT	0.000315814	0.999684
									MCF7	Breast	Breast Carcinoma	TEL	non-ALT	0.000515683	0.999484
									MDA-MB-157	Breast	Breast Carcinoma	TEL	non-ALT	0.768515	0.231485
									MDA-MB-175-VII	Breast	Breast Carcinoma	TEL	non-ALT	0.00743644	0.992564
									MDA-MB-231	Breast	Breast Carcinoma	TEL	non-ALT	0.0442131	0.955787
									MDA-MB-330	Breast	Breast Carcinoma	TEL	non-ALT	0.0509633	0.949037
									MDA-MB-415	Breast	Breast Carcinoma	TEL	non-ALT	0.0297956	0.970204
									MDA-MB-436	Breast	Breast Carcinoma	TEL	non-ALT	0.0174365	0.982564
									MDA-MB-453	Breast	Breast Carcinoma	TEL	non-ALT	0.0793366	0.920663
									MDA-MB-468	Breast	Breast Carcinoma	TEL	non-ALT	0.306228	0.693772
									MDA-PCa-2b	Prostate	Prostate Carcinoma	TEL	non-ALT	0.0203481	0.979652
									MDST8	Large Intestine	Colorectal Carcinoma	TEL	non-ALT	0.0297464	0.970254
									ME-180	Cervix	Cervical Carcinoma	TEL	non-ALT	0.396206	0.603794
									MEC-1	Haematopoietic and Lymphoid	Chronic Lymphocytic Leukemia	TEL	non-ALT	0.000416671	0.999583
									MEG-01	Haematopoietic and Lymphoid	Chronic Myelogenous Leukemia	TEL	non-ALT	0.000420338	0.99958
									MEL-HO	Skin	Melanoma	TEL	non-ALT	5.76517e-05	0.999942
									MEL-JUSO	Skin	Melanoma	TEL	non-ALT	0.00260208	0.997398
									MES-SA	Soft Tissue	Other Soft Tissue Sarcomas	TEL	non-ALT	0.00624839	0.993752
									Mewo	Skin	Melanoma	TEL	non-ALT	0.00128859	0.998711
									MFH-ino	Soft Tissue	Undifferentiated Pleomorphic Sarcoma	TEL	non-ALT	0.0149103	0.98509
									MFM-223	Breast	Breast Carcinoma	TEL	non-ALT	0.000211052	0.999789
									MHH-CALL-4	Haematopoietic and Lymphoid	B Acute Lymphoblastic Leukemia	TEL	non-ALT	0.000583059	0.999417
									MHH-PREB-1	Haematopoietic and Lymphoid	B-Cell Non-Hodgkin Lymphoma	TEL	non-ALT	0.000884091	0.999116
									MIA-PaCa-2	Pancreas	Pancreatic Carcinoma	TEL	non-ALT	0.00583547	0.994165
									MLMA	Haematopoietic and Lymphoid	Hairy Cell Leukemia	TEL	non-ALT	0.0190103	0.98099
									MM1S	Haematopoietic and Lymphoid	Plasma Cell Neoplasm	TEL	non-ALT	0.00140686	0.998593
									MN-60	Haematopoietic and Lymphoid	B Acute Lymphoblastic Leukemia	TEL	non-ALT	1.8561e-06	0.999998
									Mo-T	Haematopoietic and Lymphoid	Hairy Cell Leukemia	TEL	non-ALT	0.000634244	0.999366
									MOG-G-CCM	Central Nervous System	Glioma	TEL	non-ALT	0.0418816	0.958118
									MOG-G-UVW	Central Nervous System	Glioma	TEL	non-ALT	0.0186231	0.981377
									MOLP-8	Haematopoietic and Lymphoid	Plasma Cell Neoplasm	TEL	non-ALT	2.77452e-05	0.999972
									MOLT-13	Haematopoietic and Lymphoid	T Acute Lymphoblastic Leukemia	TEL	non-ALT	0.0303508	0.969649
									MOLT-4	Haematopoietic and Lymphoid	T Acute Lymphoblastic Leukemia	TEL	non-ALT	0.295122	0.704878
									MPP-89	Lung	Mesothelioma	TEL	non-ALT	0.00604109	0.993959
									MRK-nu-1	Breast	Breast Carcinoma	TEL	non-ALT	0.00101451	0.998985
									MS-1	Lung	Small Cell Lung Carcinoma	TEL	non-ALT	4.86486e-05	0.999951
									MS751	Cervix	Cervical Carcinoma	TEL	non-ALT	0.00550651	0.994493
									MSTO-211H	Lung	Mesothelioma	TEL	non-ALT	0.00261273	0.997387
									MY-M12	Haematopoietic and Lymphoid	Acute Biphenotypic Leukemia	TEL	non-ALT	0.000978452	0.999022
									MZ1-PC	Pancreas	Pancreatic Carcinoma	TEL	non-ALT	0.00713775	0.992862
									MZ2-MEL	Skin	Melanoma	TEL	non-ALT	0.000637429	0.999363
									MZ7-mel	Skin	Melanoma	TEL	non-ALT	0.002523	0.997477
									NALM-6	Haematopoietic and Lymphoid	B Acute Lymphoblastic Leukemia	TEL	non-ALT	0.0111425	0.988857
									NAMALWA	Haematopoietic and Lymphoid	Burkitt Lymphoma	TEL	non-ALT	0.00206311	0.997937
									NCC010	Kidney	Kidney Carcinoma	TEL	non-ALT	0.00100033	0.999
									NCC021	Kidney	Kidney Carcinoma	TEL	non-ALT	0.113789	0.886211
									NCCIT	Testis	Testicular Embryonal Carcinoma	TEL	non-ALT	0.000401303	0.999599
									NCI-H1048	Lung	Small Cell Lung Carcinoma	TEL	non-ALT	0.101189	0.898811
									NCI-H1092	Lung	Small Cell Lung Carcinoma	TEL	non-ALT	0.00034146	0.999659
									NCI-H1105	Lung	Small Cell Lung Carcinoma	TEL	non-ALT	0.766744	0.233256
									NCI-H1304	Lung	Small Cell Lung Carcinoma	TEL	non-ALT	0.170662	0.829338
									NCI-H1341	Lung	Small Cell Lung Carcinoma	TEL	non-ALT	0.00139131	0.998609
									NCI-H1436	Lung	Small Cell Lung Carcinoma	TEL	non-ALT	0.00745521	0.992545
									NCI-H146	Lung	Small Cell Lung Carcinoma	TEL	non-ALT	0.0202697	0.97973
									NCI-H1688	Lung	Small Cell Lung Carcinoma	TEL	non-ALT	2.33148e-07	1
									NCI-H1836	Lung	Small Cell Lung Carcinoma	TEL	non-ALT	1.70205e-05	0.999983
									NCI-H1876	Lung	Small Cell Lung Carcinoma	TEL	non-ALT	0.423775	0.576225
									NCI-H196	Lung	Small Cell Lung Carcinoma	TEL	non-ALT	0.0012042	0.998796
									NCI-H1963	Lung	Small Cell Lung Carcinoma	TEL	non-ALT	0.000986255	0.999014
									NCI-H2029	Lung	Small Cell Lung Carcinoma	TEL	non-ALT	0.100856	0.899144
									NCI-H2052	Lung	Mesothelioma	TEL	non-ALT	0.00133617	0.998664
									NCI-H2081	Lung	Small Cell Lung Carcinoma	TEL	non-ALT	8.81547e-05	0.999912
									NCI-H209	Lung	Small Cell Lung Carcinoma	TEL	non-ALT	3.46887e-05	0.999965
									NCI-H211	Lung	Small Cell Lung Carcinoma	TEL	non-ALT	0.203986	0.796014
									NCI-H2141	Lung	Small Cell Lung Carcinoma	TEL	non-ALT	0.000125852	0.999874
									NCI-H2171	Lung	Small Cell Lung Carcinoma	TEL	non-ALT	0.00159566	0.998404
									NCI-H2227	Lung	Small Cell Lung Carcinoma	TEL	non-ALT	0.00327806	0.996722
									NCI-H226	Lung	Mesothelioma	TEL	non-ALT	0.0737386	0.926261
									NCI-H2369	Lung	Mesothelioma	TEL	non-ALT	0.021146	0.978854
									NCI-H2373	Lung	Mesothelioma	TEL	non-ALT	0.0605772	0.939423
									NCI-H2452	Lung	Mesothelioma	TEL	non-ALT	0.321164	0.678836
									NCI-H2461	Lung	Mesothelioma	TEL	non-ALT	0.00206264	0.997937
									NCI-H250	Lung	Small Cell Lung Carcinoma	TEL	non-ALT	0.00101199	0.998988
									NCI-H2591	Lung	Mesothelioma	TEL	non-ALT	0.00224932	0.997751
									NCI-H2595	Lung	Mesothelioma	TEL	non-ALT	0.0416547	0.958345
									NCI-H2722	Lung	Mesothelioma	TEL	non-ALT	0.249021	0.750979
									NCI-H2731	Lung	Mesothelioma	TEL	non-ALT	0.0317002	0.9683
									NCI-H2795	Lung	Mesothelioma	TEL	non-ALT	0.0461233	0.953877
									NCI-H28	Lung	Mesothelioma	TEL	non-ALT	0.0962319	0.903768
									NCI-H2803	Lung	Mesothelioma	TEL	non-ALT	0.0021147	0.997885
									NCI-H2804	Lung	Mesothelioma	TEL	non-ALT	0.0142549	0.985745
									NCI-H2810	Lung	Mesothelioma	TEL	non-ALT	0.0682185	0.931782
									NCI-H2818	Lung	Mesothelioma	TEL	non-ALT	0.414532	0.585468
									NCI-H2869	Lung	Mesothelioma	TEL	non-ALT	6.71837e-05	0.999933
									NCI-H290	Lung	Mesothelioma	TEL	non-ALT	0.000205205	0.999795
									NCI-H292	Lung	Lung Mucoepidermoid Carcinoma	TEL	non-ALT	0.000121272	0.999879
									NCI-H3118	Head and Neck	Head And Neck Carcinoma	TEL	non-ALT	0.182609	0.817391
									NCI-H345	Lung	Small Cell Lung Carcinoma	TEL	non-ALT	0.000144225	0.999856
									NCI-H446	Lung	Small Cell Lung Carcinoma	TEL	non-ALT	0.000704024	0.999296
									NCI-H508	Large Intestine	Colorectal Carcinoma	TEL	non-ALT	2.55859e-06	0.999997
									NCI-H510A	Lung	Small Cell Lung Carcinoma	TEL	non-ALT	0.000374863	0.999625
									NCI-H524	Lung	Small Cell Lung Carcinoma	TEL	non-ALT	0.0352798	0.96472
									NCI-H526	Lung	Small Cell Lung Carcinoma	TEL	non-ALT	0.000117048	0.999883
									NCI-H64	Lung	Small Cell Lung Carcinoma	TEL	non-ALT	0.001028	0.998972
									NCI-H660	Prostate	Prostate Carcinoma	TEL	non-ALT	0.559121	0.440879
									NCI-H69	Lung	Small Cell Lung Carcinoma	TEL	non-ALT	2.36291e-05	0.999976
									NCI-H716	Large Intestine	Colorectal Carcinoma	TEL	non-ALT	0.00901594	0.990984
									NCI-H720	Lung	Carcinoid Tumour	TEL	non-ALT	0.000291621	0.999708
									NCI-H727	Lung	Carcinoid Tumour	TEL	non-ALT	0.00030258	0.999697
									NCI-H740	Lung	Small Cell Lung Carcinoma	TEL	non-ALT	0.00150898	0.998491
									NCI-H747	Large Intestine	Colorectal Carcinoma	TEL	non-ALT	0.00262961	0.99737
									NCI-H82	Lung	Small Cell Lung Carcinoma	TEL	non-ALT	0.0657498	0.93425
									NCI-H847	Lung	Small Cell Lung Carcinoma	TEL	non-ALT	0.266799	0.733201
									NCI-H929	Haematopoietic and Lymphoid	Plasma Cell Neoplasm	TEL	non-ALT	0.0001209	0.999879
									NEC8	Testis	Testicular Embryonal Carcinoma	TEL	non-ALT	1.79796e-06	0.999998
									NMC-G1	Central Nervous System	Glioma	TEL	non-ALT	0.136299	0.863701
									no-10	Central Nervous System	Glioblastoma	TEL	non-ALT	0.137211	0.862789
									no-11	Central Nervous System	Glioblastoma	TEL	non-ALT	0.371001	0.628999
									NTERA-2-cl-D1	Testis	Testicular Embryonal Carcinoma	TEL	non-ALT	0.10277	0.89723
									NU-DUL-1	Haematopoietic and Lymphoid	B-Cell Non-Hodgkin Lymphoma	TEL	non-ALT	0.000137242	0.999863
									OACM5-1	Esophagus	Esophageal Carcinoma	TEL	non-ALT	0.0468375	0.953162
									OACp4C	Esophagus	Esophageal Carcinoma	TEL	non-ALT	9.71692e-06	0.99999
									OAW-28	Ovary	Ovarian Carcinoma	TEL	non-ALT	0.461304	0.538696
									OAW-42	Ovary	Ovarian Carcinoma	TEL	non-ALT	0.0283805	0.97162
									OC-314	Ovary	Ovarian Carcinoma	TEL	non-ALT	0.0112094	0.988791
									OCI-LY-19	Haematopoietic and Lymphoid	B-Cell Non-Hodgkin Lymphoma	TEL	non-ALT	2.39369e-05	0.999976
									OCI-LY7	Haematopoietic and Lymphoid	B-Cell Non-Hodgkin Lymphoma	TEL	non-ALT	0.000314542	0.999685
									OCUB-M	Breast	Breast Carcinoma	TEL	non-ALT	0.814454	0.185546
									OE19	Esophagus	Esophageal Carcinoma	TEL	non-ALT	0.0141368	0.985863
									OE21	Esophagus	Esophageal Carcinoma	TEL	non-ALT	0.00363784	0.996362
									OE33	Esophagus	Esophageal Carcinoma	TEL	non-ALT	0.000303592	0.999696
									OMC-1	Cervix	Cervical Carcinoma	TEL	non-ALT	0.0145737	0.985426
									ONS-76	Central Nervous System	Medulloblastoma	TEL	non-ALT	6.72415e-05	0.999933
									OPM-2	Haematopoietic and Lymphoid	Plasma Cell Neoplasm	TEL	non-ALT	0.0380723	0.961928
									OS-RC-2	Kidney	Kidney Carcinoma	TEL	non-ALT	2.38533e-05	0.999976
									OSC-19	Head and Neck	Head And Neck Carcinoma	TEL	non-ALT	0.000301412	0.999699
									OSC-20	Head and Neck	Head And Neck Carcinoma	TEL	non-ALT	0.000583359	0.999417
									OV-17R	Ovary	Ovarian Carcinoma	TEL	non-ALT	0.0311856	0.968814
									OV-56	Ovary	Ovarian Carcinoma	TEL	non-ALT	0.00202072	0.997979
									OV-90	Ovary	Ovarian Carcinoma	TEL	non-ALT	0.0225127	0.977487
									OVCA420	Ovary	Ovarian Carcinoma	TEL	non-ALT	0.000366785	0.999633
									OVCA433	Ovary	Ovarian Carcinoma	TEL	non-ALT	0.116802	0.883198
									OVCAR-3	Ovary	Ovarian Carcinoma	TEL	non-ALT	0.014763	0.985237
									OVCAR-4	Ovary	Ovarian Carcinoma	TEL	non-ALT	0.0902967	0.909703
									OVCAR-5	Ovary	Ovarian Carcinoma	TEL	non-ALT	0.00945695	0.990543
									OVCAR-8	Ovary	Ovarian Carcinoma	TEL	non-ALT	0.0388461	0.961154
									OVISE	Ovary	Ovarian Carcinoma	TEL	non-ALT	0.930443	0.069557
									OVK-18	Ovary	Ovarian Carcinoma	TEL	non-ALT	2.14243e-05	0.999979
									OVKATE	Ovary	Ovarian Carcinoma	TEL	non-ALT	0.00994025	0.99006
									OVMIU	Ovary	Ovarian Carcinoma	TEL	non-ALT	0.000607916	0.999392
									OVTOKO	Ovary	Ovarian Carcinoma	TEL	non-ALT	0.163035	0.836965
									P12-ICHIKAWA	Haematopoietic and Lymphoid	T Acute Lymphoblastic Leukemia	TEL	non-ALT	0.000921529	0.999078
									P30-OHK	Haematopoietic and Lymphoid	B Acute Lymphoblastic Leukemia	TEL	non-ALT	0.018034	0.981966
									P32-ISH	Haematopoietic and Lymphoid	Burkitt Lymphoma	TEL	non-ALT	4.7225e-05	0.999953
									PA-1	Ovary	Ovarian Mixed Germ Cell Tumor	TEL	non-ALT	2.65607e-05	0.999973
									PA-TU-8902	Pancreas	Pancreatic Carcinoma	TEL	non-ALT	0.000362585	0.999637
									PA-TU-8988T	Pancreas	Pancreatic Carcinoma	TEL	non-ALT	0.000692245	0.999308
									PANC-02-03	Pancreas	Pancreatic Carcinoma	TEL	non-ALT	0.0927545	0.907246
									Panc-02-13	Pancreas	Pancreatic Carcinoma	TEL	non-ALT	0.0200049	0.979995
									PANC-03-27	Pancreas	Pancreatic Carcinoma	TEL	non-ALT	0.00208164	0.997918
									PANC-04-03	Pancreas	Pancreatic Carcinoma	TEL	non-ALT	0.00627665	0.993723
									PANC-10-05	Pancreas	Pancreatic Carcinoma	TEL	non-ALT	0.0134321	0.986568
									PC-3	Prostate	Prostate Carcinoma	TEL	non-ALT	0.00572628	0.994274
									PCI-15A	Head and Neck	Head And Neck Carcinoma	TEL	non-ALT	0.00334425	0.996656
									PCI-4B	Head and Neck	Head And Neck Carcinoma	TEL	non-ALT	0.0011578	0.998842
									PCI-6A	Head and Neck	Head And Neck Carcinoma	TEL	non-ALT	1.79843e-05	0.999982
									PE-CA-PJ15	Head and Neck	Head And Neck Carcinoma	TEL	non-ALT	0.0148268	0.985173
									PEO1	Ovary	Ovarian Carcinoma	TEL	non-ALT	0.0202374	0.979763
									PF-382	Haematopoietic and Lymphoid	T Acute Lymphoblastic Leukemia	TEL	non-ALT	0.0313205	0.968679
									PFSK-1	Other tissue	Primitive Neuroectodermal Tumor	TEL	non-ALT	0.00090787	0.999092
									PL4	Pancreas	Pancreatic Carcinoma	TEL	non-ALT	1.27762e-05	0.999987
									PLC-PRF-5	Liver	Hepatocellular Carcinoma	TEL	non-ALT	0.000787907	0.999212
									PSN1	Pancreas	Pancreatic Carcinoma	TEL	non-ALT	0.00173899	0.998261
									PWR-1E	Prostate	Non-Cancerous	DN	non-ALT	0.934061	0.065939
									QGP-1	Pancreas	Pancreatic Somatostatinoma	TEL	non-ALT	0.00170363	0.998296
									Raji	Haematopoietic and Lymphoid	Burkitt Lymphoma	TEL	non-ALT	0.00357305	0.996427
									Ramos-2G6-4C10	Haematopoietic and Lymphoid	Burkitt Lymphoma	TEL	non-ALT	7.98451e-05	0.99992
									RCC-AB	Kidney	Kidney Carcinoma	TEL	non-ALT	0.00168296	0.998317
									RCC-ER	Kidney	Kidney Carcinoma	TEL	non-ALT	0.000969912	0.99903
									RCC-FG2	Kidney	Kidney Carcinoma	TEL	non-ALT	0.0112407	0.988759
									RCC-JF	Kidney	Kidney Carcinoma	TEL	non-ALT	0.00712919	0.992871
									RCC-JW	Kidney	Kidney Carcinoma	TEL	non-ALT	0.0304317	0.969568
									RCC-MF	Kidney	Kidney Carcinoma	TEL	non-ALT	0.000545685	0.999454
									RCC10RGB	Kidney	Kidney Carcinoma	TEL	non-ALT	0.00187091	0.998129
									RCH-ACV	Haematopoietic and Lymphoid	B Acute Lymphoblastic Leukemia	TEL	non-ALT	0.000138345	0.999862
									RCM-1	Large Intestine	Colorectal Carcinoma	TEL	non-ALT	0.0237263	0.976274
									REH	Haematopoietic and Lymphoid	B Acute Lymphoblastic Leukemia	TEL	non-ALT	0.00016958	0.99983
									RF-48	Haematopoietic and Lymphoid	B-Cell Non-Hodgkin Lymphoma	TEL	non-ALT	0.000963118	0.999037
									RKN	Soft Tissue	Leiomyosarcoma	TEL	non-ALT	0.0338328	0.966167
									RKO	Large Intestine	Colorectal Carcinoma	TEL	non-ALT	0.00212925	0.997871
									RMG-I	Ovary	Ovarian Carcinoma	TEL	non-ALT	0.00245817	0.997542
									RO82-W-1	Thyroid	Thyroid Gland Carcinoma	TEL	non-ALT	4.57204e-05	0.999954
									RPMI-6666	Haematopoietic and Lymphoid	Non-Cancerous	DN	non-ALT	0.213713	0.786287
									RPMI-7951	Skin	Melanoma	DN	non-ALT	0.939351	0.0606487
									RPMI-8226	Haematopoietic and Lymphoid	Plasma Cell Neoplasm	TEL	non-ALT	0.0128686	0.987131
									RPMI-8402	Haematopoietic and Lymphoid	T Acute Lymphoblastic Leukemia	TEL	non-ALT	0.0532779	0.946722
									RPMI-8866	Haematopoietic and Lymphoid	Chronic Myelogenous Leukemia	TEL	non-ALT	0.0011232	0.998877
									RS4-11	Haematopoietic and Lymphoid	B Acute Lymphoblastic Leukemia	TEL	non-ALT	0.000584504	0.999415
									RT-112	Bladder	Bladder Carcinoma	TEL	non-ALT	0.0041497	0.99585
									RT4	Bladder	Bladder Carcinoma	TEL	non-ALT	0.000139708	0.99986
									RVH-421	Skin	Melanoma	TEL	non-ALT	0.000264641	0.999735
									RXF393	Kidney	Kidney Carcinoma	TEL	non-ALT	0.000385892	0.999614
									SAS	Head and Neck	Head And Neck Carcinoma	TEL	non-ALT	0.000357237	0.999643
									SAT	Head and Neck	Head And Neck Carcinoma	TEL	non-ALT	2.27519e-05	0.999977
									SBC-1	Lung	Small Cell Lung Carcinoma	TEL	non-ALT	0.00091377	0.999086
									SBC-3	Lung	Small Cell Lung Carcinoma	TEL	non-ALT	0.00170751	0.998292
									SBC-5	Lung	Small Cell Lung Carcinoma	TEL	non-ALT	0.00623489	0.993765
									SCaBER	Bladder	Bladder Carcinoma	TEL	non-ALT	0.000623107	0.999377
									SCC-15	Head and Neck	Head And Neck Carcinoma	TEL	non-ALT	0.0203273	0.979673
									SCC-25	Head and Neck	Head And Neck Carcinoma	TEL	non-ALT	0.00731342	0.992687
									SCC-3	Haematopoietic and Lymphoid	B-Cell Non-Hodgkin Lymphoma	TEL	non-ALT	0.0238916	0.976108
									SCC-4	Head and Neck	Head And Neck Carcinoma	TEL	non-ALT	0.000556226	0.999444
									SCC-9	Head and Neck	Head And Neck Carcinoma	TEL	non-ALT	0.00117698	0.998823
									SCC90	Head and Neck	Head And Neck Carcinoma	TEL	non-ALT	0.0496326	0.950367
									SF126	Central Nervous System	Glioblastoma	TEL	non-ALT	0.000823775	0.999176
									SF268	Central Nervous System	Glioma	TEL	non-ALT	0.00211727	0.997883
									SF295	Central Nervous System	Glioblastoma	TEL	non-ALT	0.00761499	0.992385
									SF539	Central Nervous System	Glioblastoma	TEL	non-ALT	0.301295	0.698705
									SH-4	Skin	Melanoma	TEL	non-ALT	0.00493298	0.995067
									SiHa	Cervix	Cervical Carcinoma	TEL	non-ALT	0.000929015	0.999071
									SK-CO-1	Large Intestine	Colorectal Carcinoma	TEL	non-ALT	0.00365339	0.996347
									SK-GT-4	Esophagus	Esophageal Carcinoma	TEL	non-ALT	0.0708343	0.929166
									SK-HEP-1	Liver	Hepatocellular Carcinoma	TEL	non-ALT	0.00239226	0.997608
									SK-LMS-1	Soft Tissue	Leiomyosarcoma	TEL	non-ALT	0.287979	0.712021
									SK-MEL-1	Skin	Melanoma	TEL	non-ALT	0.000453915	0.999546
									SK-MEL-2	Skin	Melanoma	TEL	non-ALT	0.0720872	0.927913
									SK-MEL-24	Skin	Melanoma	TEL	non-ALT	3.95908e-06	0.999996
									SK-MEL-28	Skin	Melanoma	TEL	non-ALT	0.0255876	0.974412
									SK-MEL-3	Skin	Melanoma	TEL	non-ALT	0.0917566	0.908243
									SK-MEL-30	Skin	Melanoma	TEL	non-ALT	0.0026307	0.997369
									SK-MEL-5	Skin	Melanoma	TEL	non-ALT	5.07422e-05	0.999949
									SK-MG-1	Central Nervous System	Glioma	TEL	non-ALT	5.15829e-05	0.999948
									SK-OV-3	Ovary	Ovarian Carcinoma	TEL	non-ALT	0.122428	0.877572
									SK-PN-DW	Other tissue	Primitive Neuroectodermal Tumor	TEL	non-ALT	0.051563	0.948437
									SKG-IIIa	Cervix	Cervical Carcinoma	TEL	non-ALT	0.0165794	0.983421
									SKN	Soft Tissue	Leiomyosarcoma	TEL	non-ALT	0.000384736	0.999615
									SKN-3	Head and Neck	Head And Neck Carcinoma	TEL	non-ALT	0.00358196	0.996418
									SLVL	Haematopoietic and Lymphoid	B-Cell Non-Hodgkin Lymphoma	TEL	non-ALT	0.000820822	0.999179
									SN12C	Kidney	Kidney Carcinoma	TEL	non-ALT	0.0117874	0.988213
									SNB75	Central Nervous System	Glioblastoma	TEL	non-ALT	0.0650056	0.934994
									SNU-175	Large Intestine	Colorectal Carcinoma	TEL	non-ALT	0.00295043	0.99705
									SNU-283	Large Intestine	Colorectal Carcinoma	TEL	non-ALT	5.07204e-05	0.999949
									SNU-398	Liver	Hepatocellular Carcinoma	TEL	non-ALT	0.000622665	0.999377
									SNU-407	Large Intestine	Colorectal Carcinoma	TEL	non-ALT	0.0211446	0.978855
									SNU-423	Liver	Hepatocellular Carcinoma	TEL	non-ALT	0.00214678	0.997853
									SNU-449	Liver	Hepatocellular Carcinoma	TEL	non-ALT	0.0139548	0.986045
									SNU-81	Large Intestine	Colorectal Carcinoma	TEL	non-ALT	0.0301314	0.969869
									SNU-C1	Large Intestine	Colorectal Carcinoma	TEL	non-ALT	0.00366452	0.996335
									SNU-C2B	Large Intestine	Colorectal Carcinoma	TEL	non-ALT	0.0602627	0.939737
									SNU-C5	Large Intestine	Colorectal Carcinoma	TEL	non-ALT	0.000991616	0.999008
									SR	Haematopoietic and Lymphoid	T-Cell Non-Hodgkin Lymphoma	TEL	non-ALT	5.09118e-06	0.999995
									SU-DHL-1	Haematopoietic and Lymphoid	T-Cell Non-Hodgkin Lymphoma	TEL	non-ALT	0.000369412	0.999631
									SU-DHL-10	Haematopoietic and Lymphoid	B-Cell Non-Hodgkin Lymphoma	TEL	non-ALT	0.00022189	0.999778
									SU-DHL-16	Haematopoietic and Lymphoid	B-Cell Non-Hodgkin Lymphoma	TEL	non-ALT	0.0476867	0.952313
									SU-DHL-6	Haematopoietic and Lymphoid	B-Cell Non-Hodgkin Lymphoma	TEL	non-ALT	0.000214633	0.999785
									SU-DHL-8	Haematopoietic and Lymphoid	B-Cell Non-Hodgkin Lymphoma	TEL	non-ALT	0.000878565	0.999121
									SU8686	Pancreas	Pancreatic Carcinoma	TEL	non-ALT	0.0031564	0.996844
									SUIT-2	Pancreas	Pancreatic Carcinoma	TEL	non-ALT	0.832857	0.167143
									SUP-B15	Haematopoietic and Lymphoid	B Acute Lymphoblastic Leukemia	TEL	non-ALT	0.000982156	0.999018
									SUP-B8	Haematopoietic and Lymphoid	B Acute Lymphoblastic Leukemia	TEL	non-ALT	0.000271851	0.999728
									SUP-HD1	Haematopoietic and Lymphoid	Hodgkin Lymphoma	TEL	non-ALT	0.0446807	0.955319
									SUP-M2	Haematopoietic and Lymphoid	T-Cell Non-Hodgkin Lymphoma	TEL	non-ALT	0.00859614	0.991404
									SW1088	Central Nervous System	Glioma	TEL	non-ALT	0.00756914	0.992431
									SW1116	Large Intestine	Colorectal Carcinoma	TEL	non-ALT	9.04084e-05	0.99991
									SW1271	Lung	Small Cell Lung Carcinoma	TEL	non-ALT	0.000400872	0.999599
									SW13	Adrenal Gland	Adrenal Cortex Carcinoma	TEL	non-ALT	0.0558955	0.944105
									SW1463	Large Intestine	Colorectal Carcinoma	TEL	non-ALT	0.000464665	0.999535
									SW156	Kidney	Kidney Carcinoma	TEL	non-ALT	0.0177537	0.982246
									SW1710	Bladder	Bladder Carcinoma	TEL	non-ALT	0.000160991	0.999839
									SW1783	Central Nervous System	Glioma	TEL	non-ALT	0.092138	0.907862
									SW1990	Pancreas	Pancreatic Carcinoma	TEL	non-ALT	0.213905	0.786095
									SW48	Large Intestine	Colorectal Carcinoma	TEL	non-ALT	0.0002971	0.999703
									SW620	Large Intestine	Colorectal Carcinoma	TEL	non-ALT	0.0055273	0.994473
									SW684	Soft Tissue	Fibrosarcoma	TEL	non-ALT	0.00976206	0.990238
									SW756	Cervix	Cervical Carcinoma	TEL	non-ALT	0.0654872	0.934513
									SW780	Bladder	Bladder Carcinoma	TEL	non-ALT	0.0011964	0.998804
									SW837	Large Intestine	Colorectal Carcinoma	TEL	non-ALT	0.000137594	0.999862
									SW872	Soft Tissue	Other Soft Tissue Sarcomas	TEL	non-ALT	0.00434866	0.995651
									SW948	Large Intestine	Colorectal Carcinoma	TEL	non-ALT	0.00118969	0.99881
									SW954	Vulva	Vulvar Carcinoma	TEL	non-ALT	0.00184308	0.998157
									SW982	Soft Tissue	Other Soft Tissue Sarcomas	TEL	non-ALT	0.0101681	0.989832
									T-T	Esophagus	Esophageal Carcinoma	TEL	non-ALT	0.0075179	0.992482
									T24	Bladder	Bladder Carcinoma	TEL	non-ALT	0.0406519	0.959348
									T47D	Breast	Breast Carcinoma	TEL	non-ALT	0.0199824	0.980018
									T84	Large Intestine	Colorectal Carcinoma	TEL	non-ALT	0.252102	0.747898
									T98G	Central Nervous System	Glioblastoma	TEL	non-ALT	0.0471763	0.952824
									TALL-1	Haematopoietic and Lymphoid	T Acute Lymphoblastic Leukemia	TEL	non-ALT	0.320797	0.679203
									TCCSUP	Bladder	Bladder Carcinoma	TEL	non-ALT	0.000542724	0.999457
									TE-1	Esophagus	Esophageal Carcinoma	TEL	non-ALT	0.00935535	0.990645
									TE-11	Esophagus	Esophageal Carcinoma	TEL	non-ALT	0.00685141	0.993149
									TE-12	Esophagus	Esophageal Carcinoma	TEL	non-ALT	0.00209873	0.997901
									TE-15	Esophagus	Esophageal Carcinoma	TEL	non-ALT	4.57898e-05	0.999954
									TE-4	Esophagus	Esophageal Carcinoma	TEL	non-ALT	0.0026096	0.99739
									TE-5	Esophagus	Esophageal Carcinoma	TEL	non-ALT	0.00211063	0.997889
									TE-6	Esophagus	Esophageal Carcinoma	TEL	non-ALT	0.0113871	0.988613
									TE-8	Esophagus	Esophageal Carcinoma	TEL	non-ALT	0.106115	0.893885
									TE-9	Esophagus	Esophageal Carcinoma	TEL	non-ALT	0.00150874	0.998491
									TGBC1TKB	Biliary Tract	Biliary Tract Carcinoma	TEL	non-ALT	3.72887e-05	0.999963
									TGBC24TKB	Biliary Tract	Biliary Tract Carcinoma	TEL	non-ALT	0.00315223	0.996848
									TK	Haematopoietic and Lymphoid	B-Cell Non-Hodgkin Lymphoma	TEL	non-ALT	0.0178835	0.982117
									TK10	Kidney	Kidney Carcinoma	TEL	non-ALT	0.0107275	0.989273
									TOV-112D	Ovary	Ovarian Carcinoma	TEL	non-ALT	0.000693759	0.999306
									TOV-21G	Ovary	Ovarian Carcinoma	TEL	non-ALT	0.0225763	0.977424
									TT	Thyroid	Thyroid Gland Carcinoma	TEL	non-ALT	0.000111386	0.999889
									TT2609-C02	Thyroid	Thyroid Gland Carcinoma	TEL	non-ALT	0.00162586	0.998374
									TYK-nu	Ovary	Ovarian Carcinoma	TEL	non-ALT	0.00213947	0.997861
									U-118-MG	Central Nervous System	Glioma	TEL	non-ALT	0.113835	0.886165
									U-266	Haematopoietic and Lymphoid	Plasma Cell Neoplasm	TEL	non-ALT	0.000344541	0.999655
									U-698-M	Haematopoietic and Lymphoid	B-Cell Non-Hodgkin Lymphoma	TEL	non-ALT	0.0314628	0.968537
									U031	Kidney	Kidney Carcinoma	TEL	non-ALT	0.0108073	0.989193
									U251	Central Nervous System	Glioma	TEL	non-ALT	0.04033	0.95967
									UACC-257	Skin	Melanoma	TEL	non-ALT	0.000557302	0.999443
									UACC-62	Skin	Melanoma	TEL	non-ALT	0.000699829	0.9993
									UACC-812	Breast	Breast Carcinoma	TEL	non-ALT	1.99864e-05	0.99998
									UACC-893	Breast	Breast Carcinoma	TEL	non-ALT	0.00528419	0.994716
									UM-UC-3	Bladder	Bladder Carcinoma	TEL	non-ALT	0.00277655	0.997223
									UMC-11	Lung	Carcinoid Tumour	TEL	non-ALT	4.32901e-05	0.999957
									UWB1.289	Ovary	Ovarian Carcinoma	TEL	non-ALT	0.0149502	0.98505
									VA-ES-BJ	Soft Tissue	Other Soft Tissue Sarcomas	TEL	non-ALT	0.00369808	0.996302
									VAL	Haematopoietic and Lymphoid	B-Cell Non-Hodgkin Lymphoma	TEL	non-ALT	0.0141877	0.985812
									VCaP	Prostate	Prostate Carcinoma	TEL	non-ALT	3.93111e-05	0.999961
									VMRC-MELG	Skin	Melanoma	DN	non-ALT	0.799385	0.200615
									VMRC-RCW	Kidney	Kidney Carcinoma	TEL	non-ALT	0.00741503	0.992585
									VMRC-RCZ	Kidney	Kidney Carcinoma	TEL	non-ALT	0.0148198	0.98518
									WIL2-NS	Haematopoietic and Lymphoid	Non-Cancerous	TEL	non-ALT	0.00353404	0.996466
									WM-115	Skin	Melanoma	TEL	non-ALT	0.0361947	0.963805
									WM1552C	Skin	Melanoma	TEL	non-ALT	0.0177421	0.982258
									WM278	Skin	Melanoma	TEL	non-ALT	0.00130605	0.998694
									WM35	Skin	Melanoma	TEL	non-ALT	0.00138032	0.99862
									WM793B	Skin	Melanoma	TEL	non-ALT	1.01017e-05	0.99999
									WSU-DLCL2	Haematopoietic and Lymphoid	B-Cell Non-Hodgkin Lymphoma	TEL	non-ALT	0.0130136	0.986986
									WSU-NHL	Haematopoietic and Lymphoid	B-Cell Non-Hodgkin Lymphoma	TEL	non-ALT	0.041397	0.958603
									YAPC	Pancreas	Pancreatic Carcinoma	TEL	non-ALT	0.000243292	0.999757
									YKG-1	Central Nervous System	Glioblastoma	TEL	non-ALT	0.633868	0.366132
									YT	Haematopoietic and Lymphoid	Natural Killer Cell Lymphoblastic Leukemia Or Lymphoma	TEL	non-ALT	0.000432361	0.999568
									ZR-75-30	Breast	Breast Carcinoma	TEL	non-ALT	0.0159933	0.984007

## Sheet: ALT predictor(protein)
Predicted ALT probabilty on cell lines being selected for model training (data from cross validation prediction)									Predicted ALT probabilty on rest cell lines									SHAP value of features from prediction model
Cell_line	Tissue	Cancer	TMM	ALT/non-ALT	Predicted ALT probability	Predicted non-ALT probability			Cell_line	Tissue	Cancer	TMM	ALT/non-ALT	Predicted ALT probability	Predicted non-ALT probability			Feature	shap
A204	Soft Tissue	Rhabdomyosarcoma	TEL	non-ALT	0.280067	0.719933			1301	Haematopoietic and Lymphoid	T Acute Lymphoblastic Leukemia	TEL	non-ALT	0.373759	0.626241			P3H1 (protein)	2.0167
BEN	Lung	Non-Small Cell Lung Carcinoma	TEL	non-ALT	0.00522368	0.994776			22RV1	Prostate	Prostate Carcinoma	TEL	non-ALT	9.30444e-06	0.999991			ZNF787 (protein)	0.662163
CAL-78	Bone	Chondrosarcoma	ALT	ALT	0.806457	0.193543			42-MG-BA	Central Nervous System	Glioblastoma	TEL	non-ALT	0.975783	0.0242174			SV2A (protein)	1.27885
CS1	Bone	Chondrosarcoma	TEL	non-ALT	0.0434716	0.956528			451Lu	Skin	Melanoma	TEL	non-ALT	0.186273	0.813727			SLC38A9 (protein)	1.24841
ECC10	Stomach	Gastric Carcinoma	TEL	non-ALT	0.00177351	0.998226			5637	Bladder	Bladder Carcinoma	TEL	non-ALT	0.00403266	0.995967			TFB2M (protein)	1.154
EMC-BAC-1	Lung	Non-Small Cell Lung Carcinoma	ALT	ALT	0.964749	0.0352509			639-V	Bladder	Bladder Carcinoma	TEL	non-ALT	0.0205152	0.979485
ES6	Bone	Ewing Sarcoma	TEL	non-ALT	0.262343	0.737657			647-V	Bladder	Bladder Carcinoma	TEL	non-ALT	0.00590069	0.994099
ES7	Bone	Ewing Sarcoma	TEL	non-ALT	0.359885	0.640115			697	Haematopoietic and Lymphoid	B Acute Lymphoblastic Leukemia	TEL	non-ALT	0.0551124	0.944888
EW-12	Bone	Ewing Sarcoma	TEL	non-ALT	0.0630865	0.936913			769-P	Kidney	Kidney Carcinoma	TEL	non-ALT	0.000443914	0.999556
HARA	Lung	Non-Small Cell Lung Carcinoma	TEL	non-ALT	0.000289259	0.999711			786-0	Kidney	Kidney Carcinoma	TEL	non-ALT	0.800724	0.199276
HCC-78	Lung	Non-Small Cell Lung Carcinoma	TEL	non-ALT	0.000244676	0.999755			8-MG-BA	Central Nervous System	Glioblastoma	TEL	non-ALT	0.605896	0.394104
HGC-27	Stomach	Gastric Carcinoma	TEL	non-ALT	0.0186257	0.981374			8305C	Thyroid	Thyroid Gland Carcinoma	TEL	non-ALT	0.0444397	0.95556
Hs-746T	Stomach	Gastric Carcinoma	ALT	ALT	0.987429	0.0125708			8505C	Thyroid	Thyroid Gland Carcinoma	TEL	non-ALT	0.261217	0.738783
KASUMI-1	Haematopoietic and Lymphoid	Acute Myeloid Leukemia	TEL	non-ALT	0.258525	0.741475			A172	Central Nervous System	Glioblastoma	TEL	non-ALT	0.818385	0.181615
KELLY	Peripheral Nervous System	Neuroblastoma	TEL	non-ALT	0.00650492	0.993495			A2058	Skin	Melanoma	TEL	non-ALT	0.570401	0.429599
KP-N-YS	Peripheral Nervous System	Neuroblastoma	TEL	non-ALT	0.00504443	0.994956			A253	Head and Neck	Head And Neck Carcinoma	TEL	non-ALT	0.171156	0.828844
LOU-NH91	Lung	Non-Small Cell Lung Carcinoma	TEL	non-ALT	0.0481106	0.951889			A2780	Ovary	Ovarian Carcinoma	TEL	non-ALT	0.830342	0.169658
LU-65	Lung	Non-Small Cell Lung Carcinoma	TEL	non-ALT	0.0119226	0.988077			A3-KAW	Haematopoietic and Lymphoid	B-Cell Non-Hodgkin Lymphoma	TEL	non-ALT	0.00812222	0.991878
LU-99A	Lung	Non-Small Cell Lung Carcinoma	TEL	non-ALT	0.0826773	0.917323			A375	Skin	Melanoma	TEL	non-ALT	0.0224175	0.977582
ME-1	Haematopoietic and Lymphoid	Acute Myeloid Leukemia	TEL	non-ALT	0.00992172	0.990078			A388	Skin	Skin Squamous Cell Carcinoma	TEL	non-ALT	0.00109223	0.998908
MFE-280	Endometrium	Endometrial Carcinoma	TEL	non-ALT	0.867922	0.132078			A4-Fuk	Haematopoietic and Lymphoid	B Acute Lymphoblastic Leukemia	TEL	non-ALT	0.00530016	0.9947
MFE-296	Endometrium	Endometrial Carcinoma	TEL	non-ALT	0.157187	0.842813			A431	Skin	Skin Squamous Cell Carcinoma	TEL	non-ALT	0.00338585	0.996614
MHH-ES-1	Bone	Ewing Sarcoma	TEL	non-ALT	0.0706528	0.929347			A498	Kidney	Kidney Carcinoma	TEL	non-ALT	0.999342	0.000657695
MKN7	Stomach	Gastric Carcinoma	TEL	non-ALT	0.0248976	0.975102			A704	Kidney	Kidney Carcinoma	TEL	non-ALT	0.720538	0.279462
NCI-H1155	Lung	Non-Small Cell Lung Carcinoma	TEL	non-ALT	0.242466	0.757534			ACHN	Kidney	Kidney Carcinoma	TEL	non-ALT	0.00418069	0.995819
NCI-H1838	Lung	Non-Small Cell Lung Carcinoma	TEL	non-ALT	0.00266785	0.997332			ALL-PO	Haematopoietic and Lymphoid	B Acute Lymphoblastic Leukemia	TEL	non-ALT	0.0426114	0.957389
NCI-H1975	Lung	Non-Small Cell Lung Carcinoma	TEL	non-ALT	0.000789427	0.999211			ALL-SIL	Haematopoietic and Lymphoid	T Acute Lymphoblastic Leukemia	TEL	non-ALT	0.976616	0.0233836
NCI-H1993	Lung	Non-Small Cell Lung Carcinoma	TEL	non-ALT	0.000988253	0.999012			AM-38	Central Nervous System	Glioblastoma	TEL	non-ALT	0.00550319	0.994497
NCI-H2030	Lung	Non-Small Cell Lung Carcinoma	TEL	non-ALT	0.10244	0.89756			AMO-1	Haematopoietic and Lymphoid	Plasma Cell Neoplasm	TEL	non-ALT	0.0789198	0.92108
NCI-H2087	Lung	Non-Small Cell Lung Carcinoma	TEL	non-ALT	1.89692e-05	0.999981			ASH-3	Thyroid	Thyroid Gland Carcinoma	TEL	non-ALT	0.00217212	0.997828
NCI-H2291	Lung	Non-Small Cell Lung Carcinoma	TEL	non-ALT	0.000998239	0.999002			AsPC-1	Pancreas	Pancreatic Carcinoma	TEL	non-ALT	0.000507828	0.999492
NCI-H2347	Lung	Non-Small Cell Lung Carcinoma	TEL	non-ALT	0.000372685	0.999627			ATN-1	Haematopoietic and Lymphoid	T Acute Lymphoblastic Leukemia	TEL	non-ALT	0.00324505	0.996755
NCI-H441	Lung	Non-Small Cell Lung Carcinoma	TEL	non-ALT	0.0877064	0.912294			AU565	Breast	Breast Carcinoma	TEL	non-ALT	3.92927e-08	1
NCI-H460	Lung	Non-Small Cell Lung Carcinoma	TEL	non-ALT	0.00941835	0.990582			B-CPAP	Thyroid	Thyroid Gland Carcinoma	TEL	non-ALT	0.00483151	0.995168
NCI-H520	Lung	Non-Small Cell Lung Carcinoma	TEL	non-ALT	0.0768303	0.92317			BALL-1	Haematopoietic and Lymphoid	B Acute Lymphoblastic Leukemia	TEL	non-ALT	0.00631899	0.993681
NKM-1	Haematopoietic and Lymphoid	Acute Myeloid Leukemia	TEL	non-ALT	0.00511411	0.994886			BB30-HNC	Head and Neck	Head And Neck Carcinoma	TEL	non-ALT	0.00811969	0.99188
NOMO-1	Haematopoietic and Lymphoid	Acute Myeloid Leukemia	TEL	non-ALT	0.0659618	0.934038			BB65-RCC	Kidney	Kidney Carcinoma	TEL	non-ALT	0.680653	0.319347
PC-14	Lung	Non-Small Cell Lung Carcinoma	TEL	non-ALT	0.0650256	0.934974			BC-1	Haematopoietic and Lymphoid	B-Cell Non-Hodgkin Lymphoma	TEL	non-ALT	0.00262057	0.997379
PL-21	Haematopoietic and Lymphoid	Acute Myeloid Leukemia	TEL	non-ALT	0.0372016	0.962798			BC-3	Haematopoietic and Lymphoid	B-Cell Non-Hodgkin Lymphoma	TEL	non-ALT	0.0921724	0.907828
QIMR-WIL	Haematopoietic and Lymphoid	Acute Myeloid Leukemia	TEL	non-ALT	0.00358123	0.996419			BE-13	Haematopoietic and Lymphoid	T Acute Lymphoblastic Leukemia	TEL	non-ALT	0.0822095	0.91779
RH-1	Bone	Ewing Sarcoma	TEL	non-ALT	0.0104055	0.989594			Becker	Central Nervous System	Glioma	TEL	non-ALT	0.916074	0.0839261
RL95-2	Endometrium	Endometrial Carcinoma	TEL	non-ALT	0.0243721	0.975628			BFTC-905	Bladder	Bladder Carcinoma	TEL	non-ALT	0.0273802	0.97262
SK-N-DZ	Peripheral Nervous System	Neuroblastoma	TEL	non-ALT	0.0470318	0.952968			BFTC-909	Kidney	Kidney Carcinoma	TEL	non-ALT	0.737044	0.262956
SK-N-FI	Peripheral Nervous System	Neuroblastoma	ALT	ALT	0.573215	0.426785			BHL-89	Haematopoietic and Lymphoid	Chronic Lymphocytic Leukemia	TEL	non-ALT	0.361923	0.638077
SNG-M	Endometrium	Endometrial Carcinoma	TEL	non-ALT	0.0895024	0.910498			BHT-101	Thyroid	Thyroid Gland Carcinoma	TEL	non-ALT	0.0277749	0.972225
SNU-16	Stomach	Gastric Carcinoma	TEL	non-ALT	0.000209317	0.999791			BHY	Head and Neck	Head And Neck Carcinoma	TEL	non-ALT	0.00502978	0.99497
SW1573	Lung	Non-Small Cell Lung Carcinoma	TEL	non-ALT	0.00932275	0.990677			BICR22	Head and Neck	Head And Neck Carcinoma	TEL	non-ALT	0.00334444	0.996656
TGBC11TKB	Stomach	Gastric Carcinoma	TEL	non-ALT	1.90538e-06	0.999998			BICR31	Head and Neck	Head And Neck Carcinoma	TEL	non-ALT	0.0216457	0.978354
ZK-58	Bone	Osteosarcoma	ALT	ALT	0.787612	0.212388			BICR78	Head and Neck	Head And Neck Carcinoma	TEL	non-ALT	0.00145337	0.998547
201T	Lung	Non-Small Cell Lung Carcinoma	TEL	non-ALT	0.00595316	0.994047			BL-41	Haematopoietic and Lymphoid	Burkitt Lymphoma	TEL	non-ALT	0.000163974	0.999836
23132-87	Stomach	Gastric Carcinoma	TEL	non-ALT	4.88636e-05	0.999951			Bob	Prostate	Prostate Carcinoma	TEL	non-ALT	0.00500558	0.994994
AN3-CA	Endometrium	Endometrial Carcinoma	TEL	non-ALT	0.30774	0.69226			BONNA-12	Haematopoietic and Lymphoid	Hairy Cell Leukemia	TEL	non-ALT	8.8318e-05	0.999912
CHP-126	Peripheral Nervous System	Neuroblastoma	TEL	non-ALT	0.148439	0.851561			BPH-1	Prostate	Non-Cancerous	TEL	non-ALT	0.0102097	0.98979
EW-13	Bone	Ewing Sarcoma	TEL	non-ALT	0.997928	0.00207235			BT-20	Breast	Breast Carcinoma	TEL	non-ALT	0.000372327	0.999628
EW-24	Bone	Ewing Sarcoma	DN	non-ALT	0.0899478	0.910052			BT-474	Breast	Breast Carcinoma	TEL	non-ALT	2.13671e-05	0.999979
EW-7	Bone	Ewing Sarcoma	TEL	non-ALT	0.00294263	0.997057			BT-483	Breast	Breast Carcinoma	TEL	non-ALT	0.000356933	0.999643
FU97	Stomach	Gastric Carcinoma	TEL	non-ALT	0.00560523	0.994395			BT-549	Breast	Breast Carcinoma	TEL	non-ALT	0.00884966	0.99115
GI-ME-N	Peripheral Nervous System	Neuroblastoma	TEL	non-ALT	0.579576	0.420424			BV-173	Haematopoietic and Lymphoid	Chronic Myelogenous Leukemia	TEL	non-ALT	0.00447629	0.995524
HCC-827	Lung	Non-Small Cell Lung Carcinoma	TEL	non-ALT	0.0008738	0.999126			BxPC-3	Pancreas	Pancreatic Carcinoma	TEL	non-ALT	0.0127666	0.987233
HOS	Bone	Osteosarcoma	TEL	non-ALT	0.0618863	0.938114			C-33-A	Cervix	Cervical Carcinoma	TEL	non-ALT	0.00418637	0.995814
Hs-729-T	Soft Tissue	Rhabdomyosarcoma	ALT	ALT	0.863535	0.136465			C-4-I	Cervix	Cervical Carcinoma	TEL	non-ALT	0.187814	0.812186
IA-LM	Lung	Non-Small Cell Lung Carcinoma	TEL	non-ALT	0.0231354	0.976865			C2BBe1	Large Intestine	Colorectal Carcinoma	TEL	non-ALT	0.0646338	0.935366
KG-1	Haematopoietic and Lymphoid	Acute Myeloid Leukemia	TEL	non-ALT	0.00702252	0.992977			C32	Skin	Melanoma	TEL	non-ALT	0.0671274	0.932873
KLE	Endometrium	Endometrial Carcinoma	TEL	non-ALT	0.268234	0.731766			C3A	Liver	Hepatoblastoma	TEL	non-ALT	0.00320186	0.996798
KNS-62	Lung	Non-Small Cell Lung Carcinoma	TEL	non-ALT	0.00106076	0.998939			Ca-Ski	Cervix	Cervical Carcinoma	TEL	non-ALT	0.00413807	0.995862
LC-1-sq	Lung	Non-Small Cell Lung Carcinoma	TEL	non-ALT	4.04889e-05	0.99996			CA46	Haematopoietic and Lymphoid	Burkitt Lymphoma	TEL	non-ALT	0.0162309	0.983769
LK-2	Lung	Non-Small Cell Lung Carcinoma	TEL	non-ALT	0.175336	0.824664			Ca9-22	Head and Neck	Head And Neck Carcinoma	TEL	non-ALT	0.0188236	0.981176
MES-SA	Soft Tissue	Other Soft Tissue Sarcomas	TEL	non-ALT	0.168257	0.831743			CAKI-1	Kidney	Kidney Carcinoma	TEL	non-ALT	0.0371159	0.962884
MHH-NB-11	Peripheral Nervous System	Neuroblastoma	TEL	non-ALT	0.371838	0.628162			CAL-120	Breast	Breast Carcinoma	TEL	non-ALT	0.602818	0.397182
MOLM-13	Haematopoietic and Lymphoid	Acute Myeloid Leukemia	TEL	non-ALT	0.000629371	0.999371			CAL-148	Breast	Breast Carcinoma	TEL	non-ALT	0.000230869	0.999769
MUG-Chor1	Bone	Chordoma	ALT	ALT	0.942798	0.0572023			CAL-27	Head and Neck	Head And Neck Carcinoma	TEL	non-ALT	0.000288468	0.999712
NB17	Peripheral Nervous System	Neuroblastoma	TEL	non-ALT	0.0166834	0.983317			CAL-29	Bladder	Bladder Carcinoma	TEL	non-ALT	0.0445559	0.955444
NB4	Haematopoietic and Lymphoid	Acute Myeloid Leukemia	TEL	non-ALT	0.00936111	0.990639			CAL-33	Head and Neck	Head And Neck Carcinoma	TEL	non-ALT	0.00150143	0.998499
NB5	Peripheral Nervous System	Neuroblastoma	TEL	non-ALT	0.275192	0.724808			CAL-39	Vulva	Vulvar Carcinoma	TEL	non-ALT	0.00101618	0.998984
NCI-H1581	Lung	Non-Small Cell Lung Carcinoma	TEL	non-ALT	0.0847999	0.9152			CAL-51	Breast	Breast Carcinoma	TEL	non-ALT	0.0336746	0.966325
NCI-H1648	Lung	Non-Small Cell Lung Carcinoma	TEL	non-ALT	0.000447285	0.999553			CAL-54	Kidney	Kidney Carcinoma	TEL	non-ALT	0.00378782	0.996212
NCI-H1734	Lung	Non-Small Cell Lung Carcinoma	TEL	non-ALT	0.058258	0.941742			CAL-62	Thyroid	Thyroid Gland Carcinoma	TEL	non-ALT	0.00315444	0.996846
NCI-H1755	Lung	Non-Small Cell Lung Carcinoma	TEL	non-ALT	0.00513326	0.994867			CAMA-1	Breast	Breast Carcinoma	TEL	non-ALT	0.0636447	0.936355
NCI-H1781	Lung	Non-Small Cell Lung Carcinoma	TEL	non-ALT	0.00204125	0.997959			Caov-3	Ovary	Ovarian Carcinoma	TEL	non-ALT	0.00558776	0.994412
NCI-H1793	Lung	Non-Small Cell Lung Carcinoma	TEL	non-ALT	0.0897824	0.910218			Caov-4	Ovary	Ovarian Carcinoma	TEL	non-ALT	0.00338112	0.996619
NCI-H1915	Lung	Non-Small Cell Lung Carcinoma	TEL	non-ALT	0.00577134	0.994229			CAPAN-1	Pancreas	Pancreatic Carcinoma	TEL	non-ALT	6.68457e-05	0.999933
NCI-H2023	Lung	Non-Small Cell Lung Carcinoma	TEL	non-ALT	0.00524579	0.994754			CAPAN-2	Pancreas	Pancreatic Carcinoma	TEL	non-ALT	0.000567783	0.999432
NCI-H2110	Lung	Non-Small Cell Lung Carcinoma	TEL	non-ALT	0.000361778	0.999638			CaR-1	Large Intestine	Colorectal Carcinoma	TEL	non-ALT	0.00354953	0.99645
NCI-H2170	Lung	Non-Small Cell Lung Carcinoma	TEL	non-ALT	3.65132e-07	1			CCC-5	Biliary Tract	Biliary Tract Carcinoma	TEL	non-ALT	0.186926	0.813074
NCI-H23	Lung	Non-Small Cell Lung Carcinoma	TEL	non-ALT	0.000450124	0.99955			CCK-81	Large Intestine	Colorectal Carcinoma	TEL	non-ALT	2.84713e-05	0.999972
NCI-H596	Lung	Non-Small Cell Lung Carcinoma	TEL	non-ALT	0.280778	0.719222			CCRF-CEM	Haematopoietic and Lymphoid	T Acute Lymphoblastic Leukemia	TEL	non-ALT	0.669374	0.330626
NCI-H647	Lung	Non-Small Cell Lung Carcinoma	TEL	non-ALT	0.0114566	0.988543			CFPAC-1	Pancreas	Pancreatic Carcinoma	TEL	non-ALT	0.00205804	0.997942
NY	Bone	Osteosarcoma	ALT	ALT	0.830119	0.169881			CGTH-W-1	Thyroid	Thyroid Gland Carcinoma	TEL	non-ALT	0.201426	0.798574
P31-FUJ	Haematopoietic and Lymphoid	Acute Myeloid Leukemia	ALT	ALT	0.578476	0.421524			ChaGo-K-1	Lung	Bronchogenic Carcinoma	TEL	non-ALT	2.42639e-05	0.999976
RD	Soft Tissue	Rhabdomyosarcoma	TEL	non-ALT	0.148042	0.851958			CHL-1	Skin	Melanoma	TEL	non-ALT	0.881893	0.118107
RERF-LC-MS	Lung	Non-Small Cell Lung Carcinoma	TEL	non-ALT	0.308223	0.691777			CL-11	Large Intestine	Colorectal Carcinoma	TEL	non-ALT	0.00103202	0.998968
RH-18	Soft Tissue	Rhabdomyosarcoma	DN	non-ALT	0.146573	0.853427			CML-T1	Haematopoietic and Lymphoid	Chronic Myelogenous Leukemia	TEL	non-ALT	0.516897	0.483103
RKN	Soft Tissue	Leiomyosarcoma	TEL	non-ALT	0.421134	0.578866			COLO-205	Large Intestine	Colorectal Carcinoma	TEL	non-ALT	0.0155003	0.9845
SJRH30	Soft Tissue	Rhabdomyosarcoma	ALT	ALT	0.33434	0.66566			COLO-320-HSR	Large Intestine	Colorectal Carcinoma	TEL	non-ALT	0.00507303	0.994927
SKN	Soft Tissue	Leiomyosarcoma	TEL	non-ALT	0.995795	0.00420507			COLO-668	Lung	Small Cell Lung Carcinoma	TEL	non-ALT	0.000638887	0.999361
SW872	Soft Tissue	Other Soft Tissue Sarcomas	TEL	non-ALT	0.309685	0.690315			COLO-678	Large Intestine	Colorectal Carcinoma	TEL	non-ALT	0.00135243	0.998648
TUR	Haematopoietic and Lymphoid	Acute Myeloid Leukemia	TEL	non-ALT	0.00307524	0.996925			COLO-679	Skin	Melanoma	TEL	non-ALT	0.0129148	0.987085
VA-ES-BJ	Soft Tissue	Other Soft Tissue Sarcomas	TEL	non-ALT	0.000939361	0.999061			COLO-680N	Esophagus	Esophageal Carcinoma	TEL	non-ALT	0.306088	0.693912
A673	Bone	Ewing Sarcoma	TEL	non-ALT	0.155599	0.844401			COLO-783	Skin	Melanoma	TEL	non-ALT	0.898124	0.101876
ASPS-1	Soft Tissue	Other Soft Tissue Sarcomas	ALT	ALT	0.981022	0.0189783			COLO-800	Skin	Melanoma	DN	non-ALT	0.722788	0.277212
BE2-M17	Peripheral Nervous System	Neuroblastoma	TEL	non-ALT	0.0304682	0.969532			COLO-824	Breast	Breast Carcinoma	TEL	non-ALT	0.00041099	0.999589
CADO-ES1	Bone	Ewing Sarcoma	TEL	non-ALT	0.0171366	0.982863			COLO-829	Skin	Melanoma	TEL	non-ALT	0.0259941	0.974006
CHSA0011	Bone	Chondrosarcoma	TEL	non-ALT	0.251331	0.748669			COR-L279	Lung	Small Cell Lung Carcinoma	TEL	non-ALT	0.00674844	0.993252
CHSA0108	Bone	Chondrosarcoma	TEL	non-ALT	0.954295	0.0457048			COR-L303	Lung	Small Cell Lung Carcinoma	TEL	non-ALT	0.0849415	0.915058
COR-L105	Lung	Non-Small Cell Lung Carcinoma	TEL	non-ALT	0.00136476	0.998635			COR-L311	Lung	Small Cell Lung Carcinoma	TEL	non-ALT	0.000306374	0.999694
ES1	Bone	Ewing Sarcoma	TEL	non-ALT	0.707595	0.292405			COR-L32	Lung	Lung Squamous Cell Carcinoma	TEL	non-ALT	0.318356	0.681644
EW-1	Bone	Ewing Sarcoma	TEL	non-ALT	0.746979	0.253021			COR-L321	Lung	Lung Carcinoma Type Not Specified	TEL	non-ALT	0.00985217	0.990148
EW-3	Bone	Ewing Sarcoma	TEL	non-ALT	0.113862	0.886138			COR-L88	Lung	Small Cell Lung Carcinoma	TEL	non-ALT	6.702e-06	0.999993
G-292-Clone-A141B1	Bone	Osteosarcoma	ALT	ALT	0.920938	0.0790623			COR-L95	Lung	Small Cell Lung Carcinoma	TEL	non-ALT	0.295968	0.704032
GCIY	Stomach	Gastric Carcinoma	TEL	non-ALT	0.0040827	0.995917			CP50-MEL-B	Skin	Melanoma	TEL	non-ALT	0.0346334	0.965367
H-EMC-SS	Bone	Chondrosarcoma	TEL	non-ALT	0.72472	0.27528			CP66-MEL	Skin	Melanoma	TEL	non-ALT	0.0512225	0.948777
H3255	Lung	Non-Small Cell Lung Carcinoma	TEL	non-ALT	0.0295146	0.970485			CPC-N	Lung	Small Cell Lung Carcinoma	TEL	non-ALT	0.915737	0.0842635
HCC-15	Lung	Non-Small Cell Lung Carcinoma	TEL	non-ALT	0.0291093	0.970891			CRO-AP2	Haematopoietic and Lymphoid	B-Cell Non-Hodgkin Lymphoma	TEL	non-ALT	0.00415487	0.995845
HEC-1	Endometrium	Endometrial Carcinoma	TEL	non-ALT	0.0167331	0.983267			CTB-1	Haematopoietic and Lymphoid	B-Cell Non-Hodgkin Lymphoma	TEL	non-ALT	3.63272e-05	0.999964
HEL	Haematopoietic and Lymphoid	Acute Myeloid Leukemia	TEL	non-ALT	0.165723	0.834277			CTV-1	Haematopoietic and Lymphoid	T Acute Lymphoblastic Leukemia	TEL	non-ALT	0.805466	0.194534
HL-60	Haematopoietic and Lymphoid	Acute Myeloid Leukemia	TEL	non-ALT	0.000570393	0.99943			CW-2	Large Intestine	Colorectal Carcinoma	TEL	non-ALT	0.000147348	0.999853
HSC-39	Stomach	Gastric Carcinoma	TEL	non-ALT	1.73134e-05	0.999983			D-247MG	Central Nervous System	Glioblastoma	TEL	non-ALT	0.81548	0.18452
KMOE-2	Haematopoietic and Lymphoid	Acute Myeloid Leukemia	TEL	non-ALT	4.80632e-05	0.999952			D-263MG	Central Nervous System	Glioblastoma	TEL	non-ALT	0.269144	0.730856
KPD	Bone	Osteosarcoma	ALT	ALT	0.998501	0.00149907			D-283MED	Central Nervous System	Medulloblastoma	TEL	non-ALT	0.0338116	0.966188
LCLC-103H	Lung	Non-Small Cell Lung Carcinoma	TEL	non-ALT	0.0587244	0.941276			D-336MG	Central Nervous System	Glioblastoma	TEL	non-ALT	0.987269	0.0127306
LXF-289	Lung	Non-Small Cell Lung Carcinoma	TEL	non-ALT	0.680002	0.319998			D-392MG	Central Nervous System	Glioblastoma	TEL	non-ALT	0.994179	0.00582133
MC-IXC	Bone	Ewing Sarcoma	DN	non-ALT	0.0921954	0.907805			D-423MG	Central Nervous System	Glioblastoma	TEL	non-ALT	0.951654	0.0483461
MONO-MAC-6	Haematopoietic and Lymphoid	Acute Myeloid Leukemia	TEL	non-ALT	0.0169889	0.983011			D-502MG	Central Nervous System	Glioblastoma	TEL	non-ALT	0.54758	0.45242
NB13	Peripheral Nervous System	Neuroblastoma	TEL	non-ALT	0.15454	0.84546			D-542MG	Central Nervous System	Glioblastoma	TEL	non-ALT	0.994471	0.00552867
NB14	Peripheral Nervous System	Neuroblastoma	TEL	non-ALT	0.0556524	0.944348			D-566MG	Central Nervous System	Glioblastoma	TEL	non-ALT	0.425187	0.574813
NCI-H1355	Lung	Non-Small Cell Lung Carcinoma	TEL	non-ALT	0.0338	0.9662			DAN-G	Pancreas	Pancreatic Carcinoma	TEL	non-ALT	0.000246342	0.999754
NCI-H1437	Lung	Non-Small Cell Lung Carcinoma	TEL	non-ALT	0.000137205	0.999863			Daoy	Central Nervous System	Medulloblastoma	TEL	non-ALT	0.0063015	0.993698
NCI-H1623	Lung	Non-Small Cell Lung Carcinoma	TEL	non-ALT	0.0355847	0.964415			Daudi	Haematopoietic and Lymphoid	Burkitt Lymphoma	TEL	non-ALT	0.152541	0.847459
NCI-H1650	Lung	Non-Small Cell Lung Carcinoma	TEL	non-ALT	0.0562071	0.943793			DB	Haematopoietic and Lymphoid	B-Cell Non-Hodgkin Lymphoma	TEL	non-ALT	0.00767949	0.992321
NCI-H1651	Lung	Non-Small Cell Lung Carcinoma	TEL	non-ALT	0.0237123	0.976288			DBTRG-05MG	Central Nervous System	Glioblastoma	TEL	non-ALT	0.573584	0.426416
NCI-H1693	Lung	Non-Small Cell Lung Carcinoma	TEL	non-ALT	0.0873136	0.912686			DEL	Haematopoietic and Lymphoid	T-Cell Non-Hodgkin Lymphoma	TEL	non-ALT	0.00551669	0.994483
NCI-H1770	Lung	Non-Small Cell Lung Carcinoma	TEL	non-ALT	0.000190355	0.99981			Detroit562	Head and Neck	Head And Neck Carcinoma	TEL	non-ALT	7.58001e-05	0.999924
NCI-H2066	Lung	Non-Small Cell Lung Carcinoma	TEL	non-ALT	0.0743862	0.925614			DG-75	Haematopoietic and Lymphoid	Burkitt Lymphoma	TEL	non-ALT	0.000575132	0.999425
NCI-H2085	Lung	Non-Small Cell Lung Carcinoma	TEL	non-ALT	0.015672	0.984328			DiFi	Large Intestine	Colorectal Carcinoma	TEL	non-ALT	1.3356e-06	0.999999
NCI-N87	Stomach	Gastric Carcinoma	TEL	non-ALT	5.7877e-05	0.999942			DJM-1	Skin	Skin Squamous Cell Carcinoma	TEL	non-ALT	0.0101014	0.989899
NUGC-3	Stomach	Gastric Carcinoma	TEL	non-ALT	0.0120364	0.987964			DK-MG	Central Nervous System	Glioblastoma	TEL	non-ALT	0.999409	0.000590528
NUGC-4	Stomach	Gastric Carcinoma	TEL	non-ALT	9.27396e-05	0.999907			DMS-114	Lung	Small Cell Lung Carcinoma	TEL	non-ALT	0.00923127	0.990769
PC-3_[JPC-3]	Lung	Non-Small Cell Lung Carcinoma	TEL	non-ALT	0.00245499	0.997545			DMS-273	Lung	Small Cell Lung Carcinoma	TEL	non-ALT	0.255837	0.744163
SK-MES-1	Lung	Non-Small Cell Lung Carcinoma	TEL	non-ALT	0.569251	0.430749			DMS-53	Lung	Small Cell Lung Carcinoma	TEL	non-ALT	0.0944807	0.905519
SK-N-AS	Peripheral Nervous System	Neuroblastoma	TEL	non-ALT	0.0602571	0.939743			DMS-79	Lung	Small Cell Lung Carcinoma	TEL	non-ALT	0.0403917	0.959608
STS-0421	Stomach	Gastric Carcinoma	TEL	non-ALT	0.00255729	0.997443			DND-41	Haematopoietic and Lymphoid	T Acute Lymphoblastic Leukemia	TEL	non-ALT	0.994525	0.00547492
SW982	Soft Tissue	Other Soft Tissue Sarcomas	TEL	non-ALT	0.333092	0.666908			DOHH-2	Haematopoietic and Lymphoid	B-Cell Non-Hodgkin Lymphoma	TEL	non-ALT	0.00074928	0.999251
TC-71	Bone	Ewing Sarcoma	TEL	non-ALT	0.0814331	0.918567			DOK	Head and Neck	Head And Neck Carcinoma	TEL	non-ALT	0.0599361	0.940064
TGW	Peripheral Nervous System	Neuroblastoma	TEL	non-ALT	0.127814	0.872186			DoTc2-4510	Cervix	Cervical Carcinoma	TEL	non-ALT	0.245331	0.754669
THP-1	Haematopoietic and Lymphoid	Acute Myeloid Leukemia	TEL	non-ALT	0.104955	0.895045			DOV13	Ovary	Ovarian Carcinoma	TEL	non-ALT	0.547867	0.452133
U-2-OS	Bone	Osteosarcoma	ALT	ALT	0.982149	0.0178507			DSH1	Bladder	Bladder Carcinoma	TEL	non-ALT	0.000131055	0.999869
AGS	Stomach	Gastric Carcinoma	TEL	non-ALT	0.0873011	0.912699			DU-145	Prostate	Prostate Carcinoma	TEL	non-ALT	0.00239012	0.99761
COR-L23	Lung	Non-Small Cell Lung Carcinoma	TEL	non-ALT	0.006969	0.993031			DU-4475	Breast	Breast Carcinoma	TEL	non-ALT	0.00218897	0.997811
Calu-3	Lung	Non-Small Cell Lung Carcinoma	TEL	non-ALT	0.0190213	0.980979			EB-3	Haematopoietic and Lymphoid	Burkitt Lymphoma	TEL	non-ALT	0.00188533	0.998115
Calu-6	Lung	Non-Small Cell Lung Carcinoma	TEL	non-ALT	0.62286	0.37714			EB2	Haematopoietic and Lymphoid	Burkitt Lymphoma	TEL	non-ALT	0.0200002	0.98
DOS16	Soft Tissue	Leiomyosarcoma	ALT	ALT	0.999988	1.17488e-05			EC-GI-10	Esophagus	Esophageal Carcinoma	TEL	non-ALT	0.0251221	0.974878
EBC-1	Lung	Non-Small Cell Lung Carcinoma	TEL	non-ALT	0.0790186	0.920981			EFM-19	Breast	Breast Carcinoma	TEL	non-ALT	8.44203e-05	0.999916
EMC-BAC-2	Lung	Non-Small Cell Lung Carcinoma	TEL	non-ALT	0.799205	0.200795			EFM-192A	Breast	Breast Carcinoma	TEL	non-ALT	0.000166648	0.999833
ES5	Bone	Ewing Sarcoma	ALT	ALT	0.907501	0.0924995			EFO-21	Ovary	Ovarian Carcinoma	TEL	non-ALT	0.980314	0.0196859
ES8	Bone	Ewing Sarcoma	TEL	non-ALT	0.135212	0.864788			EFO-27	Ovary	Ovarian Carcinoma	TEL	non-ALT	0.0135924	0.986408
ESS-1	Soft Tissue	Other Soft Tissue Sarcomas	TEL	non-ALT	0.0149353	0.985065			EJM	Haematopoietic and Lymphoid	Plasma Cell Neoplasm	TEL	non-ALT	0.00143487	0.998565
EW-16	Bone	Ewing Sarcoma	TEL	non-ALT	0.0720755	0.927925			EM-2	Haematopoietic and Lymphoid	Chronic Myelogenous Leukemia	TEL	non-ALT	0.183499	0.816501
EW-18	Bone	Ewing Sarcoma	TEL	non-ALT	0.732771	0.267229			EoL-1-cell	Haematopoietic and Lymphoid	Myeloproliferative Neoplasm	TEL	non-ALT	0.0137	0.9863
GOTO	Peripheral Nervous System	Neuroblastoma	TEL	non-ALT	0.603884	0.396116			EPLC-272H	Lung	Lung Mucoepidermoid Carcinoma	TEL	non-ALT	0.176844	0.823156
HOP-62	Lung	Non-Small Cell Lung Carcinoma	TEL	non-ALT	0.167174	0.832826			ES-2	Ovary	Ovarian Carcinoma	TEL	non-ALT	0.00303239	0.996968
IM-95	Stomach	Gastric Carcinoma	TEL	non-ALT	7.34257e-05	0.999927			ESO26	Esophagus	Esophageal Carcinoma	TEL	non-ALT	0.0488998	0.9511
KHOS-312H	Bone	Osteosarcoma	TEL	non-ALT	0.426982	0.573018			ESO51	Esophagus	Esophageal Carcinoma	TEL	non-ALT	0.00180978	0.99819
KP-N-YN	Peripheral Nervous System	Neuroblastoma	TEL	non-ALT	0.00795503	0.992045			ETK-1	Biliary Tract	Biliary Tract Carcinoma	TEL	non-ALT	0.000143384	0.999857
KY821	Haematopoietic and Lymphoid	Acute Myeloid Leukemia	TEL	non-ALT	0.0446346	0.955365			EVSA-T	Breast	Breast Carcinoma	TEL	non-ALT	6.69658e-06	0.999993
KYM-1	Soft Tissue	Rhabdomyosarcoma	TEL	non-ALT	0.00142188	0.998578			FADU	Head and Neck	Head And Neck Carcinoma	TEL	non-ALT	0.00068309	0.999317
LCLC-97TM1	Lung	Non-Small Cell Lung Carcinoma	TEL	non-ALT	2.50968e-05	0.999975			Farage	Haematopoietic and Lymphoid	B-Cell Non-Hodgkin Lymphoma	TEL	non-ALT	0.00413117	0.995869
MFE-319	Endometrium	Endometrial Carcinoma	TEL	non-ALT	0.381763	0.618237			FLO-1	Esophagus	Esophageal Carcinoma	TEL	non-ALT	0.0115607	0.988439
MG-63	Bone	Osteosarcoma	TEL	non-ALT	0.0178443	0.982156			FTC-133	Thyroid	Thyroid Gland Carcinoma	TEL	non-ALT	0.771188	0.228812
MKN28	Stomach	Gastric Carcinoma	TEL	non-ALT	3.20638e-05	0.999968			FU-OV-1	Ovary	Ovarian Carcinoma	TEL	non-ALT	0.0401599	0.95984
MV-4-11	Haematopoietic and Lymphoid	Acute Myeloid Leukemia	TEL	non-ALT	0.0121371	0.987863			G-361	Skin	Melanoma	TEL	non-ALT	0.602875	0.397125
NB(TU)1-10	Peripheral Nervous System	Neuroblastoma	TEL	non-ALT	0.76792	0.23208			G-401	Other tissue	Rhabdoid Tumour Of The Kidney	TEL	non-ALT	0.907569	0.0924315
NB6	Peripheral Nervous System	Neuroblastoma	TEL	non-ALT	0.0944066	0.905593			G-402	Soft Tissue	Gastrointestinal Stromal Tumor	TEL	non-ALT	0.0239909	0.976009
NCI-H1435	Lung	Non-Small Cell Lung Carcinoma	TEL	non-ALT	0.000238371	0.999762			GA-10	Haematopoietic and Lymphoid	Burkitt Lymphoma	TEL	non-ALT	0.000200531	0.999799
NCI-H1573	Lung	Non-Small Cell Lung Carcinoma	TEL	non-ALT	0.000153365	0.999847			GAK	Skin	Melanoma	TEL	non-ALT	0.0147547	0.985245
NCI-H1792	Lung	Non-Small Cell Lung Carcinoma	TEL	non-ALT	0.014639	0.985361			GAMG	Central Nervous System	Glioblastoma	TEL	non-ALT	0.229421	0.770579
NCI-H2135	Lung	Non-Small Cell Lung Carcinoma	TEL	non-ALT	0.00292203	0.997078			GB-1	Central Nervous System	Glioblastoma	TEL	non-ALT	0.0223315	0.977668
NCI-H2228	Lung	Non-Small Cell Lung Carcinoma	TEL	non-ALT	0.0222291	0.977771			GCT	Soft Tissue	Undifferentiated Pleomorphic Sarcoma	TEL	non-ALT	0.0026088	0.997391
NCI-H2405	Lung	Non-Small Cell Lung Carcinoma	TEL	non-ALT	0.00546512	0.994535			GI-1	Central Nervous System	Glioblastoma	TEL	non-ALT	0.240119	0.759881
NCI-H358	Lung	Non-Small Cell Lung Carcinoma	TEL	non-ALT	0.000225518	0.999774			GP5d	Large Intestine	Colorectal Carcinoma	TEL	non-ALT	0.000257005	0.999743
NCI-H513	Lung	Non-Small Cell Lung Carcinoma	TEL	non-ALT	0.0412085	0.958792			GR-ST	Haematopoietic and Lymphoid	B Acute Lymphoblastic Leukemia	TEL	non-ALT	0.00533269	0.994667
NCI-H522	Lung	Non-Small Cell Lung Carcinoma	TEL	non-ALT	0.920234	0.0797664			GRANTA-519	Haematopoietic and Lymphoid	B-Cell Non-Hodgkin Lymphoma	TEL	non-ALT	0.000345794	0.999654
NCI-H650	Lung	Non-Small Cell Lung Carcinoma	TEL	non-ALT	0.00582548	0.994175			H4	Central Nervous System	Glioma	TEL	non-ALT	0.634924	0.365076
NCI-H838	Lung	Non-Small Cell Lung Carcinoma	TEL	non-ALT	0.00262309	0.997377			H9	Haematopoietic and Lymphoid	T-Cell Non-Hodgkin Lymphoma	TEL	non-ALT	0.0016134	0.998387
NOS-1	Bone	Osteosarcoma	ALT	ALT	0.911978	0.0880221			HA7-RCC	Kidney	Kidney Carcinoma	TEL	non-ALT	0.255056	0.744944
OCI-AML2	Haematopoietic and Lymphoid	Acute Myeloid Leukemia	TEL	non-ALT	0.0001216	0.999878			HAL-01	Haematopoietic and Lymphoid	B Acute Lymphoblastic Leukemia	TEL	non-ALT	0.000571034	0.999429
OCUM-1	Stomach	Gastric Carcinoma	TEL	non-ALT	0.000180886	0.999819			HC-1	Haematopoietic and Lymphoid	Hairy Cell Leukemia	TEL	non-ALT	0.119282	0.880718
RERF-LC-KJ	Lung	Non-Small Cell Lung Carcinoma	TEL	non-ALT	0.146357	0.853643			HCC-33	Lung	Small Cell Lung Carcinoma	TEL	non-ALT	0.218419	0.781581
RH-41	Soft Tissue	Rhabdomyosarcoma	ALT	ALT	0.458994	0.541006			HCC1143	Breast	Breast Carcinoma	TEL	non-ALT	0.000675915	0.999324
SIMA	Peripheral Nervous System	Neuroblastoma	TEL	non-ALT	0.853533	0.146467			HCC1187	Breast	Breast Carcinoma	TEL	non-ALT	0.000262294	0.999738
SK-GT-2	Stomach	Gastric Carcinoma	TEL	non-ALT	0.000443523	0.999556			HCC1395	Breast	Breast Carcinoma	TEL	non-ALT	0.000161746	0.999838
SK-LMS-1	Soft Tissue	Leiomyosarcoma	TEL	non-ALT	0.00722824	0.992772			HCC1419	Breast	Breast Carcinoma	TEL	non-ALT	0.000141081	0.999859
SK-LU-1	Lung	Non-Small Cell Lung Carcinoma	ALT	ALT	0.624173	0.375827			HCC1428	Breast	Breast Carcinoma	TEL	non-ALT	0.0246496	0.97535
SK-N-SH	Peripheral Nervous System	Neuroblastoma	TEL	non-ALT	0.0112352	0.988765			HCC1500	Breast	Breast Carcinoma	TEL	non-ALT	0.00314428	0.996856
SKM-1	Haematopoietic and Lymphoid	Acute Myeloid Leukemia	TEL	non-ALT	0.0019941	0.998006			HCC1569	Breast	Breast Carcinoma	TEL	non-ALT	0.0360436	0.963956
143B	Bone	Osteosarcoma	TEL	non-ALT	0.0999898	0.90001			HCC1806	Breast	Breast Carcinoma	TEL	non-ALT	0.000909725	0.99909
A427	Lung	Non-Small Cell Lung Carcinoma	TEL	non-ALT	0.000831727	0.999168			HCC1937	Breast	Breast Carcinoma	TEL	non-ALT	0.000227017	0.999773
A549	Lung	Non-Small Cell Lung Carcinoma	TEL	non-ALT	0.000599302	0.999401			HCC1954	Breast	Breast Carcinoma	TEL	non-ALT	0.010021	0.989979
ABC-1	Lung	Non-Small Cell Lung Carcinoma	TEL	non-ALT	0.0329156	0.967084			HCC2218	Breast	Breast Carcinoma	TEL	non-ALT	9.2179e-06	0.999991
CAL-72	Bone	Osteosarcoma	ALT	ALT	0.987107	0.012893			HCC2998	Large Intestine	Colorectal Carcinoma	TEL	non-ALT	0.000538177	0.999462
CHP-212	Peripheral Nervous System	Neuroblastoma	TEL	non-ALT	0.244227	0.755773			HCC38	Breast	Breast Carcinoma	TEL	non-ALT	0.541262	0.458738
COLO-684	Endometrium	Endometrial Carcinoma	TEL	non-ALT	0.0184522	0.981548			HCC70	Breast	Breast Carcinoma	TEL	non-ALT	0.000271724	0.999728
ECC12	Stomach	Gastric Carcinoma	TEL	non-ALT	0.400449	0.599551			HCE-4	Esophagus	Esophageal Carcinoma	TEL	non-ALT	0.0373499	0.96265
EKVX	Lung	Non-Small Cell Lung Carcinoma	TEL	non-ALT	0.520088	0.479912			HCT-116	Large Intestine	Colorectal Carcinoma	TEL	non-ALT	0.000936012	0.999064
EN	Endometrium	Endometrial Carcinoma	ALT	ALT	0.881476	0.118524			HCT-15	Large Intestine	Colorectal Carcinoma	TEL	non-ALT	0.00225378	0.997746
ES4	Bone	Ewing Sarcoma	TEL	non-ALT	0.339935	0.660065			HDLM-2	Haematopoietic and Lymphoid	Hodgkin Lymphoma	TEL	non-ALT	0.0376665	0.962334
HCC-366	Lung	Non-Small Cell Lung Carcinoma	TEL	non-ALT	0.0918988	0.908101			HDQ-P1	Breast	Breast Carcinoma	TEL	non-ALT	0.0389043	0.961096
HOP-92	Lung	Non-Small Cell Lung Carcinoma	DN	non-ALT	0.272824	0.727176			HeLa	Cervix	Cervical Carcinoma	TEL	non-ALT	0.0138996	0.9861
HuO9	Bone	Osteosarcoma	ALT	ALT	0.997451	0.00254881			Hep3B2-1-7	Liver	Hepatocellular Carcinoma	TEL	non-ALT	0.000294181	0.999706
IMR-5	Peripheral Nervous System	Neuroblastoma	TEL	non-ALT	0.0503659	0.949634			Hey	Ovary	Ovarian Carcinoma	TEL	non-ALT	0.0192365	0.980763
KATOIII	Stomach	Gastric Carcinoma	TEL	non-ALT	0.00309599	0.996904			HH	Haematopoietic and Lymphoid	T-Cell Non-Hodgkin Lymphoma	TEL	non-ALT	0.000411335	0.999589
LAN-6	Peripheral Nervous System	Neuroblastoma	DN	non-ALT	0.311409	0.688591			HLE	Liver	Hepatocellular Carcinoma	TEL	non-ALT	0.0153867	0.984613
LC-2-ad	Lung	Non-Small Cell Lung Carcinoma	TEL	non-ALT	0.00106947	0.998931			HMV-II	Skin	Melanoma	TEL	non-ALT	0.00311687	0.996883
MKN45	Stomach	Gastric Carcinoma	TEL	non-ALT	0.00634379	0.993656			HO-1-N-1	Head and Neck	Head And Neck Carcinoma	TEL	non-ALT	0.00312644	0.996874
MOLM-16	Haematopoietic and Lymphoid	Acute Myeloid Leukemia	TEL	non-ALT	0.0425988	0.957401			HO-1-u-1	Head and Neck	Head And Neck Carcinoma	TEL	non-ALT	0.0014422	0.998558
NB1	Peripheral Nervous System	Neuroblastoma	TEL	non-ALT	0.204149	0.795851			HPAC	Pancreas	Pancreatic Carcinoma	TEL	non-ALT	0.00340745	0.996593
NB10	Peripheral Nervous System	Neuroblastoma	TEL	non-ALT	0.0539847	0.946015			Hs-445	Haematopoietic and Lymphoid	Non-Cancerous	TEL	non-ALT	0.000992331	0.999008
NB12	Peripheral Nervous System	Neuroblastoma	TEL	non-ALT	0.302345	0.697655			Hs-578-T	Breast	Breast Carcinoma	TEL	non-ALT	0.976567	0.0234334
NB69	Peripheral Nervous System	Neuroblastoma	TEL	non-ALT	0.00470517	0.995295			Hs-633T	Soft Tissue	Fibrosarcoma	TEL	non-ALT	0.954387	0.0456133
NB7	Peripheral Nervous System	Neuroblastoma	TEL	non-ALT	0.026089	0.973911			Hs-683	Central Nervous System	Glioma	TEL	non-ALT	0.890707	0.109293
NCI-H1299	Lung	Non-Small Cell Lung Carcinoma	TEL	non-ALT	0.0162973	0.983703			Hs-766T	Pancreas	Pancreatic Carcinoma	TEL	non-ALT	0.254865	0.745135
NCI-H1666	Lung	Non-Small Cell Lung Carcinoma	TEL	non-ALT	0.000313046	0.999687			Hs-939-T	Skin	Melanoma	TEL	non-ALT	0.272039	0.727961
NCI-H1944	Lung	Non-Small Cell Lung Carcinoma	TEL	non-ALT	0.00430092	0.995699			Hs-940-T	Skin	Melanoma	TEL	non-ALT	0.00406575	0.995934
NCI-H2009	Lung	Non-Small Cell Lung Carcinoma	TEL	non-ALT	0.101436	0.898564			HSC-2	Head and Neck	Head And Neck Carcinoma	TEL	non-ALT	0.0187449	0.981255
NCI-H2172	Lung	Non-Small Cell Lung Carcinoma	TEL	non-ALT	0.0961015	0.903899			HSC-3	Head and Neck	Head And Neck Carcinoma	TEL	non-ALT	0.00052969	0.99947
NCI-H2444	Lung	Non-Small Cell Lung Carcinoma	TEL	non-ALT	0.0463829	0.953617			HSC-4	Head and Neck	Head And Neck Carcinoma	TEL	non-ALT	0.000548242	0.999452
NCI-H661	Lung	Non-Small Cell Lung Carcinoma	TEL	non-ALT	0.207392	0.792608			HT	Haematopoietic and Lymphoid	B-Cell Non-Hodgkin Lymphoma	TEL	non-ALT	0.0036313	0.996369
NCI-H810	Lung	Non-Small Cell Lung Carcinoma	TEL	non-ALT	0.000408644	0.999591			HT-1080	Soft Tissue	Fibrosarcoma	TEL	non-ALT	0.103938	0.896062
NH-12	Peripheral Nervous System	Neuroblastoma	TEL	non-ALT	0.0468784	0.953122			HT-115	Large Intestine	Colorectal Carcinoma	TEL	non-ALT	4.91241e-07	1
OCI-AML5	Haematopoietic and Lymphoid	Acute Myeloid Leukemia	TEL	non-ALT	0.00156188	0.998438			HT-1197	Bladder	Bladder Carcinoma	TEL	non-ALT	0.139363	0.860637
OCI-M1	Haematopoietic and Lymphoid	Acute Myeloid Leukemia	TEL	non-ALT	0.0355714	0.964429			HT-1376	Bladder	Bladder Carcinoma	TEL	non-ALT	0.0771697	0.92283
RERF-GC-1B	Stomach	Gastric Carcinoma	TEL	non-ALT	0.00083793	0.999162			HT-144	Skin	Melanoma	TEL	non-ALT	0.0403427	0.959657
RERF-LC-Sq1	Lung	Non-Small Cell Lung Carcinoma	TEL	non-ALT	0.0928435	0.907157			HT-29	Large Intestine	Colorectal Carcinoma	TEL	non-ALT	0.000100794	0.999899
SIG-M5	Haematopoietic and Lymphoid	Acute Myeloid Leukemia	TEL	non-ALT	0.0177375	0.982263			HT-3	Cervix	Cervical Carcinoma	TEL	non-ALT	0.00183195	0.998168
SJSA-1	Bone	Osteosarcoma	TEL	non-ALT	0.516018	0.483982			HT55	Large Intestine	Colorectal Carcinoma	TEL	non-ALT	0.000119267	0.999881
SK-ES-1	Bone	Ewing Sarcoma	TEL	non-ALT	0.0594478	0.940552			HTC-C3	Thyroid	Thyroid Gland Carcinoma	TEL	non-ALT	0.000134123	0.999866
SNU-1	Stomach	Gastric Carcinoma	TEL	non-ALT	0.00105652	0.998943			HUCC-A1	Biliary Tract	Biliary Tract Carcinoma	TEL	non-ALT	0.000990356	0.99901
SNU-5	Stomach	Gastric Carcinoma	TEL	non-ALT	0.143425	0.856575			HuCCT1	Biliary Tract	Biliary Tract Carcinoma	TEL	non-ALT	0.000376422	0.999624
Saos-2	Bone	Osteosarcoma	ALT	ALT	0.954226	0.0457742			huH-1	Liver	Hepatocellular Carcinoma	TEL	non-ALT	0.000645913	0.999354
TE-441-T	Soft Tissue	Rhabdomyosarcoma	TEL	non-ALT	0.171202	0.828798			HuH-7	Liver	Hepatocellular Carcinoma	TEL	non-ALT	0.00736486	0.992635
TMK-1	Stomach	Gastric Carcinoma	TEL	non-ALT	0.00914677	0.990853			HuP-T3	Pancreas	Pancreatic Carcinoma	TEL	non-ALT	0.0251807	0.974819
U-CH2	Bone	Chordoma	ALT	ALT	0.969979	0.0300212			HuP-T4	Pancreas	Pancreatic Carcinoma	TEL	non-ALT	0.000313131	0.999687
VMRC-LCD	Lung	Non-Small Cell Lung Carcinoma	TEL	non-ALT	0.00334124	0.996659			HuTu-80	Small Intestine	Duodenal Adenocarcinoma	TEL	non-ALT	0.114428	0.885572
roc_auc									IGR-1	Skin	Melanoma	TEL	non-ALT	0.0508148	0.949185
0.971713									IGR-37	Skin	Melanoma	TEL	non-ALT	0.505836	0.494164
									IGROV-1	Ovary	Ovarian Carcinoma	TEL	non-ALT	0.733538	0.266462
									IHH-4	Thyroid	Thyroid Gland Carcinoma	TEL	non-ALT	0.000219596	0.99978
									IM-9	Haematopoietic and Lymphoid	Non-Cancerous	TEL	non-ALT	0.0142045	0.985795
									IPC-298	Skin	Melanoma	TEL	non-ALT	0.00339807	0.996602
									IST-MEL1	Skin	Melanoma	TEL	non-ALT	0.133094	0.866906
									IST-MES1	Lung	Mesothelioma	TEL	non-ALT	0.0445099	0.95549
									IST-SL1	Lung	Small Cell Lung Carcinoma	TEL	non-ALT	0.00518719	0.994813
									IST-SL2	Lung	Small Cell Lung Carcinoma	DN	non-ALT	0.000641732	0.999358
									J82	Bladder	Bladder Carcinoma	TEL	non-ALT	0.855349	0.144651
									JAR	Placenta	Gestational Choriocarcinoma	TEL	non-ALT	0.867596	0.132404
									JEG-3	Placenta	Gestational Choriocarcinoma	TEL	non-ALT	0.957329	0.0426709
									JEKO-1	Haematopoietic and Lymphoid	B-Cell Non-Hodgkin Lymphoma	TEL	non-ALT	0.0291293	0.970871
									JHH-1	Liver	Hepatocellular Carcinoma	TEL	non-ALT	0.000217419	0.999783
									JHH-2	Liver	Hepatocellular Carcinoma	TEL	non-ALT	0.893184	0.106816
									JHH-4	Liver	Hepatocellular Carcinoma	TEL	non-ALT	0.081959	0.918041
									JHH-6	Liver	Hepatocellular Carcinoma	TEL	non-ALT	0.0537794	0.946221
									JHH-7	Liver	Hepatocellular Carcinoma	TEL	non-ALT	0.00170419	0.998296
									JHOS-3	Ovary	Ovarian Carcinoma	TEL	non-ALT	0.000178821	0.999821
									JHOS-4	Ovary	Ovarian Carcinoma	TEL	non-ALT	7.37888e-05	0.999926
									JHU-011	Head and Neck	Head And Neck Carcinoma	TEL	non-ALT	0.0403798	0.95962
									JHU-022	Head and Neck	Head And Neck Carcinoma	TEL	non-ALT	0.00485581	0.995144
									JHU-029	Head and Neck	Head And Neck Carcinoma	TEL	non-ALT	0.00669458	0.993305
									JiyoyeP-2003	Haematopoietic and Lymphoid	Burkitt Lymphoma	TEL	non-ALT	0.000483152	0.999517
									JJN-3	Haematopoietic and Lymphoid	Plasma Cell Neoplasm	TEL	non-ALT	0.00954497	0.990455
									JM1	Haematopoietic and Lymphoid	B Acute Lymphoblastic Leukemia	TEL	non-ALT	0.000305642	0.999694
									JSC-1	Haematopoietic and Lymphoid	B-Cell Non-Hodgkin Lymphoma	TEL	non-ALT	0.000630429	0.99937
									Jurkat	Haematopoietic and Lymphoid	T Acute Lymphoblastic Leukemia	TEL	non-ALT	0.00353384	0.996466
									JURL-MK1	Haematopoietic and Lymphoid	Chronic Myelogenous Leukemia	TEL	non-ALT	0.00281034	0.99719
									JVM-2	Haematopoietic and Lymphoid	B-Cell Non-Hodgkin Lymphoma	TEL	non-ALT	0.000282935	0.999717
									JVM-3	Haematopoietic and Lymphoid	B-Cell Prolymphocytic Leukemia	TEL	non-ALT	7.8176e-05	0.999922
									K-562	Haematopoietic and Lymphoid	Chronic Myelogenous Leukemia	TEL	non-ALT	0.00075767	0.999242
									K2	Skin	Melanoma	TEL	non-ALT	0.786938	0.213062
									K5	Thyroid	Thyroid Gland Carcinoma	TEL	non-ALT	0.178878	0.821122
									KALS-1	Central Nervous System	Glioblastoma	TEL	non-ALT	0.486332	0.513668
									KARPAS-1106P	Haematopoietic and Lymphoid	B-Cell Non-Hodgkin Lymphoma	TEL	non-ALT	0.00126988	0.99873
									KARPAS-231	Haematopoietic and Lymphoid	B Acute Lymphoblastic Leukemia	TEL	non-ALT	0.0204385	0.979561
									KARPAS-299	Haematopoietic and Lymphoid	T-Cell Non-Hodgkin Lymphoma	TEL	non-ALT	0.0051116	0.994888
									KARPAS-422	Haematopoietic and Lymphoid	B-Cell Non-Hodgkin Lymphoma	TEL	non-ALT	0.00014871	0.999851
									KARPAS-45	Haematopoietic and Lymphoid	T Acute Lymphoblastic Leukemia	TEL	non-ALT	0.392228	0.607772
									KCL-22	Haematopoietic and Lymphoid	Chronic Myelogenous Leukemia	TEL	non-ALT	0.0377066	0.962293
									KE-37	Haematopoietic and Lymphoid	T Acute Lymphoblastic Leukemia	TEL	non-ALT	0.0874333	0.912567
									KGN	Ovary	Ovarian Granulosa Cell Tumor	TEL	non-ALT	0.999626	0.000374039
									KINGS-1	Central Nervous System	Glioma	TEL	non-ALT	0.725551	0.274449
									KKU-100	Biliary Tract	Biliary Tract Carcinoma	TEL	non-ALT	0.686003	0.313997
									KKU-M055	Biliary Tract	Biliary Tract Carcinoma	TEL	non-ALT	0.0105245	0.989475
									KM-H2	Haematopoietic and Lymphoid	Hodgkin Lymphoma	TEL	non-ALT	0.00412039	0.99588
									KM12	Large Intestine	Colorectal Carcinoma	TEL	non-ALT	0.000683224	0.999317
									KMH-2	Thyroid	Thyroid Gland Carcinoma	TEL	non-ALT	0.0350369	0.964963
									KMRC-1	Kidney	Kidney Carcinoma	TEL	non-ALT	0.253966	0.746034
									KMRC-20	Kidney	Kidney Carcinoma	TEL	non-ALT	0.0171011	0.982899
									KMS-11	Haematopoietic and Lymphoid	Plasma Cell Neoplasm	TEL	non-ALT	0.00262089	0.997379
									KMS-12-BM	Haematopoietic and Lymphoid	Plasma Cell Neoplasm	TEL	non-ALT	0.000300427	0.9997
									KNS-42	Central Nervous System	Glioblastoma	TEL	non-ALT	0.816141	0.183859
									KNS-81-FD	Central Nervous System	Glioblastoma	TEL	non-ALT	0.987229	0.0127705
									KOPN-8	Haematopoietic and Lymphoid	B Acute Lymphoblastic Leukemia	TEL	non-ALT	0.000845578	0.999154
									KOSC-2	Head and Neck	Head And Neck Carcinoma	TEL	non-ALT	3.32882e-05	0.999967
									KP-1N	Pancreas	Pancreatic Carcinoma	TEL	non-ALT	0.00205034	0.99795
									KP-2	Pancreas	Pancreatic Carcinoma	TEL	non-ALT	0.0401331	0.959867
									KP-3	Pancreas	Pancreatic Carcinoma	TEL	non-ALT	0.00445672	0.995543
									KP-4	Pancreas	Pancreatic Carcinoma	TEL	non-ALT	0.00439102	0.995609
									KS-1	Central Nervous System	Glioblastoma	TEL	non-ALT	0.458658	0.541342
									KU-19-19	Bladder	Bladder Carcinoma	TEL	non-ALT	0.00739992	0.9926
									KU812	Haematopoietic and Lymphoid	Chronic Myelogenous Leukemia	TEL	non-ALT	0.00488969	0.99511
									KURAMOCHI	Ovary	Ovarian Carcinoma	TEL	non-ALT	0.125961	0.874039
									KYAE-1	Esophagus	Esophageal Carcinoma	TEL	non-ALT	3.71761e-05	0.999963
									KYSE-140	Esophagus	Esophageal Carcinoma	TEL	non-ALT	0.0170432	0.982957
									KYSE-150	Esophagus	Esophageal Carcinoma	TEL	non-ALT	0.00556247	0.994438
									KYSE-180	Esophagus	Esophageal Carcinoma	TEL	non-ALT	0.00207901	0.997921
									KYSE-220	Esophagus	Esophageal Carcinoma	TEL	non-ALT	0.0070397	0.99296
									KYSE-270	Esophagus	Esophageal Carcinoma	TEL	non-ALT	0.00708268	0.992917
									KYSE-410	Esophagus	Esophageal Carcinoma	TEL	non-ALT	7.42276e-05	0.999926
									KYSE-450	Esophagus	Esophageal Carcinoma	TEL	non-ALT	0.000116495	0.999884
									KYSE-50	Esophagus	Esophageal Carcinoma	TEL	non-ALT	1.43763e-05	0.999986
									KYSE-510	Esophagus	Esophageal Carcinoma	TEL	non-ALT	0.00412559	0.995874
									KYSE-520	Esophagus	Esophageal Carcinoma	TEL	non-ALT	0.0708156	0.929184
									L-1236	Haematopoietic and Lymphoid	Hodgkin Lymphoma	TEL	non-ALT	0.0228255	0.977174
									L-363	Haematopoietic and Lymphoid	Plasma Cell Neoplasm	TEL	non-ALT	0.0237274	0.976273
									L-428	Haematopoietic and Lymphoid	Hodgkin Lymphoma	TEL	non-ALT	0.132238	0.867762
									L-540	Haematopoietic and Lymphoid	Hodgkin Lymphoma	TEL	non-ALT	0.132224	0.867776
									LAMA-84	Haematopoietic and Lymphoid	Chronic Myelogenous Leukemia	TEL	non-ALT	0.0688254	0.931175
									LB1047-RCC	Kidney	Kidney Carcinoma	TEL	non-ALT	0.185617	0.814383
									LB2241-RCC	Kidney	Kidney Carcinoma	TEL	non-ALT	0.00407559	0.995924
									LB2518-MEL	Skin	Melanoma	TEL	non-ALT	0.512566	0.487434
									LB373-MEL-D	Skin	Melanoma	TEL	non-ALT	0.00936747	0.990633
									LB647-SCLC	Lung	Small Cell Lung Carcinoma	TEL	non-ALT	0.0855448	0.914455
									LB771-HNC	Head and Neck	Head And Neck Carcinoma	TEL	non-ALT	0.0248833	0.975117
									LB831-BLC	Bladder	Bladder Carcinoma	TEL	non-ALT	0.690759	0.309241
									LB996-RCC	Kidney	Kidney Carcinoma	TEL	non-ALT	0.0292188	0.970781
									LC4-1	Haematopoietic and Lymphoid	B Acute Lymphoblastic Leukemia	TEL	non-ALT	0.0341717	0.965828
									LN-18	Central Nervous System	Glioblastoma	TEL	non-ALT	0.876473	0.123527
									LN-229	Central Nervous System	Glioblastoma	TEL	non-ALT	0.938544	0.0614564
									LN-405	Central Nervous System	Glioblastoma	TEL	non-ALT	0.971982	0.028018
									LNCaP-Clone-FGC	Prostate	Prostate Carcinoma	TEL	non-ALT	0.00023145	0.999769
									LNZTA3WT4	Central Nervous System	Glioma	TEL	non-ALT	0.899035	0.100965
									LOUCY	Haematopoietic and Lymphoid	T Acute Lymphoblastic Leukemia	TEL	non-ALT	0.00380567	0.996194
									LoVo	Large Intestine	Colorectal Carcinoma	TEL	non-ALT	3.57442e-05	0.999964
									LP-1	Haematopoietic and Lymphoid	Plasma Cell Neoplasm	TEL	non-ALT	0.000579461	0.999421
									LS-123	Large Intestine	Colorectal Carcinoma	TEL	non-ALT	0.0170982	0.982902
									LS-180	Large Intestine	Colorectal Carcinoma	TEL	non-ALT	0.000102036	0.999898
									LS-513	Large Intestine	Colorectal Carcinoma	TEL	non-ALT	0.000444758	0.999555
									LS1034	Large Intestine	Colorectal Carcinoma	TEL	non-ALT	7.85641e-06	0.999992
									LU-134-A	Lung	Small Cell Lung Carcinoma	TEL	non-ALT	0.415689	0.584311
									LU-135	Lung	Small Cell Lung Carcinoma	TEL	non-ALT	0.305475	0.694525
									LU-139	Lung	Small Cell Lung Carcinoma	TEL	non-ALT	0.00287762	0.997122
									LU-165	Lung	Small Cell Lung Carcinoma	TEL	non-ALT	0.0462175	0.953782
									M059J	Central Nervous System	Glioblastoma	TEL	non-ALT	0.987155	0.0128445
									Malme-3M	Skin	Melanoma	TEL	non-ALT	0.137727	0.862273
									MC116	Haematopoietic and Lymphoid	B-Cell Non-Hodgkin Lymphoma	TEL	non-ALT	0.00245702	0.997543
									MCF7	Breast	Breast Carcinoma	TEL	non-ALT	0.00026259	0.999737
									MDA-MB-157	Breast	Breast Carcinoma	TEL	non-ALT	0.000141971	0.999858
									MDA-MB-175-VII	Breast	Breast Carcinoma	TEL	non-ALT	0.00013629	0.999864
									MDA-MB-231	Breast	Breast Carcinoma	TEL	non-ALT	0.0525896	0.94741
									MDA-MB-330	Breast	Breast Carcinoma	TEL	non-ALT	0.00176753	0.998232
									MDA-MB-415	Breast	Breast Carcinoma	TEL	non-ALT	0.000866851	0.999133
									MDA-MB-436	Breast	Breast Carcinoma	TEL	non-ALT	0.0157269	0.984273
									MDA-MB-453	Breast	Breast Carcinoma	TEL	non-ALT	0.00124394	0.998756
									MDA-MB-468	Breast	Breast Carcinoma	TEL	non-ALT	0.00212898	0.997871
									MDA-PCa-2b	Prostate	Prostate Carcinoma	TEL	non-ALT	0.000677187	0.999323
									MDST8	Large Intestine	Colorectal Carcinoma	TEL	non-ALT	0.0624949	0.937505
									ME-180	Cervix	Cervical Carcinoma	TEL	non-ALT	0.048269	0.951731
									MEC-1	Haematopoietic and Lymphoid	Chronic Lymphocytic Leukemia	TEL	non-ALT	4.08267e-05	0.999959
									MEG-01	Haematopoietic and Lymphoid	Chronic Myelogenous Leukemia	TEL	non-ALT	0.000926366	0.999074
									MEL-HO	Skin	Melanoma	TEL	non-ALT	0.0831893	0.916811
									MEL-JUSO	Skin	Melanoma	TEL	non-ALT	0.0160451	0.983955
									Mewo	Skin	Melanoma	TEL	non-ALT	0.0410145	0.958985
									MFH-ino	Soft Tissue	Undifferentiated Pleomorphic Sarcoma	TEL	non-ALT	0.269454	0.730546
									MFM-223	Breast	Breast Carcinoma	TEL	non-ALT	0.00227777	0.997722
									MHH-CALL-4	Haematopoietic and Lymphoid	B Acute Lymphoblastic Leukemia	TEL	non-ALT	0.00159057	0.998409
									MHH-PREB-1	Haematopoietic and Lymphoid	B-Cell Non-Hodgkin Lymphoma	TEL	non-ALT	0.000937266	0.999063
									MIA-PaCa-2	Pancreas	Pancreatic Carcinoma	TEL	non-ALT	0.000966947	0.999033
									MLMA	Haematopoietic and Lymphoid	Hairy Cell Leukemia	TEL	non-ALT	4.91759e-05	0.999951
									MM1S	Haematopoietic and Lymphoid	Plasma Cell Neoplasm	TEL	non-ALT	9.14101e-05	0.999909
									MN-60	Haematopoietic and Lymphoid	B Acute Lymphoblastic Leukemia	TEL	non-ALT	0.000573151	0.999427
									Mo-T	Haematopoietic and Lymphoid	Hairy Cell Leukemia	TEL	non-ALT	0.000751726	0.999248
									MOG-G-CCM	Central Nervous System	Glioma	TEL	non-ALT	0.989169	0.0108313
									MOG-G-UVW	Central Nervous System	Glioma	TEL	non-ALT	0.249257	0.750743
									MOLP-8	Haematopoietic and Lymphoid	Plasma Cell Neoplasm	TEL	non-ALT	0.112243	0.887757
									MOLT-13	Haematopoietic and Lymphoid	T Acute Lymphoblastic Leukemia	TEL	non-ALT	0.00489099	0.995109
									MOLT-4	Haematopoietic and Lymphoid	T Acute Lymphoblastic Leukemia	TEL	non-ALT	0.317098	0.682902
									MPP-89	Lung	Mesothelioma	TEL	non-ALT	0.677624	0.322376
									MRK-nu-1	Breast	Breast Carcinoma	TEL	non-ALT	0.000113638	0.999886
									MS-1	Lung	Small Cell Lung Carcinoma	TEL	non-ALT	0.183742	0.816258
									MS751	Cervix	Cervical Carcinoma	TEL	non-ALT	6.62841e-05	0.999934
									MSTO-211H	Lung	Mesothelioma	TEL	non-ALT	0.000835476	0.999165
									MY-M12	Haematopoietic and Lymphoid	Acute Biphenotypic Leukemia	TEL	non-ALT	0.110369	0.889631
									MZ1-PC	Pancreas	Pancreatic Carcinoma	TEL	non-ALT	0.00896897	0.991031
									MZ2-MEL	Skin	Melanoma	TEL	non-ALT	0.120195	0.879805
									MZ7-mel	Skin	Melanoma	TEL	non-ALT	0.0928394	0.907161
									NALM-6	Haematopoietic and Lymphoid	B Acute Lymphoblastic Leukemia	TEL	non-ALT	0.00323923	0.996761
									NAMALWA	Haematopoietic and Lymphoid	Burkitt Lymphoma	TEL	non-ALT	1.04717e-05	0.99999
									NCC010	Kidney	Kidney Carcinoma	TEL	non-ALT	0.0829288	0.917071
									NCC021	Kidney	Kidney Carcinoma	TEL	non-ALT	0.0029674	0.997033
									NCCIT	Testis	Testicular Embryonal Carcinoma	TEL	non-ALT	0.374376	0.625624
									NCI-H1048	Lung	Small Cell Lung Carcinoma	TEL	non-ALT	0.0548983	0.945102
									NCI-H1092	Lung	Small Cell Lung Carcinoma	TEL	non-ALT	0.020656	0.979344
									NCI-H1105	Lung	Small Cell Lung Carcinoma	TEL	non-ALT	0.27084	0.72916
									NCI-H1304	Lung	Small Cell Lung Carcinoma	TEL	non-ALT	0.112527	0.887473
									NCI-H1341	Lung	Small Cell Lung Carcinoma	TEL	non-ALT	0.00607048	0.99393
									NCI-H1436	Lung	Small Cell Lung Carcinoma	TEL	non-ALT	0.00995854	0.990041
									NCI-H146	Lung	Small Cell Lung Carcinoma	TEL	non-ALT	5.09288e-05	0.999949
									NCI-H1688	Lung	Small Cell Lung Carcinoma	TEL	non-ALT	0.00703505	0.992965
									NCI-H1836	Lung	Small Cell Lung Carcinoma	TEL	non-ALT	0.359545	0.640455
									NCI-H1876	Lung	Small Cell Lung Carcinoma	TEL	non-ALT	0.0328756	0.967124
									NCI-H196	Lung	Small Cell Lung Carcinoma	TEL	non-ALT	0.99984	0.000160384
									NCI-H1963	Lung	Small Cell Lung Carcinoma	TEL	non-ALT	0.00595886	0.994041
									NCI-H2029	Lung	Small Cell Lung Carcinoma	TEL	non-ALT	0.0855879	0.914412
									NCI-H2052	Lung	Mesothelioma	TEL	non-ALT	0.00838731	0.991613
									NCI-H2081	Lung	Small Cell Lung Carcinoma	TEL	non-ALT	0.00477205	0.995228
									NCI-H209	Lung	Small Cell Lung Carcinoma	TEL	non-ALT	0.00607572	0.993924
									NCI-H211	Lung	Small Cell Lung Carcinoma	TEL	non-ALT	2.27342e-05	0.999977
									NCI-H2141	Lung	Small Cell Lung Carcinoma	TEL	non-ALT	0.0213367	0.978663
									NCI-H2171	Lung	Small Cell Lung Carcinoma	TEL	non-ALT	0.00198835	0.998012
									NCI-H2227	Lung	Small Cell Lung Carcinoma	TEL	non-ALT	0.0993914	0.900609
									NCI-H226	Lung	Mesothelioma	TEL	non-ALT	0.0311979	0.968802
									NCI-H2369	Lung	Mesothelioma	TEL	non-ALT	0.0787789	0.921221
									NCI-H2373	Lung	Mesothelioma	TEL	non-ALT	0.0517675	0.948233
									NCI-H2452	Lung	Mesothelioma	TEL	non-ALT	0.0223176	0.977682
									NCI-H2461	Lung	Mesothelioma	TEL	non-ALT	0.0263266	0.973673
									NCI-H250	Lung	Small Cell Lung Carcinoma	TEL	non-ALT	0.978076	0.0219237
									NCI-H2591	Lung	Mesothelioma	TEL	non-ALT	0.645404	0.354596
									NCI-H2595	Lung	Mesothelioma	TEL	non-ALT	0.14827	0.85173
									NCI-H2722	Lung	Mesothelioma	TEL	non-ALT	0.933273	0.0667266
									NCI-H2731	Lung	Mesothelioma	TEL	non-ALT	0.00740871	0.992591
									NCI-H2795	Lung	Mesothelioma	TEL	non-ALT	0.857642	0.142358
									NCI-H28	Lung	Mesothelioma	TEL	non-ALT	0.00683929	0.993161
									NCI-H2803	Lung	Mesothelioma	TEL	non-ALT	0.294333	0.705667
									NCI-H2804	Lung	Mesothelioma	TEL	non-ALT	0.00351327	0.996487
									NCI-H2810	Lung	Mesothelioma	TEL	non-ALT	0.324785	0.675215
									NCI-H2818	Lung	Mesothelioma	TEL	non-ALT	0.0912394	0.908761
									NCI-H2869	Lung	Mesothelioma	TEL	non-ALT	0.00534886	0.994651
									NCI-H290	Lung	Mesothelioma	TEL	non-ALT	0.701596	0.298404
									NCI-H292	Lung	Lung Mucoepidermoid Carcinoma	TEL	non-ALT	0.000149307	0.999851
									NCI-H3118	Head and Neck	Head And Neck Carcinoma	TEL	non-ALT	0.000658541	0.999341
									NCI-H345	Lung	Small Cell Lung Carcinoma	TEL	non-ALT	0.269955	0.730045
									NCI-H446	Lung	Small Cell Lung Carcinoma	TEL	non-ALT	0.266892	0.733108
									NCI-H508	Large Intestine	Colorectal Carcinoma	TEL	non-ALT	0.00105543	0.998945
									NCI-H510A	Lung	Small Cell Lung Carcinoma	TEL	non-ALT	0.0962727	0.903727
									NCI-H524	Lung	Small Cell Lung Carcinoma	TEL	non-ALT	0.0356267	0.964373
									NCI-H526	Lung	Small Cell Lung Carcinoma	TEL	non-ALT	0.00280259	0.997197
									NCI-H64	Lung	Small Cell Lung Carcinoma	TEL	non-ALT	0.144752	0.855248
									NCI-H660	Prostate	Prostate Carcinoma	TEL	non-ALT	0.00756636	0.992434
									NCI-H69	Lung	Small Cell Lung Carcinoma	TEL	non-ALT	0.0514644	0.948536
									NCI-H716	Large Intestine	Colorectal Carcinoma	TEL	non-ALT	0.156481	0.843519
									NCI-H720	Lung	Carcinoid Tumour	TEL	non-ALT	0.188811	0.811189
									NCI-H727	Lung	Carcinoid Tumour	TEL	non-ALT	0.000620897	0.999379
									NCI-H740	Lung	Small Cell Lung Carcinoma	TEL	non-ALT	0.0981649	0.901835
									NCI-H747	Large Intestine	Colorectal Carcinoma	TEL	non-ALT	2.89207e-07	1
									NCI-H82	Lung	Small Cell Lung Carcinoma	TEL	non-ALT	0.0601289	0.939871
									NCI-H847	Lung	Small Cell Lung Carcinoma	TEL	non-ALT	0.0818383	0.918162
									NCI-H929	Haematopoietic and Lymphoid	Plasma Cell Neoplasm	TEL	non-ALT	0.0159668	0.984033
									NEC8	Testis	Testicular Embryonal Carcinoma	TEL	non-ALT	0.00163483	0.998365
									NK-92MI	Haematopoietic and Lymphoid	Natural Killer Cell Lymphoblastic Leukemia Or Lymphoma	TEL	non-ALT	0.0105989	0.989401
									NMC-G1	Central Nervous System	Glioma	TEL	non-ALT	0.958757	0.0412427
									no-10	Central Nervous System	Glioblastoma	TEL	non-ALT	0.282973	0.717027
									no-11	Central Nervous System	Glioblastoma	TEL	non-ALT	0.488152	0.511848
									NTERA-2-cl-D1	Testis	Testicular Embryonal Carcinoma	TEL	non-ALT	0.644777	0.355223
									NU-DUL-1	Haematopoietic and Lymphoid	B-Cell Non-Hodgkin Lymphoma	TEL	non-ALT	0.0403929	0.959607
									OACM5-1	Esophagus	Esophageal Carcinoma	TEL	non-ALT	0.207778	0.792222
									OACp4C	Esophagus	Esophageal Carcinoma	TEL	non-ALT	0.773138	0.226862
									OAW-28	Ovary	Ovarian Carcinoma	TEL	non-ALT	0.0154281	0.984572
									OAW-42	Ovary	Ovarian Carcinoma	TEL	non-ALT	0.00379876	0.996201
									OC-314	Ovary	Ovarian Carcinoma	TEL	non-ALT	0.00198379	0.998016
									OCI-LY-19	Haematopoietic and Lymphoid	B-Cell Non-Hodgkin Lymphoma	TEL	non-ALT	3.40984e-05	0.999966
									OCI-LY7	Haematopoietic and Lymphoid	B-Cell Non-Hodgkin Lymphoma	TEL	non-ALT	0.00134395	0.998656
									OCUB-M	Breast	Breast Carcinoma	TEL	non-ALT	0.00119635	0.998804
									OE19	Esophagus	Esophageal Carcinoma	TEL	non-ALT	1.48076e-06	0.999999
									OE21	Esophagus	Esophageal Carcinoma	TEL	non-ALT	0.0195239	0.980476
									OE33	Esophagus	Esophageal Carcinoma	TEL	non-ALT	0.00540711	0.994593
									OMC-1	Cervix	Cervical Carcinoma	TEL	non-ALT	0.0152374	0.984763
									ONS-76	Central Nervous System	Medulloblastoma	TEL	non-ALT	0.0748472	0.925153
									OPM-2	Haematopoietic and Lymphoid	Plasma Cell Neoplasm	TEL	non-ALT	0.000952572	0.999047
									OS-RC-2	Kidney	Kidney Carcinoma	TEL	non-ALT	0.0123972	0.987603
									OSC-19	Head and Neck	Head And Neck Carcinoma	TEL	non-ALT	0.178637	0.821363
									OSC-20	Head and Neck	Head And Neck Carcinoma	TEL	non-ALT	0.0217538	0.978246
									OV-17R	Ovary	Ovarian Carcinoma	TEL	non-ALT	0.0537038	0.946296
									OV-56	Ovary	Ovarian Carcinoma	TEL	non-ALT	0.179393	0.820607
									OV-90	Ovary	Ovarian Carcinoma	TEL	non-ALT	0.600301	0.399699
									OVCA420	Ovary	Ovarian Carcinoma	TEL	non-ALT	0.00376341	0.996237
									OVCA433	Ovary	Ovarian Carcinoma	TEL	non-ALT	0.697444	0.302556
									OVCAR-3	Ovary	Ovarian Carcinoma	TEL	non-ALT	0.000426016	0.999574
									OVCAR-4	Ovary	Ovarian Carcinoma	TEL	non-ALT	8.10673e-05	0.999919
									OVCAR-5	Ovary	Ovarian Carcinoma	TEL	non-ALT	0.660359	0.339641
									OVCAR-8	Ovary	Ovarian Carcinoma	TEL	non-ALT	0.00185665	0.998143
									OVISE	Ovary	Ovarian Carcinoma	TEL	non-ALT	0.00895743	0.991043
									OVK-18	Ovary	Ovarian Carcinoma	TEL	non-ALT	0.00538	0.99462
									OVKATE	Ovary	Ovarian Carcinoma	TEL	non-ALT	0.00489227	0.995108
									OVMIU	Ovary	Ovarian Carcinoma	TEL	non-ALT	0.0014231	0.998577
									OVTOKO	Ovary	Ovarian Carcinoma	TEL	non-ALT	0.271246	0.728754
									P12-ICHIKAWA	Haematopoietic and Lymphoid	T Acute Lymphoblastic Leukemia	TEL	non-ALT	0.832946	0.167054
									P30-OHK	Haematopoietic and Lymphoid	B Acute Lymphoblastic Leukemia	TEL	non-ALT	0.0114486	0.988551
									P32-ISH	Haematopoietic and Lymphoid	Burkitt Lymphoma	TEL	non-ALT	0.0987281	0.901272
									PA-1	Ovary	Ovarian Mixed Germ Cell Tumor	TEL	non-ALT	0.321946	0.678054
									PA-TU-8902	Pancreas	Pancreatic Carcinoma	TEL	non-ALT	9.17088e-07	0.999999
									PA-TU-8988T	Pancreas	Pancreatic Carcinoma	TEL	non-ALT	0.00121943	0.998781
									PANC-02-03	Pancreas	Pancreatic Carcinoma	TEL	non-ALT	0.00190555	0.998094
									Panc-02-13	Pancreas	Pancreatic Carcinoma	TEL	non-ALT	1.64864e-05	0.999984
									PANC-03-27	Pancreas	Pancreatic Carcinoma	TEL	non-ALT	0.00270701	0.997293
									PANC-04-03	Pancreas	Pancreatic Carcinoma	TEL	non-ALT	0.00715244	0.992848
									PANC-10-05	Pancreas	Pancreatic Carcinoma	TEL	non-ALT	1.05442e-06	0.999999
									PC-3	Prostate	Prostate Carcinoma	TEL	non-ALT	0.000107125	0.999893
									PCI-15A	Head and Neck	Head And Neck Carcinoma	TEL	non-ALT	7.61829e-05	0.999924
									PCI-4B	Head and Neck	Head And Neck Carcinoma	TEL	non-ALT	0.041262	0.958738
									PCI-6A	Head and Neck	Head And Neck Carcinoma	TEL	non-ALT	0.028089	0.971911
									PE-CA-PJ15	Head and Neck	Head And Neck Carcinoma	TEL	non-ALT	0.000491019	0.999509
									PEO1	Ovary	Ovarian Carcinoma	TEL	non-ALT	0.014961	0.985039
									PF-382	Haematopoietic and Lymphoid	T Acute Lymphoblastic Leukemia	TEL	non-ALT	0.208414	0.791586
									PFSK-1	Other tissue	Primitive Neuroectodermal Tumor	TEL	non-ALT	0.0362507	0.963749
									PL4	Pancreas	Pancreatic Carcinoma	TEL	non-ALT	0.000851183	0.999149
									PLC-PRF-5	Liver	Hepatocellular Carcinoma	TEL	non-ALT	0.00221583	0.997784
									PSN1	Pancreas	Pancreatic Carcinoma	TEL	non-ALT	0.00268153	0.997318
									PWR-1E	Prostate	Non-Cancerous	DN	non-ALT	0.88179	0.11821
									QGP-1	Pancreas	Pancreatic Somatostatinoma	TEL	non-ALT	0.888554	0.111446
									Raji	Haematopoietic and Lymphoid	Burkitt Lymphoma	TEL	non-ALT	0.000803347	0.999197
									Ramos	Haematopoietic and Lymphoid	Burkitt Lymphoma	TEL	non-ALT	0.00489166	0.995108
									Ramos-2G6-4C10	Haematopoietic and Lymphoid	Burkitt Lymphoma	TEL	non-ALT	0.000594159	0.999406
									RCC-AB	Kidney	Kidney Carcinoma	TEL	non-ALT	0.000568588	0.999431
									RCC-ER	Kidney	Kidney Carcinoma	TEL	non-ALT	0.00988943	0.990111
									RCC-FG2	Kidney	Kidney Carcinoma	TEL	non-ALT	0.00338222	0.996618
									RCC-JF	Kidney	Kidney Carcinoma	TEL	non-ALT	0.0323997	0.9676
									RCC-JW	Kidney	Kidney Carcinoma	TEL	non-ALT	0.0017916	0.998208
									RCC-MF	Kidney	Kidney Carcinoma	TEL	non-ALT	0.0118995	0.9881
									RCC10RGB	Kidney	Kidney Carcinoma	TEL	non-ALT	0.532446	0.467554
									RCH-ACV	Haematopoietic and Lymphoid	B Acute Lymphoblastic Leukemia	TEL	non-ALT	0.0474186	0.952581
									RCM-1	Large Intestine	Colorectal Carcinoma	TEL	non-ALT	0.00700201	0.992998
									REH	Haematopoietic and Lymphoid	B Acute Lymphoblastic Leukemia	TEL	non-ALT	0.00324932	0.996751
									RF-48	Haematopoietic and Lymphoid	B-Cell Non-Hodgkin Lymphoma	TEL	non-ALT	0.00137524	0.998625
									RKO	Large Intestine	Colorectal Carcinoma	TEL	non-ALT	0.000978552	0.999021
									RMG-I	Ovary	Ovarian Carcinoma	TEL	non-ALT	0.000672677	0.999327
									RO82-W-1	Thyroid	Thyroid Gland Carcinoma	TEL	non-ALT	0.999018	0.000981872
									RPMI-6666	Haematopoietic and Lymphoid	Non-Cancerous	DN	non-ALT	0.000542953	0.999457
									RPMI-7951	Skin	Melanoma	DN	non-ALT	0.791621	0.208379
									RPMI-8226	Haematopoietic and Lymphoid	Plasma Cell Neoplasm	TEL	non-ALT	0.00147212	0.998528
									RPMI-8402	Haematopoietic and Lymphoid	T Acute Lymphoblastic Leukemia	TEL	non-ALT	0.00793099	0.992069
									RPMI-8866	Haematopoietic and Lymphoid	Chronic Myelogenous Leukemia	TEL	non-ALT	0.000315463	0.999685
									RS4-11	Haematopoietic and Lymphoid	B Acute Lymphoblastic Leukemia	TEL	non-ALT	0.00216096	0.997839
									RT-112	Bladder	Bladder Carcinoma	TEL	non-ALT	0.0159012	0.984099
									RT4	Bladder	Bladder Carcinoma	TEL	non-ALT	0.0016871	0.998313
									RVH-421	Skin	Melanoma	TEL	non-ALT	0.0571799	0.94282
									RXF393	Kidney	Kidney Carcinoma	TEL	non-ALT	0.400253	0.599747
									SAS	Head and Neck	Head And Neck Carcinoma	TEL	non-ALT	0.000661704	0.999338
									SAT	Head and Neck	Head And Neck Carcinoma	TEL	non-ALT	0.0315671	0.968433
									SBC-1	Lung	Small Cell Lung Carcinoma	TEL	non-ALT	0.00134612	0.998654
									SBC-3	Lung	Small Cell Lung Carcinoma	TEL	non-ALT	0.0307538	0.969246
									SBC-5	Lung	Small Cell Lung Carcinoma	TEL	non-ALT	0.172145	0.827855
									SCaBER	Bladder	Bladder Carcinoma	TEL	non-ALT	0.01331	0.98669
									SCC-15	Head and Neck	Head And Neck Carcinoma	TEL	non-ALT	0.00217018	0.99783
									SCC-25	Head and Neck	Head And Neck Carcinoma	TEL	non-ALT	0.00106649	0.998934
									SCC-3	Haematopoietic and Lymphoid	B-Cell Non-Hodgkin Lymphoma	TEL	non-ALT	0.00178547	0.998215
									SCC-4	Head and Neck	Head And Neck Carcinoma	TEL	non-ALT	0.0104932	0.989507
									SCC-9	Head and Neck	Head And Neck Carcinoma	TEL	non-ALT	0.100414	0.899586
									SCC90	Head and Neck	Head And Neck Carcinoma	TEL	non-ALT	0.0140571	0.985943
									SF126	Central Nervous System	Glioblastoma	TEL	non-ALT	0.997217	0.00278255
									SF268	Central Nervous System	Glioma	TEL	non-ALT	0.674894	0.325106
									SF295	Central Nervous System	Glioblastoma	TEL	non-ALT	0.976167	0.0238326
									SF539	Central Nervous System	Glioblastoma	TEL	non-ALT	0.795812	0.204188
									SH-4	Skin	Melanoma	TEL	non-ALT	0.0218051	0.978195
									SiHa	Cervix	Cervical Carcinoma	TEL	non-ALT	0.12095	0.87905
									SK-CO-1	Large Intestine	Colorectal Carcinoma	TEL	non-ALT	5.67041e-05	0.999943
									SK-GT-4	Esophagus	Esophageal Carcinoma	TEL	non-ALT	0.00758232	0.992418
									SK-HEP-1	Liver	Hepatocellular Carcinoma	TEL	non-ALT	0.028675	0.971325
									SK-MEL-1	Skin	Melanoma	TEL	non-ALT	0.0766963	0.923304
									SK-MEL-2	Skin	Melanoma	TEL	non-ALT	0.0070525	0.992947
									SK-MEL-24	Skin	Melanoma	TEL	non-ALT	0.834973	0.165027
									SK-MEL-28	Skin	Melanoma	TEL	non-ALT	0.105254	0.894746
									SK-MEL-3	Skin	Melanoma	TEL	non-ALT	0.805622	0.194378
									SK-MEL-30	Skin	Melanoma	TEL	non-ALT	0.273696	0.726304
									SK-MEL-5	Skin	Melanoma	TEL	non-ALT	0.0224628	0.977537
									SK-MG-1	Central Nervous System	Glioma	TEL	non-ALT	0.982176	0.0178237
									SK-OV-3	Ovary	Ovarian Carcinoma	TEL	non-ALT	0.0218728	0.978127
									SK-PN-DW	Other tissue	Primitive Neuroectodermal Tumor	TEL	non-ALT	0.355414	0.644586
									SKG-IIIa	Cervix	Cervical Carcinoma	TEL	non-ALT	0.00300991	0.99699
									SKN-3	Head and Neck	Head And Neck Carcinoma	TEL	non-ALT	0.000379081	0.999621
									SLVL	Haematopoietic and Lymphoid	B-Cell Non-Hodgkin Lymphoma	TEL	non-ALT	0.000175383	0.999825
									SN12C	Kidney	Kidney Carcinoma	TEL	non-ALT	0.0194473	0.980553
									SNB75	Central Nervous System	Glioblastoma	TEL	non-ALT	0.554619	0.445381
									SNU-175	Large Intestine	Colorectal Carcinoma	TEL	non-ALT	0.000103349	0.999897
									SNU-283	Large Intestine	Colorectal Carcinoma	TEL	non-ALT	6.07931e-05	0.999939
									SNU-398	Liver	Hepatocellular Carcinoma	TEL	non-ALT	0.276823	0.723177
									SNU-407	Large Intestine	Colorectal Carcinoma	TEL	non-ALT	1.1756e-05	0.999988
									SNU-423	Liver	Hepatocellular Carcinoma	TEL	non-ALT	0.0234154	0.976585
									SNU-449	Liver	Hepatocellular Carcinoma	TEL	non-ALT	0.000277432	0.999723
									SNU-81	Large Intestine	Colorectal Carcinoma	TEL	non-ALT	9.68629e-07	0.999999
									SNU-C1	Large Intestine	Colorectal Carcinoma	TEL	non-ALT	1.01357e-06	0.999999
									SNU-C2B	Large Intestine	Colorectal Carcinoma	TEL	non-ALT	0.00382911	0.996171
									SNU-C5	Large Intestine	Colorectal Carcinoma	TEL	non-ALT	0.00224179	0.997758
									SR	Haematopoietic and Lymphoid	T-Cell Non-Hodgkin Lymphoma	TEL	non-ALT	0.00714395	0.992856
									SU-DHL-1	Haematopoietic and Lymphoid	T-Cell Non-Hodgkin Lymphoma	TEL	non-ALT	0.0827815	0.917219
									SU-DHL-10	Haematopoietic and Lymphoid	B-Cell Non-Hodgkin Lymphoma	TEL	non-ALT	0.000371978	0.999628
									SU-DHL-16	Haematopoietic and Lymphoid	B-Cell Non-Hodgkin Lymphoma	TEL	non-ALT	0.000909265	0.999091
									SU-DHL-6	Haematopoietic and Lymphoid	B-Cell Non-Hodgkin Lymphoma	TEL	non-ALT	0.000122764	0.999877
									SU-DHL-8	Haematopoietic and Lymphoid	B-Cell Non-Hodgkin Lymphoma	TEL	non-ALT	0.00107011	0.99893
									SU8686	Pancreas	Pancreatic Carcinoma	TEL	non-ALT	0.000977581	0.999022
									SUIT-2	Pancreas	Pancreatic Carcinoma	TEL	non-ALT	0.0352536	0.964746
									SUP-B15	Haematopoietic and Lymphoid	B Acute Lymphoblastic Leukemia	TEL	non-ALT	0.0396845	0.960315
									SUP-B8	Haematopoietic and Lymphoid	B Acute Lymphoblastic Leukemia	TEL	non-ALT	0.00018912	0.999811
									SUP-HD1	Haematopoietic and Lymphoid	Hodgkin Lymphoma	TEL	non-ALT	0.00412209	0.995878
									SUP-M2	Haematopoietic and Lymphoid	T-Cell Non-Hodgkin Lymphoma	TEL	non-ALT	0.0985413	0.901459
									SW1088	Central Nervous System	Glioma	TEL	non-ALT	0.471331	0.528669
									SW1116	Large Intestine	Colorectal Carcinoma	TEL	non-ALT	0.00017874	0.999821
									SW1271	Lung	Small Cell Lung Carcinoma	TEL	non-ALT	0.000576899	0.999423
									SW13	Adrenal Gland	Adrenal Cortex Carcinoma	TEL	non-ALT	0.983333	0.0166669
									SW1463	Large Intestine	Colorectal Carcinoma	TEL	non-ALT	7.75031e-07	0.999999
									SW156	Kidney	Kidney Carcinoma	TEL	non-ALT	0.0250849	0.974915
									SW1710	Bladder	Bladder Carcinoma	TEL	non-ALT	0.0297774	0.970223
									SW1783	Central Nervous System	Glioma	TEL	non-ALT	0.979231	0.0207685
									SW1990	Pancreas	Pancreatic Carcinoma	TEL	non-ALT	0.00542451	0.994575
									SW48	Large Intestine	Colorectal Carcinoma	TEL	non-ALT	0.00958046	0.99042
									SW620	Large Intestine	Colorectal Carcinoma	TEL	non-ALT	0.00041139	0.999589
									SW684	Soft Tissue	Fibrosarcoma	TEL	non-ALT	0.015281	0.984719
									SW756	Cervix	Cervical Carcinoma	TEL	non-ALT	0.187784	0.812216
									SW780	Bladder	Bladder Carcinoma	TEL	non-ALT	0.000691898	0.999308
									SW837	Large Intestine	Colorectal Carcinoma	TEL	non-ALT	0.00103694	0.998963
									SW948	Large Intestine	Colorectal Carcinoma	TEL	non-ALT	1.68405e-06	0.999998
									SW954	Vulva	Vulvar Carcinoma	TEL	non-ALT	0.00922169	0.990778
									T-T	Esophagus	Esophageal Carcinoma	TEL	non-ALT	8.67801e-05	0.999913
									T24	Bladder	Bladder Carcinoma	TEL	non-ALT	0.00529349	0.994707
									T47D	Breast	Breast Carcinoma	TEL	non-ALT	0.000548672	0.999451
									T84	Large Intestine	Colorectal Carcinoma	TEL	non-ALT	1.91334e-05	0.999981
									T98G	Central Nervous System	Glioblastoma	TEL	non-ALT	0.902048	0.0979522
									TALL-1	Haematopoietic and Lymphoid	T Acute Lymphoblastic Leukemia	TEL	non-ALT	0.93689	0.0631096
									TCCSUP	Bladder	Bladder Carcinoma	TEL	non-ALT	0.222088	0.777912
									TE-1	Esophagus	Esophageal Carcinoma	TEL	non-ALT	0.000111625	0.999888
									TE-11	Esophagus	Esophageal Carcinoma	TEL	non-ALT	0.0241041	0.975896
									TE-12	Esophagus	Esophageal Carcinoma	TEL	non-ALT	0.0169798	0.98302
									TE-15	Esophagus	Esophageal Carcinoma	TEL	non-ALT	0.00550411	0.994496
									TE-4	Esophagus	Esophageal Carcinoma	TEL	non-ALT	5.51889e-05	0.999945
									TE-5	Esophagus	Esophageal Carcinoma	TEL	non-ALT	0.000234316	0.999766
									TE-6	Esophagus	Esophageal Carcinoma	TEL	non-ALT	0.00147347	0.998527
									TE-8	Esophagus	Esophageal Carcinoma	TEL	non-ALT	0.114857	0.885143
									TE-9	Esophagus	Esophageal Carcinoma	TEL	non-ALT	0.00874054	0.991259
									TFK-1	Biliary Tract	Biliary Tract Carcinoma	TEL	non-ALT	8.70296e-07	0.999999
									TGBC1TKB	Biliary Tract	Biliary Tract Carcinoma	TEL	non-ALT	5.0644e-05	0.999949
									TGBC24TKB	Biliary Tract	Biliary Tract Carcinoma	TEL	non-ALT	7.37368e-06	0.999993
									TK	Haematopoietic and Lymphoid	B-Cell Non-Hodgkin Lymphoma	TEL	non-ALT	0.000730997	0.999269
									TK10	Kidney	Kidney Carcinoma	TEL	non-ALT	0.0147065	0.985294
									TOV-112D	Ovary	Ovarian Carcinoma	TEL	non-ALT	0.328523	0.671477
									TOV-21G	Ovary	Ovarian Carcinoma	TEL	non-ALT	0.0860258	0.913974
									TT	Thyroid	Thyroid Gland Carcinoma	TEL	non-ALT	0.702517	0.297483
									TT2609-C02	Thyroid	Thyroid Gland Carcinoma	TEL	non-ALT	0.00168559	0.998314
									TYK-nu	Ovary	Ovarian Carcinoma	TEL	non-ALT	0.00225147	0.997749
									U-118-MG	Central Nervous System	Glioma	TEL	non-ALT	0.015405	0.984595
									U-266	Haematopoietic and Lymphoid	Plasma Cell Neoplasm	TEL	non-ALT	0.0296799	0.97032
									U-698-M	Haematopoietic and Lymphoid	B-Cell Non-Hodgkin Lymphoma	TEL	non-ALT	0.000921469	0.999079
									U031	Kidney	Kidney Carcinoma	TEL	non-ALT	0.136292	0.863708
									U251	Central Nervous System	Glioma	TEL	non-ALT	0.638478	0.361522
									UACC-257	Skin	Melanoma	TEL	non-ALT	0.0152982	0.984702
									UACC-62	Skin	Melanoma	TEL	non-ALT	0.0724152	0.927585
									UACC-812	Breast	Breast Carcinoma	TEL	non-ALT	0.000882388	0.999118
									UACC-893	Breast	Breast Carcinoma	TEL	non-ALT	0.000537434	0.999463
									UM-UC-3	Bladder	Bladder Carcinoma	TEL	non-ALT	0.127938	0.872062
									UMC-11	Lung	Carcinoid Tumour	TEL	non-ALT	0.0619269	0.938073
									UWB1.289	Ovary	Ovarian Carcinoma	TEL	non-ALT	2.52714e-05	0.999975
									VAL	Haematopoietic and Lymphoid	B-Cell Non-Hodgkin Lymphoma	TEL	non-ALT	0.00174316	0.998257
									VCaP	Prostate	Prostate Carcinoma	TEL	non-ALT	9.01156e-06	0.999991
									VMRC-MELG	Skin	Melanoma	DN	non-ALT	0.169728	0.830272
									VMRC-RCW	Kidney	Kidney Carcinoma	TEL	non-ALT	0.0228971	0.977103
									VMRC-RCZ	Kidney	Kidney Carcinoma	TEL	non-ALT	0.28684	0.71316
									WIL2-NS	Haematopoietic and Lymphoid	Non-Cancerous	TEL	non-ALT	1.34148e-06	0.999999
									WM-115	Skin	Melanoma	TEL	non-ALT	0.987551	0.0124485
									WM1552C	Skin	Melanoma	TEL	non-ALT	0.773877	0.226123
									WM278	Skin	Melanoma	TEL	non-ALT	0.0206735	0.979326
									WM35	Skin	Melanoma	TEL	non-ALT	0.1572	0.8428
									WM793B	Skin	Melanoma	TEL	non-ALT	0.108974	0.891026
									WSU-DLCL2	Haematopoietic and Lymphoid	B-Cell Non-Hodgkin Lymphoma	TEL	non-ALT	0.000184081	0.999816
									WSU-NHL	Haematopoietic and Lymphoid	B-Cell Non-Hodgkin Lymphoma	TEL	non-ALT	0.00541602	0.994584
									YAPC	Pancreas	Pancreatic Carcinoma	TEL	non-ALT	0.00148757	0.998512
									YKG-1	Central Nervous System	Glioblastoma	TEL	non-ALT	0.343084	0.656916
									YMB-1-E	Breast	Breast Carcinoma	TEL	non-ALT	0.000119717	0.99988
									YT	Haematopoietic and Lymphoid	Natural Killer Cell Lymphoblastic Leukemia Or Lymphoma	TEL	non-ALT	0.0204769	0.979523
									ZR-75-30	Breast	Breast Carcinoma	TEL	non-ALT	8.3728e-06	0.999992

## Sheet: ALT predictor(RNA)
Predicted ALT probabilty on cell lines being selected for model training (data from cross validation prediction)									Predicted ALT probabilty on rest cell lines									Predicted ALT probabilty on previously published cell line and hMSC samples											Predicted ALT probabilty on previously published liposarcoma samples											SHAP value of features from prediction model
Cell_line	Tissue	Cancer	TMM	ALT/non-ALT	Predicted ALT probability	Predicted non-ALT probability			Cell_line	Tissue	Cancer	TMM	ALT/non-ALT	Predicted ALT probability	Predicted non-ALT probability			SampleID	Sample_Name	Sample_type	Data_type	Sample_source_name	TMM	ALT/non-ALT	Predicted ALT probability	Predicted non-ALT probability			SampleID	Sample_Name	Sample_type	Data_type	Sample_source_name	TMM	ALT/non-ALT	Predicted ALT probability	Predicted non-ALT probability			Feature	shap
BEN	Lung	Non-Small Cell Lung Carcinoma	TEL	non-ALT	4.70378e-07	1			22RV1	Prostate	Prostate Carcinoma	TEL	non-ALT	0.000530088	0.99947			GSM361880	KMST6_ALT_1	Cell line	RNA	lung fibroblasts	ALT	ALT	0.0947341	0.905266			GSM363613	Liposarcoma_ALT_1	Tumor	RNA	Liposarcoma, Fresh Frozen	ALT	ALT	0.952895	0.0471053			HAUS6 (RNA)	0.140034
CAL-78	Bone	Chondrosarcoma	ALT	ALT	0.983911	0.0160893			42-MG-BA	Central Nervous System	Glioblastoma	TEL	non-ALT	0.0663878	0.933612			GSM361881	KMST6_ALT_2	Cell line	RNA	lung fibroblasts	ALT	ALT	0.0411697	0.95883			GSM363614	Liposarcoma_ALT_2_1	Tumor	RNA	Liposarcoma, Fresh Frozen	ALT	ALT	0.550551	0.449449			USP1 (RNA)	1.46593
EBC-1	Lung	Non-Small Cell Lung Carcinoma	TEL	non-ALT	0.0315842	0.968416			451Lu	Skin	Melanoma	TEL	non-ALT	0.0121255	0.987875			GSM361882	WI38-SV40_ALT_1	Cell line	RNA	SV40 immortalised lung fibroblasts	ALT	ALT	0.318629	0.681371			GSM363615	Liposarcoma_ALT_2_2	Tumor	RNA	Liposarcoma, Fresh Frozen	ALT	ALT	0.662481	0.337519			REPIN1 (RNA)	0.760897
EKVX	Lung	Non-Small Cell Lung Carcinoma	TEL	non-ALT	0.0030763	0.996924			5637	Bladder	Bladder Carcinoma	TEL	non-ALT	0.191103	0.808897			GSM361883	WI38-SV40_ALT_2	Cell line	RNA	SV40 immortalised lung fibroblasts	ALT	ALT	0.591713	0.408287			GSM363616	Liposarcoma_ALT_3	Tumor	RNA	Liposarcoma, Fresh Frozen	ALT	ALT	0.862964	0.137036			HOXA7 (RNA)	0.792144
EMC-BAC-1	Lung	Non-Small Cell Lung Carcinoma	ALT	ALT	0.919713	0.0802875			639-V	Bladder	Bladder Carcinoma	TEL	non-ALT	0.00579221	0.994208			GSM361884	SKLU_ALT_1	Cell line	RNA	lung adenocarcinoma	ALT	ALT	0.0770549	0.922945			GSM363617	Liposarcoma_ALT_4	Tumor	RNA	Liposarcoma, Fresh Frozen	ALT	ALT	0.677932	0.322068			TERT (RNA)	2.64883
EMC-BAC-2	Lung	Non-Small Cell Lung Carcinoma	TEL	non-ALT	0.0549905	0.945009			647-V	Bladder	Bladder Carcinoma	TEL	non-ALT	0.0194459	0.980554			GSM361885	SKLU_ALT_2	Cell line	RNA	lung adenocarcinoma	ALT	ALT	0.393525	0.606475			GSM363618	Liposarcoma_ALT_5	Tumor	RNA	Liposarcoma, Fresh Frozen	ALT	ALT	0.00992162	0.990078
ES6	Bone	Ewing Sarcoma	TEL	non-ALT	0.0908896	0.90911			697	Haematopoietic and Lymphoid	B Acute Lymphoblastic Leukemia	TEL	non-ALT	1.75308e-05	0.999982			GSM361886	SUSM1_ALT_1	Cell line	RNA	liver fibroblasts	ALT	ALT	0.10393	0.89607			GSM363619	Liposarcoma_ALT_6	Tumor	RNA	Liposarcoma, Fresh Frozen	ALT	ALT	2.13814e-05	0.999979
ES8	Bone	Ewing Sarcoma	TEL	non-ALT	0.128155	0.871845			769-P	Kidney	Kidney Carcinoma	TEL	non-ALT	8.91485e-05	0.999911			GSM361887	SUSM1_ALT_2	Cell line	RNA	liver fibroblasts	ALT	ALT	0.0723643	0.927636			GSM363620	Liposarcoma_ALT_7	Tumor	RNA	Liposarcoma, Fresh Frozen	ALT	ALT	0.000828246	0.999172
EW-18	Bone	Ewing Sarcoma	TEL	non-ALT	0.00553209	0.994468			786-0	Kidney	Kidney Carcinoma	TEL	non-ALT	0.0136758	0.986324			GSM361888	A2780_telomerase_1	Cell line	RNA	ovarian carcinoma	TEL	non-ALT	8.74946e-06	0.999991			GSM363621	Liposarcoma_ALT_8	Tumor	RNA	Liposarcoma, Fresh Frozen	ALT	ALT	0.034462	0.965538
GOTO	Peripheral Nervous System	Neuroblastoma	TEL	non-ALT	0.0202536	0.979746			8-MG-BA	Central Nervous System	Glioblastoma	TEL	non-ALT	0.00233535	0.997665			GSM361889	A2780_telomerase_2	Cell line	RNA	ovarian carcinoma	TEL	non-ALT	7.11417e-06	0.999993			GSM363622	Liposarcoma_ALT_9	Tumor	RNA	Liposarcoma, Fresh Frozen	ALT	ALT	0.0140573	0.985943
HARA	Lung	Non-Small Cell Lung Carcinoma	TEL	non-ALT	0.270562	0.729438			8305C	Thyroid	Thyroid Gland Carcinoma	TEL	non-ALT	0.00509053	0.994909			GSM361890	5637_telomerase_1	Cell line	RNA	Bladder Carcinoma	TEL	non-ALT	0.00117706	0.998823			GSM363623	Liposarcoma_telomerase_1	Tumor	RNA	Liposarcoma, Fresh Frozen	non-ALT	TEL	5.7329e-07	0.999999
HCC-827	Lung	Non-Small Cell Lung Carcinoma	TEL	non-ALT	0.00388659	0.996113			8505C	Thyroid	Thyroid Gland Carcinoma	TEL	non-ALT	0.0217284	0.978272			GSM361891	5637_telomerase_2	Cell line	RNA	Bladder Carcinoma	TEL	non-ALT	0.000806854	0.999193			GSM363624	Liposarcoma_telomerase_2	Tumor	RNA	Liposarcoma, Fresh Frozen	non-ALT	TEL	1.5267e-05	0.999985
HuO9	Bone	Osteosarcoma	ALT	ALT	0.999033	0.000966523			A101D	Skin	Melanoma	TEL	non-ALT	2.6821e-05	0.999973			GSM361892	C33A_telomerase_1	Cell line	RNA	cervical carcinoma	TEL	non-ALT	1.34673e-06	0.999999			GSM363625	Liposarcoma_telomerase_3	Tumor	RNA	Liposarcoma, Fresh Frozen	non-ALT	TEL	0.000156447	0.999844
IA-LM	Lung	Non-Small Cell Lung Carcinoma	TEL	non-ALT	0.305148	0.694852			A172	Central Nervous System	Glioblastoma	TEL	non-ALT	0.00954021	0.99046			GSM361893	C33A_telomerase_2	Cell line	RNA	cervical carcinoma	TEL	non-ALT	1.04158e-06	0.999999			GSM363626	Liposarcoma_telomerase_4	Tumor	RNA	Liposarcoma, Fresh Frozen	non-ALT	TEL	0.00010186	0.999898
K052	Haematopoietic and Lymphoid	Acute Myeloid Leukemia	TEL	non-ALT	0.0258229	0.974177			A2058	Skin	Melanoma	TEL	non-ALT	0.000101508	0.999898			GSM361894	HT1080_telomerase_1	Cell line	RNA	fibrosarcoma	TEL	non-ALT	3.49619e-06	0.999997			GSM363627	Liposarcoma_telomerase_5	Tumor	RNA	Liposarcoma, Fresh Frozen	non-ALT	TEL	0.0023719	0.997628
KNS-62	Lung	Non-Small Cell Lung Carcinoma	TEL	non-ALT	0.00113072	0.998869			A253	Head and Neck	Head And Neck Carcinoma	TEL	non-ALT	0.388264	0.611736			GSM361895	HT1080_telomerase_2	Cell line	RNA	fibrosarcoma	TEL	non-ALT	4.76052e-06	0.999995			GSM363628	Liposarcoma_telomerase_6	Tumor	RNA	Liposarcoma, Fresh Frozen	non-ALT	TEL	4.95465e-05	0.99995
LCLC-103H	Lung	Non-Small Cell Lung Carcinoma	TEL	non-ALT	2.41822e-05	0.999976			A2780	Ovary	Ovarian Carcinoma	TEL	non-ALT	0.000185475	0.999815			GSM361896	hMSC_1_1 I	Cell line	RNA	Bone marrow aspirate purified hMSCs	DN	non-ALT	0.00136775	0.998632			GSM363629	Liposarcoma_telomerase_7	Tumor	RNA	Liposarcoma, Fresh Frozen	non-ALT	TEL	9.91016e-06	0.99999
LCLC-97TM1	Lung	Non-Small Cell Lung Carcinoma	TEL	non-ALT	9.55419e-05	0.999904			A3-KAW	Haematopoietic and Lymphoid	B-Cell Non-Hodgkin Lymphoma	TEL	non-ALT	8.27353e-07	0.999999			GSM361897	hMSC_1_2 I	Cell line	RNA	Bone marrow aspirate purified hMSCs	DN	non-ALT	0.00141248	0.998588			GSM363630	Liposarcoma_telomerase_8	Tumor	RNA	Liposarcoma, Fresh Frozen	non-ALT	TEL	0.00188456	0.998115
LK-2	Lung	Non-Small Cell Lung Carcinoma	TEL	non-ALT	0.0903274	0.909673			A375	Skin	Melanoma	TEL	non-ALT	0.0009251	0.999075			GSM361898	hMSC_2_1 I	Cell line	RNA	Bone marrow aspirate purified hMSCs	DN	non-ALT	0.00430051	0.995699
LXF-289	Lung	Non-Small Cell Lung Carcinoma	TEL	non-ALT	0.00688735	0.993113			A388	Skin	Skin Squamous Cell Carcinoma	TEL	non-ALT	0.00144937	0.998551			GSM361899	hMSC_2_2 I	Cell line	RNA	Bone marrow aspirate purified hMSCs	DN	non-ALT	0.00393971	0.99606
ME-1	Haematopoietic and Lymphoid	Acute Myeloid Leukemia	TEL	non-ALT	0.000142974	0.999857			A4-Fuk	Haematopoietic and Lymphoid	B Acute Lymphoblastic Leukemia	TEL	non-ALT	4.8233e-05	0.999952			GSM361900	hMSC_3_1 I	Cell line	RNA	Bone marrow aspirate purified hMSCs	DN	non-ALT	0.00427799	0.995722
MFE-280	Endometrium	Endometrial Carcinoma	TEL	non-ALT	0.380303	0.619697			A431	Skin	Skin Squamous Cell Carcinoma	TEL	non-ALT	0.0388773	0.961123			GSM361901	hMSC_3_2 I	Cell line	RNA	Bone marrow aspirate purified hMSCs	DN	non-ALT	0.00359143	0.996409
MG-63	Bone	Osteosarcoma	TEL	non-ALT	0.0130928	0.986907			A498	Kidney	Kidney Carcinoma	TEL	non-ALT	0.0398388	0.960161			GSM361902	hMSC_4_1 I	Cell line	RNA	Bone marrow aspirate purified hMSCs	DN	non-ALT	0.00278302	0.997217
MKN45	Stomach	Gastric Carcinoma	TEL	non-ALT	0.000801777	0.999198			A704	Kidney	Kidney Carcinoma	TEL	non-ALT	0.00107297	0.998927			GSM361903	hMSC_4_2 I	Cell line	RNA	Bone marrow aspirate purified hMSCs	DN	non-ALT	0.00295573	0.997044
NB69	Peripheral Nervous System	Neuroblastoma	TEL	non-ALT	1.58057e-05	0.999984			ACHN	Kidney	Kidney Carcinoma	TEL	non-ALT	0.00454287	0.995457			GSM361904	WI38_normal_1	Cell line	RNA	normal lung fibroblasts	DN	non-ALT	0.0137196	0.98628
NCI-H1781	Lung	Non-Small Cell Lung Carcinoma	TEL	non-ALT	0.00457934	0.995421			ALL-PO	Haematopoietic and Lymphoid	B Acute Lymphoblastic Leukemia	TEL	non-ALT	0.00625955	0.99374			GSM361905	WI38_normal_2	Cell line	RNA	normal lung fibroblasts	DN	non-ALT	0.00919642	0.990804
NCI-H1838	Lung	Non-Small Cell Lung Carcinoma	TEL	non-ALT	0.000856549	0.999143			ALL-SIL	Haematopoietic and Lymphoid	T Acute Lymphoblastic Leukemia	TEL	non-ALT	0.035152	0.964848			GSM361906	IMR90_normal_1	Cell line	RNA	normal lung fibroblasts	DN	non-ALT	0.00371285	0.996287
NCI-H1915	Lung	Non-Small Cell Lung Carcinoma	TEL	non-ALT	0.0585415	0.941458			AM-38	Central Nervous System	Glioblastoma	TEL	non-ALT	0.00117471	0.998825			GSM361907	IMR90_normal_2	Cell line	RNA	normal lung fibroblasts	DN	non-ALT	0.00447801	0.995522
NCI-H1993	Lung	Non-Small Cell Lung Carcinoma	TEL	non-ALT	0.000139134	0.999861			AMO-1	Haematopoietic and Lymphoid	Plasma Cell Neoplasm	TEL	non-ALT	4.2794e-07	1			GSM363605	hMSC_1_1 II	Cell line	RNA	Bone marrow aspirate purified hMSCs	DN	non-ALT	0.00828428	0.991716
NCI-H2030	Lung	Non-Small Cell Lung Carcinoma	TEL	non-ALT	0.000135081	0.999865			ASH-3	Thyroid	Thyroid Gland Carcinoma	TEL	non-ALT	0.156725	0.843275			GSM363606	hMSC_1_2 II	Cell line	RNA	Bone marrow aspirate purified hMSCs	DN	non-ALT	0.00727555	0.992724
NCI-H2135	Lung	Non-Small Cell Lung Carcinoma	TEL	non-ALT	1.54453e-06	0.999998			AsPC-1	Pancreas	Pancreatic Carcinoma	TEL	non-ALT	0.000139183	0.999861			GSM363607	hMSC_2_1 II	Cell line	RNA	Bone marrow aspirate purified hMSCs	DN	non-ALT	0.0762959	0.923704
NCI-H2172	Lung	Non-Small Cell Lung Carcinoma	TEL	non-ALT	0.0551438	0.944856			ATN-1	Haematopoietic and Lymphoid	T Acute Lymphoblastic Leukemia	TEL	non-ALT	0.00111862	0.998881			GSM363608	hMSC_2_2 II	Cell line	RNA	Bone marrow aspirate purified hMSCs	DN	non-ALT	0.069854	0.930146
NCI-H2347	Lung	Non-Small Cell Lung Carcinoma	TEL	non-ALT	0.00730511	0.992695			AU565	Breast	Breast Carcinoma	TEL	non-ALT	0.00371376	0.996286			GSM363609	hMSC_3_1 II	Cell line	RNA	Bone marrow aspirate purified hMSCs	DN	non-ALT	0.0470746	0.952925
NCI-H2405	Lung	Non-Small Cell Lung Carcinoma	TEL	non-ALT	0.00528452	0.994715			B-CPAP	Thyroid	Thyroid Gland Carcinoma	TEL	non-ALT	0.00117533	0.998825			GSM363610	hMSC_3_2 II	Cell line	RNA	Bone marrow aspirate purified hMSCs	DN	non-ALT	0.0353575	0.964643
NCI-H3122	Lung	Non-Small Cell Lung Carcinoma	TEL	non-ALT	0.000353023	0.999647			BALL-1	Haematopoietic and Lymphoid	B Acute Lymphoblastic Leukemia	TEL	non-ALT	1.84473e-05	0.999982			GSM363611	hMSC_4_1 II	Cell line	RNA	Bone marrow aspirate purified hMSCs	DN	non-ALT	0.0047621	0.995238
NCI-H650	Lung	Non-Small Cell Lung Carcinoma	TEL	non-ALT	0.00076893	0.999231			BB30-HNC	Head and Neck	Head And Neck Carcinoma	TEL	non-ALT	0.0106919	0.989308			GSM363612	hMSC_4_2 II	Cell line	RNA	Bone marrow aspirate purified hMSCs	DN	non-ALT	0.00512627	0.994874
NCI-H661	Lung	Non-Small Cell Lung Carcinoma	TEL	non-ALT	0.00310286	0.996897			BB65-RCC	Kidney	Kidney Carcinoma	TEL	non-ALT	0.000389075	0.999611
NUGC-3	Stomach	Gastric Carcinoma	TEL	non-ALT	0.407175	0.592825			BC-1	Haematopoietic and Lymphoid	B-Cell Non-Hodgkin Lymphoma	TEL	non-ALT	3.15182e-08	1
OCI-AML2	Haematopoietic and Lymphoid	Acute Myeloid Leukemia	TEL	non-ALT	0.00357368	0.996426			BC-3	Haematopoietic and Lymphoid	B-Cell Non-Hodgkin Lymphoma	TEL	non-ALT	3.26525e-06	0.999997
OCI-AML5	Haematopoietic and Lymphoid	Acute Myeloid Leukemia	TEL	non-ALT	7.03104e-05	0.99993			BE-13	Haematopoietic and Lymphoid	T Acute Lymphoblastic Leukemia	TEL	non-ALT	3.08637e-05	0.999969
QIMR-WIL	Haematopoietic and Lymphoid	Acute Myeloid Leukemia	TEL	non-ALT	8.80469e-06	0.999991			Becker	Central Nervous System	Glioma	TEL	non-ALT	0.00415503	0.995845
RERF-LC-KJ	Lung	Non-Small Cell Lung Carcinoma	TEL	non-ALT	0.12311	0.87689			BFTC-905	Bladder	Bladder Carcinoma	TEL	non-ALT	0.0091734	0.990827
SK-ES-1	Bone	Ewing Sarcoma	TEL	non-ALT	0.718086	0.281914			BFTC-909	Kidney	Kidney Carcinoma	TEL	non-ALT	0.000410433	0.99959
SK-N-DZ	Peripheral Nervous System	Neuroblastoma	TEL	non-ALT	0.00543858	0.994561			BHT-101	Thyroid	Thyroid Gland Carcinoma	TEL	non-ALT	3.53617e-06	0.999996
SKM-1	Haematopoietic and Lymphoid	Acute Myeloid Leukemia	TEL	non-ALT	0.00610116	0.993899			BHY	Head and Neck	Head And Neck Carcinoma	TEL	non-ALT	2.01857e-05	0.99998
SNU-16	Stomach	Gastric Carcinoma	TEL	non-ALT	0.000228406	0.999772			BICR22	Head and Neck	Head And Neck Carcinoma	TEL	non-ALT	0.234628	0.765372
TE-441-T	Soft Tissue	Rhabdomyosarcoma	TEL	non-ALT	0.0165837	0.983416			BICR31	Head and Neck	Head And Neck Carcinoma	TEL	non-ALT	0.00856266	0.991437
23132-87	Stomach	Gastric Carcinoma	TEL	non-ALT	0.264325	0.735675			BICR78	Head and Neck	Head And Neck Carcinoma	TEL	non-ALT	0.0982642	0.901736
A673	Bone	Ewing Sarcoma	TEL	non-ALT	0.00500846	0.994992			BL-41	Haematopoietic and Lymphoid	Burkitt Lymphoma	TEL	non-ALT	8.05339e-05	0.999919
ABC-1	Lung	Non-Small Cell Lung Carcinoma	TEL	non-ALT	0.0236156	0.976384			BONNA-12	Haematopoietic and Lymphoid	Hairy Cell Leukemia	TEL	non-ALT	0.546859	0.453141
AGS	Stomach	Gastric Carcinoma	TEL	non-ALT	0.00998286	0.990017			BPH-1	Prostate	Non-Cancerous	TEL	non-ALT	0.943482	0.0565182
CS1	Bone	Chondrosarcoma	TEL	non-ALT	0.370127	0.629873			BT-20	Breast	Breast Carcinoma	TEL	non-ALT	0.45904	0.54096
ECC10	Stomach	Gastric Carcinoma	TEL	non-ALT	0.00389742	0.996103			BT-474	Breast	Breast Carcinoma	TEL	non-ALT	0.000990513	0.999009
ES4	Bone	Ewing Sarcoma	TEL	non-ALT	0.00691377	0.993086			BT-483	Breast	Breast Carcinoma	TEL	non-ALT	4.03101e-05	0.99996
ES7	Bone	Ewing Sarcoma	TEL	non-ALT	0.0244621	0.975538			BT-549	Breast	Breast Carcinoma	TEL	non-ALT	0.896871	0.103129
EW-12	Bone	Ewing Sarcoma	TEL	non-ALT	0.192961	0.807039			BV-173	Haematopoietic and Lymphoid	Chronic Myelogenous Leukemia	TEL	non-ALT	2.65775e-05	0.999973
GI-ME-N	Peripheral Nervous System	Neuroblastoma	TEL	non-ALT	6.33037e-06	0.999994			BxPC-3	Pancreas	Pancreatic Carcinoma	TEL	non-ALT	0.002652	0.997348
HCC-78	Lung	Non-Small Cell Lung Carcinoma	TEL	non-ALT	8.64143e-05	0.999914			C-33-A	Cervix	Cervical Carcinoma	TEL	non-ALT	0.00259304	0.997407
HL-60	Haematopoietic and Lymphoid	Acute Myeloid Leukemia	TEL	non-ALT	0.000425833	0.999574			C-4-I	Cervix	Cervical Carcinoma	TEL	non-ALT	0.00900861	0.990991
Hs-746T	Stomach	Gastric Carcinoma	ALT	ALT	0.998569	0.00143129			C2BBe1	Large Intestine	Colorectal Carcinoma	TEL	non-ALT	0.00870025	0.9913
IM-95	Stomach	Gastric Carcinoma	TEL	non-ALT	9.0374e-05	0.99991			C32	Skin	Melanoma	TEL	non-ALT	0.00956675	0.990433
KELLY	Peripheral Nervous System	Neuroblastoma	TEL	non-ALT	0.000337591	0.999662			C3A	Liver	Hepatoblastoma	TEL	non-ALT	0.00208891	0.997911
KLE	Endometrium	Endometrial Carcinoma	TEL	non-ALT	0.000967301	0.999033			Ca-Ski	Cervix	Cervical Carcinoma	TEL	non-ALT	0.463483	0.536517
KY821	Haematopoietic and Lymphoid	Acute Myeloid Leukemia	TEL	non-ALT	0.000126011	0.999874			CA46	Haematopoietic and Lymphoid	Burkitt Lymphoma	TEL	non-ALT	0.000169338	0.999831
LC-2-ad	Lung	Non-Small Cell Lung Carcinoma	TEL	non-ALT	9.18591e-05	0.999908			Ca9-22	Head and Neck	Head And Neck Carcinoma	TEL	non-ALT	0.001103	0.998897
MC-IXC	Bone	Ewing Sarcoma	DN	non-ALT	0.669833	0.330167			CAKI-1	Kidney	Kidney Carcinoma	TEL	non-ALT	0.000162509	0.999837
MHH-ES-1	Bone	Ewing Sarcoma	TEL	non-ALT	0.00112733	0.998873			CAL-120	Breast	Breast Carcinoma	TEL	non-ALT	0.680432	0.319568
MKN7	Stomach	Gastric Carcinoma	TEL	non-ALT	0.0686965	0.931303			CAL-148	Breast	Breast Carcinoma	TEL	non-ALT	0.000106485	0.999894
NB13	Peripheral Nervous System	Neuroblastoma	TEL	non-ALT	0.0344367	0.965563			CAL-27	Head and Neck	Head And Neck Carcinoma	TEL	non-ALT	0.0148011	0.985199
NB14	Peripheral Nervous System	Neuroblastoma	TEL	non-ALT	0.000271734	0.999728			CAL-29	Bladder	Bladder Carcinoma	TEL	non-ALT	0.0238778	0.976122
NB17	Peripheral Nervous System	Neuroblastoma	TEL	non-ALT	0.0109705	0.98903			CAL-33	Head and Neck	Head And Neck Carcinoma	TEL	non-ALT	7.31201e-05	0.999927
NCI-H1437	Lung	Non-Small Cell Lung Carcinoma	TEL	non-ALT	7.83873e-06	0.999992			CAL-39	Vulva	Vulvar Carcinoma	TEL	non-ALT	0.117168	0.882832
NCI-H1568	Lung	Non-Small Cell Lung Carcinoma	TEL	non-ALT	0.0152904	0.98471			CAL-51	Breast	Breast Carcinoma	TEL	non-ALT	0.0727654	0.927235
NCI-H1650	Lung	Non-Small Cell Lung Carcinoma	TEL	non-ALT	0.036399	0.963601			CAL-54	Kidney	Kidney Carcinoma	TEL	non-ALT	0.000449266	0.999551
NCI-H1651	Lung	Non-Small Cell Lung Carcinoma	TEL	non-ALT	0.0231669	0.976833			CAL-62	Thyroid	Thyroid Gland Carcinoma	TEL	non-ALT	0.000118145	0.999882
NCI-H1734	Lung	Non-Small Cell Lung Carcinoma	TEL	non-ALT	0.685271	0.314729			CAMA-1	Breast	Breast Carcinoma	TEL	non-ALT	0.00548055	0.994519
NCI-H1770	Lung	Non-Small Cell Lung Carcinoma	TEL	non-ALT	0.0215273	0.978473			Caov-3	Ovary	Ovarian Carcinoma	TEL	non-ALT	0.570668	0.429332
NCI-H1792	Lung	Non-Small Cell Lung Carcinoma	TEL	non-ALT	0.000149429	0.999851			Caov-4	Ovary	Ovarian Carcinoma	TEL	non-ALT	0.00213378	0.997866
NCI-H1975	Lung	Non-Small Cell Lung Carcinoma	TEL	non-ALT	0.00144908	0.998551			CAPAN-1	Pancreas	Pancreatic Carcinoma	TEL	non-ALT	0.00144863	0.998551
NCI-H2066	Lung	Non-Small Cell Lung Carcinoma	TEL	non-ALT	0.00148929	0.998511			CAPAN-2	Pancreas	Pancreatic Carcinoma	TEL	non-ALT	0.000322126	0.999678
NCI-H2087	Lung	Non-Small Cell Lung Carcinoma	TEL	non-ALT	0.000627856	0.999372			CaR-1	Large Intestine	Colorectal Carcinoma	TEL	non-ALT	0.0209942	0.979006
NCI-H2170	Lung	Non-Small Cell Lung Carcinoma	TEL	non-ALT	1.68932e-05	0.999983			CAS-1	Central Nervous System	Glioblastoma	TEL	non-ALT	0.000768507	0.999231
NCI-H358	Lung	Non-Small Cell Lung Carcinoma	TEL	non-ALT	0.00716419	0.992836			CCK-81	Large Intestine	Colorectal Carcinoma	TEL	non-ALT	0.00177499	0.998225
NCI-H441	Lung	Non-Small Cell Lung Carcinoma	TEL	non-ALT	0.00190731	0.998093			CCRF-CEM	Haematopoietic and Lymphoid	T Acute Lymphoblastic Leukemia	TEL	non-ALT	0.000192495	0.999808
OCI-M1	Haematopoietic and Lymphoid	Acute Myeloid Leukemia	TEL	non-ALT	0.00948299	0.990517			CFPAC-1	Pancreas	Pancreatic Carcinoma	TEL	non-ALT	0.00218553	0.997814
P31-FUJ	Haematopoietic and Lymphoid	Acute Myeloid Leukemia	ALT	ALT	0.998617	0.00138337			CGTH-W-1	Thyroid	Thyroid Gland Carcinoma	TEL	non-ALT	0.0302671	0.969733
PC-14	Lung	Non-Small Cell Lung Carcinoma	TEL	non-ALT	0.0114362	0.988564			ChaGo-K-1	Lung	Bronchogenic Carcinoma	TEL	non-ALT	0.0682773	0.931723
RD	Soft Tissue	Rhabdomyosarcoma	TEL	non-ALT	0.0202974	0.979703			CHL-1	Skin	Melanoma	TEL	non-ALT	0.00302929	0.996971
RERF-GC-1B	Stomach	Gastric Carcinoma	TEL	non-ALT	0.00220688	0.997793			CL-11	Large Intestine	Colorectal Carcinoma	TEL	non-ALT	0.000410686	0.999589
SK-N-AS	Peripheral Nervous System	Neuroblastoma	TEL	non-ALT	0.000161506	0.999838			CML-T1	Haematopoietic and Lymphoid	Chronic Myelogenous Leukemia	TEL	non-ALT	0.00077546	0.999225
SNU-5	Stomach	Gastric Carcinoma	TEL	non-ALT	0.0299533	0.970047			COLO-205	Large Intestine	Colorectal Carcinoma	TEL	non-ALT	0.060275	0.939725
TMK-1	Stomach	Gastric Carcinoma	TEL	non-ALT	0.003216	0.996784			COLO-320-HSR	Large Intestine	Colorectal Carcinoma	TEL	non-ALT	0.000294924	0.999705
U-2-OS	Bone	Osteosarcoma	ALT	ALT	0.774805	0.225195			COLO-668	Lung	Small Cell Lung Carcinoma	TEL	non-ALT	0.0286215	0.971378
U-CH2	Bone	Chordoma	ALT	ALT	0.871578	0.128422			COLO-678	Large Intestine	Colorectal Carcinoma	TEL	non-ALT	0.264154	0.735846
AN3-CA	Endometrium	Endometrial Carcinoma	TEL	non-ALT	0.00153845	0.998462			COLO-679	Skin	Melanoma	TEL	non-ALT	0.000234512	0.999765
BE2-M17	Peripheral Nervous System	Neuroblastoma	TEL	non-ALT	2.67793e-05	0.999973			COLO-680N	Esophagus	Esophageal Carcinoma	TEL	non-ALT	0.00273157	0.997268
CHSA0011	Bone	Chondrosarcoma	TEL	non-ALT	0.00255072	0.997449			COLO-783	Skin	Melanoma	TEL	non-ALT	0.00606488	0.993935
COR-L105	Lung	Non-Small Cell Lung Carcinoma	TEL	non-ALT	0.000744131	0.999256			COLO-800	Skin	Melanoma	DN	non-ALT	0.00409924	0.995901
COR-L23	Lung	Non-Small Cell Lung Carcinoma	TEL	non-ALT	2.82185e-05	0.999972			COLO-824	Breast	Breast Carcinoma	TEL	non-ALT	0.00815264	0.991847
ES1	Bone	Ewing Sarcoma	TEL	non-ALT	0.00542472	0.994575			COLO-829	Skin	Melanoma	TEL	non-ALT	0.00340833	0.996592
ES5	Bone	Ewing Sarcoma	ALT	ALT	0.641854	0.358146			COR-L279	Lung	Small Cell Lung Carcinoma	TEL	non-ALT	0.00443733	0.995563
EW-13	Bone	Ewing Sarcoma	TEL	non-ALT	0.116679	0.883321			COR-L303	Lung	Small Cell Lung Carcinoma	TEL	non-ALT	0.00355247	0.996448
FU97	Stomach	Gastric Carcinoma	TEL	non-ALT	4.77535e-05	0.999952			COR-L311	Lung	Small Cell Lung Carcinoma	TEL	non-ALT	6.94112e-05	0.999931
HCC-366	Lung	Non-Small Cell Lung Carcinoma	TEL	non-ALT	0.0287846	0.971215			COR-L32	Lung	Lung Squamous Cell Carcinoma	TEL	non-ALT	0.000731948	0.999268
HEC-1	Endometrium	Endometrial Carcinoma	TEL	non-ALT	0.0580136	0.941986			COR-L321	Lung	Lung Carcinoma Type Not Specified	TEL	non-ALT	0.040816	0.959184
HOP-62	Lung	Non-Small Cell Lung Carcinoma	TEL	non-ALT	0.00150431	0.998496			COR-L88	Lung	Small Cell Lung Carcinoma	TEL	non-ALT	0.0363914	0.963609
HOP-92	Lung	Non-Small Cell Lung Carcinoma	DN	non-ALT	0.00136376	0.998636			COR-L95	Lung	Small Cell Lung Carcinoma	TEL	non-ALT	0.000116257	0.999884
Hs-729-T	Soft Tissue	Rhabdomyosarcoma	ALT	ALT	0.838145	0.161855			CP50-MEL-B	Skin	Melanoma	TEL	non-ALT	0.000130996	0.999869
IMR-5	Peripheral Nervous System	Neuroblastoma	TEL	non-ALT	0.0141037	0.985896			CP66-MEL	Skin	Melanoma	TEL	non-ALT	3.51793e-05	0.999965
KASUMI-1	Haematopoietic and Lymphoid	Acute Myeloid Leukemia	TEL	non-ALT	0.00216403	0.997836			CPC-N	Lung	Small Cell Lung Carcinoma	TEL	non-ALT	0.0140852	0.985915
KMOE-2	Haematopoietic and Lymphoid	Acute Myeloid Leukemia	TEL	non-ALT	0.0674217	0.932578			CRO-AP2	Haematopoietic and Lymphoid	B-Cell Non-Hodgkin Lymphoma	TEL	non-ALT	3.69885e-06	0.999996
KP-N-RT-BM-1	Peripheral Nervous System	Neuroblastoma	TEL	non-ALT	8.6126e-05	0.999914			CTB-1	Haematopoietic and Lymphoid	B-Cell Non-Hodgkin Lymphoma	TEL	non-ALT	3.71908e-05	0.999963
KYM-1	Soft Tissue	Rhabdomyosarcoma	TEL	non-ALT	0.00209733	0.997903			CTV-1	Haematopoietic and Lymphoid	T Acute Lymphoblastic Leukemia	TEL	non-ALT	0.594226	0.405774
LAN-6	Peripheral Nervous System	Neuroblastoma	DN	non-ALT	0.626785	0.373215			CW-2	Large Intestine	Colorectal Carcinoma	TEL	non-ALT	0.000355072	0.999645
LOU-NH91	Lung	Non-Small Cell Lung Carcinoma	TEL	non-ALT	0.00131365	0.998686			D-247MG	Central Nervous System	Glioblastoma	TEL	non-ALT	0.0213133	0.978687
MFE-319	Endometrium	Endometrial Carcinoma	TEL	non-ALT	0.0153976	0.984602			D-263MG	Central Nervous System	Glioblastoma	TEL	non-ALT	0.00263206	0.997368
MHH-NB-11	Peripheral Nervous System	Neuroblastoma	TEL	non-ALT	0.000105524	0.999894			D-283MED	Central Nervous System	Medulloblastoma	TEL	non-ALT	0.00676119	0.993239
NB10	Peripheral Nervous System	Neuroblastoma	TEL	non-ALT	0.0139182	0.986082			D-336MG	Central Nervous System	Glioblastoma	TEL	non-ALT	0.00389847	0.996102
NB12	Peripheral Nervous System	Neuroblastoma	TEL	non-ALT	0.000874936	0.999125			D-392MG	Central Nervous System	Glioblastoma	TEL	non-ALT	0.226269	0.773731
NB4	Haematopoietic and Lymphoid	Acute Myeloid Leukemia	TEL	non-ALT	5.37181e-05	0.999946			D-423MG	Central Nervous System	Glioblastoma	TEL	non-ALT	9.12963e-05	0.999909
NCI-H1155	Lung	Non-Small Cell Lung Carcinoma	TEL	non-ALT	0.889864	0.110136			D-502MG	Central Nervous System	Glioblastoma	TEL	non-ALT	0.000246335	0.999754
NCI-H1355	Lung	Non-Small Cell Lung Carcinoma	TEL	non-ALT	0.00793124	0.992069			D-542MG	Central Nervous System	Glioblastoma	TEL	non-ALT	0.0526362	0.947364
NCI-H1563	Lung	Non-Small Cell Lung Carcinoma	TEL	non-ALT	0.286778	0.713222			D-566MG	Central Nervous System	Glioblastoma	TEL	non-ALT	0.000425166	0.999575
NCI-H1573	Lung	Non-Small Cell Lung Carcinoma	TEL	non-ALT	0.00120714	0.998793			DAN-G	Pancreas	Pancreatic Carcinoma	TEL	non-ALT	0.000117466	0.999883
NCI-H1648	Lung	Non-Small Cell Lung Carcinoma	TEL	non-ALT	0.015625	0.984375			Daoy	Central Nervous System	Medulloblastoma	TEL	non-ALT	0.00198558	0.998014
NCI-H1693	Lung	Non-Small Cell Lung Carcinoma	TEL	non-ALT	0.132314	0.867686			Daudi	Haematopoietic and Lymphoid	Burkitt Lymphoma	TEL	non-ALT	0.00375307	0.996247
NCI-H2023	Lung	Non-Small Cell Lung Carcinoma	TEL	non-ALT	0.00147651	0.998523			DB	Haematopoietic and Lymphoid	B-Cell Non-Hodgkin Lymphoma	TEL	non-ALT	0.00213897	0.997861
NCI-H596	Lung	Non-Small Cell Lung Carcinoma	TEL	non-ALT	0.289524	0.710476			DBTRG-05MG	Central Nervous System	Glioblastoma	TEL	non-ALT	0.0290213	0.970979
NCI-H810	Lung	Non-Small Cell Lung Carcinoma	TEL	non-ALT	0.000910788	0.999089			DEL	Haematopoietic and Lymphoid	T-Cell Non-Hodgkin Lymphoma	TEL	non-ALT	0.000521087	0.999479
NCI-H838	Lung	Non-Small Cell Lung Carcinoma	TEL	non-ALT	0.0750519	0.924948			Detroit562	Head and Neck	Head And Neck Carcinoma	TEL	non-ALT	0.109245	0.890755
NUGC-4	Stomach	Gastric Carcinoma	TEL	non-ALT	0.00026332	0.999737			DG-75	Haematopoietic and Lymphoid	Burkitt Lymphoma	TEL	non-ALT	2.58503e-05	0.999974
NY	Bone	Osteosarcoma	ALT	ALT	0.988076	0.011924			DiFi	Large Intestine	Colorectal Carcinoma	TEL	non-ALT	0.00322629	0.996774
SIMA	Peripheral Nervous System	Neuroblastoma	TEL	non-ALT	1.76835e-05	0.999982			DJM-1	Skin	Skin Squamous Cell Carcinoma	TEL	non-ALT	0.0255767	0.974423
SJSA-1	Bone	Osteosarcoma	TEL	non-ALT	0.00343039	0.99657			DK-MG	Central Nervous System	Glioblastoma	TEL	non-ALT	0.0453505	0.954649
SK-N-FI	Peripheral Nervous System	Neuroblastoma	ALT	ALT	0.804333	0.195667			DMS-114	Lung	Small Cell Lung Carcinoma	TEL	non-ALT	0.016322	0.983678
SNU-1	Stomach	Gastric Carcinoma	TEL	non-ALT	0.00648661	0.993513			DMS-273	Lung	Small Cell Lung Carcinoma	TEL	non-ALT	0.398749	0.601251
STS-0421	Stomach	Gastric Carcinoma	TEL	non-ALT	0.085816	0.914184			DMS-53	Lung	Small Cell Lung Carcinoma	TEL	non-ALT	2.75556e-06	0.999997
SW1573	Lung	Non-Small Cell Lung Carcinoma	TEL	non-ALT	0.0109956	0.989004			DMS-79	Lung	Small Cell Lung Carcinoma	TEL	non-ALT	0.384492	0.615508
TGBC11TKB	Stomach	Gastric Carcinoma	TEL	non-ALT	0.0070597	0.99294			DND-41	Haematopoietic and Lymphoid	T Acute Lymphoblastic Leukemia	TEL	non-ALT	0.00552264	0.994477
TGW	Peripheral Nervous System	Neuroblastoma	TEL	non-ALT	0.000194056	0.999806			DOHH-2	Haematopoietic and Lymphoid	B-Cell Non-Hodgkin Lymphoma	TEL	non-ALT	0.00010476	0.999895
TUR	Haematopoietic and Lymphoid	Acute Myeloid Leukemia	TEL	non-ALT	0.000252241	0.999748			DOK	Head and Neck	Head And Neck Carcinoma	TEL	non-ALT	0.00415933	0.995841
A204	Soft Tissue	Rhabdomyosarcoma	TEL	non-ALT	0.00620353	0.993796			DoTc2-4510	Cervix	Cervical Carcinoma	TEL	non-ALT	0.266337	0.733663
CAL-12T	Lung	Non-Small Cell Lung Carcinoma	TEL	non-ALT	0.0144754	0.985525			DOV13	Ovary	Ovarian Carcinoma	TEL	non-ALT	0.00321256	0.996787
Calu-3	Lung	Non-Small Cell Lung Carcinoma	TEL	non-ALT	0.00295973	0.99704			DSH1	Bladder	Bladder Carcinoma	TEL	non-ALT	0.00554845	0.994452
CHP-126	Peripheral Nervous System	Neuroblastoma	TEL	non-ALT	0.00342212	0.996578			DU-145	Prostate	Prostate Carcinoma	TEL	non-ALT	0.000264406	0.999736
CHP-212	Peripheral Nervous System	Neuroblastoma	TEL	non-ALT	0.000156068	0.999844			DU-4475	Breast	Breast Carcinoma	TEL	non-ALT	0.255174	0.744826
CHSA0108	Bone	Chondrosarcoma	TEL	non-ALT	0.546683	0.453317			EB-3	Haematopoietic and Lymphoid	Burkitt Lymphoma	TEL	non-ALT	0.00702324	0.992977
CHSA8926	Bone	Chondrosarcoma	TEL	non-ALT	0.0345035	0.965497			EB2	Haematopoietic and Lymphoid	Burkitt Lymphoma	TEL	non-ALT	0.982212	0.0177882
COLO-684	Endometrium	Endometrial Carcinoma	TEL	non-ALT	0.00371748	0.996283			EC-GI-10	Esophagus	Esophageal Carcinoma	TEL	non-ALT	0.000985748	0.999014
EW-16	Bone	Ewing Sarcoma	TEL	non-ALT	0.23326	0.76674			EFM-19	Breast	Breast Carcinoma	TEL	non-ALT	0.00901142	0.990989
EW-24	Bone	Ewing Sarcoma	DN	non-ALT	0.0719976	0.928002			EFM-192A	Breast	Breast Carcinoma	TEL	non-ALT	7.56267e-05	0.999924
EW-3	Bone	Ewing Sarcoma	TEL	non-ALT	0.135709	0.864291			EFO-21	Ovary	Ovarian Carcinoma	TEL	non-ALT	0.0192928	0.980707
EW-7	Bone	Ewing Sarcoma	TEL	non-ALT	0.0496068	0.950393			EFO-27	Ovary	Ovarian Carcinoma	TEL	non-ALT	0.00540626	0.994594
GCIY	Stomach	Gastric Carcinoma	TEL	non-ALT	4.67774e-05	0.999953			EJM	Haematopoietic and Lymphoid	Plasma Cell Neoplasm	TEL	non-ALT	6.66819e-05	0.999933
GDM-1	Haematopoietic and Lymphoid	Acute Myeloid Leukemia	TEL	non-ALT	0.606392	0.393608			EM-2	Haematopoietic and Lymphoid	Chronic Myelogenous Leukemia	TEL	non-ALT	0.000121519	0.999878
H-EMC-SS	Bone	Chondrosarcoma	TEL	non-ALT	0.555659	0.444341			EoL-1-cell	Haematopoietic and Lymphoid	Myeloproliferative Neoplasm	TEL	non-ALT	0.000310576	0.999689
HEL	Haematopoietic and Lymphoid	Acute Myeloid Leukemia	TEL	non-ALT	0.0171444	0.982856			EPLC-272H	Lung	Lung Mucoepidermoid Carcinoma	TEL	non-ALT	0.99596	0.00403968
KATOIII	Stomach	Gastric Carcinoma	TEL	non-ALT	0.00196752	0.998032			ES-2	Ovary	Ovarian Carcinoma	TEL	non-ALT	0.000819423	0.999181
KP-N-YS	Peripheral Nervous System	Neuroblastoma	TEL	non-ALT	0.00957126	0.990429			ESO26	Esophagus	Esophageal Carcinoma	TEL	non-ALT	0.00260369	0.997396
LC-1-sq	Lung	Non-Small Cell Lung Carcinoma	TEL	non-ALT	0.157137	0.842863			ESO51	Esophagus	Esophageal Carcinoma	TEL	non-ALT	0.0731832	0.926817
ML-2	Haematopoietic and Lymphoid	Acute Myeloid Leukemia	TEL	non-ALT	0.0103563	0.989644			ESS-1	Soft Tissue	Other Soft Tissue Sarcomas	TEL	non-ALT	0.115355	0.884645
MOLM-13	Haematopoietic and Lymphoid	Acute Myeloid Leukemia	TEL	non-ALT	0.00432093	0.995679			ETK-1	Biliary Tract	Biliary Tract Carcinoma	TEL	non-ALT	0.000195772	0.999804
MOLM-16	Haematopoietic and Lymphoid	Acute Myeloid Leukemia	TEL	non-ALT	8.83921e-05	0.999912			EVSA-T	Breast	Breast Carcinoma	TEL	non-ALT	0.0015211	0.998479
MONO-MAC-6	Haematopoietic and Lymphoid	Acute Myeloid Leukemia	TEL	non-ALT	0.124059	0.875941			FADU	Head and Neck	Head And Neck Carcinoma	TEL	non-ALT	0.308813	0.691187
NB6	Peripheral Nervous System	Neuroblastoma	TEL	non-ALT	0.000750715	0.999249			Farage	Haematopoietic and Lymphoid	B-Cell Non-Hodgkin Lymphoma	TEL	non-ALT	0.0202618	0.979738
NCI-H1299	Lung	Non-Small Cell Lung Carcinoma	TEL	non-ALT	0.00223311	0.997767			FLO-1	Esophagus	Esophageal Carcinoma	TEL	non-ALT	0.000267406	0.999733
NCI-H1435	Lung	Non-Small Cell Lung Carcinoma	TEL	non-ALT	0.00048365	0.999516			FTC-133	Thyroid	Thyroid Gland Carcinoma	TEL	non-ALT	0.00104099	0.998959
NCI-H1666	Lung	Non-Small Cell Lung Carcinoma	TEL	non-ALT	0.00185238	0.998148			FU-OV-1	Ovary	Ovarian Carcinoma	TEL	non-ALT	0.0662286	0.933771
NCI-H1755	Lung	Non-Small Cell Lung Carcinoma	TEL	non-ALT	0.00823034	0.99177			G-361	Skin	Melanoma	TEL	non-ALT	0.00330302	0.996697
NCI-H2009	Lung	Non-Small Cell Lung Carcinoma	TEL	non-ALT	0.0015509	0.998449			G-401	Other tissue	Rhabdoid Tumour Of The Kidney	TEL	non-ALT	0.0565261	0.943474
NCI-H2122	Lung	Non-Small Cell Lung Carcinoma	TEL	non-ALT	0.000222258	0.999778			G-402	Soft Tissue	Gastrointestinal Stromal Tumor	TEL	non-ALT	0.00266286	0.997337
NCI-H2228	Lung	Non-Small Cell Lung Carcinoma	TEL	non-ALT	0.0433969	0.956603			G-MEL	Skin	Melanoma	TEL	non-ALT	1.65051e-08	1
NCI-H2444	Lung	Non-Small Cell Lung Carcinoma	TEL	non-ALT	0.0074116	0.992588			GA-10	Haematopoietic and Lymphoid	Burkitt Lymphoma	TEL	non-ALT	0.000768717	0.999231
NCI-H322M	Lung	Non-Small Cell Lung Carcinoma	TEL	non-ALT	0.154737	0.845263			GAK	Skin	Melanoma	TEL	non-ALT	8.17757e-05	0.999918
NCI-H460	Lung	Non-Small Cell Lung Carcinoma	TEL	non-ALT	0.000375205	0.999625			GAMG	Central Nervous System	Glioblastoma	TEL	non-ALT	0.00734274	0.992657
NCI-H522	Lung	Non-Small Cell Lung Carcinoma	TEL	non-ALT	0.0323669	0.967633			GB-1	Central Nervous System	Glioblastoma	TEL	non-ALT	0.139894	0.860106
NCI-N87	Stomach	Gastric Carcinoma	TEL	non-ALT	0.00976196	0.990238			GCT	Soft Tissue	Undifferentiated Pleomorphic Sarcoma	TEL	non-ALT	0.00142829	0.998572
NOMO-1	Haematopoietic and Lymphoid	Acute Myeloid Leukemia	TEL	non-ALT	0.00122955	0.99877			GI-1	Central Nervous System	Glioblastoma	TEL	non-ALT	0.000369582	0.99963
NOS-1	Bone	Osteosarcoma	ALT	ALT	0.9002	0.0997998			GP5d	Large Intestine	Colorectal Carcinoma	TEL	non-ALT	7.54914e-06	0.999992
OCUM-1	Stomach	Gastric Carcinoma	TEL	non-ALT	1.41936e-05	0.999986			GR-ST	Haematopoietic and Lymphoid	B Acute Lymphoblastic Leukemia	TEL	non-ALT	0.000165858	0.999834
RERF-LC-Sq1	Lung	Non-Small Cell Lung Carcinoma	TEL	non-ALT	0.998153	0.00184724			GRANTA-519	Haematopoietic and Lymphoid	B-Cell Non-Hodgkin Lymphoma	TEL	non-ALT	8.73776e-06	0.999991
RH-41	Soft Tissue	Rhabdomyosarcoma	ALT	ALT	0.974103	0.0258972			H4	Central Nervous System	Glioma	TEL	non-ALT	0.00890801	0.991092
RL95-2	Endometrium	Endometrial Carcinoma	TEL	non-ALT	0.0122629	0.987737			H9	Haematopoietic and Lymphoid	T-Cell Non-Hodgkin Lymphoma	TEL	non-ALT	0.134859	0.865141
Saos-2	Bone	Osteosarcoma	ALT	ALT	0.999904	9.64005e-05			HA7-RCC	Kidney	Kidney Carcinoma	TEL	non-ALT	0.000444069	0.999556
SIG-M5	Haematopoietic and Lymphoid	Acute Myeloid Leukemia	TEL	non-ALT	0.000587222	0.999413			HAL-01	Haematopoietic and Lymphoid	B Acute Lymphoblastic Leukemia	TEL	non-ALT	0.000501193	0.999499
SJRH30	Soft Tissue	Rhabdomyosarcoma	ALT	ALT	0.965277	0.0347226			HC-1	Haematopoietic and Lymphoid	Hairy Cell Leukemia	TEL	non-ALT	0.000182798	0.999817
SK-GT-2	Stomach	Gastric Carcinoma	TEL	non-ALT	0.0169531	0.983047			HCC-33	Lung	Small Cell Lung Carcinoma	TEL	non-ALT	0.184189	0.815811
SK-MES-1	Lung	Non-Small Cell Lung Carcinoma	TEL	non-ALT	0.0348197	0.96518			HCC1143	Breast	Breast Carcinoma	TEL	non-ALT	0.000486515	0.999513
A427	Lung	Non-Small Cell Lung Carcinoma	TEL	non-ALT	0.000575048	0.999425			HCC1187	Breast	Breast Carcinoma	TEL	non-ALT	0.00073253	0.999267
A549	Lung	Non-Small Cell Lung Carcinoma	TEL	non-ALT	0.00197229	0.998028			HCC1395	Breast	Breast Carcinoma	TEL	non-ALT	0.00424851	0.995751
CADO-ES1	Bone	Ewing Sarcoma	TEL	non-ALT	0.00138561	0.998614			HCC1419	Breast	Breast Carcinoma	TEL	non-ALT	0.123419	0.876581
CAL-72	Bone	Osteosarcoma	ALT	ALT	0.874009	0.125991			HCC1428	Breast	Breast Carcinoma	TEL	non-ALT	0.0125748	0.987425
Calu-6	Lung	Non-Small Cell Lung Carcinoma	TEL	non-ALT	0.336918	0.663082			HCC1500	Breast	Breast Carcinoma	TEL	non-ALT	0.274733	0.725267
CMK	Haematopoietic and Lymphoid	Acute Myeloid Leukemia	TEL	non-ALT	0.0183345	0.981665			HCC1569	Breast	Breast Carcinoma	TEL	non-ALT	0.012419	0.987581
ECC12	Stomach	Gastric Carcinoma	TEL	non-ALT	0.000343986	0.999656			HCC1599	Breast	Breast Carcinoma	TEL	non-ALT	0.0155545	0.984446
EN	Endometrium	Endometrial Carcinoma	ALT	ALT	0.0356086	0.964391			HCC1806	Breast	Breast Carcinoma	TEL	non-ALT	0.000233551	0.999766
G-292-Clone-A141B1	Bone	Osteosarcoma	ALT	ALT	0.998995	0.00100463			HCC1937	Breast	Breast Carcinoma	TEL	non-ALT	0.0326099	0.96739
H3255	Lung	Non-Small Cell Lung Carcinoma	TEL	non-ALT	0.0246656	0.975334			HCC1954	Breast	Breast Carcinoma	TEL	non-ALT	0.0168404	0.98316
HCC-15	Lung	Non-Small Cell Lung Carcinoma	TEL	non-ALT	0.00288714	0.997113			HCC2157	Breast	Breast Carcinoma	TEL	non-ALT	0.0116816	0.988318
HGC-27	Stomach	Gastric Carcinoma	TEL	non-ALT	0.00625577	0.993744			HCC2218	Breast	Breast Carcinoma	TEL	non-ALT	3.19083e-05	0.999968
HOS	Bone	Osteosarcoma	TEL	non-ALT	0.0136564	0.986344			HCC2998	Large Intestine	Colorectal Carcinoma	TEL	non-ALT	0.000185643	0.999814
HSC-39	Stomach	Gastric Carcinoma	TEL	non-ALT	0.00113503	0.998865			HCC38	Breast	Breast Carcinoma	TEL	non-ALT	0.614115	0.385885
KG-1	Haematopoietic and Lymphoid	Acute Myeloid Leukemia	TEL	non-ALT	0.0672659	0.932734			HCC70	Breast	Breast Carcinoma	TEL	non-ALT	0.119122	0.880878
KP-N-YN	Peripheral Nervous System	Neuroblastoma	TEL	non-ALT	0.000169035	0.999831			HCE-4	Esophagus	Esophageal Carcinoma	TEL	non-ALT	0.00589228	0.994108
LU-65	Lung	Non-Small Cell Lung Carcinoma	TEL	non-ALT	0.00100774	0.998992			HCT-116	Large Intestine	Colorectal Carcinoma	TEL	non-ALT	0.000918916	0.999081
MFE-296	Endometrium	Endometrial Carcinoma	TEL	non-ALT	0.00259787	0.997402			HCT-15	Large Intestine	Colorectal Carcinoma	TEL	non-ALT	0.00911612	0.990884
MKN28	Stomach	Gastric Carcinoma	TEL	non-ALT	0.0162701	0.98373			HDLM-2	Haematopoietic and Lymphoid	Hodgkin Lymphoma	TEL	non-ALT	0.0161446	0.983855
MV-4-11	Haematopoietic and Lymphoid	Acute Myeloid Leukemia	TEL	non-ALT	6.45587e-05	0.999935			HDQ-P1	Breast	Breast Carcinoma	TEL	non-ALT	0.396505	0.603495
NB(TU)1-10	Peripheral Nervous System	Neuroblastoma	TEL	non-ALT	0.000318862	0.999681			HeLa	Cervix	Cervical Carcinoma	TEL	non-ALT	0.0381527	0.961847
NB1	Peripheral Nervous System	Neuroblastoma	TEL	non-ALT	0.00165098	0.998349			Hep3B2-1-7	Liver	Hepatocellular Carcinoma	TEL	non-ALT	0.00860683	0.991393
NB5	Peripheral Nervous System	Neuroblastoma	TEL	non-ALT	3.05279e-05	0.999969			Hey	Ovary	Ovarian Carcinoma	TEL	non-ALT	0.951307	0.0486933
NB7	Peripheral Nervous System	Neuroblastoma	TEL	non-ALT	0.00188316	0.998117			HH	Haematopoietic and Lymphoid	T-Cell Non-Hodgkin Lymphoma	TEL	non-ALT	0.000762312	0.999238
NCI-H1581	Lung	Non-Small Cell Lung Carcinoma	TEL	non-ALT	0.000141288	0.999859			HLE	Liver	Hepatocellular Carcinoma	TEL	non-ALT	0.133405	0.866595
NCI-H1623	Lung	Non-Small Cell Lung Carcinoma	TEL	non-ALT	0.881997	0.118003			HMV-II	Skin	Melanoma	TEL	non-ALT	1.97219e-07	1
NCI-H1793	Lung	Non-Small Cell Lung Carcinoma	TEL	non-ALT	0.0677597	0.93224			HO-1-N-1	Head and Neck	Head And Neck Carcinoma	TEL	non-ALT	0.000347683	0.999652
NCI-H1944	Lung	Non-Small Cell Lung Carcinoma	TEL	non-ALT	0.000873724	0.999126			HO-1-u-1	Head and Neck	Head And Neck Carcinoma	TEL	non-ALT	0.000364495	0.999636
NCI-H2085	Lung	Non-Small Cell Lung Carcinoma	TEL	non-ALT	0.00478108	0.995219			HPAC	Pancreas	Pancreatic Carcinoma	TEL	non-ALT	0.000500256	0.9995
NCI-H2110	Lung	Non-Small Cell Lung Carcinoma	TEL	non-ALT	0.000541387	0.999459			Hs-445	Haematopoietic and Lymphoid	Non-Cancerous	TEL	non-ALT	0.00116377	0.998836
NCI-H2291	Lung	Non-Small Cell Lung Carcinoma	TEL	non-ALT	0.00239396	0.997606			Hs-578-T	Breast	Breast Carcinoma	TEL	non-ALT	0.379805	0.620195
NCI-H23	Lung	Non-Small Cell Lung Carcinoma	TEL	non-ALT	0.00060417	0.999396			Hs-633T	Soft Tissue	Fibrosarcoma	TEL	non-ALT	8.95428e-06	0.999991
NCI-H513	Lung	Non-Small Cell Lung Carcinoma	TEL	non-ALT	0.019996	0.980004			Hs-683	Central Nervous System	Glioma	TEL	non-ALT	0.298432	0.701568
NCI-H520	Lung	Non-Small Cell Lung Carcinoma	TEL	non-ALT	0.412958	0.587042			Hs-766T	Pancreas	Pancreatic Carcinoma	TEL	non-ALT	0.372132	0.627868
NCI-H647	Lung	Non-Small Cell Lung Carcinoma	TEL	non-ALT	0.0127574	0.987243			Hs-939-T	Skin	Melanoma	TEL	non-ALT	0.000438529	0.999561
NH-12	Peripheral Nervous System	Neuroblastoma	TEL	non-ALT	0.000475483	0.999525			Hs-940-T	Skin	Melanoma	TEL	non-ALT	0.0179458	0.982054
NKM-1	Haematopoietic and Lymphoid	Acute Myeloid Leukemia	TEL	non-ALT	0.000138339	0.999862			HSC-2	Head and Neck	Head And Neck Carcinoma	TEL	non-ALT	0.014818	0.985182
PL-21	Haematopoietic and Lymphoid	Acute Myeloid Leukemia	TEL	non-ALT	1.04218e-05	0.99999			HSC-3	Head and Neck	Head And Neck Carcinoma	TEL	non-ALT	0.151388	0.848612
RERF-LC-MS	Lung	Non-Small Cell Lung Carcinoma	TEL	non-ALT	0.0784165	0.921584			HSC-4	Head and Neck	Head And Neck Carcinoma	TEL	non-ALT	0.00274918	0.997251
RH-1	Bone	Ewing Sarcoma	TEL	non-ALT	0.0322122	0.967788			HT	Haematopoietic and Lymphoid	B-Cell Non-Hodgkin Lymphoma	TEL	non-ALT	0.000129166	0.999871
RH-18	Soft Tissue	Rhabdomyosarcoma	DN	non-ALT	0.89885	0.10115			HT-1080	Soft Tissue	Fibrosarcoma	TEL	non-ALT	0.000241778	0.999758
SK-LU-1	Lung	Non-Small Cell Lung Carcinoma	ALT	ALT	0.346961	0.653039			HT-115	Large Intestine	Colorectal Carcinoma	TEL	non-ALT	0.00071373	0.999286
SK-N-SH	Peripheral Nervous System	Neuroblastoma	TEL	non-ALT	5.60515e-06	0.999994			HT-1197	Bladder	Bladder Carcinoma	TEL	non-ALT	0.00613485	0.993865
SNG-M	Endometrium	Endometrial Carcinoma	TEL	non-ALT	0.00879539	0.991205			HT-1376	Bladder	Bladder Carcinoma	TEL	non-ALT	0.0193364	0.980664
TC-71	Bone	Ewing Sarcoma	TEL	non-ALT	0.000417922	0.999582			HT-144	Skin	Melanoma	TEL	non-ALT	0.000374946	0.999625
THP-1	Haematopoietic and Lymphoid	Acute Myeloid Leukemia	TEL	non-ALT	0.00137744	0.998623			HT-29	Large Intestine	Colorectal Carcinoma	TEL	non-ALT	0.00750851	0.992491
VMRC-LCD	Lung	Non-Small Cell Lung Carcinoma	TEL	non-ALT	0.000726945	0.999273			HT-3	Cervix	Cervical Carcinoma	TEL	non-ALT	0.00822847	0.991772
									HT55	Large Intestine	Colorectal Carcinoma	TEL	non-ALT	0.00147639	0.998524
									HTC-C3	Thyroid	Thyroid Gland Carcinoma	TEL	non-ALT	0.000672044	0.999328
									HuCCT1	Biliary Tract	Biliary Tract Carcinoma	TEL	non-ALT	0.0449998	0.955
									huH-1	Liver	Hepatocellular Carcinoma	TEL	non-ALT	2.88826e-05	0.999971
									HuH-7	Liver	Hepatocellular Carcinoma	TEL	non-ALT	0.000315808	0.999684
									HuP-T3	Pancreas	Pancreatic Carcinoma	TEL	non-ALT	0.000107793	0.999892
									HuP-T4	Pancreas	Pancreatic Carcinoma	TEL	non-ALT	0.90029	0.0997104
									HuTu-80	Small Intestine	Duodenal Adenocarcinoma	TEL	non-ALT	0.000367282	0.999633
									IGR-1	Skin	Melanoma	TEL	non-ALT	1.16274e-06	0.999999
									IGR-37	Skin	Melanoma	TEL	non-ALT	0.00325538	0.996745
									IGROV-1	Ovary	Ovarian Carcinoma	TEL	non-ALT	0.00369503	0.996305
									IHH-4	Thyroid	Thyroid Gland Carcinoma	TEL	non-ALT	0.000125619	0.999874
									IM-9	Haematopoietic and Lymphoid	Non-Cancerous	TEL	non-ALT	0.00484094	0.995159
									IPC-298	Skin	Melanoma	TEL	non-ALT	0.000458191	0.999542
									IST-MEL1	Skin	Melanoma	TEL	non-ALT	0.0723381	0.927662
									IST-MES1	Lung	Mesothelioma	TEL	non-ALT	0.0286972	0.971303
									IST-SL1	Lung	Small Cell Lung Carcinoma	TEL	non-ALT	0.726333	0.273667
									IST-SL2	Lung	Small Cell Lung Carcinoma	DN	non-ALT	0.162264	0.837736
									J82	Bladder	Bladder Carcinoma	TEL	non-ALT	0.00458384	0.995416
									JAR	Placenta	Gestational Choriocarcinoma	TEL	non-ALT	0.00279538	0.997205
									JEG-3	Placenta	Gestational Choriocarcinoma	TEL	non-ALT	0.0119349	0.988065
									JEKO-1	Haematopoietic and Lymphoid	B-Cell Non-Hodgkin Lymphoma	TEL	non-ALT	1.83775e-08	1
									JHH-1	Liver	Hepatocellular Carcinoma	TEL	non-ALT	0.00197028	0.99803
									JHH-2	Liver	Hepatocellular Carcinoma	TEL	non-ALT	0.00347465	0.996525
									JHH-4	Liver	Hepatocellular Carcinoma	TEL	non-ALT	1.54817e-05	0.999985
									JHH-6	Liver	Hepatocellular Carcinoma	TEL	non-ALT	1.03633e-05	0.99999
									JHH-7	Liver	Hepatocellular Carcinoma	TEL	non-ALT	8.26796e-05	0.999917
									JHOS-2	Ovary	Ovarian Carcinoma	TEL	non-ALT	0.960674	0.0393258
									JHOS-3	Ovary	Ovarian Carcinoma	TEL	non-ALT	0.00808843	0.991912
									JHOS-4	Ovary	Ovarian Carcinoma	TEL	non-ALT	0.0013612	0.998639
									JHU-011	Head and Neck	Head And Neck Carcinoma	TEL	non-ALT	0.000249849	0.99975
									JHU-022	Head and Neck	Head And Neck Carcinoma	TEL	non-ALT	0.532815	0.467185
									JHU-029	Head and Neck	Head And Neck Carcinoma	TEL	non-ALT	0.0521202	0.94788
									JIMT-1	Breast	Breast Carcinoma	TEL	non-ALT	0.00336333	0.996637
									JiyoyeP-2003	Haematopoietic and Lymphoid	Burkitt Lymphoma	TEL	non-ALT	0.000129797	0.99987
									JJN-3	Haematopoietic and Lymphoid	Plasma Cell Neoplasm	TEL	non-ALT	3.04031e-05	0.99997
									JM1	Haematopoietic and Lymphoid	B Acute Lymphoblastic Leukemia	TEL	non-ALT	0.00337057	0.996629
									JSC-1	Haematopoietic and Lymphoid	B-Cell Non-Hodgkin Lymphoma	TEL	non-ALT	4.25122e-06	0.999996
									Jurkat	Haematopoietic and Lymphoid	T Acute Lymphoblastic Leukemia	TEL	non-ALT	0.00728306	0.992717
									JURL-MK1	Haematopoietic and Lymphoid	Chronic Myelogenous Leukemia	TEL	non-ALT	0.00271004	0.99729
									JVM-2	Haematopoietic and Lymphoid	B-Cell Non-Hodgkin Lymphoma	TEL	non-ALT	7.59667e-06	0.999992
									JVM-3	Haematopoietic and Lymphoid	B-Cell Prolymphocytic Leukemia	TEL	non-ALT	1.14314e-05	0.999989
									K-562	Haematopoietic and Lymphoid	Chronic Myelogenous Leukemia	TEL	non-ALT	0.000888707	0.999111
									K2	Skin	Melanoma	TEL	non-ALT	0.00028788	0.999712
									K5	Thyroid	Thyroid Gland Carcinoma	TEL	non-ALT	0.00454714	0.995453
									KALS-1	Central Nervous System	Glioblastoma	TEL	non-ALT	0.0452836	0.954716
									KARPAS-1106P	Haematopoietic and Lymphoid	B-Cell Non-Hodgkin Lymphoma	TEL	non-ALT	0.000722228	0.999278
									KARPAS-231	Haematopoietic and Lymphoid	B Acute Lymphoblastic Leukemia	TEL	non-ALT	0.00173003	0.99827
									KARPAS-299	Haematopoietic and Lymphoid	T-Cell Non-Hodgkin Lymphoma	TEL	non-ALT	0.000243581	0.999756
									KARPAS-422	Haematopoietic and Lymphoid	B-Cell Non-Hodgkin Lymphoma	TEL	non-ALT	0.0161442	0.983856
									KARPAS-45	Haematopoietic and Lymphoid	T Acute Lymphoblastic Leukemia	TEL	non-ALT	0.13784	0.86216
									KARPAS-620	Haematopoietic and Lymphoid	Plasma Cell Neoplasm	TEL	non-ALT	0.00503011	0.99497
									KCL-22	Haematopoietic and Lymphoid	Chronic Myelogenous Leukemia	TEL	non-ALT	0.000709532	0.99929
									KE-37	Haematopoietic and Lymphoid	T Acute Lymphoblastic Leukemia	TEL	non-ALT	0.00338642	0.996614
									KGN	Ovary	Ovarian Granulosa Cell Tumor	TEL	non-ALT	0.0012497	0.99875
									KINGS-1	Central Nervous System	Glioma	TEL	non-ALT	0.00326407	0.996736
									KM-H2	Haematopoietic and Lymphoid	Hodgkin Lymphoma	TEL	non-ALT	0.000843321	0.999157
									KM12	Large Intestine	Colorectal Carcinoma	TEL	non-ALT	0.00261732	0.997383
									KMH-2	Thyroid	Thyroid Gland Carcinoma	TEL	non-ALT	2.87277e-05	0.999971
									KMRC-1	Kidney	Kidney Carcinoma	TEL	non-ALT	0.400603	0.599397
									KMRC-20	Kidney	Kidney Carcinoma	TEL	non-ALT	5.97808e-05	0.99994
									KMS-11	Haematopoietic and Lymphoid	Plasma Cell Neoplasm	TEL	non-ALT	8.48044e-05	0.999915
									KMS-12-BM	Haematopoietic and Lymphoid	Plasma Cell Neoplasm	TEL	non-ALT	4.74388e-05	0.999953
									KNS-42	Central Nervous System	Glioblastoma	TEL	non-ALT	0.000389706	0.99961
									KNS-81-FD	Central Nervous System	Glioblastoma	TEL	non-ALT	0.00272229	0.997278
									KON	Head and Neck	Head And Neck Carcinoma	TEL	non-ALT	1.55351e-05	0.999984
									KOPN-8	Haematopoietic and Lymphoid	B Acute Lymphoblastic Leukemia	TEL	non-ALT	0.000139529	0.99986
									KOSC-2	Head and Neck	Head And Neck Carcinoma	TEL	non-ALT	0.000447082	0.999553
									KP-1N	Pancreas	Pancreatic Carcinoma	TEL	non-ALT	0.0044772	0.995523
									KP-2	Pancreas	Pancreatic Carcinoma	TEL	non-ALT	0.0291783	0.970822
									KP-3	Pancreas	Pancreatic Carcinoma	TEL	non-ALT	0.0173023	0.982698
									KP-4	Pancreas	Pancreatic Carcinoma	TEL	non-ALT	0.00213711	0.997863
									KS-1	Central Nervous System	Glioblastoma	TEL	non-ALT	0.0378615	0.962139
									KU-19-19	Bladder	Bladder Carcinoma	TEL	non-ALT	0.000483584	0.999516
									KU812	Haematopoietic and Lymphoid	Chronic Myelogenous Leukemia	TEL	non-ALT	0.0159088	0.984091
									KURAMOCHI	Ovary	Ovarian Carcinoma	TEL	non-ALT	0.0288496	0.97115
									KYAE-1	Esophagus	Esophageal Carcinoma	TEL	non-ALT	1.24442e-05	0.999988
									KYSE-140	Esophagus	Esophageal Carcinoma	TEL	non-ALT	0.164707	0.835293
									KYSE-150	Esophagus	Esophageal Carcinoma	TEL	non-ALT	0.0680112	0.931989
									KYSE-180	Esophagus	Esophageal Carcinoma	TEL	non-ALT	0.0888965	0.911104
									KYSE-220	Esophagus	Esophageal Carcinoma	TEL	non-ALT	0.0120414	0.987959
									KYSE-270	Esophagus	Esophageal Carcinoma	TEL	non-ALT	0.00829441	0.991706
									KYSE-410	Esophagus	Esophageal Carcinoma	TEL	non-ALT	0.523579	0.476421
									KYSE-450	Esophagus	Esophageal Carcinoma	TEL	non-ALT	0.000114752	0.999885
									KYSE-50	Esophagus	Esophageal Carcinoma	TEL	non-ALT	0.0701833	0.929817
									KYSE-510	Esophagus	Esophageal Carcinoma	TEL	non-ALT	0.0457078	0.954292
									KYSE-520	Esophagus	Esophageal Carcinoma	TEL	non-ALT	0.0224744	0.977526
									KYSE-70	Esophagus	Esophageal Carcinoma	TEL	non-ALT	0.00300944	0.996991
									L-1236	Haematopoietic and Lymphoid	Hodgkin Lymphoma	TEL	non-ALT	0.00248538	0.997515
									L-363	Haematopoietic and Lymphoid	Plasma Cell Neoplasm	TEL	non-ALT	2.52561e-06	0.999997
									L-428	Haematopoietic and Lymphoid	Hodgkin Lymphoma	TEL	non-ALT	0.0293404	0.97066
									L-540	Haematopoietic and Lymphoid	Hodgkin Lymphoma	TEL	non-ALT	0.00118228	0.998818
									LAMA-84	Haematopoietic and Lymphoid	Chronic Myelogenous Leukemia	TEL	non-ALT	0.00165741	0.998343
									LB1047-RCC	Kidney	Kidney Carcinoma	TEL	non-ALT	0.00442762	0.995572
									LB2241-RCC	Kidney	Kidney Carcinoma	TEL	non-ALT	0.179044	0.820956
									LB2518-MEL	Skin	Melanoma	TEL	non-ALT	0.00284823	0.997152
									LB373-MEL-D	Skin	Melanoma	TEL	non-ALT	4.0577e-06	0.999996
									LB647-SCLC	Lung	Small Cell Lung Carcinoma	TEL	non-ALT	0.774321	0.225679
									LB771-HNC	Head and Neck	Head And Neck Carcinoma	TEL	non-ALT	0.000249006	0.999751
									LB831-BLC	Bladder	Bladder Carcinoma	TEL	non-ALT	0.00361862	0.996381
									LB996-RCC	Kidney	Kidney Carcinoma	TEL	non-ALT	0.0655531	0.934447
									LC4-1	Haematopoietic and Lymphoid	B Acute Lymphoblastic Leukemia	TEL	non-ALT	1.57189e-05	0.999984
									LN-18	Central Nervous System	Glioblastoma	TEL	non-ALT	0.000607953	0.999392
									LN-229	Central Nervous System	Glioblastoma	TEL	non-ALT	0.0362153	0.963785
									LN-405	Central Nervous System	Glioblastoma	TEL	non-ALT	0.00355602	0.996444
									LNCaP-Clone-FGC	Prostate	Prostate Carcinoma	TEL	non-ALT	7.46454e-07	0.999999
									LNZTA3WT4	Central Nervous System	Glioma	TEL	non-ALT	0.533319	0.466681
									LOUCY	Haematopoietic and Lymphoid	T Acute Lymphoblastic Leukemia	TEL	non-ALT	0.152991	0.847009
									LoVo	Large Intestine	Colorectal Carcinoma	TEL	non-ALT	0.000932187	0.999068
									LP-1	Haematopoietic and Lymphoid	Plasma Cell Neoplasm	TEL	non-ALT	2.39998e-09	1
									LS-123	Large Intestine	Colorectal Carcinoma	TEL	non-ALT	0.522432	0.477568
									LS-180	Large Intestine	Colorectal Carcinoma	TEL	non-ALT	0.00567148	0.994329
									LS-411N	Large Intestine	Colorectal Carcinoma	TEL	non-ALT	0.0328925	0.967107
									LS-513	Large Intestine	Colorectal Carcinoma	TEL	non-ALT	6.47536e-05	0.999935
									LS1034	Large Intestine	Colorectal Carcinoma	TEL	non-ALT	0.000248161	0.999752
									LU-134-A	Lung	Small Cell Lung Carcinoma	TEL	non-ALT	0.00477132	0.995229
									LU-135	Lung	Small Cell Lung Carcinoma	TEL	non-ALT	0.613706	0.386294
									LU-139	Lung	Small Cell Lung Carcinoma	TEL	non-ALT	0.0465802	0.95342
									LU-165	Lung	Small Cell Lung Carcinoma	TEL	non-ALT	0.000999894	0.999
									M059J	Central Nervous System	Glioblastoma	TEL	non-ALT	0.0185639	0.981436
									Malme-3M	Skin	Melanoma	TEL	non-ALT	0.00178821	0.998212
									MC116	Haematopoietic and Lymphoid	B-Cell Non-Hodgkin Lymphoma	TEL	non-ALT	0.00308908	0.996911
									MCF7	Breast	Breast Carcinoma	TEL	non-ALT	0.000244437	0.999756
									MDA-MB-157	Breast	Breast Carcinoma	TEL	non-ALT	0.629989	0.370011
									MDA-MB-175-VII	Breast	Breast Carcinoma	TEL	non-ALT	0.000203047	0.999797
									MDA-MB-231	Breast	Breast Carcinoma	TEL	non-ALT	0.00727717	0.992723
									MDA-MB-330	Breast	Breast Carcinoma	TEL	non-ALT	0.157652	0.842348
									MDA-MB-361	Breast	Breast Carcinoma	TEL	non-ALT	0.000298629	0.999701
									MDA-MB-415	Breast	Breast Carcinoma	TEL	non-ALT	0.00514535	0.994855
									MDA-MB-436	Breast	Breast Carcinoma	TEL	non-ALT	0.0279296	0.97207
									MDA-MB-453	Breast	Breast Carcinoma	TEL	non-ALT	0.00124715	0.998753
									MDA-MB-468	Breast	Breast Carcinoma	TEL	non-ALT	0.433682	0.566318
									MDA-PCa-2b	Prostate	Prostate Carcinoma	TEL	non-ALT	0.00087088	0.999129
									MDST8	Large Intestine	Colorectal Carcinoma	TEL	non-ALT	0.000707746	0.999292
									ME-180	Cervix	Cervical Carcinoma	TEL	non-ALT	0.252269	0.747731
									MEC-1	Haematopoietic and Lymphoid	Chronic Lymphocytic Leukemia	TEL	non-ALT	0.000106624	0.999893
									MEG-01	Haematopoietic and Lymphoid	Chronic Myelogenous Leukemia	TEL	non-ALT	0.00012968	0.99987
									MEL-HO	Skin	Melanoma	TEL	non-ALT	2.93061e-05	0.999971
									MEL-JUSO	Skin	Melanoma	TEL	non-ALT	0.000126156	0.999874
									MES-SA	Soft Tissue	Other Soft Tissue Sarcomas	TEL	non-ALT	0.000748158	0.999252
									Mewo	Skin	Melanoma	TEL	non-ALT	0.000196044	0.999804
									MFH-ino	Soft Tissue	Undifferentiated Pleomorphic Sarcoma	TEL	non-ALT	0.00119462	0.998805
									MFM-223	Breast	Breast Carcinoma	TEL	non-ALT	0.000196751	0.999803
									MHH-CALL-4	Haematopoietic and Lymphoid	B Acute Lymphoblastic Leukemia	TEL	non-ALT	1.15398e-05	0.999988
									MHH-PREB-1	Haematopoietic and Lymphoid	B-Cell Non-Hodgkin Lymphoma	TEL	non-ALT	3.54237e-06	0.999996
									MIA-PaCa-2	Pancreas	Pancreatic Carcinoma	TEL	non-ALT	0.00125874	0.998741
									ML-1	Thyroid	Thyroid Gland Carcinoma	TEL	non-ALT	0.000430837	0.999569
									MLMA	Haematopoietic and Lymphoid	Hairy Cell Leukemia	TEL	non-ALT	0.0266662	0.973334
									MM1S	Haematopoietic and Lymphoid	Plasma Cell Neoplasm	TEL	non-ALT	2.89479e-05	0.999971
									MN-60	Haematopoietic and Lymphoid	B Acute Lymphoblastic Leukemia	TEL	non-ALT	2.30321e-07	1
									Mo-T	Haematopoietic and Lymphoid	Hairy Cell Leukemia	TEL	non-ALT	0.000502921	0.999497
									MOG-G-CCM	Central Nervous System	Glioma	TEL	non-ALT	0.0130353	0.986965
									MOG-G-UVW	Central Nervous System	Glioma	TEL	non-ALT	0.00138186	0.998618
									MOLP-8	Haematopoietic and Lymphoid	Plasma Cell Neoplasm	TEL	non-ALT	4.15035e-07	1
									MOLT-13	Haematopoietic and Lymphoid	T Acute Lymphoblastic Leukemia	TEL	non-ALT	0.00916008	0.99084
									MOLT-16	Haematopoietic and Lymphoid	T Acute Lymphoblastic Leukemia	TEL	non-ALT	0.00526425	0.994736
									MOLT-4	Haematopoietic and Lymphoid	T Acute Lymphoblastic Leukemia	TEL	non-ALT	0.0130805	0.98692
									MPP-89	Lung	Mesothelioma	TEL	non-ALT	0.0228921	0.977108
									MRK-nu-1	Breast	Breast Carcinoma	TEL	non-ALT	0.00101167	0.998988
									MS-1	Lung	Small Cell Lung Carcinoma	TEL	non-ALT	0.0966037	0.903396
									MS751	Cervix	Cervical Carcinoma	TEL	non-ALT	0.00651654	0.993483
									MSTO-211H	Lung	Mesothelioma	TEL	non-ALT	0.000643636	0.999356
									MY-M12	Haematopoietic and Lymphoid	Acute Biphenotypic Leukemia	TEL	non-ALT	1.76384e-05	0.999982
									MZ1-PC	Pancreas	Pancreatic Carcinoma	TEL	non-ALT	0.00187849	0.998122
									MZ2-MEL	Skin	Melanoma	TEL	non-ALT	0.00147881	0.998521
									MZ7-mel	Skin	Melanoma	TEL	non-ALT	0.00219273	0.997807
									NALM-6	Haematopoietic and Lymphoid	B Acute Lymphoblastic Leukemia	TEL	non-ALT	0.000206991	0.999793
									NAMALWA	Haematopoietic and Lymphoid	Burkitt Lymphoma	TEL	non-ALT	0.000152457	0.999848
									NCC010	Kidney	Kidney Carcinoma	TEL	non-ALT	0.00402271	0.995977
									NCC021	Kidney	Kidney Carcinoma	TEL	non-ALT	0.0195571	0.980443
									NCCIT	Testis	Testicular Embryonal Carcinoma	TEL	non-ALT	0.0001166	0.999883
									NCI-H1048	Lung	Small Cell Lung Carcinoma	TEL	non-ALT	0.107754	0.892246
									NCI-H1092	Lung	Small Cell Lung Carcinoma	TEL	non-ALT	0.0125837	0.987416
									NCI-H1105	Lung	Small Cell Lung Carcinoma	TEL	non-ALT	0.980006	0.0199939
									NCI-H1304	Lung	Small Cell Lung Carcinoma	TEL	non-ALT	0.742249	0.257751
									NCI-H1341	Lung	Small Cell Lung Carcinoma	TEL	non-ALT	0.476259	0.523741
									NCI-H1436	Lung	Small Cell Lung Carcinoma	TEL	non-ALT	0.31533	0.68467
									NCI-H146	Lung	Small Cell Lung Carcinoma	TEL	non-ALT	0.00482306	0.995177
									NCI-H1688	Lung	Small Cell Lung Carcinoma	TEL	non-ALT	2.88643e-05	0.999971
									NCI-H1836	Lung	Small Cell Lung Carcinoma	TEL	non-ALT	0.00164867	0.998351
									NCI-H1876	Lung	Small Cell Lung Carcinoma	TEL	non-ALT	0.707033	0.292967
									NCI-H196	Lung	Small Cell Lung Carcinoma	TEL	non-ALT	0.00522477	0.994775
									NCI-H1963	Lung	Small Cell Lung Carcinoma	TEL	non-ALT	0.00121273	0.998787
									NCI-H2029	Lung	Small Cell Lung Carcinoma	TEL	non-ALT	0.0485042	0.951496
									NCI-H2052	Lung	Mesothelioma	TEL	non-ALT	0.085579	0.914421
									NCI-H2081	Lung	Small Cell Lung Carcinoma	TEL	non-ALT	0.0134423	0.986558
									NCI-H209	Lung	Small Cell Lung Carcinoma	TEL	non-ALT	0.000444938	0.999555
									NCI-H211	Lung	Small Cell Lung Carcinoma	TEL	non-ALT	0.0061261	0.993874
									NCI-H2141	Lung	Small Cell Lung Carcinoma	TEL	non-ALT	0.00778405	0.992216
									NCI-H2171	Lung	Small Cell Lung Carcinoma	TEL	non-ALT	0.594583	0.405417
									NCI-H2227	Lung	Small Cell Lung Carcinoma	TEL	non-ALT	0.626271	0.373729
									NCI-H226	Lung	Mesothelioma	TEL	non-ALT	0.817196	0.182804
									NCI-H2369	Lung	Mesothelioma	TEL	non-ALT	0.104261	0.895739
									NCI-H2373	Lung	Mesothelioma	TEL	non-ALT	0.00261352	0.997386
									NCI-H2452	Lung	Mesothelioma	TEL	non-ALT	0.0502266	0.949773
									NCI-H2461	Lung	Mesothelioma	TEL	non-ALT	0.00954655	0.990453
									NCI-H250	Lung	Small Cell Lung Carcinoma	TEL	non-ALT	0.035268	0.964732
									NCI-H2591	Lung	Mesothelioma	TEL	non-ALT	0.00601421	0.993986
									NCI-H2595	Lung	Mesothelioma	TEL	non-ALT	0.022074	0.977926
									NCI-H2722	Lung	Mesothelioma	TEL	non-ALT	0.143128	0.856872
									NCI-H2731	Lung	Mesothelioma	TEL	non-ALT	0.0580894	0.941911
									NCI-H2795	Lung	Mesothelioma	TEL	non-ALT	0.104821	0.895179
									NCI-H28	Lung	Mesothelioma	TEL	non-ALT	0.00172671	0.998273
									NCI-H2803	Lung	Mesothelioma	TEL	non-ALT	0.00225348	0.997747
									NCI-H2804	Lung	Mesothelioma	TEL	non-ALT	0.0396335	0.960366
									NCI-H2810	Lung	Mesothelioma	TEL	non-ALT	0.0736766	0.926323
									NCI-H2818	Lung	Mesothelioma	TEL	non-ALT	0.0153204	0.98468
									NCI-H2869	Lung	Mesothelioma	TEL	non-ALT	0.00019291	0.999807
									NCI-H290	Lung	Mesothelioma	TEL	non-ALT	0.000191055	0.999809
									NCI-H292	Lung	Lung Mucoepidermoid Carcinoma	TEL	non-ALT	0.00212991	0.99787
									NCI-H3118	Head and Neck	Head And Neck Carcinoma	TEL	non-ALT	0.0164408	0.983559
									NCI-H345	Lung	Small Cell Lung Carcinoma	TEL	non-ALT	0.0102915	0.989708
									NCI-H446	Lung	Small Cell Lung Carcinoma	TEL	non-ALT	0.141261	0.858739
									NCI-H508	Large Intestine	Colorectal Carcinoma	TEL	non-ALT	2.35634e-07	1
									NCI-H510A	Lung	Small Cell Lung Carcinoma	TEL	non-ALT	0.0465996	0.9534
									NCI-H524	Lung	Small Cell Lung Carcinoma	TEL	non-ALT	0.902848	0.0971517
									NCI-H526	Lung	Small Cell Lung Carcinoma	TEL	non-ALT	0.00407408	0.995926
									NCI-H64	Lung	Small Cell Lung Carcinoma	TEL	non-ALT	0.404699	0.595301
									NCI-H660	Prostate	Prostate Carcinoma	TEL	non-ALT	0.915142	0.0848576
									NCI-H69	Lung	Small Cell Lung Carcinoma	TEL	non-ALT	0.000358607	0.999641
									NCI-H716	Large Intestine	Colorectal Carcinoma	TEL	non-ALT	0.94671	0.0532904
									NCI-H720	Lung	Carcinoid Tumour	TEL	non-ALT	0.0315724	0.968428
									NCI-H727	Lung	Carcinoid Tumour	TEL	non-ALT	0.000523493	0.999477
									NCI-H740	Lung	Small Cell Lung Carcinoma	TEL	non-ALT	0.429744	0.570256
									NCI-H747	Large Intestine	Colorectal Carcinoma	TEL	non-ALT	0.0155599	0.98444
									NCI-H82	Lung	Small Cell Lung Carcinoma	TEL	non-ALT	0.686922	0.313078
									NCI-H847	Lung	Small Cell Lung Carcinoma	TEL	non-ALT	0.490527	0.509473
									NCI-H929	Haematopoietic and Lymphoid	Plasma Cell Neoplasm	TEL	non-ALT	2.56034e-05	0.999974
									NEC8	Testis	Testicular Embryonal Carcinoma	TEL	non-ALT	0.00128449	0.998716
									NMC-G1	Central Nervous System	Glioma	TEL	non-ALT	0.0304145	0.969586
									no-10	Central Nervous System	Glioblastoma	TEL	non-ALT	0.00587849	0.994122
									no-11	Central Nervous System	Glioblastoma	TEL	non-ALT	0.0990427	0.900957
									NTERA-2-cl-D1	Testis	Testicular Embryonal Carcinoma	TEL	non-ALT	0.00312306	0.996877
									NU-DUL-1	Haematopoietic and Lymphoid	B-Cell Non-Hodgkin Lymphoma	TEL	non-ALT	5.72871e-06	0.999994
									OACM5-1	Esophagus	Esophageal Carcinoma	TEL	non-ALT	0.202445	0.797555
									OACp4C	Esophagus	Esophageal Carcinoma	TEL	non-ALT	0.000834083	0.999166
									OAW-28	Ovary	Ovarian Carcinoma	TEL	non-ALT	0.283225	0.716775
									OAW-42	Ovary	Ovarian Carcinoma	TEL	non-ALT	0.0185498	0.98145
									OC-314	Ovary	Ovarian Carcinoma	TEL	non-ALT	0.00635672	0.993643
									OCI-LY-19	Haematopoietic and Lymphoid	B-Cell Non-Hodgkin Lymphoma	TEL	non-ALT	2.32814e-07	1
									OCI-LY7	Haematopoietic and Lymphoid	B-Cell Non-Hodgkin Lymphoma	TEL	non-ALT	0.00935699	0.990643
									OCUB-M	Breast	Breast Carcinoma	TEL	non-ALT	0.511291	0.488709
									OE19	Esophagus	Esophageal Carcinoma	TEL	non-ALT	0.00507656	0.994923
									OE21	Esophagus	Esophageal Carcinoma	TEL	non-ALT	0.35692	0.64308
									OE33	Esophagus	Esophageal Carcinoma	TEL	non-ALT	0.000551807	0.999448
									OMC-1	Cervix	Cervical Carcinoma	TEL	non-ALT	0.00824609	0.991754
									ONS-76	Central Nervous System	Medulloblastoma	TEL	non-ALT	6.52297e-05	0.999935
									OPM-2	Haematopoietic and Lymphoid	Plasma Cell Neoplasm	TEL	non-ALT	0.00103314	0.998967
									OS-RC-2	Kidney	Kidney Carcinoma	TEL	non-ALT	2.36562e-05	0.999976
									OSC-19	Head and Neck	Head And Neck Carcinoma	TEL	non-ALT	0.262506	0.737494
									OSC-20	Head and Neck	Head And Neck Carcinoma	TEL	non-ALT	0.031898	0.968102
									OV-17R	Ovary	Ovarian Carcinoma	TEL	non-ALT	0.0126225	0.987377
									OV-56	Ovary	Ovarian Carcinoma	TEL	non-ALT	0.158207	0.841793
									OV-7	Ovary	Ovarian Carcinoma	DN	non-ALT	0.864659	0.135341
									OV-90	Ovary	Ovarian Carcinoma	TEL	non-ALT	0.000196556	0.999803
									OVCA420	Ovary	Ovarian Carcinoma	TEL	non-ALT	0.000121938	0.999878
									OVCA433	Ovary	Ovarian Carcinoma	TEL	non-ALT	0.0790035	0.920997
									OVCAR-3	Ovary	Ovarian Carcinoma	TEL	non-ALT	0.0180131	0.981987
									OVCAR-4	Ovary	Ovarian Carcinoma	TEL	non-ALT	0.0676437	0.932356
									OVCAR-5	Ovary	Ovarian Carcinoma	TEL	non-ALT	0.00399573	0.996004
									OVCAR-8	Ovary	Ovarian Carcinoma	TEL	non-ALT	0.0107508	0.989249
									OVISE	Ovary	Ovarian Carcinoma	TEL	non-ALT	0.224539	0.775461
									OVK-18	Ovary	Ovarian Carcinoma	TEL	non-ALT	2.93046e-06	0.999997
									OVKATE	Ovary	Ovarian Carcinoma	TEL	non-ALT	0.000902785	0.999097
									OVMIU	Ovary	Ovarian Carcinoma	TEL	non-ALT	1.58034e-05	0.999984
									OVTOKO	Ovary	Ovarian Carcinoma	TEL	non-ALT	0.938037	0.061963
									P12-ICHIKAWA	Haematopoietic and Lymphoid	T Acute Lymphoblastic Leukemia	TEL	non-ALT	6.46061e-06	0.999994
									P30-OHK	Haematopoietic and Lymphoid	B Acute Lymphoblastic Leukemia	TEL	non-ALT	0.000813555	0.999186
									P32-ISH	Haematopoietic and Lymphoid	Burkitt Lymphoma	TEL	non-ALT	7.54014e-06	0.999992
									PA-1	Ovary	Ovarian Mixed Germ Cell Tumor	TEL	non-ALT	0.000628647	0.999371
									PA-TU-8902	Pancreas	Pancreatic Carcinoma	TEL	non-ALT	0.000209967	0.99979
									PA-TU-8988T	Pancreas	Pancreatic Carcinoma	TEL	non-ALT	0.00455871	0.995441
									PANC-02-03	Pancreas	Pancreatic Carcinoma	TEL	non-ALT	0.00818717	0.991813
									Panc-02-13	Pancreas	Pancreatic Carcinoma	TEL	non-ALT	0.0305767	0.969423
									PANC-03-27	Pancreas	Pancreatic Carcinoma	TEL	non-ALT	0.00164424	0.998356
									PANC-04-03	Pancreas	Pancreatic Carcinoma	TEL	non-ALT	0.0198769	0.980123
									PANC-10-05	Pancreas	Pancreatic Carcinoma	TEL	non-ALT	0.00096882	0.999031
									PC-3	Prostate	Prostate Carcinoma	TEL	non-ALT	0.00606139	0.993939
									PCI-15A	Head and Neck	Head And Neck Carcinoma	TEL	non-ALT	0.00932229	0.990678
									PCI-4B	Head and Neck	Head And Neck Carcinoma	TEL	non-ALT	0.00136628	0.998634
									PCI-6A	Head and Neck	Head And Neck Carcinoma	TEL	non-ALT	0.00248243	0.997518
									PE-CA-PJ15	Head and Neck	Head And Neck Carcinoma	TEL	non-ALT	0.0115865	0.988413
									PEO1	Ovary	Ovarian Carcinoma	TEL	non-ALT	0.0172064	0.982794
									PF-382	Haematopoietic and Lymphoid	T Acute Lymphoblastic Leukemia	TEL	non-ALT	0.00483479	0.995165
									PFSK-1	Other tissue	Primitive Neuroectodermal Tumor	TEL	non-ALT	6.41146e-05	0.999936
									PL4	Pancreas	Pancreatic Carcinoma	TEL	non-ALT	4.79327e-05	0.999952
									PLC-PRF-5	Liver	Hepatocellular Carcinoma	TEL	non-ALT	2.26795e-05	0.999977
									PSN1	Pancreas	Pancreatic Carcinoma	TEL	non-ALT	0.00304911	0.996951
									PWR-1E	Prostate	Non-Cancerous	DN	non-ALT	0.865351	0.134649
									QGP-1	Pancreas	Pancreatic Somatostatinoma	TEL	non-ALT	0.00797229	0.992028
									Raji	Haematopoietic and Lymphoid	Burkitt Lymphoma	TEL	non-ALT	0.00208303	0.997917
									Ramos-2G6-4C10	Haematopoietic and Lymphoid	Burkitt Lymphoma	TEL	non-ALT	3.66328e-05	0.999963
									RCC-AB	Kidney	Kidney Carcinoma	TEL	non-ALT	0.000124214	0.999876
									RCC-ER	Kidney	Kidney Carcinoma	TEL	non-ALT	0.000623915	0.999376
									RCC-FG2	Kidney	Kidney Carcinoma	TEL	non-ALT	0.00456436	0.995436
									RCC-JF	Kidney	Kidney Carcinoma	TEL	non-ALT	9.87713e-05	0.999901
									RCC-JW	Kidney	Kidney Carcinoma	TEL	non-ALT	0.012955	0.987045
									RCC-MF	Kidney	Kidney Carcinoma	TEL	non-ALT	0.000187302	0.999813
									RCC10RGB	Kidney	Kidney Carcinoma	TEL	non-ALT	0.00195397	0.998046
									RCH-ACV	Haematopoietic and Lymphoid	B Acute Lymphoblastic Leukemia	TEL	non-ALT	1.71472e-06	0.999998
									RCM-1	Large Intestine	Colorectal Carcinoma	TEL	non-ALT	0.0183671	0.981633
									REH	Haematopoietic and Lymphoid	B Acute Lymphoblastic Leukemia	TEL	non-ALT	0.000247874	0.999752
									RF-48	Haematopoietic and Lymphoid	B-Cell Non-Hodgkin Lymphoma	TEL	non-ALT	0.000638017	0.999362
									RKN	Soft Tissue	Leiomyosarcoma	TEL	non-ALT	0.155005	0.844995
									RKO	Large Intestine	Colorectal Carcinoma	TEL	non-ALT	0.00211796	0.997882
									RL	Haematopoietic and Lymphoid	B-Cell Non-Hodgkin Lymphoma	TEL	non-ALT	0.100071	0.899929
									RMG-I	Ovary	Ovarian Carcinoma	TEL	non-ALT	0.00115595	0.998844
									RO82-W-1	Thyroid	Thyroid Gland Carcinoma	TEL	non-ALT	9.93692e-05	0.999901
									RPMI-6666	Haematopoietic and Lymphoid	Non-Cancerous	DN	non-ALT	0.0610883	0.938912
									RPMI-7951	Skin	Melanoma	DN	non-ALT	0.81654	0.18346
									RPMI-8226	Haematopoietic and Lymphoid	Plasma Cell Neoplasm	TEL	non-ALT	3.87615e-06	0.999996
									RPMI-8402	Haematopoietic and Lymphoid	T Acute Lymphoblastic Leukemia	TEL	non-ALT	0.000562766	0.999437
									RPMI-8866	Haematopoietic and Lymphoid	Chronic Myelogenous Leukemia	TEL	non-ALT	0.000524492	0.999476
									RS4-11	Haematopoietic and Lymphoid	B Acute Lymphoblastic Leukemia	TEL	non-ALT	1.06888e-05	0.999989
									RT-112	Bladder	Bladder Carcinoma	TEL	non-ALT	0.00301725	0.996983
									RT4	Bladder	Bladder Carcinoma	TEL	non-ALT	0.00037228	0.999628
									RVH-421	Skin	Melanoma	TEL	non-ALT	0.000115207	0.999885
									RXF393	Kidney	Kidney Carcinoma	TEL	non-ALT	0.000386808	0.999613
									SAS	Head and Neck	Head And Neck Carcinoma	TEL	non-ALT	0.0037173	0.996283
									SAT	Head and Neck	Head And Neck Carcinoma	TEL	non-ALT	0.00132808	0.998672
									SBC-1	Lung	Small Cell Lung Carcinoma	TEL	non-ALT	0.00657929	0.993421
									SBC-3	Lung	Small Cell Lung Carcinoma	TEL	non-ALT	0.00457082	0.995429
									SBC-5	Lung	Small Cell Lung Carcinoma	TEL	non-ALT	8.22951e-05	0.999918
									Sc-1	Haematopoietic and Lymphoid	B-Cell Non-Hodgkin Lymphoma	TEL	non-ALT	0.000212011	0.999788
									SCaBER	Bladder	Bladder Carcinoma	TEL	non-ALT	0.00380298	0.996197
									SCC-15	Head and Neck	Head And Neck Carcinoma	TEL	non-ALT	0.170563	0.829437
									SCC-25	Head and Neck	Head And Neck Carcinoma	TEL	non-ALT	0.138171	0.861829
									SCC-3	Haematopoietic and Lymphoid	B-Cell Non-Hodgkin Lymphoma	TEL	non-ALT	0.00355781	0.996442
									SCC-4	Head and Neck	Head And Neck Carcinoma	TEL	non-ALT	0.116749	0.883251
									SCC-9	Head and Neck	Head And Neck Carcinoma	TEL	non-ALT	0.000628704	0.999371
									SCC90	Head and Neck	Head And Neck Carcinoma	TEL	non-ALT	0.192533	0.807467
									SF126	Central Nervous System	Glioblastoma	TEL	non-ALT	0.00202656	0.997973
									SF268	Central Nervous System	Glioma	TEL	non-ALT	0.00120048	0.9988
									SF295	Central Nervous System	Glioblastoma	TEL	non-ALT	0.00218706	0.997813
									SF539	Central Nervous System	Glioblastoma	TEL	non-ALT	0.0543388	0.945661
									SH-4	Skin	Melanoma	TEL	non-ALT	0.000358511	0.999641
									SiHa	Cervix	Cervical Carcinoma	TEL	non-ALT	0.00337173	0.996628
									SK-CO-1	Large Intestine	Colorectal Carcinoma	TEL	non-ALT	0.00228438	0.997716
									SK-GT-4	Esophagus	Esophageal Carcinoma	TEL	non-ALT	0.00279888	0.997201
									SK-HEP-1	Liver	Hepatocellular Carcinoma	TEL	non-ALT	0.00205819	0.997942
									SK-LMS-1	Soft Tissue	Leiomyosarcoma	TEL	non-ALT	0.085325	0.914675
									SK-MEL-1	Skin	Melanoma	TEL	non-ALT	1.85539e-06	0.999998
									SK-MEL-2	Skin	Melanoma	TEL	non-ALT	0.000879888	0.99912
									SK-MEL-24	Skin	Melanoma	TEL	non-ALT	0.000255822	0.999744
									SK-MEL-28	Skin	Melanoma	TEL	non-ALT	0.0493403	0.95066
									SK-MEL-3	Skin	Melanoma	TEL	non-ALT	0.0104719	0.989528
									SK-MEL-30	Skin	Melanoma	TEL	non-ALT	0.000293823	0.999706
									SK-MEL-5	Skin	Melanoma	TEL	non-ALT	0.000166338	0.999834
									SK-MG-1	Central Nervous System	Glioma	TEL	non-ALT	0.000161972	0.999838
									SK-MM-2	Haematopoietic and Lymphoid	Plasma Cell Neoplasm	TEL	non-ALT	5.51403e-07	0.999999
									SK-OV-3	Ovary	Ovarian Carcinoma	TEL	non-ALT	0.00235171	0.997648
									SK-PN-DW	Other tissue	Primitive Neuroectodermal Tumor	TEL	non-ALT	0.239189	0.760811
									SK-UT-1	Soft Tissue	Leiomyosarcoma	TEL	non-ALT	0.0529666	0.947033
									SKG-IIIa	Cervix	Cervical Carcinoma	TEL	non-ALT	0.0122753	0.987725
									SKN	Soft Tissue	Leiomyosarcoma	TEL	non-ALT	0.0012944	0.998706
									SKN-3	Head and Neck	Head And Neck Carcinoma	TEL	non-ALT	0.00116731	0.998833
									SLVL	Haematopoietic and Lymphoid	B-Cell Non-Hodgkin Lymphoma	TEL	non-ALT	0.000267273	0.999733
									SN12C	Kidney	Kidney Carcinoma	TEL	non-ALT	0.037873	0.962127
									SNB75	Central Nervous System	Glioblastoma	TEL	non-ALT	0.106745	0.893255
									SNU-175	Large Intestine	Colorectal Carcinoma	TEL	non-ALT	0.00193955	0.99806
									SNU-283	Large Intestine	Colorectal Carcinoma	TEL	non-ALT	1.61962e-05	0.999984
									SNU-398	Liver	Hepatocellular Carcinoma	TEL	non-ALT	0.000528806	0.999471
									SNU-407	Large Intestine	Colorectal Carcinoma	TEL	non-ALT	0.0111368	0.988863
									SNU-423	Liver	Hepatocellular Carcinoma	TEL	non-ALT	0.000794561	0.999205
									SNU-449	Liver	Hepatocellular Carcinoma	TEL	non-ALT	0.000147876	0.999852
									SNU-81	Large Intestine	Colorectal Carcinoma	TEL	non-ALT	0.0530602	0.94694
									SNU-C1	Large Intestine	Colorectal Carcinoma	TEL	non-ALT	0.00409079	0.995909
									SNU-C2B	Large Intestine	Colorectal Carcinoma	TEL	non-ALT	0.0812711	0.918729
									SNU-C5	Large Intestine	Colorectal Carcinoma	TEL	non-ALT	0.00168787	0.998312
									SR	Haematopoietic and Lymphoid	T-Cell Non-Hodgkin Lymphoma	TEL	non-ALT	0.00135848	0.998642
									SU-DHL-1	Haematopoietic and Lymphoid	T-Cell Non-Hodgkin Lymphoma	TEL	non-ALT	0.0760653	0.923935
									SU-DHL-10	Haematopoietic and Lymphoid	B-Cell Non-Hodgkin Lymphoma	TEL	non-ALT	0.00245855	0.997541
									SU-DHL-16	Haematopoietic and Lymphoid	B-Cell Non-Hodgkin Lymphoma	TEL	non-ALT	0.905157	0.0948428
									SU-DHL-6	Haematopoietic and Lymphoid	B-Cell Non-Hodgkin Lymphoma	TEL	non-ALT	0.00193788	0.998062
									SU-DHL-8	Haematopoietic and Lymphoid	B-Cell Non-Hodgkin Lymphoma	TEL	non-ALT	3.35562e-06	0.999997
									SU8686	Pancreas	Pancreatic Carcinoma	TEL	non-ALT	0.000364666	0.999635
									SUIT-2	Pancreas	Pancreatic Carcinoma	TEL	non-ALT	0.302708	0.697292
									SUP-B15	Haematopoietic and Lymphoid	B Acute Lymphoblastic Leukemia	TEL	non-ALT	0.000143142	0.999857
									SUP-B8	Haematopoietic and Lymphoid	B Acute Lymphoblastic Leukemia	TEL	non-ALT	3.2731e-05	0.999967
									SUP-HD1	Haematopoietic and Lymphoid	Hodgkin Lymphoma	TEL	non-ALT	0.0241534	0.975847
									SUP-M2	Haematopoietic and Lymphoid	T-Cell Non-Hodgkin Lymphoma	TEL	non-ALT	0.0277526	0.972247
									SW1088	Central Nervous System	Glioma	TEL	non-ALT	0.00092793	0.999072
									SW1116	Large Intestine	Colorectal Carcinoma	TEL	non-ALT	0.000111934	0.999888
									SW1271	Lung	Small Cell Lung Carcinoma	TEL	non-ALT	0.00314521	0.996855
									SW13	Adrenal Gland	Adrenal Cortex Carcinoma	TEL	non-ALT	0.0135084	0.986492
									SW1463	Large Intestine	Colorectal Carcinoma	TEL	non-ALT	2.62124e-05	0.999974
									SW156	Kidney	Kidney Carcinoma	TEL	non-ALT	0.000604803	0.999395
									SW1710	Bladder	Bladder Carcinoma	TEL	non-ALT	0.000189891	0.99981
									SW1783	Central Nervous System	Glioma	TEL	non-ALT	0.0230128	0.976987
									SW1990	Pancreas	Pancreatic Carcinoma	TEL	non-ALT	0.0456686	0.954331
									SW48	Large Intestine	Colorectal Carcinoma	TEL	non-ALT	0.000124786	0.999875
									SW620	Large Intestine	Colorectal Carcinoma	TEL	non-ALT	0.00213517	0.997865
									SW684	Soft Tissue	Fibrosarcoma	TEL	non-ALT	0.144103	0.855897
									SW756	Cervix	Cervical Carcinoma	TEL	non-ALT	0.079825	0.920175
									SW780	Bladder	Bladder Carcinoma	TEL	non-ALT	7.85667e-05	0.999921
									SW837	Large Intestine	Colorectal Carcinoma	TEL	non-ALT	3.52595e-05	0.999965
									SW872	Soft Tissue	Other Soft Tissue Sarcomas	TEL	non-ALT	0.00207698	0.997923
									SW948	Large Intestine	Colorectal Carcinoma	TEL	non-ALT	0.000448204	0.999552
									SW954	Vulva	Vulvar Carcinoma	TEL	non-ALT	0.0109777	0.989022
									SW962	Vulva	Vulvar Carcinoma	TEL	non-ALT	0.0126755	0.987325
									SW982	Soft Tissue	Other Soft Tissue Sarcomas	TEL	non-ALT	0.000388796	0.999611
									T-T	Esophagus	Esophageal Carcinoma	TEL	non-ALT	0.00823082	0.991769
									T24	Bladder	Bladder Carcinoma	TEL	non-ALT	0.0738675	0.926132
									T47D	Breast	Breast Carcinoma	TEL	non-ALT	0.000912626	0.999087
									T84	Large Intestine	Colorectal Carcinoma	TEL	non-ALT	0.158872	0.841128
									T98G	Central Nervous System	Glioblastoma	TEL	non-ALT	0.00187603	0.998124
									TALL-1	Haematopoietic and Lymphoid	T Acute Lymphoblastic Leukemia	TEL	non-ALT	0.00104028	0.99896
									TCCSUP	Bladder	Bladder Carcinoma	TEL	non-ALT	0.00246283	0.997537
									TE-1	Esophagus	Esophageal Carcinoma	TEL	non-ALT	0.834907	0.165093
									TE-10	Esophagus	Esophageal Carcinoma	TEL	non-ALT	0.044615	0.955385
									TE-11	Esophagus	Esophageal Carcinoma	TEL	non-ALT	0.25943	0.74057
									TE-12	Esophagus	Esophageal Carcinoma	TEL	non-ALT	0.0630562	0.936944
									TE-15	Esophagus	Esophageal Carcinoma	TEL	non-ALT	0.00563565	0.994364
									TE-4	Esophagus	Esophageal Carcinoma	TEL	non-ALT	0.0012214	0.998779
									TE-5	Esophagus	Esophageal Carcinoma	TEL	non-ALT	0.00420108	0.995799
									TE-6	Esophagus	Esophageal Carcinoma	TEL	non-ALT	0.281795	0.718205
									TE-8	Esophagus	Esophageal Carcinoma	TEL	non-ALT	0.0523017	0.947698
									TE-9	Esophagus	Esophageal Carcinoma	TEL	non-ALT	0.00872949	0.991271
									TGBC1TKB	Biliary Tract	Biliary Tract Carcinoma	TEL	non-ALT	5.86754e-05	0.999941
									TGBC24TKB	Biliary Tract	Biliary Tract Carcinoma	TEL	non-ALT	0.000205808	0.999794
									TK	Haematopoietic and Lymphoid	B-Cell Non-Hodgkin Lymphoma	TEL	non-ALT	0.00143565	0.998564
									TK10	Kidney	Kidney Carcinoma	TEL	non-ALT	0.0579525	0.942047
									TOV-112D	Ovary	Ovarian Carcinoma	TEL	non-ALT	0.00145565	0.998544
									TOV-21G	Ovary	Ovarian Carcinoma	TEL	non-ALT	0.00929294	0.990707
									TT	Thyroid	Thyroid Gland Carcinoma	TEL	non-ALT	2.96687e-08	1
									TT2609-C02	Thyroid	Thyroid Gland Carcinoma	TEL	non-ALT	0.000151714	0.999848
									TYK-nu	Ovary	Ovarian Carcinoma	TEL	non-ALT	0.000971738	0.999028
									U-118-MG	Central Nervous System	Glioma	TEL	non-ALT	0.00304804	0.996952
									U-266	Haematopoietic and Lymphoid	Plasma Cell Neoplasm	TEL	non-ALT	0.00337504	0.996625
									U-698-M	Haematopoietic and Lymphoid	B-Cell Non-Hodgkin Lymphoma	TEL	non-ALT	0.024575	0.975425
									U031	Kidney	Kidney Carcinoma	TEL	non-ALT	0.000651195	0.999349
									U251	Central Nervous System	Glioma	TEL	non-ALT	0.00617937	0.993821
									UACC-257	Skin	Melanoma	TEL	non-ALT	0.000100284	0.9999
									UACC-62	Skin	Melanoma	TEL	non-ALT	0.00112845	0.998872
									UACC-812	Breast	Breast Carcinoma	TEL	non-ALT	0.00011134	0.999889
									UACC-893	Breast	Breast Carcinoma	TEL	non-ALT	0.00754002	0.99246
									UM-UC-3	Bladder	Bladder Carcinoma	TEL	non-ALT	0.00129547	0.998705
									UMC-11	Lung	Carcinoid Tumour	TEL	non-ALT	8.10794e-05	0.999919
									UWB1.289	Ovary	Ovarian Carcinoma	TEL	non-ALT	0.0289419	0.971058
									VA-ES-BJ	Soft Tissue	Other Soft Tissue Sarcomas	TEL	non-ALT	0.000165945	0.999834
									VAL	Haematopoietic and Lymphoid	B-Cell Non-Hodgkin Lymphoma	TEL	non-ALT	0.00256137	0.997439
									VCaP	Prostate	Prostate Carcinoma	TEL	non-ALT	0.000783647	0.999216
									VMRC-MELG	Skin	Melanoma	DN	non-ALT	0.651668	0.348332
									VMRC-RCW	Kidney	Kidney Carcinoma	TEL	non-ALT	0.00129039	0.99871
									VMRC-RCZ	Kidney	Kidney Carcinoma	TEL	non-ALT	0.00164643	0.998354
									WIL2-NS	Haematopoietic and Lymphoid	Non-Cancerous	TEL	non-ALT	0.000405822	0.999594
									WM-115	Skin	Melanoma	TEL	non-ALT	0.00106435	0.998936
									WM1552C	Skin	Melanoma	TEL	non-ALT	0.000854961	0.999145
									WM278	Skin	Melanoma	TEL	non-ALT	0.000378708	0.999621
									WM35	Skin	Melanoma	TEL	non-ALT	0.00123862	0.998761
									WM793B	Skin	Melanoma	TEL	non-ALT	1.23485e-05	0.999988
									WSU-DLCL2	Haematopoietic and Lymphoid	B-Cell Non-Hodgkin Lymphoma	TEL	non-ALT	0.000616017	0.999384
									WSU-NHL	Haematopoietic and Lymphoid	B-Cell Non-Hodgkin Lymphoma	TEL	non-ALT	0.00479576	0.995204
									YAPC	Pancreas	Pancreatic Carcinoma	TEL	non-ALT	0.00040066	0.999599
									YH-13	Central Nervous System	Glioblastoma	TEL	non-ALT	0.00206057	0.997939
									YKG-1	Central Nervous System	Glioblastoma	TEL	non-ALT	0.0457415	0.954258
									YT	Haematopoietic and Lymphoid	Natural Killer Cell Lymphoblastic Leukemia Or Lymphoma	TEL	non-ALT	0.000499947	0.9995
									ZR-75-30	Breast	Breast Carcinoma	TEL	non-ALT	0.0373305	0.962669

## Sheet: TA predictor(protein & RNA)
TA Score of cell lines (data from cross validation prediction)								SHAP value of features from prediction model
Cell_line	TMM	Telomerase_Activity_%MCF7_Log2(n+1)	EXTEND Score	TERT(RNA) intensity	TA Score			Feature	Importance
697	TEL	11.4299	0.964085	6.94	10.2642			SPARC (RNA)	0.415101
5637	TEL	8.69568	0.392678	0.321	5.22767			TERT (RNA)	0.816612
22RV1	TEL	7.23487	0.801481	3.104	8.00567			CTSD (protein)	0.24544
23132-87	TEL	3.65992	0.398761	0.208	5.81696			LAMP1 (protein)	0.283926
42-MG-BA	TEL	6.18458	0.499118	3.526	5.96831			RFC4 (protein)	0.278154
451Lu	TEL	5.25776	0.448353	-0.995	4.44884
639-V	TEL	9.12063	0.612745	2.256	7.27759
647-V	TEL	5.9967	0.438388	1.743	5.80337
769-P	TEL	6.08958	0.518747	2.296	6.24801
786-0	TEL	6.94216	0.563957	2.068	6.16334
8305C	TEL	4.91504	0.361136	0.104	4.90493
8505C	TEL	5.79103	0.484497	2.177	5.88508
8-MG-BA	TEL	7.13433	0.384899	2.968	6.576
A172	TEL	4.89772	0.360469	0.365	4.63381
A204	TEL	4.89772	0.545092	3.075	5.79893
A2058	TEL	5.4121	0.612383	4.8	6.47738
A253	TEL	6.13011	0.363132	0.672	5.39084
A2780	TEL	7.29398	0.742473	4.436	7.13378
A375	TEL	8.42836	0.472955	2.766	6.77068
A388	TEL	3.20633	0.211338	0.149	4.41092
A3-KAW	TEL	11.4813	0.402307	3.112	7.67966
A427	TEL	8.16742	0.535516	3.868	9.03884
A431	TEL	4.28244	0.492211	1.86	5.79936
A498	TEL	4.51476	0.229604	-2.478	2.67462
A4-Fuk	TEL	7.40565	0.504948	0.223	7.02961
A549	TEL	9.26663	0.56136	2.761	7.43482
A673	TEL	6.56354	0.636096	3.146	7.87227
A704	TEL	4.17313	0.358904	0.019	4.10825
ABC-1	TEL	7.2635	0.546975	1.358	6.5038
ACHN	TEL	5.07895	0.437965	0.135	4.52028
AGS	TEL	6.02259	0.508077	0.89	6.03357
ALL-PO	TEL	7.34119	0.716144	3.949	8.61446
ALL-SIL	TEL	8.88313	0.783559	3.372	8.85433
AM-38	TEL	6.14649	0.500702	2.149	6.75084
AMO-1	TEL	7.07478	0.845309	7.069	9.64151
AN3-CA	TEL	7.25946	0.627878	1.737	6.14145
ASH-3	TEL	7.20408	0.351225	-2.629	4.52917
AsPC-1	TEL	5.86299	0.276204	0.063	5.56502
ATN-1	TEL	9.59023	0.640255	1.797	8.03693
AU565	TEL	5.04527	0.392011	-1.003	5.28193
BALL-1	TEL	9.41633	0.875787	5.586	10.7005
BB30-HNC	TEL	4.45343	0.23838	1.414	5.75328
BB65-RCC	TEL	6.07339	0.402434	1.34	6.4571
BC-1	TEL	9.50478	0.665707	5.504	9.39503
BC-3	TEL	8.43642	0.755358	5.2	8.87503
B-CPAP	TEL	6.86641	0.0501747	-0.046	5.00096
BE-13	TEL	7.78568	0.951106	6.831	9.68758
BE2-M17	TEL	9.07066	0.503763	2.689	8.15704
Becker	TEL	5.28873	0.145546	-0.866	4.75535
BEN	TEL	8.70632	0.261875	2.952	7.42244
BFTC-905	TEL	7.98151	0.40705	1.246	6.33824
BFTC-909	TEL	5.08576	0.449209	1.413	5.18163
BHT-101	TEL	6.58316	0.494986	3.917	7.37594
BHY	TEL	6.22207	0.453201	3.085	6.76501
BICR22	TEL	3.42223	0.137025	-4.365	3.66243
BICR31	TEL	5.68538	0.140203	-1.192	5.37991
BICR78	TEL	4.83592	0.432753	0.452	5.45117
BL-41	TEL	10.1322	0.933602	6.313	10.9846
BONNA-12	TEL	4.7703	0.316389	-4.869	4.981
BPH-1	TEL	5.37411	0.433141	-3.276	3.66041
BT-20	TEL	2.86394	0.359803	-3.314	4.19515
BT-474	TEL	4.42761	0.481167	-0.099	5.9197
BT-483	TEL	4.90737	0.36224	-0.213	4.27385
BT-549	TEL	4.79618	0.45981	-2.118	4.38126
BV-173	TEL	8.95085	0.893531	5.757	9.84677
BxPC-3	TEL	5.95233	0.418671	0.673	5.61001
C2BBe1	TEL	3.0553	0.438524	-1.347	4.43378
C32	TEL	2.90111	0.339563	-2.527	3.90343
C-33-A	TEL	7.69001	0.837418	5.205	9.21565
C3A	TEL	7.58075	0.255283	-0.604	5.51015
C-4-I	TEL	7.17053	0.562105	3.48	7.44622
CA46	TEL	10.2305	0.696357	4.629	10.1555
Ca9-22	TEL	8.31633	0.486909	0.94	6.9481
CADO-ES1	TEL	8.0172	0.475512	2.471	8.18249
CAKI-1	TEL	4.04701	0.345952	1.866	4.63859
CAL-120	TEL	6.45286	0.347712	-1.412	4.41157
CAL-148	TEL	8.32441	0.467555	1.003	6.89468
CAL-27	TEL	7.71843	0.384347	1.46	5.47697
CAL-29	TEL	6.4591	0.459001	2.004	6.50361
CAL-33	TEL	7.76646	0.298157	2.581	6.28318
CAL-39	TEL	4.8233	0.226613	-1.523	3.57518
CAL-51	TEL	7.3107	0.588919	2.129	7.04319
CAL-54	TEL	4.10098	0.215443	0.261	4.45428
CAL-62	TEL	7.86437	0.636845	2.963	7.2503
CAL-72	ALT	0.137504	0.368289	-5.626	2.92712
CAL-78	ALT	0.191263	0.337783	-2.157	3.39773
Calu-3	TEL	6.71053	0.395521	0.791	6.72957
Calu-6	TEL	4.89572	0.472587	-0.304	5.22384
CAMA-1	TEL	3.74201	0.433026	-3.39	3.50943
Caov-3	TEL	5.83517	0.400179	0.005	5.44055
Caov-4	TEL	6.54071	0.244317	-0.484	4.97702
CAPAN-1	TEL	5.18903	0.468797	1.409	6.30645
CAPAN-2	TEL	7.17862	0.517972	2.412	5.65376
CaR-1	TEL	2.59694	0.368491	0.168	5.9063
Ca-Ski	TEL	6.36632	0.518509	-0.691	5.57221
CCK-81	TEL	7.22016	0.586657	0.666	6.80407
CCRF-CEM	TEL	9.20462	0.888078	5.416	9.37573
CFPAC-1	TEL	6.70543	0.349728	0.528	6.20828
CGTH-W-1	TEL	7.89233	0.301475	0.093	5.80786
ChaGo-K-1	TEL	6.62147	0.39614	0.211	6.44827
CHL-1	TEL	7.1812	0.563993	3.586	7.13138
CHP-126	TEL	6.82757	0.488279	0.077	6.40913
CHP-212	TEL	6.17213	0.512051	0.218	5.30758
CHSA0011	TEL	3.80323	0.30155	1.126	5.05023
CHSA0108	TEL	3.16224	0.158712	-4.92	2.18201
CL-11	TEL	5.83895	0.421586	1.806	6.37122
CML-T1	TEL	7.78215	0.565985	1.939	8.05564
COLO-205	TEL	4.10266	0.220706	-3.001	5.17431
COLO-320-HSR	TEL	9.57849	0.517956	2.928	7.8274
COLO-668	TEL	7.09011	0.571006	3.09	7.3618
COLO-678	TEL	3.08406	0.322844	-4.094	3.46887
COLO-679	TEL	3.85798	0.489976	3.115	5.5081
COLO-680N	TEL	4.16269	0.204242	0.104	4.8199
COLO-684	TEL	6.75462	0.540199	0.469	7.25097
COLO-783	TEL	6.73471	0.324686	0.963	3.80695
COLO-792	DP	7.10381	0.506041	1.264	4.92917
COLO-800	DN	0.428413	0.444566	2.616	5.08607
COLO-824	TEL	6.83542	0.662476	3.14	7.32417
COLO-829	TEL	5.11977	0.118355	-2.845	3.20483
COR-L105	TEL	6.0268	0.352665	-0.457	4.62938
COR-L23	TEL	6.75649	0.577002	3.626	6.84448
COR-L279	TEL	10.3084	0.648738	4.022	8.8835
COR-L303	TEL	6.32499	0.680517	3.044	8.01488
COR-L311	TEL	10.0911	0.839324	6.624	8.88363
COR-L32	TEL	8.84759	0.741297	4.192	8.17632
COR-L321	TEL	8.01156	0.523678	1.292	7.72587
COR-L88	TEL	7.47954	0.652086	0.697	7.02762
COR-L95	TEL	8.09191	0.590877	4.298	8.41344
CP50-MEL-B	TEL	3.96255	0.4025	1.225	4.26883
CP66-MEL	TEL	5.89893	0.435631	2.906	6.12392
CPC-N	TEL	8.21403	0.513374	1.685	7.35558
CRO-AP2	TEL	8.8071	0.600832	3.562	8.41319
CS1	TEL	4.88704	0.255192	-1.794	4.50267
CTB-1	TEL	10.8792	0.942069	5.919	10.6754
CTV-1	TEL	7.88243	0.559424	-2.1	6.45725
CW-2	TEL	8.49157	0.446265	2.355	6.79475
D-247MG	TEL	3.05431	0.466486	0.324	4.59496
D-263MG	TEL	7.56331	0.347075	2.177	5.97391
D-283MED	TEL	8.15896	0.669791	3.832	9.12747
D-336MG	TEL	5.05658	0.322968	0.949	5.38862
D-392MG	TEL	2.11862	0.305885	-2.551	2.53891
D-423MG	TEL	7.9043	0.564686	4.268	6.76505
D-502MG	TEL	5.35826	0.262628	-0.401	4.63386
D-542MG	TEL	3.09824	0.317628	-0.224	4.18899
D-566MG	TEL	5.6011	0.44438	2.585	5.04764
DAN-G	TEL	7.58286	0.521049	1.709	6.59937
Daoy	TEL	5.72874	0.595965	3.662	7.32414
Daudi	TEL	9.38683	0.690858	4.334	10.0188
DB	TEL	11.1512	0.820847	3.449	9.11398
DBTRG-05MG	TEL	4.41819	0.176391	-2.511	3.20069
DEL	TEL	8.69839	0.473431	0.768	8.19658
Detroit562	TEL	5.15939	0.467823	0.124	6.44769
DG-75	TEL	11.0607	0.934354	6.513	10.4506
DiFi	TEL	4.50843	0.420145	1.062	5.89618
DJM-1	TEL	4.12418	0.336089	-0.165	5.71859
DK-MG	TEL	2.80105	0.291285	-1.004	2.97808
DMS-114	TEL	9.41147	0.675477	3.975	7.76698
DMS-273	TEL	7.02492	0.430197	-1.153	6.23341
DMS-53	TEL	8.01865	0.840353	6.662	8.97362
DMS-79	TEL	7.39626	0.63812	-0.11	6.20346
DND-41	TEL	9.44133	0.788938	3.177	8.25043
DOHH-2	TEL	10.2072	0.80328	5.28	10.1508
DOK	TEL	3.77505	0.206119	-1.132	3.5245
DoTc2-4510	TEL	4.64039	0.530745	2.011	6.24127
DOV13	TEL	6.53916	0.421836	-0.532	5.56151
DSH1	TEL	4.62234	0.487845	0.632	5.14438
DU-145	TEL	8.37825	0.689748	3.508	8.57769
DU-4475	TEL	8.41646	0.4799	0.862	7.46301
EB2	TEL	4.31759	0.233431	-8.098	4.82905
EB-3	TEL	7.67455	0.514668	0.848	8.6207
EBC-1	TEL	7.21936	0.519957	0.48	5.97223
ECC10	TEL	9.9535	0.475796	0.44	6.86003
ECC12	TEL	8.44257	0.642205	4.157	7.39048
EC-GI-10	TEL	8.81468	0.0942259	-0.281	6.5739
EFM-19	TEL	3.41007	0.451524	-0.287	3.53938
EFM-192A	TEL	4.14323	0.505227	0.277	4.76259
EFO-21	TEL	4.81967	0.345055	1.871	6.0568
EFO-27	TEL	4.04352	0.392144	0.809	5.7012
EJM	TEL	9.59516	0.620814	3.631	7.70853
EKVX	TEL	6.55213	0.375995	1.971	5.695
EM-2	TEL	7.33298	0.697281	3.384	7.89325
EMC-BAC-1	ALT	0.167499	0.325475	-8.103	1.38824
EMC-BAC-2	TEL	7.01926	0.277497	-1.59	5.08666
EN	ALT	0.486137	0.550287	3.32	7.51643
EoL-1-cell	TEL	10.2245	0.564208	2.038	8.50426
EPLC-272H	TEL	5.96347	0.412791	-0.399	5.49741
ES1	TEL	8.80187	0.396395	2.012	6.74234
ES-2	TEL	10.1372	0.486752	2.058	7.01105
ES4	TEL	6.63038	0.473902	0.648	5.72324
ES5	ALT	0.281116	0.471952	0.858	6.69472
ES6	TEL	4.31687	0.59638	0.648	5.68721
ES7	TEL	4.93263	0.415187	0.216	5.64839
ES8	TEL	8.58553	0.360468	-0.146	6.4636
ESO26	TEL	2.87971	0.342714	0.534	5.924
ESO51	TEL	4.58796	0.289355	-0.218	6.91808
ESS-1	TEL	5.81834	0.492474	1.118	5.63726
ETK-1	TEL	7.12939	0.425826	1.901	7.14544
EVSA-T	TEL	6.5809	0.382479	0.549	6.30688
EW-11	Other	4.20377	0.632059	3.489	6.93441
EW-12	TEL	4.2017	0.572015	-0.048	6.37468
EW-13	TEL	7.2982	0.558673	2.586	6.57044
EW-16	TEL	4.55582	0.540614	0.429	5.45809
EW-18	TEL	5.90231	0.733911	3.874	7.98433
EW-22	Other	3.52554	0.643308	2.039	6.7482
EW-24	DN	0.455566	0.607472	2.221	6.57288
EW-3	TEL	5.22574	0.645236	3.567	7.57845
EW-7	TEL	6.93227	0.551774	0.861	6.14032
FADU	TEL	6.90953	0.469535	-0.159	6.21655
Farage	TEL	10.263	0.756461	3.51	9.40062
FLO-1	TEL	7.39968	0.67627	4.337	6.61741
FTC-133	TEL	7.48736	0.37785	0.661	4.80977
FU97	TEL	5.01926	0.657275	4.268	5.99936
FU-OV-1	TEL	2.9486	0.524343	0.885	5.7915
G-292-Clone-A141B1	ALT	0.256272	0.383167	-5.193	3.20982
G-361	TEL	5.51381	0.463912	0.903	5.09643
G-401	TEL	4.48993	0.644598	-0.28	4.59956
G-402	TEL	4.74578	0.589176	2.144	5.96831
GA-10	TEL	10.5457	0.963855	6.495	11.2067
GAK	TEL	5.51065	0.174817	-0.46	4.50753
GAMG	TEL	5.67469	0.50666	2.622	6.44215
GB-1	TEL	6.0648	0.553364	1.921	6.23792
GCIY	TEL	8.59051	0.570367	5.117	6.95126
GCT	TEL	5.78136	0.581236	4.062	6.62122
GI-1	TEL	5.34447	0.611354	2.585	6.05521
GI-ME-N	TEL	7.50016	0.40622	3.972	6.41603
GOTO	TEL	7.64104	0.593173	1.322	6.76674
GP5d	TEL	7.30104	0.552813	4.311	8.155
GRANTA-519	TEL	10.6746	0.761207	4.959	9.42079
GR-ST	TEL	12.0464	0.797509	4.107	9.33115
H3255	TEL	4.79181	0.383705	-2.5	4.01572
H4	TEL	6.51696	0.367386	1.537	5.73127
H9	TEL	9.23661	0.533906	-0.129	7.34304
HA7-RCC	TEL	6.25531	0.408028	0.48	5.06572
HAL-01	TEL	9.39735	0.837837	4.662	9.44852
HARA	TEL	4.06695	0.533117	-0.197	5.02543
HC-1	TEL	10.0552	0.660821	4.203	8.88396
HCC1143	TEL	5.05528	0.64059	3.538	6.43008
HCC1187	TEL	6.18824	0.649585	3.944	7.28816
HCC1395	TEL	4.30451	0.591256	1.905	4.91989
HCC1419	TEL	1.70392	0.358654	-4.852	1.80037
HCC1428	TEL	4.64731	0.442935	-0.68	5.91701
HCC-15	TEL	6.99492	0.625144	1.43	6.8677
HCC1500	TEL	8.96139	0.391548	-3.268	3.72428
HCC1569	TEL	4.08831	0.467435	0	5.33853
HCC1806	TEL	8.08305	0.505835	4.125	7.35831
HCC1937	TEL	4.35473	0.384194	0.222	5.4972
HCC1954	TEL	7.37695	0.464004	-0.902	5.61073
HCC2218	TEL	4.48543	0.44868	0.505	5.35512
HCC2998	TEL	10.033	0.589038	3.115	7.29613
HCC-33	TEL	9.35427	0.695372	3.375	7.6733
HCC-366	TEL	6.09487	0.465904	0.831	5.83382
HCC38	TEL	4.01078	0.343205	-2.923	3.62729
HCC70	TEL	8.10858	0.569554	2.97	7.12722
HCC-78	TEL	5.18349	0.444813	1.831	6.37466
HCC-827	TEL	4.75007	0.513528	2.571	6.78808
HCE-4	TEL	5.43663	0.408238	0.982	6.23881
HCT-116	TEL	8.8042	0.406707	1.835	7.68142
HCT-15	TEL	5.96086	0.413639	-0.312	6.73028
HDLM-2	TEL	5.95652	0.704371	1.239	6.68952
HDQ-P1	TEL	3.92505	0.177134	-3.012	3.47087
HEC-1	TEL	7.68018	0.468574	-1.593	6.37723
HEL	TEL	4.96649	0.543554	2.064	6.9185
HeLa	TEL	7.0248	0.532666	1.402	6.75704
H-EMC-SS	TEL	7.57228	0.344666	0.188	5.46914
Hep3B2-1-7	TEL	7.32832	0.416089	-0.583	5.92697
Hey	TEL	4.96394	0.469129	-0.241	5.62357
HGC-27	TEL	6.70556	0.63319	1.265	7.04631
HH	TEL	6.58272	0.806423	4.718	9.43157
HL-60	TEL	8.78503	0.689517	2.844	6.84188
HLE	TEL	6.57682	0.54873	2.26	6.86327
HMV-II	TEL	7.32283	0.32188	1.672	5.60481
HO-1-N-1	TEL	5.23343	0.248533	2.137	6.77764
HO-1-u-1	TEL	6.7412	0.623996	3.669	6.83233
HOP-62	TEL	4.74739	0.428633	2.371	6.47512
HOP-92	DN	0.137504	0.261337	-2.908	3.21517
HOS	TEL	8.62543	0.670583	4.424	7.10021
HPAC	TEL	5.76088	0.543446	2.779	5.71378
Hs-445	TEL	8.24555	0.59688	3.91	8.7568
Hs-578-T	TEL	2.07255	0.196437	-4.212	2.74446
Hs-633T	TEL	5.74953	0.513378	4.921	7.7174
Hs-683	TEL	2.7137	0.291189	-3.712	3.15898
Hs-729-T	ALT	0.576584	0.270246	-4.429	3.26863
Hs-746T	ALT	0.198957	0.418698	-7.614	2.3779
Hs-766T	TEL	3.45549	0.338478	-2.201	4.30214
Hs-939-T	TEL	4.39094	0.347832	0.798	4.66094
Hs-940-T	TEL	1.84561	0.121964	-1.63	4.3986
HSC-2	TEL	7.92297	0.380795	1.401	5.82249
HSC-3	TEL	7.08183	0.601986	3.382	6.39943
HSC-39	TEL	11.1979	0.576334	4.172	9.25442
HSC-4	TEL	9.7025	0.34733	2.173	6.89901
HT	TEL	11.277	0.880768	5.443	9.92641
HT-1080	TEL	7.66736	0.546018	3.707	6.8211
HT-115	TEL	8.07559	0.614889	3.544	8.2102
HT-1197	TEL	7.40769	0.534884	3.815	5.71882
HT-1376	TEL	6.7909	0.466977	3.46	5.33645
HT-144	TEL	4.15056	0.412609	1.056	5.34636
HT-29	TEL	7.32301	0.283788	-1.59	5.25008
HT-3	TEL	7.47338	0.332083	1.277	5.95961
HT55	TEL	5.94322	0.400661	0.944	5.72225
HTC-C3	TEL	7.72867	0.2856	1.344	6.02108
HuCCT1	TEL	7.9213	0.472244	0.622	6.76965
huH-1	TEL	8.59414	0.602719	3.902	7.54212
HuH-7	TEL	8.24854	0.505188	3.047	6.6135
HuO-3N1	Other	0.137504	0.198872	-4.652	1.36287
HuO9	ALT	0.137504	0.319682	-6.571	1.99456
HuP-T3	TEL	7.35957	0.518225	2.581	6.55608
HuP-T4	TEL	6.84587	0.308991	-5.528	3.84332
HuTu-80	TEL	10.4837	0.697053	4.621	8.8001
IA-LM	TEL	5.85524	0.311661	-4.894	3.57239
IGR-1	TEL	4.41143	0.462463	2.97	5.37629
IGR-37	TEL	5.20555	0.46779	0.468	5.58604
IGROV-1	TEL	9.82165	0.583257	2.837	6.82809
IHH-4	TEL	9.05815	0.582889	4.666	8.51069
IM-9	TEL	9.83608	0.384697	-0.01	7.14317
IM-95	TEL	7.16128	0.593645	3.675	8.14431
IMR-5	TEL	8.44166	0.497218	0.321	6.98482
IPC-298	TEL	6.98846	0.452268	1.938	5.96399
IST-MEL1	TEL	4.1102	0.496759	1.23	5.67361
IST-MES1	TEL	4.46793	0.36483	0.089	4.2825
IST-SL1	TEL	8.38288	0.427482	-1.996	6.95342
IST-SL2	DN	0.317474	0.503862	-1.872	5.93584
J82	TEL	6.16591	0.482473	2.177	5.92537
JAR	TEL	6.22207	0.644544	0.666	5.55918
JEG-3	TEL	5.28059	0.559479	0.6	5.77662
JEKO-1	TEL	9.39521	0.796106	5.891	9.89695
JHH-1	TEL	7.06501	0.401001	-1.106	4.97635
JHH-2	TEL	6.43162	0.345356	0.517	5.91358
JHH-4	TEL	7.75268	0.510129	3.764	7.0524
JHH-6	TEL	7.39968	0.668294	5.582	6.84975
JHH-7	TEL	9.53458	0.755448	4.982	8.55417
JHOS-3	TEL	7.73674	0.413507	0.894	6.03054
JHOS-4	TEL	4.76447	0.545179	2.78	7.31113
JHU-011	TEL	6.57577	0.275515	0.536	6.63973
JHU-022	TEL	5.28392	0.364288	-3.33	4.42794
JHU-029	TEL	4.31759	0.272792	-0.282	5.09014
JiyoyeP-2003	TEL	8.50549	0.485104	2.508	8.63406
JJN-3	TEL	7.53037	0.718767	3.544	8.36665
JM1	TEL	10.1683	0.888546	4.633	9.89612
JSC-1	TEL	7.3046	0.64048	3.797	9.09506
Jurkat	TEL	10.6549	0.727292	4.107	8.74225
JURL-MK1	TEL	8.54133	0.554056	3.076	8.50542
JVM-2	TEL	9.40686	0.328999	1.591	7.9877
JVM-3	TEL	10.6503	0.432774	3.188	8.66146
K2	TEL	6.9438	0.523967	2.011	5.3777
K5	TEL	7.16942	0.268586	-1.242	4.38253
K-562	TEL	6.00665	0.593896	0.938	7.86524
KALS-1	TEL	5.87406	0.402338	1.136	5.30436
KARPAS-1106P	TEL	9.90776	0.701877	2.931	8.19361
KARPAS-231	TEL	9.53766	0.951221	5.893	10.5195
KARPAS-299	TEL	8.64897	0.483825	1.101	7.02747
KARPAS-422	TEL	9.78772	0.498481	0.346	8.13849
KARPAS-45	TEL	5.12928	0.646317	-1.662	6.63643
KASUMI-1	TEL	6.18824	0.697673	3.721	7.39302
KATOIII	TEL	5.8535	0.581993	2.308	7.4095
KCL-22	TEL	6.77373	0.586866	2.254	7.32571
KE-37	TEL	8.92	0.714594	3.274	8.47209
KELLY	TEL	6.87492	0.694574	3.217	7.98955
KG-1	TEL	7.2604	0.620974	1.927	7.47668
KGN	TEL	5.08449	0.362731	1.809	5.08533
KINGS-1	TEL	4.32625	0.380271	0.709	4.92995
KLE	TEL	4.22805	0.28782	0.701	4.34486
KM12	TEL	6.34518	0.619224	4.55	7.7995
KMH-2	TEL	6.69766	0.507191	2.435	6.23196
KM-H2	TEL	6.65821	0.571357	-0.237	7.31778
KMOE-2	TEL	4.82934	0.634384	1.867	7.28011
KMRC-1	TEL	4.05918	0.342065	-1.289	3.53822
KMRC-20	TEL	6.12578	0.456487	2.533	5.97806
KMS-11	TEL	9.50323	0.731107	3.696	8.59288
KMS-12-BM	TEL	9.52017	0.774351	3.107	7.89969
KNS-42	TEL	6.9607	0.443517	2.09	5.42176
KNS-62	TEL	8.59122	0.57765	2.719	7.00133
KNS-81-FD	TEL	3.76782	0.267233	0.103	4.19802
KOPN-8	TEL	9.59363	0.704966	4.794	9.57899
KOSC-2	TEL	6.46614	0.413594	2.383	6.02058
KP-1N	TEL	7.56049	0.607665	2.182	6.66549
KP-2	TEL	3.74093	0.42158	1.701	6.12155
KP-3	TEL	2.95068	0.320082	-0.785	4.88063
KP-4	TEL	9.33152	0.563839	2.989	8.33131
KP-N-YN	TEL	9.95981	0.644049	1.743	7.85306
KP-N-YS	TEL	7.00663	0.657835	2.373	7.76454
KS-1	TEL	5.39825	0.419037	0.029	4.94502
KU-19-19	TEL	7.91055	0.527554	2.939	6.56835
KU812	TEL	6.3505	0.521154	1.245	6.01539
KURAMOCHI	TEL	3.75916	0.338334	-0.339	5.08239
KY821	TEL	5.42864	0.782056	4.496	7.51531
KYAE-1	TEL	7.70549	0.475051	2.829	6.26228
KYM-1	TEL	6.9956	0.51449	0.374	6.48806
KYSE-140	TEL	6.5345	0.477554	1.628	7.0459
KYSE-150	TEL	7.76374	0.421457	1.979	7.22356
KYSE-180	TEL	8.971	0.627186	2.487	7.34705
KYSE-220	TEL	6.64904	0.43738	1.434	7.10807
KYSE-270	TEL	8.10402	0.3947	2.792	7.63027
KYSE-410	TEL	5.28688	0.50495	-1.192	5.98026
KYSE-450	TEL	8.43725	0.444782	3.119	8.02831
KYSE-50	TEL	7.5359	0.464127	0.296	7.07886
KYSE-510	TEL	8.15861	0.487819	0.607	6.15812
KYSE-520	TEL	6.05767	0.356502	0.012	4.94757
L-1236	TEL	7.31542	0.576854	1.19	7.72209
L-363	TEL	11.091	0.849094	6.6	9.33381
L-428	TEL	6.64861	0.648872	0.349	7.82307
L-540	TEL	8.25677	0.595	1.869	7.67362
LAMA-84	TEL	8.07387	0.624745	3.826	8.78535
LAN-6	DN	0.137504	0.332309	-6.578	3.47912
LB1047-RCC	TEL	2.82038	0.401017	-0.194	5.66231
LB2241-RCC	TEL	3.62176	0.190131	-5.186	2.7744
LB2518-MEL	TEL	3.488	0.342286	-1.441	3.93341
LB373-MEL-D	TEL	4.80064	0.582253	4.948	6.06622
LB647-SCLC	TEL	6.21665	0.570106	-0.132	6.35857
LB771-HNC	TEL	5.88826	0.670354	4.346	7.67577
LB831-BLC	TEL	4.60407	0.518283	1.953	4.76338
LB996-RCC	TEL	5.95047	0.349622	-0.284	4.55484
LC-1-sq	TEL	5.0387	0.397055	-1.912	5.94051
LC-2-ad	TEL	7.90569	0.342027	1.394	6.1416
LC4-1	TEL	11.6391	0.829169	5.261	9.42807
LCLC-103H	TEL	5.98345	0.512493	4.336	6.84975
LCLC-97TM1	TEL	9.57276	0.37115	1.09	6.86292
LK-2	TEL	7.3097	0.576152	0.304	6.66036
LN-18	TEL	8.57122	0.591448	3.854	7.51224
LN-229	TEL	7.08226	0.50471	2.09	5.92569
LN-405	TEL	3.58616	0.355413	1.813	4.79426
LNCaP-Clone-FGC	TEL	7.59738	0.423284	3.474	7.31491
LNZTA3WT4	TEL	4.32193	0.409484	-0.45	4.68848
LOUCY	TEL	7.15411	0.672036	0.126	6.31529
LOU-NH91	TEL	4.78764	0.395936	1.632	5.92827
LoVo	TEL	8.09923	0.599516	3.017	8.21819
LOXIMVI	DP	9.6705	0.593703	3.958	6.75553
LP-1	TEL	9.88426	0.616345	7.416	9.98187
LS1034	TEL	3.79805	0.36383	2.073	5.83803
LS-123	TEL	4.65764	0.225849	-2.699	4.34127
LS-180	TEL	4.97361	0.436662	0.717	6.89288
LS-513	TEL	7.40557	0.464682	2.159	5.7192
LU-134-A	TEL	8.64551	0.793642	4.523	8.68216
LU-135	TEL	7.47452	0.603241	1.161	7.65433
LU-139	TEL	6.66718	0.569732	1.431	7.66693
LU-165	TEL	9.89285	0.554243	3.336	8.03557
LU-65	TEL	3.55582	0.533941	-0.634	5.41349
LXF-289	TEL	4.07296	0.250247	-1.36	4.9502
M059J	TEL	3.55582	0.467365	1.197	4.68998
Malme-3M	TEL	2.34679	0.283174	-0.93	4.01203
MC116	TEL	10.8171	0.926883	6.927	11.1348
MCF7	TEL	6.65821	0.508828	1.075	7.24349
MC-IXC	DN	0.137504	0.42473	-1.919	6.29878
MDA-MB-157	TEL	4.24869	0.367792	-2.046	3.88177
MDA-MB-175-VII	TEL	6.35315	0.26885	-1.613	3.27996
MDA-MB-231	TEL	9.10129	0.479476	0.606	6.79767
MDA-MB-330	TEL	2.18585	0.33943	-4.364	2.48594
MDA-MB-415	TEL	5.56925	0.270672	-3.156	2.92207
MDA-MB-436	TEL	6.54489	0.43363	1.223	6.85008
MDA-MB-453	TEL	7.17832	0.61814	0.03	6.19086
MDA-MB-468	TEL	4.62	0.303143	-1.435	4.67958
MDA-PCa-2b	TEL	6.69573	0.36101	-0.942	5.79703
MDST8	TEL	3.41954	0.289274	-1.48	3.97173
ME-1	TEL	3.08066	0.660984	3.524	7.22955
ME-180	TEL	6.91504	0.374981	-1.613	6.00933
MEC-1	TEL	9.30324	0.644182	3.619	8.33797
MEG-01	TEL	6.82558	0.66586	5.319	7.95895
MEL-HO	TEL	4.88996	0.561661	3.761	5.91644
MEL-JUSO	TEL	7.11322	0.457762	3.181	6.3128
MES-SA	TEL	6.91874	0.48039	1.744	5.84283
Mewo	TEL	5.48156	0.465066	2.422	5.17637
MFE-280	TEL	6.90014	0.378901	0.747	6.96978
MFE-296	TEL	6.12825	0.483205	0.832	6.0179
MFE-319	TEL	3.99277	0.414825	-0.147	5.23723
MFH-ino	TEL	7.29554	0.40595	0.59	5.48762
MFM-223	TEL	3.11437	0.491132	0.558	5.15617
MG-63	TEL	4.43095	0.483361	1.889	6.12949
MHH-CALL-4	TEL	8.70736	0.813304	6.073	9.10193
MHH-ES-1	TEL	7.24992	0.521358	2.92	7.56898
MHH-NB-11	TEL	8.44423	0.596695	3.611	8.14951
MHH-PREB-1	TEL	11.0828	0.927091	6.612	10.2389
MIA-PaCa-2	TEL	6.22766	0.585642	2.087	7.25019
MKN28	TEL	8.40807	0.382036	-0.058	5.61035
MKN45	TEL	5.3844	0.646934	4.055	7.61532
MKN7	TEL	4.62293	0.400317	-0.644	3.92499
MLMA	TEL	9.10923	0.558631	2.06	8.82639
MM1S	TEL	8.67768	0.692681	3.685	7.22526
MMAc-SF	DP	4.86842	0.270765	-1.666	3.46214
MN-60	TEL	9.91141	0.875278	7.481	11.0372
MOG-G-CCM	TEL	2.75489	0.373029	0.889	4.60756
MOG-G-UVW	TEL	6.03606	0.250153	1.212	6.27856
MOLM-13	TEL	9.38092	0.647083	3.19	7.4111
MOLM-16	TEL	6.1637	0.645791	4.892	8.27035
MOLP-8	TEL	6.04592	0.55388	4.654	8.10078
MOLT-13	TEL	8.5803	0.693049	2.739	8.18218
MOLT-4	TEL	7.82432	0.782623	1.923	8.09857
MONO-MAC-6	TEL	9.87174	0.605114	1.972	6.19916
Mo-T	TEL	8.66384	0.456728	0.863	7.78077
MPP-89	TEL	5.59305	0.41953	1.459	5.57859
MRK-nu-1	TEL	2.97265	0.537981	1.35	6.42778
MS-1	TEL	6.57652	0.551398	1.97	7.25242
MS751	TEL	8.25484	0.628272	3.117	7.974
MSTO-211H	TEL	7.46483	0.543197	3.401	6.82794
MV-4-11	TEL	9.22422	0.609223	2.496	7.67345
MY-M12	TEL	8.47577	0.811393	5.543	8.89404
MZ1-PC	TEL	7.98385	0.131033	-2.569	4.58068
MZ2-MEL	TEL	7.10978	0.60035	3.732	6.5447
MZ7-mel	TEL	6.31252	0.506285	2.196	5.72363
NALM-6	TEL	9.30273	0.856839	4.577	9.05525
NAMALWA	TEL	9.07273	0.733588	4.515	9.61909
NB(TU)1-10	TEL	6.17033	0.502623	0.137	6.34959
NB1	TEL	8.77426	0.625363	3.673	7.15234
NB10	TEL	8.18562	0.29501	-2.271	5.64823
NB12	TEL	6.58301	0.53796	2.259	7.04012
NB13	TEL	9.75148	0.527874	0.131	7.19324
NB14	TEL	8.77271	0.651996	3.417	8.13092
NB17	TEL	7.09255	0.601296	1.999	8.08463
NB4	TEL	7.60222	0.844944	5.903	8.52977
NB5	TEL	8.30369	0.563827	1.281	6.35314
NB6	TEL	10.5572	0.708363	3.606	8.14649
NB69	TEL	6.10915	0.651133	3.535	7.569
NB7	TEL	7.54481	0.537098	2.544	6.87556
NCC010	TEL	7.01525	0.55394	2.983	5.59803
NCC021	TEL	2.91561	0.369042	-3.068	2.88832
NCCIT	TEL	5.90977	0.709577	4.745	8.04415
NCI-H1048	TEL	6.97911	0.506661	0.162	6.19823
NCI-H1092	TEL	6.74039	0.613519	1.468	6.98703
NCI-H1105	TEL	5.10266	0.496966	-3.537	5.70291
NCI-H1155	TEL	3.85898	0.444027	-3.865	5.59997
NCI-H1299	TEL	8.99483	0.7217	4.225	8.52614
NCI-H1304	TEL	7.84367	0.559574	-0.463	7.57752
NCI-H1341	TEL	4.70432	0.546175	-0.23	6.90982
NCI-H1355	TEL	9.79627	0.534964	3.361	8.99575
NCI-H1435	TEL	6.39025	0.629397	3.341	7.25817
NCI-H1436	TEL	9.46305	0.581509	0.748	7.39524
NCI-H1437	TEL	7.3097	0.535978	3.59	8.16807
NCI-H146	TEL	8.77446	0.597542	3.583	8.49463
NCI-H1573	TEL	7.88399	0.341705	2.194	6.69464
NCI-H1581	TEL	10.527	0.918581	6.104	9.82223
NCI-H1623	TEL	5.74281	0.35811	-3.027	5.36575
NCI-H1648	TEL	5.73796	0.312096	-2.078	5.7727
NCI-H1650	TEL	3.86987	0.428351	0.653	4.8133
NCI-H1651	TEL	8.17812	0.395309	-0.109	5.49518
NCI-H1666	TEL	3.77926	0.277083	-1.397	6.20445
NCI-H1688	TEL	5.53854	0.42626	3.624	7.68601
NCI-H1693	TEL	5.9028	0.600799	3.114	6.74868
NCI-H1694	DP	7.00117	0.586081	0.783	6.88413
NCI-H1703	DP	7.74352	0.706831	3.761	7.81339
NCI-H1734	TEL	6.96844	0.346707	-4.822	3.84478
NCI-H1755	TEL	6.1534	0.427491	-0.116	4.76201
NCI-H1770	TEL	7.88411	0.756101	3.814	7.88543
NCI-H1781	TEL	5.61147	0.550892	-0.373	5.60467
NCI-H1792	TEL	8.42396	0.594928	3.997	6.47743
NCI-H1793	TEL	4.89385	0.305449	-1.634	4.99366
NCI-H1836	TEL	5.18706	0.640094	1.733	6.7667
NCI-H1838	TEL	4.4165	0.499578	1.48	6.55158
NCI-H1876	TEL	6.27929	0.503991	-0.075	6.7587
NCI-H1915	TEL	6.35949	0.528642	-1.252	5.20536
NCI-H1944	TEL	6.05028	0.672933	4.137	7.69112
NCI-H196	TEL	5.83567	0.529307	3.497	5.59821
NCI-H1963	TEL	9.17891	0.656004	2.706	8.0755
NCI-H1975	TEL	7.7654	0.436513	0.628	5.87879
NCI-H1993	TEL	6.40071	0.383053	2.947	7.85452
NCI-H2009	TEL	9.56773	0.526836	3.669	6.49027
NCI-H2023	TEL	6.28596	0.524142	3.289	7.27722
NCI-H2029	TEL	5.72055	0.519845	0.809	7.2817
NCI-H2030	TEL	7.68594	0.522419	2.799	7.79324
NCI-H2052	TEL	5.28799	0.331073	-0.51	4.4435
NCI-H2066	TEL	7.59976	0.528208	2.678	7.28073
NCI-H2081	TEL	7.41185	0.513131	0.587	8.26068
NCI-H2085	TEL	4.30232	0.579857	2.804	5.92534
NCI-H2087	TEL	8.0648	0.499002	2.158	7.59922
NCI-H209	TEL	9.98292	0.790308	4.321	8.10686
NCI-H211	TEL	8.16842	0.605038	1.919	7.89374
NCI-H2110	TEL	5.43162	0.468848	1.84	7.23985
NCI-H2135	TEL	8.71538	0.573788	3.942	9.31045
NCI-H2141	TEL	8.43446	0.737521	3.189	7.86765
NCI-H2170	TEL	8.36951	0.682402	3.281	7.54438
NCI-H2171	TEL	10.3028	0.591031	1.985	7.73588
NCI-H2172	TEL	6.26397	0.508621	0.591	5.24327
NCI-H2227	TEL	6.37278	0.447874	-1.413	5.53318
NCI-H2228	TEL	3.62293	0.227093	-1.095	4.35264
NCI-H226	TEL	3.14078	0.287468	-3.966	1.81088
NCI-H2291	TEL	6.33111	0.441826	0.386	6.16374
NCI-H23	TEL	9.31832	0.639594	3.372	8.27047
NCI-H2342	DP	7.96983	0.544744	3.973	7.24123
NCI-H2347	TEL	4.56438	0.485491	1.018	6.35763
NCI-H2369	TEL	5.03342	0.109937	-3.352	4.0364
NCI-H2373	TEL	2.9521	0.246906	-1.174	3.87579
NCI-H2405	TEL	6.13689	0.362177	1.073	5.85658
NCI-H2444	TEL	5.03562	0.315621	-0.742	5.60444
NCI-H2452	TEL	4.23189	0.378375	-0.235	4.62427
NCI-H2461	TEL	2.71325	0.227814	-2.032	3.53722
NCI-H250	TEL	7.89239	0.405924	0.23	6.82065
NCI-H2591	TEL	4.19456	0.309739	-0.902	3.86016
NCI-H2595	TEL	3.86721	0.449221	0.492	5.09664
NCI-H2722	TEL	3.94924	0.238951	-2.847	2.52546
NCI-H2731	TEL	4.03474	0.44185	0.487	5.38713
NCI-H2795	TEL	4.38888	0.322855	0.036	4.44428
NCI-H28	TEL	4.41616	0.520375	1.69	6.16511
NCI-H2803	TEL	6.06393	0.334429	2.31	4.32346
NCI-H2804	TEL	2.58333	0.323847	-3.299	3.69759
NCI-H2810	TEL	4.34301	0.391683	-0.257	3.92468
NCI-H2818	TEL	3.69488	0.283686	-0.573	3.9262
NCI-H2869	TEL	8.78735	0.357116	1.639	4.65329
NCI-H290	TEL	5.84549	0.509942	2.381	6.10702
NCI-H292	TEL	8.24389	0.445804	1.87	6.42201
NCI-H3118	TEL	3.50843	0.267041	-1.862	4.25491
NCI-H345	TEL	8.31152	0.638825	3.012	8.21903
NCI-H358	TEL	6.76567	0.538805	0.604	6.46236
NCI-H441	TEL	6.73308	0.569401	0.814	6.5828
NCI-H446	TEL	6.988	0.536609	0.595	7.4406
NCI-H460	TEL	7.97068	0.673972	4.179	7.71168
NCI-H508	TEL	6.97522	0.37087	4.16	7.5164
NCI-H510A	TEL	8.9263	0.558831	2.305	6.97636
NCI-H513	TEL	4.79805	0.32306	0.463	5.94768
NCI-H520	TEL	7.88911	0.357671	-3.313	5.79349
NCI-H522	TEL	6.33432	0.553403	1.825	7.66166
NCI-H524	TEL	10.4968	0.462171	-1.558	6.30618
NCI-H526	TEL	8.0663	0.544946	1.194	7.16351
NCI-H596	TEL	4.77189	0.306643	-1.693	3.74267
NCI-H64	TEL	6.2292	0.70805	2.068	7.16401
NCI-H647	TEL	5.10182	0.39572	-0.937	5.10403
NCI-H650	TEL	11.1085	0.390185	2.759	7.20612
NCI-H660	TEL	7.06113	0.449811	-1.549	5.89981
NCI-H661	TEL	7.42534	0.58046	3.557	6.6293
NCI-H69	TEL	9.50623	0.782515	3.468	8.4544
NCI-H716	TEL	6.68776	0.444897	-3.404	6.017
NCI-H720	TEL	6.0881	0.595947	-0.052	7.2507
NCI-H727	TEL	6.94484	0.427356	0.915	6.35161
NCI-H740	TEL	8.05685	0.580818	1.196	7.16664
NCI-H747	TEL	5.48961	0.538119	0.709	6.17742
NCI-H748	DP	8.25224	0.520519	-0.15	6.73278
NCI-H810	TEL	9.27747	0.506162	3.093	8.6531
NCI-H82	TEL	2.99458	0.487398	-1.577	6.256
NCI-H838	TEL	7.65721	0.576443	1.661	6.24082
NCI-H847	TEL	2.65764	0.521122	0.177	6.38551
NCI-H929	TEL	7.08496	0.523551	3.803	7.98406
NCI-N87	TEL	5.35826	0.389577	1.597	5.93275
NEC8	TEL	9.40759	0.723793	4.414	6.83977
NH-12	TEL	6.54967	0.435932	-0.046	5.85474
NKM-1	TEL	4.08916	0.562561	3.224	6.97456
NMC-G1	TEL	5.12226	0.345782	-0.335	4.68408
no-10	TEL	4.5735	0.484435	1.932	5.68984
no-11	TEL	5.60466	0.408695	-0.614	4.74189
NOMO-1	TEL	6.02148	0.597736	4.011	8.3436
NOS-1	ALT	0.21427	0.439998	-3.169	3.15354
NTERA-2-cl-D1	TEL	7.07082	0.528121	2.069	6.47078
NU-DUL-1	TEL	9.51789	0.86934	5.805	9.78898
NUGC-3	TEL	5.45943	0.558858	0.664	5.79979
NUGC-4	TEL	4.90497	0.287333	0.491	6.00315
NY	ALT	0.137504	0.315498	-5.409	3.19661
OACM5-1	TEL	6.33324	0.425596	-0.757	6.30291
OACp4C	TEL	5.68482	0.536441	3.098	6.9651
OAW-28	TEL	2.87663	0.397499	-1.048	5.25995
OAW-42	TEL	6.54195	0.460434	-0.064	6.88022
OC-314	TEL	8.0268	0.484909	0.967	7.04102
OCI-AML2	TEL	6.75969	0.745329	4.584	8.11423
OCI-AML5	TEL	6.05767	0.726611	5.472	8.54383
OCI-LY-19	TEL	7.86999	0.94394	7.974	11.5705
OCI-LY7	TEL	10.3985	0.931292	7.203	11.5719
OCI-M1	TEL	8.69519	0.45195	-1.126	6.42494
OCUB-M	TEL	3.57894	0.388153	-4.824	4.57724
OCUM-1	TEL	2.75606	0.550783	3.062	4.93319
OE19	TEL	6.59126	0.391704	0.485	5.48784
OE21	TEL	5.4052	0.402925	-0.262	5.86915
OE33	TEL	5.44062	0.547222	3.01	7.27105
OMC-1	TEL	4.97269	0.503133	1.647	5.86123
ONS-76	TEL	7.71445	0.485053	3.368	7.25332
OPM-2	TEL	7.21791	0.387936	-1.512	6.52669
OSC-19	TEL	4.26303	0.185313	-0.377	4.87217
OSC-20	TEL	6.68664	0.373919	1.3	5.02303
OS-RC-2	TEL	5.57622	0.526034	4.721	5.91981
OV-17R	TEL	3.71183	0.520996	2.185	5.69619
OV-56	TEL	2.9472	0.11994	-4.472	3.48031
OV-90	TEL	5.18587	0.475861	1.818	5.59003
OVCA420	TEL	7.03067	0.668144	4.86	7.61897
OVCA433	TEL	3.58695	0.215258	-3.9	3.09838
OVCAR-3	TEL	5.91313	0.398629	1.245	6.10624
OVCAR-4	TEL	6.26228	0.253734	-0.632	5.21136
OVCAR-5	TEL	5.32841	0.323046	-0.145	5.69585
OVCAR-8	TEL	6.62029	0.542931	2.501	6.29674
OVISE	TEL	5.15381	0.241398	-3.411	4.09625
OVK-18	TEL	7.48736	0.490138	2.388	6.56034
OVKATE	TEL	4.24413	0.286842	1.239	4.86473
OVMIU	TEL	3.77083	0.600086	5.566	7.64908
OVTOKO	TEL	4.20163	0.372637	-3.955	3.37158
P12-ICHIKAWA	TEL	8.11473	0.914257	6.195	10.1557
P30-OHK	TEL	9.93279	0.756698	2.51	8.04342
P31-FUJ	ALT	0.299347	0.42126	-7.501	2.23903
P32-ISH	TEL	9.26536	0.987369	6.964	11.4461
PA-1	TEL	5.25965	0.538443	2.695	5.85062
PANC-02-03	TEL	5.76474	0.367885	-1.226	5.70364
Panc-02-13	TEL	6.52846	0.214441	-3.631	5.04846
PANC-03-27	TEL	7.43538	0.459192	1.793	6.2497
PANC-04-03	TEL	4.55152	0.410262	-0.233	5.3957
PANC-08-13	DP	4.63376	0.372643	-1.329	5.25189
PANC-10-05	TEL	7.58481	0.592245	1.229	6.9229
PA-TU-8902	TEL	7.85119	0.564797	2.892	7.7958
PA-TU-8988T	TEL	8.62874	0.642588	2.493	7.61818
PC-14	TEL	8.48333	0.306292	-0.733	5.2439
PC-3	TEL	9.59963	0.465864	0.339	6.03571
PCI-15A	TEL	5.32301	0.268643	-0.543	4.49481
PCI-30	DP	5.16801	0.44615	0.079	5.43031
PCI-4B	TEL	5.94767	0.391899	2.762	5.83787
PCI-6A	TEL	6.89142	0.412492	1.262	5.66545
PE-CA-PJ15	TEL	7.89148	0.376798	0.797	6.40868
PEO1	TEL	5.01257	0.485261	1.252	5.84893
PF-382	TEL	7.50898	0.784856	3.779	8.56818
PFSK-1	TEL	5.16375	0.514958	1.227	5.39056
PL-21	TEL	6.65821	0.714691	4.215	6.62209
PL4	TEL	6.26172	0.351499	3.059	6.21874
PLC-PRF-5	TEL	7.62615	0.453698	3.049	7.50776
PSN1	TEL	8.28536	0.450648	2.434	7.5908
PWR-1E	DN	1.07455	0.40883	-3.777	4.35391
QGP-1	TEL	3.73985	0.311656	0.626	5.33018
QIMR-WIL	TEL	7.17612	0.743155	5.229	9.50857
Raji	TEL	10.2584	0.722856	3.334	9.04866
Ramos-2G6-4C10	TEL	9.94534	0.608731	2.25	9.02464
RCC10RGB	TEL	4.52795	0.216169	-1.399	4.33759
RCC-AB	TEL	6.25569	0.421549	0.964	4.91714
RCC-ER	TEL	4.26679	0.305612	-0.599	5.29269
RCC-FG2	TEL	5.80323	0.38098	0.776	4.84536
RCC-JF	TEL	5.09255	0.537869	3.516	6.03627
RCC-JW	TEL	5.75596	0.535152	1.645	5.02669
RCC-MF	TEL	6.6489	0.241292	0.285	4.7106
RCH-ACV	TEL	10.3112	0.846301	6.96	10.0354
RCM-1	TEL	6.50335	0.317617	-0.026	5.86956
RD	TEL	6.90424	0.510832	1.73	6.51034
REH	TEL	9.45861	0.911977	6.764	10.3897
RERF-GC-1B	TEL	3.76447	0.325949	0.713	4.44158
RERF-LC-KJ	TEL	3.52179	0.294569	-0.632	4.65385
RERF-LC-MS	TEL	2.52174	0.251705	-0.712	4.97884
RERF-LC-Sq1	TEL	5.91409	0.228778	-7.215	2.67503
RF-48	TEL	9.4723	0.575785	4.146	8.99643
RH-1	TEL	7.16088	0.355396	1.592	7.65821
RH-18	DN	1.28311	0.0632803	-7.136	0.703072
RH-41	ALT	0.189156	0.451004	-4.426	4.5496
RKN	TEL	5.51381	0.397935	0.305	5.26579
RKO	TEL	6.89348	0.547384	1.342	7.55404
RL95-2	TEL	7.33771	0.564309	1.67	6.3825
RMG-I	TEL	8.24413	0.16504	1.223	6.11074
RO82-W-1	TEL	6.58691	0.409501	4.152	6.40066
ROS-50	DP	9.20021	0.764009	4.73	9.74304
RPMI-6666	DN	0.460227	0.115217	-6.291	4.50356
RPMI-7951	DN	0.259282	0.165317	-5.526	2.10313
RPMI-8226	TEL	8.71187	0.71668	4.754	9.27836
RPMI-8402	TEL	8.16501	0.752461	3.93	9.327
RPMI-8866	TEL	9.22371	0.67855	3.388	8.76344
RS4-11	TEL	9.7607	0.771647	5.902	9.65069
RT-112	TEL	5.80349	0.526641	3.21	7.00128
RT4	TEL	6.90063	0.656763	3.89	6.74058
RVH-421	TEL	3.3025	0.22906	-0.196	5.08922
RXF393	TEL	3.46804	0.400154	2.355	4.85886
Saos-2	ALT	0.481355	0.391815	-7.251	1.89083
SAS	TEL	7.33548	0.628156	3.721	7.58282
SAT	TEL	6.92089	0.577238	2.89	6.98026
SBC-1	TEL	10.2377	0.572876	2.772	9.39924
SBC-3	TEL	5.60229	0.551084	1.603	6.56882
SBC-5	TEL	8.44746	0.498937	3.155	8.60264
SCaBER	TEL	5.53989	0.508915	3.074	6.77868
SCC-15	TEL	6.988	0.134665	-3.558	3.14113
SCC-25	TEL	5.72955	0.222965	-3.33	4.56874
SCC-3	TEL	9.77831	0.502926	1.838	7.82225
SCC-4	TEL	4.73474	0.3249	-1.383	3.697
SCC-9	TEL	4.26078	0.405821	2.357	5.56205
SCC90	TEL	4.04789	0.591531	1.239	6.85238
SCH	DP	7.26812	0.556666	2.934	6.44038
SF126	TEL	7.5108	0.451629	2.08	4.85969
SF268	TEL	6.79612	0.405224	2.436	6.71293
SF295	TEL	4.47119	0.439965	1.332	5.40983
SF539	TEL	7.51932	0.344801	0.609	4.33923
SH-4	TEL	3.50462	0.360658	0.376	5.44448
SIG-M5	TEL	2.68032	0.703117	3.766	8.04627
SiHa	TEL	5.34767	0.625055	2.865	7.12721
SIMA	TEL	8.78424	0.538859	3.309	8.36475
SISO	DP	6.51096	0.381265	-0.211	6.40608
SJRH30	ALT	0.512992	0.282313	-5.598	3.97362
SJSA-1	TEL	5.89191	0.585258	4.423	6.29207
SK-CO-1	TEL	5.43896	0.494933	0.663	4.86446
SK-ES-1	TEL	2.67606	0.728042	3.612	7.80762
SKG-IIIa	TEL	8.10633	0.479572	1.86	6.74478
SK-GT-2	TEL	6.57137	0.517422	2.721	6.17163
SK-GT-4	TEL	3.94017	0.349214	0.125	5.87083
SK-HEP-1	TEL	6.3726	0.477134	2.639	5.91419
SK-LMS-1	TEL	4.852	0.249407	-1.91	5.34691
SK-LU-1	ALT	0.137504	0.45257	-2.703	4.13805
SKM-1	TEL	7.2588	0.622534	3.318	7.60006
SK-MEL-1	TEL	2.92555	0.726057	6.08	7.80919
SK-MEL-2	TEL	7.87873	0.395903	1.909	5.87259
SK-MEL-24	TEL	3.52732	0.330464	1.408	3.67054
SK-MEL-28	TEL	6.29131	0.270128	-0.36	4.12556
SK-MEL-3	TEL	3.19377	0.329467	-2.358	3.67344
SK-MEL-30	TEL	6.61014	0.532724	3.209	6.22812
SK-MEL-5	TEL	5.61824	0.446733	2.158	5.37713
SK-MES-1	TEL	5.57743	0.249075	-2.736	5.45777
SK-MG-1	TEL	6.50922	0.587652	3.419	6.51708
SKN	TEL	4.90207	0.485088	2.246	5.72736
SKN-3	TEL	6.2447	0.365899	2.196	5.90223
SK-N-AS	TEL	3.87963	0.440254	2.302	6.50994
SK-N-DZ	TEL	9.54998	0.640584	2.085	7.83734
SK-N-FI	ALT	0.137504	0.3423	-5.247	3.83267
SK-N-SH	TEL	8.3259	0.314058	2.286	7.14746
SK-OV-3	TEL	5.16471	0.379078	1.038	5.56969
SK-PN-DW	TEL	9.77887	0.430969	0.643	7.81825
SLVL	TEL	10.2236	0.592501	2.698	7.27785
SN12C	TEL	8.01581	0.599119	3.068	6.88151
SNB75	TEL	2.81352	0.320486	0.486	3.85686
SNG-M	TEL	3.39506	0.189312	-2.083	4.41547
SNU-1	TEL	8.35821	0.387562	0.798	7.75995
SNU-16	TEL	10.6604	0.471816	3.086	8.45292
SNU-175	TEL	7.3996	0.588322	2.743	7.70888
SNU-283	TEL	5.0635	0.468954	2.203	6.45879
SNU-387	DP	2.98482	0.34929	-0.847	3.44239
SNU-398	TEL	6.82349	0.802089	4.963	8.79426
SNU-407	TEL	6.68061	0.578197	0.887	6.18626
SNU-423	TEL	6.94287	0.500078	3.175	5.82204
SNU-449	TEL	7.92214	0.499584	1.804	6.16573
SNU-475	Other	3.06107	0.423433	3.03	5.18515
SNU-5	TEL	5.88923	0.449781	0.123	6.61782
SNU-61	DP	5.07874	0.474304	1.181	5.31346
SNU-81	TEL	2.40001	0.54229	0.446	5.26152
SNU-C1	TEL	3.80116	0.277042	-1.223	4.56649
SNU-C2B	TEL	6.7086	0.421396	0.44	6.26217
SNU-C5	TEL	10.6844	0.471735	2.634	6.99109
SR	TEL	5.72738	0.652566	1.217	7.65096
STS-0421	TEL	4.89724	0.357093	-0.786	4.84958
SU8686	TEL	3.16027	0	-0.311	5.18013
SU-DHL-1	TEL	7.94474	0.731696	0.937	7.99444
SU-DHL-10	TEL	12.2406	0.832648	5.541	10.6065
SU-DHL-16	TEL	7.45869	0.664876	1.657	8.652
SU-DHL-4	DP	9.17774	0.627593	3.112	9.44656
SU-DHL-6	TEL	8.60929	0.84867	5.433	10.2772
SU-DHL-8	TEL	10.5073	0.902815	5.939	9.43251
SUIT-2	TEL	5.65564	0.12142	-6.029	3.15708
SUP-B15	TEL	8.71558	0.880747	5.559	9.2252
SUP-B8	TEL	10.643	1	7.202	11.5136
SUP-HD1	TEL	7.6818	0.737058	2.146	7.82633
SUP-M2	TEL	5.12391	0.449159	-1.385	6.67386
SUP-T1	DP	7.31131	0.864866	3.448	9.21256
SW1088	TEL	4.57228	0.417534	1.306	5.2849
SW1116	TEL	5.34908	0.330453	1.013	6.13265
SW1271	TEL	10.3794	0.568013	3.06	8.44011
SW13	TEL	8.69321	0.528409	1.205	7.26625
SW1417	Other	4.05398	0.442578	-2.318	4.30795
SW1463	TEL	6.25758	0.50085	3.237	7.2529
SW156	TEL	7.11051	0.389338	0.513	5.10231
SW1573	TEL	4.57107	0.314764	0.344	6.4198
SW1710	TEL	7.34492	0.510834	3.513	6.35711
SW1783	TEL	5.58466	0.344355	0.592	5.06223
SW1990	TEL	6.24184	0.468928	1.357	5.5848
SW48	TEL	6.34767	0.496492	2.536	7.5848
SW620	TEL	8.52611	0.465946	1.47	7.77908
SW626	Other	5.22644	0.315209	-1.041	4.961
SW684	TEL	3.6241	0.486534	-0.346	4.09497
SW756	TEL	6.30287	0.609158	1.978	6.91911
SW780	TEL	6.69752	0.366884	2.151	7.06227
SW837	TEL	8.71074	0.437332	1.876	7.58235
SW872	TEL	8.39897	0.283608	0.077	5.98756
SW948	TEL	4.80219	0.50452	1.939	7.02217
SW954	TEL	7.8382	0.521556	3.117	6.46072
SW982	TEL	5.16733	0.314502	1.17	5.20772
T24	TEL	8.13726	0.545123	2.163	6.25453
T47D	TEL	7.41024	0.461859	-0.685	5.7745
T84	TEL	3.65878	0.423154	-2.014	5.15894
T98G	TEL	6.18294	0.32809	0.072	5.10851
TALL-1	TEL	7.19859	0.925146	3.093	8.64195
TC-71	TEL	9.29657	0.730738	4.375	8.57821
TCCSUP	TEL	5.63517	0.513275	4.184	6.82009
TE-1	TEL	5.54133	0.353802	-1.914	4.86178
TE-11	TEL	6.23974	0.472495	0.56	6.81026
TE-12	TEL	4.32481	0.574388	1.464	6.57035
TE-15	TEL	5.41041	0.643589	2.676	6.68905
TE-4	TEL	6.84348	0.452722	0.542	5.88289
TE-441-T	TEL	4.14078	0.501298	-0.385	5.32888
TE-5	TEL	9.3612	0.428401	-0.372	6.59926
TE-6	TEL	7.19012	0.40243	-1.417	6.26979
TE-8	TEL	4.10266	0.283423	-1.632	4.68926
TE-9	TEL	6.7028	0.360769	0.949	6.02423
TGBC11TKB	TEL	8.00039	0.560239	1.244	7.42317
TGBC1TKB	TEL	6.81327	0.665129	4.997	7.61482
TGBC24TKB	TEL	6.64861	0.574926	1.942	6.78432
TGW	TEL	10.1536	0.74667	4.613	8.44129
THP-1	TEL	6.3185	0.621187	3.197	8.02736
TK	TEL	11.1242	0.813189	4.986	9.90326
TK10	TEL	7.24907	0.513237	1.861	6.08058
TMK-1	TEL	6.4545	0.397539	0.816	7.25078
TOV-112D	TEL	8.24911	0.632776	3.97	8.23181
TOV-21G	TEL	5.48285	0.465274	0.4	5.07186
TT	TEL	6.05224	0.486003	4.166	5.75486
T-T	TEL	7.39455	0.273354	-0.125	6.47811
TT2609-C02	TEL	9.94527	0.35348	2.646	6.56206
TUR	TEL	8.37517	0.590384	4.017	7.11815
TYK-nu	TEL	5.36142	0.587902	1.93	7.33871
U031	TEL	5.5238	0.246818	0.022	4.99444
U-118-MG	TEL	6.14507	0.49455	1.32	6.13505
U251	TEL	8.7434	0.394901	2.64	6.80793
U-266	TEL	5.36807	0.484631	0.703	7.11719
U-2-OS	ALT	0.289338	0.366956	-1.879	4.64502
U-698-M	TEL	9.86155	0.729521	2.325	8.97396
UACC-257	TEL	6.35244	0.521288	3.625	6.14704
UACC-62	TEL	3.66107	0.377068	1.373	5.75348
UACC-812	TEL	5.14771	0.328491	1.382	6.48253
UACC-893	TEL	3.09761	0.447125	-0.551	5.90087
U-CH2	ALT	0.182692	0.228579	-8.081	1.80192
UMC-11	TEL	6.16692	0.59092	3.347	8.1442
UM-UC-3	TEL	8.69641	0.694326	3.736	7.2761
UWB1.289	TEL	3.8268	0.441542	0.648	6.24707
VA-ES-BJ	TEL	7.60066	0.342535	2.276	6.17027
VAL	TEL	8.91976	0.388502	0.642	7.79066
VCaP	TEL	9.62795	0.454392	0.327	7.00229
VMRC-LCD	TEL	6.80787	0.624444	3.967	9.13038
VMRC-MELG	DN	0.155738	0.25589	-8.004	0.666334
VMRC-RCW	TEL	2.91265	0.170483	-1.877	4.26495
VMRC-RCZ	TEL	4.94486	0.475458	0.642	4.90317
WIL2-NS	TEL	10.846	0.373563	0.55	8.0496
WM-115	TEL	3.36675	0.274158	-0.822	3.69778
WM1552C	TEL	2.59034	0.416908	0.844	5.78469
WM278	TEL	3.62293	0.253039	0.252	4.26508
WM35	TEL	3.66903	0.410642	1.022	4.98054
WM793B	TEL	4.66448	0.192171	1.501	5.86375
WSU-DLCL2	TEL	10.6208	0.604625	3.441	9.56524
WSU-NHL	TEL	8.06154	0.692777	2.428	8.79986
YAPC	TEL	5.80761	0.455912	0.838	6.06335
YKG-1	TEL	5.46369	0.328022	0.605	4.51999
YT	TEL	9.57939	0.716993	4.669	9.25236
ZR-75-30	TEL	2.95233	0.338887	-2.15	4.12999

## Sheet: TA predictor(protein)
TA Score of cell lines (data from cross validation prediction)								SHAP value of features from prediction model
Cell_line	TMM	Telomerase_Activity_%MCF7_Log2(n+1)	TERT(RNA) intensity	EXTEND Score	TA Score			Feature	Importance
697	TEL	11.4299	6.94	0.964085	9.10971			CTSD (protein)	0.469216
1301	TEL	9.42151			9.03371			SPARC (protein)	0.522083
5637	TEL	8.69568	0.321	0.392678	4.63034			LAMP1 (protein)	0.478894
143B	TEL	7.80983			7.72079			TIAL1 (protein)	0.338648
201T	TEL	5.54288			6.39748			PHOSPHO1 (protein)	0.148857
22RV1	TEL	7.23487	3.104	0.801481	6.75657
23132-87	TEL	3.65992	0.208	0.398761	6.24298
42-MG-BA	TEL	6.18458	3.526	0.499118	4.72152
451Lu	TEL	5.25776	-0.995	0.448353	4.5288
639-V	TEL	9.12063	2.256	0.612745	7.32088
647-V	TEL	5.9967	1.743	0.438388	5.60633
769-P	TEL	6.08958	2.296	0.518747	6.05487
786-0	TEL	6.94216	2.068	0.563957	5.87761
8305C	TEL	4.91504	0.104	0.361136	5.33752
8505C	TEL	5.79103	2.177	0.484497	5.46715
8-MG-BA	TEL	7.13433	2.968	0.384899	6.00147
A172	TEL	4.89772	0.365	0.360469	4.93988
A204	TEL	4.89772	3.075	0.545092	4.47376
A2058	TEL	5.4121	4.8	0.612383	5.04226
A253	TEL	6.13011	0.672	0.363132	5.42199
A2780	TEL	7.29398	4.436	0.742473	7.5507
A375	TEL	8.42836	2.766	0.472955	7.17749
A388	TEL	3.20633	0.149	0.211338	4.76729
A3-KAW	TEL	11.4813	3.112	0.402307	7.72753
A427	TEL	8.16742	3.868	0.535516	7.74362
A431	TEL	4.28244	1.86	0.492211	5.38681
A498	TEL	4.51476	-2.478	0.229604	3.19083
A4-Fuk	TEL	7.40565	0.223	0.504948	8.01923
A549	TEL	9.26663	2.761	0.56136	8.40637
A673	TEL	6.56354	3.146	0.636096	5.23789
A704	TEL	4.17313	0.019	0.358904	4.04862
ABC-1	TEL	7.2635	1.358	0.546975	6.5183
ACHN	TEL	5.07895	0.135	0.437965	5.19795
AGS	TEL	6.02259	0.89	0.508077	5.78214
ALL-PO	TEL	7.34119	3.949	0.716144	8.53858
ALL-SIL	TEL	8.88313	3.372	0.783559	8.34079
AM-38	TEL	6.14649	2.149	0.500702	7.20204
AMO-1	TEL	7.07478	7.069	0.845309	6.61324
AN3-CA	TEL	7.25946	1.737	0.627878	6.85019
ASH-3	TEL	7.20408	-2.629	0.351225	6.54832
AsPC-1	TEL	5.86299	0.063	0.276204	5.63392
ASPS-1	ALT	0.491573			4.34718
ATN-1	TEL	9.59023	1.797	0.640255	8.59197
AU565	TEL	5.04527	-1.003	0.392011	6.32862
BALL-1	TEL	9.41633	5.586	0.875787	9.77296
BB30-HNC	TEL	4.45343	1.414	0.23838	5.69411
BB65-RCC	TEL	6.07339	1.34	0.402434	6.51184
BC-1	TEL	9.50478	5.504	0.665707	8.37231
BC-3	TEL	8.43642	5.2	0.755358	7.81367
B-CPAP	TEL	6.86641	-0.046	0.0501747	5.93303
BE-13	TEL	7.78568	6.831	0.951106	7.15028
BE2-M17	TEL	9.07066	2.689	0.503763	8.30458
Becker	TEL	5.28873	-0.866	0.145546	5.40697
BEN	TEL	8.70632	2.952	0.261875	6.83765
BFTC-905	TEL	7.98151	1.246	0.40705	6.83651
BFTC-909	TEL	5.08576	1.413	0.449209	5.0098
BHL-89	TEL	5.95941			7.96874
BHT-101	TEL	6.58316	3.917	0.494986	7.36071
BHY	TEL	6.22207	3.085	0.453201	5.14864
BICR22	TEL	3.42223	-4.365	0.137025	4.69913
BICR31	TEL	5.68538	-1.192	0.140203	7.32341
BICR78	TEL	4.83592	0.452	0.432753	5.86589
BL-41	TEL	10.1322	6.313	0.933602	9.96426
Bob	TEL	6.95557			5.98691
BONNA-12	TEL	4.7703	-4.869	0.316389	8.93962
BPH-1	TEL	5.37411	-3.276	0.433141	6.1147
BT-20	TEL	2.86394	-3.314	0.359803	5.03644
BT-474	TEL	4.42761	-0.099	0.481167	5.98285
BT-483	TEL	4.90737	-0.213	0.36224	4.24033
BT-549	TEL	4.79618	-2.118	0.45981	5.27482
BV-173	TEL	8.95085	5.757	0.893531	7.7798
BxPC-3	TEL	5.95233	0.673	0.418671	6.33187
C2BBe1	TEL	3.0553	-1.347	0.438524	6.29648
C32	TEL	2.90111	-2.527	0.339563	5.35772
C-33-A	TEL	7.69001	5.205	0.837418	7.59141
C3A	TEL	7.58075	-0.604	0.255283	6.71341
C-4-I	TEL	7.17053	3.48	0.562105	7.03922
CA46	TEL	10.2305	4.629	0.696357	10.1997
Ca9-22	TEL	8.31633	0.94	0.486909	6.85467
CADO-ES1	TEL	8.0172	2.471	0.475512	8.15934
CAKI-1	TEL	4.04701	1.866	0.345952	5.01472
CAL-120	TEL	6.45286	-1.412	0.347712	5.40809
CAL-148	TEL	8.32441	1.003	0.467555	6.08185
CAL-27	TEL	7.71843	1.46	0.384347	5.19857
CAL-29	TEL	6.4591	2.004	0.459001	5.97659
CAL-33	TEL	7.76646	2.581	0.298157	5.98635
CAL-39	TEL	4.8233	-1.523	0.226613	3.96873
CAL-51	TEL	7.3107	2.129	0.588919	7.36498
CAL-54	TEL	4.10098	0.261	0.215443	5.09077
CAL-62	TEL	7.86437	2.963	0.636845	7.77023
CAL-72	ALT	0.137504	-5.626	0.368289	4.09013
CAL-78	ALT	0.191263	-2.157	0.337783	4.25253
Calu-3	TEL	6.71053	0.791	0.395521	7.04222
Calu-6	TEL	4.89572	-0.304	0.472587	5.88075
CAMA-1	TEL	3.74201	-3.39	0.433026	6.59359
Caov-3	TEL	5.83517	0.005	0.400179	6.00303
Caov-4	TEL	6.54071	-0.484	0.244317	5.86552
CAPAN-1	TEL	5.18903	1.409	0.468797	5.31556
CAPAN-2	TEL	7.17862	2.412	0.517972	4.42186
CaR-1	TEL	2.59694	0.168	0.368491	5.91899
Ca-Ski	TEL	6.36632	-0.691	0.518509	6.12264
CCC-5	TEL	5.30933			6.09905
CCK-81	TEL	7.22016	0.666	0.586657	7.51603
CCRF-CEM	TEL	9.20462	5.416	0.888078	8.60635
CFPAC-1	TEL	6.70543	0.528	0.349728	6.93547
CGTH-W-1	TEL	7.89233	0.093	0.301475	6.73902
ChaGo-K-1	TEL	6.62147	0.211	0.39614	6.5263
CHL-1	TEL	7.1812	3.586	0.563993	5.63739
CHP-126	TEL	6.82757	0.077	0.488279	7.97391
CHP-212	TEL	6.17213	0.218	0.512051	6.35438
CHSA0011	TEL	3.80323	1.126	0.30155	3.56512
CHSA0108	TEL	3.16224	-4.92	0.158712	3.40221
CL-11	TEL	5.83895	1.806	0.421586	4.92714
CML-T1	TEL	7.78215	1.939	0.565985	8.30883
COLO-205	TEL	4.10266	-3.001	0.220706	4.95565
COLO-320-HSR	TEL	9.57849	2.928	0.517956	7.2816
COLO-668	TEL	7.09011	3.09	0.571006	6.69874
COLO-678	TEL	3.08406	-4.094	0.322844	4.64524
COLO-679	TEL	3.85798	3.115	0.489976	5.02606
COLO-680N	TEL	4.16269	0.104	0.204242	5.12163
COLO-684	TEL	6.75462	0.469	0.540199	8.73894
COLO-783	TEL	6.73471	0.963	0.324686	2.74645
COLO-792	DP	7.10381	1.264	0.506041	3.37402
COLO-800	DN	0.428413	2.616	0.444566	3.84598
COLO-824	TEL	6.83542	3.14	0.662476	6.70697
COLO-829	TEL	5.11977	-2.845	0.118355	4.7763
COR-L105	TEL	6.0268	-0.457	0.352665	5.54562
COR-L23	TEL	6.75649	3.626	0.577002	6.0214
COR-L279	TEL	10.3084	4.022	0.648738	7.18566
COR-L303	TEL	6.32499	3.044	0.680517	6.69714
COR-L311	TEL	10.0911	6.624	0.839324	7.08822
COR-L32	TEL	8.84759	4.192	0.741297	5.39312
COR-L321	TEL	8.01156	1.292	0.523678	6.39134
COR-L88	TEL	7.47954	0.697	0.652086	7.35139
COR-L95	TEL	8.09191	4.298	0.590877	6.76246
CP50-MEL-B	TEL	3.96255	1.225	0.4025	3.5252
CP66-MEL	TEL	5.89893	2.906	0.435631	4.54004
CPC-N	TEL	8.21403	1.685	0.513374	7.32519
CRO-AP2	TEL	8.8071	3.562	0.600832	7.89364
CS1	TEL	4.88704	-1.794	0.255192	5.71443
CTB-1	TEL	10.8792	5.919	0.942069	9.71088
CTV-1	TEL	7.88243	-2.1	0.559424	7.90825
CW-2	TEL	8.49157	2.355	0.446265	6.24475
D-245MG	DP	4.55329			5.42629
D-247MG	TEL	3.05431	0.324	0.466486	4.13245
D-263MG	TEL	7.56331	2.177	0.347075	6.04682
D-283MED	TEL	8.15896	3.832	0.669791	8.87067
D-336MG	TEL	5.05658	0.949	0.322968	4.5785
D-392MG	TEL	2.11862	-2.551	0.305885	3.47502
D-423MG	TEL	7.9043	4.268	0.564686	5.38262
D-502MG	TEL	5.35826	-0.401	0.262628	4.98854
D-542MG	TEL	3.09824	-0.224	0.317628	3.8496
D-566MG	TEL	5.6011	2.585	0.44438	4.44127
DAN-G	TEL	7.58286	1.709	0.521049	7.51324
Daoy	TEL	5.72874	3.662	0.595965	6.40266
Daudi	TEL	9.38683	4.334	0.690858	10.081
DB	TEL	11.1512	3.449	0.820847	8.04841
DBTRG-05MG	TEL	4.41819	-2.511	0.176391	3.85081
DEL	TEL	8.69839	0.768	0.473431	8.84799
Detroit562	TEL	5.15939	0.124	0.467823	7.23887
DG-75	TEL	11.0607	6.513	0.934354	9.54183
DiFi	TEL	4.50843	1.062	0.420145	5.59387
DJM-1	TEL	4.12418	-0.165	0.336089	5.54133
DK-MG	TEL	2.80105	-1.004	0.291285	2.95804
DMS-114	TEL	9.41147	3.975	0.675477	8.12379
DMS-273	TEL	7.02492	-1.153	0.430197	8.07904
DMS-53	TEL	8.01865	6.662	0.840353	7.26456
DMS-79	TEL	7.39626	-0.11	0.63812	6.33857
DND-41	TEL	9.44133	3.177	0.788938	7.9107
DOHH-2	TEL	10.2072	5.28	0.80328	9.91796
DOK	TEL	3.77505	-1.132	0.206119	3.37866
DOS16	ALT	0.388428			2.93242
DoTc2-4510	TEL	4.64039	2.011	0.530745	5.3106
DOV13	TEL	6.53916	-0.532	0.421836	6.64451
DSH1	TEL	4.62234	0.632	0.487845	6.03212
DU-145	TEL	8.37825	3.508	0.689748	7.84514
DU-4475	TEL	8.41646	0.862	0.4799	7.94533
EB2	TEL	4.31759	-8.098	0.233431	9.36348
EB-3	TEL	7.67455	0.848	0.514668	10.4834
EBC-1	TEL	7.21936	0.48	0.519957	5.09017
ECC10	TEL	9.9535	0.44	0.475796	7.2948
ECC12	TEL	8.44257	4.157	0.642205	6.09271
EC-GI-10	TEL	8.81468	-0.281	0.0942259	6.90626
EFM-19	TEL	3.41007	-0.287	0.451524	5.18554
EFM-192A	TEL	4.14323	0.277	0.505227	4.38986
EFO-21	TEL	4.81967	1.871	0.345055	5.50747
EFO-27	TEL	4.04352	0.809	0.392144	5.74924
EJM	TEL	9.59516	3.631	0.620814	7.46013
EKVX	TEL	6.55213	1.971	0.375995	5.63122
EM-2	TEL	7.33298	3.384	0.697281	7.0927
EMC-BAC-1	ALT	0.167499	-8.103	0.325475	5.12829
EMC-BAC-2	TEL	7.01926	-1.59	0.277497	6.62883
EN	ALT	0.486137	3.32	0.550287	6.73983
EoL-1-cell	TEL	10.2245	2.038	0.564208	8.53589
EPLC-272H	TEL	5.96347	-0.399	0.412791	5.70952
ES1	TEL	8.80187	2.012	0.396395	5.40462
ES-2	TEL	10.1372	2.058	0.486752	7.32255
ES4	TEL	6.63038	0.648	0.473902	4.66497
ES5	ALT	0.281116	0.858	0.471952	4.7596
ES6	TEL	4.31687	0.648	0.59638	4.16876
ES7	TEL	4.93263	0.216	0.415187	4.80314
ES8	TEL	8.58553	-0.146	0.360468	5.28619
ESO26	TEL	2.87971	0.534	0.342714	6.22083
ESO51	TEL	4.58796	-0.218	0.289355	7.80603
ESS-1	TEL	5.81834	1.118	0.492474	6.91417
ETK-1	TEL	7.12939	1.901	0.425826	7.19384
EVSA-T	TEL	6.5809	0.549	0.382479	6.07789
EW-1	TEL	7.89887			5.07203
EW-11	Other	4.20377	3.489	0.632059	4.25176
EW-12	TEL	4.2017	-0.048	0.572015	4.13209
EW-13	TEL	7.2982	2.586	0.558673	5.51228
EW-16	TEL	4.55582	0.429	0.540614	4.48205
EW-18	TEL	5.90231	3.874	0.733911	5.48775
EW-22	Other	3.52554	2.039	0.643308	5.18909
EW-24	DN	0.455566	2.221	0.607472	5.37286
EW-3	TEL	5.22574	3.567	0.645236	5.60786
EW-7	TEL	6.93227	0.861	0.551774	5.05487
FADU	TEL	6.90953	-0.159	0.469535	7.5178
Farage	TEL	10.263	3.51	0.756461	9.37882
FLO-1	TEL	7.39968	4.337	0.67627	6.49848
FTC-133	TEL	7.48736	0.661	0.37785	4.33082
FU97	TEL	5.01926	4.268	0.657275	4.22039
FU-OV-1	TEL	2.9486	0.885	0.524343	5.47175
G-292-Clone-A141B1	ALT	0.256272	-5.193	0.383167	5.28737
G-361	TEL	5.51381	0.903	0.463912	4.71874
G-401	TEL	4.48993	-0.28	0.644598	4.91455
G-402	TEL	4.74578	2.144	0.589176	6.14187
GA-10	TEL	10.5457	6.495	0.963855	9.87919
GAK	TEL	5.51065	-0.46	0.174817	4.63108
GAMG	TEL	5.67469	2.622	0.50666	5.64429
GB-1	TEL	6.0648	1.921	0.553364	5.62935
GCIY	TEL	8.59051	5.117	0.570367	5.2617
GCT	TEL	5.78136	4.062	0.581236	5.65407
GI-1	TEL	5.34447	2.585	0.611354	5.91434
GI-ME-N	TEL	7.50016	3.972	0.40622	5.3527
GOTO	TEL	7.64104	1.322	0.593173	7.53242
GP5d	TEL	7.30104	4.311	0.552813	6.48804
GRANTA-519	TEL	10.6746	4.959	0.761207	9.30388
GR-ST	TEL	12.0464	4.107	0.797509	9.00729
H3255	TEL	4.79181	-2.5	0.383705	4.8319
H4	TEL	6.51696	1.537	0.367386	5.75378
H9	TEL	9.23661	-0.129	0.533906	8.51011
HA7-RCC	TEL	6.25531	0.48	0.408028	5.37094
HAL-01	TEL	9.39735	4.662	0.837837	8.98959
HARA	TEL	4.06695	-0.197	0.533117	5.5609
HC-1	TEL	10.0552	4.203	0.660821	9.88551
HCC1143	TEL	5.05528	3.538	0.64059	5.00839
HCC1187	TEL	6.18824	3.944	0.649585	6.68306
HCC1395	TEL	4.30451	1.905	0.591256	4.69737
HCC1419	TEL	1.70392	-4.852	0.358654	4.1259
HCC1428	TEL	4.64731	-0.68	0.442935	7.35249
HCC-15	TEL	6.99492	1.43	0.625144	7.65368
HCC1500	TEL	8.96139	-3.268	0.391548	5.91285
HCC1569	TEL	4.08831	0	0.467435	5.16007
HCC1806	TEL	8.08305	4.125	0.505835	6.45481
HCC1937	TEL	4.35473	0.222	0.384194	5.27983
HCC1954	TEL	7.37695	-0.902	0.464004	6.59972
HCC2218	TEL	4.48543	0.505	0.44868	5.78391
HCC2998	TEL	10.033	3.115	0.589038	6.34885
HCC-33	TEL	9.35427	3.375	0.695372	7.17902
HCC-366	TEL	6.09487	0.831	0.465904	5.97713
HCC38	TEL	4.01078	-2.923	0.343205	4.77093
HCC70	TEL	8.10858	2.97	0.569554	5.551
HCC-78	TEL	5.18349	1.831	0.444813	6.38005
HCC-827	TEL	4.75007	2.571	0.513528	6.73009
HCE-4	TEL	5.43663	0.982	0.408238	6.19259
HCT-116	TEL	8.8042	1.835	0.406707	8.05132
HCT-15	TEL	5.96086	-0.312	0.413639	8.11181
HDLM-2	TEL	5.95652	1.239	0.704371	6.80454
HDQ-P1	TEL	3.92505	-3.012	0.177134	4.30039
HEC-1	TEL	7.68018	-1.593	0.468574	7.83162
HEL	TEL	4.96649	2.064	0.543554	7.83598
HeLa	TEL	7.0248	1.402	0.532666	7.22713
H-EMC-SS	TEL	7.57228	0.188	0.344666	5.29691
Hep3B2-1-7	TEL	7.32832	-0.583	0.416089	5.0418
Hey	TEL	4.96394	-0.241	0.469129	6.83107
HGC-27	TEL	6.70556	1.265	0.63319	7.48043
HH	TEL	6.58272	4.718	0.806423	8.36233
HL-60	TEL	8.78503	2.844	0.689517	6.65432
HLE	TEL	6.57682	2.26	0.54873	7.1731
HMV-II	TEL	7.32283	1.672	0.32188	5.09665
HO-1-N-1	TEL	5.23343	2.137	0.248533	6.40098
HO-1-u-1	TEL	6.7412	3.669	0.623996	6.03392
HOP-62	TEL	4.74739	2.371	0.428633	6.5052
HOP-92	DN	0.137504	-2.908	0.261337	4.20035
HOS	TEL	8.62543	4.424	0.670583	6.69405
HPAC	TEL	5.76088	2.779	0.543446	4.53094
Hs-445	TEL	8.24555	3.91	0.59688	9.29009
Hs-578-T	TEL	2.07255	-4.212	0.196437	4.33099
Hs-633T	TEL	5.74953	4.921	0.513378	6.53143
Hs-683	TEL	2.7137	-3.712	0.291189	4.6637
Hs-729-T	ALT	0.576584	-4.429	0.270246	6.10788
Hs-746T	ALT	0.198957	-7.614	0.418698	6.02436
Hs-766T	TEL	3.45549	-2.201	0.338478	6.25782
Hs-939-T	TEL	4.39094	0.798	0.347832	3.63493
Hs-940-T	TEL	1.84561	-1.63	0.121964	5.87701
HSC-2	TEL	7.92297	1.401	0.380795	5.79137
HSC-3	TEL	7.08183	3.382	0.601986	5.13977
HSC-39	TEL	11.1979	4.172	0.576334	8.29767
HSC-4	TEL	9.7025	2.173	0.34733	6.55515
HT	TEL	11.277	5.443	0.880768	9.63281
HT-1080	TEL	7.66736	3.707	0.546018	6.16716
HT-115	TEL	8.07559	3.544	0.614889	6.62011
HT-1197	TEL	7.40769	3.815	0.534884	3.80009
HT-1376	TEL	6.7909	3.46	0.466977	2.58136
HT-144	TEL	4.15056	1.056	0.412609	4.81539
HT-29	TEL	7.32301	-1.59	0.283788	6.40886
HT-3	TEL	7.47338	1.277	0.332083	5.59089
HT55	TEL	5.94322	0.944	0.400661	6.15622
HTC-C3	TEL	7.72867	1.344	0.2856	5.91729
HUCC-A1	TEL	5.11868			5.64127
HuCCT1	TEL	7.9213	0.622	0.472244	7.58451
huH-1	TEL	8.59414	3.902	0.602719	7.76019
HuH-7	TEL	8.24854	3.047	0.505188	6.48675
HuO-3N1	Other	0.137504	-4.652	0.198872	2.01658
HuO9	ALT	0.137504	-6.571	0.319682	2.07701
HuP-T3	TEL	7.35957	2.581	0.518225	5.57397
HuP-T4	TEL	6.84587	-5.528	0.308991	6.54084
HuTu-80	TEL	10.4837	4.621	0.697053	8.23312
IA-LM	TEL	5.85524	-4.894	0.311661	7.7215
IGR-1	TEL	4.41143	2.97	0.462463	4.13939
IGR-37	TEL	5.20555	0.468	0.46779	5.47691
IGROV-1	TEL	9.82165	2.837	0.583257	5.27183
IHH-4	TEL	9.05815	4.666	0.582889	7.48089
IM-9	TEL	9.83608	-0.01	0.384697	8.63453
IM-95	TEL	7.16128	3.675	0.593645	7.3624
IMR-5	TEL	8.44166	0.321	0.497218	7.89873
IPC-298	TEL	6.98846	1.938	0.452268	5.40126
IST-MEL1	TEL	4.1102	1.23	0.496759	5.36445
IST-MES1	TEL	4.46793	0.089	0.36483	4.38214
IST-SL1	TEL	8.38288	-1.996	0.427482	7.49764
IST-SL2	DN	0.317474	-1.872	0.503862	6.0916
J82	TEL	6.16591	2.177	0.482473	5.67072
JAR	TEL	6.22207	0.666	0.644544	5.42433
JEG-3	TEL	5.28059	0.6	0.559479	6.54946
JEKO-1	TEL	9.39521	5.891	0.796106	8.62941
JHH-1	TEL	7.06501	-1.106	0.401001	6.36583
JHH-2	TEL	6.43162	0.517	0.345356	5.41936
JHH-4	TEL	7.75268	3.764	0.510129	5.81867
JHH-6	TEL	7.39968	5.582	0.668294	5.70672
JHH-7	TEL	9.53458	4.982	0.755448	6.64652
JHOS-3	TEL	7.73674	0.894	0.413507	6.13631
JHOS-4	TEL	4.76447	2.78	0.545179	5.37688
JHU-011	TEL	6.57577	0.536	0.275515	5.90912
JHU-022	TEL	5.28392	-3.33	0.364288	5.98605
JHU-029	TEL	4.31759	-0.282	0.272792	5.51548
JiyoyeP-2003	TEL	8.50549	2.508	0.485104	8.76452
JJN-3	TEL	7.53037	3.544	0.718767	7.53509
JM1	TEL	10.1683	4.633	0.888546	9.68116
JSC-1	TEL	7.3046	3.797	0.64048	8.06521
Jurkat	TEL	10.6549	4.107	0.727292	8.37666
JURL-MK1	TEL	8.54133	3.076	0.554056	8.50706
JVM-2	TEL	9.40686	1.591	0.328999	8.396
JVM-3	TEL	10.6503	3.188	0.432774	8.25412
K2	TEL	6.9438	2.011	0.523967	4.11668
K5	TEL	7.16942	-1.242	0.268586	5.57226
K-562	TEL	6.00665	0.938	0.593896	8.84369
KALS-1	TEL	5.87406	1.136	0.402338	5.70727
KARPAS-1106P	TEL	9.90776	2.931	0.701877	8.82974
KARPAS-231	TEL	9.53766	5.893	0.951221	8.86638
KARPAS-299	TEL	8.64897	1.101	0.483825	7.10222
KARPAS-422	TEL	9.78772	0.346	0.498481	8.94347
KARPAS-45	TEL	5.12928	-1.662	0.646317	8.79995
KASUMI-1	TEL	6.18824	3.721	0.697673	6.89798
KATOIII	TEL	5.8535	2.308	0.581993	5.75519
KCL-22	TEL	6.77373	2.254	0.586866	7.48942
KE-37	TEL	8.92	3.274	0.714594	8.09276
KELLY	TEL	6.87492	3.217	0.694574	6.73487
KG-1	TEL	7.2604	1.927	0.620974	7.32404
KGN	TEL	5.08449	1.809	0.362731	4.94592
KHOS-312H	TEL	6.98133			6.49893
KINGS-1	TEL	4.32625	0.709	0.380271	4.91776
KKU-100	TEL	3.1925			5.97681
KKU-M055	TEL	7.66996			7.34079
KKU-M213	DP	8.37603			7.17905
KLE	TEL	4.22805	0.701	0.28782	4.67009
KM12	TEL	6.34518	4.55	0.619224	7.01149
KMH-2	TEL	6.69766	2.435	0.507191	5.54841
KM-H2	TEL	6.65821	-0.237	0.571357	8.00242
KMOE-2	TEL	4.82934	1.867	0.634384	7.36772
KMRC-1	TEL	4.05918	-1.289	0.342065	3.7843
KMRC-20	TEL	6.12578	2.533	0.456487	5.61115
KMS-11	TEL	9.50323	3.696	0.731107	7.08183
KMS-12-BM	TEL	9.52017	3.107	0.774351	7.46955
KNS-42	TEL	6.9607	2.09	0.443517	4.63591
KNS-62	TEL	8.59122	2.719	0.57765	6.09039
KNS-81-FD	TEL	3.76782	0.103	0.267233	3.32887
KOPN-8	TEL	9.59363	4.794	0.704966	8.4277
KOSC-2	TEL	6.46614	2.383	0.413594	5.82961
KP-1N	TEL	7.56049	2.182	0.607665	6.56796
KP-2	TEL	3.74093	1.701	0.42158	5.55004
KP-3	TEL	2.95068	-0.785	0.320082	5.43875
KP-4	TEL	9.33152	2.989	0.563839	8.8694
KPD	ALT	0.329578			0.947318
KP-N-YN	TEL	9.95981	1.743	0.644049	8.18752
KP-N-YS	TEL	7.00663	2.373	0.657835	7.66422
KS-1	TEL	5.39825	0.029	0.419037	5.57463
KU-19-19	TEL	7.91055	2.939	0.527554	4.87443
KU812	TEL	6.3505	1.245	0.521154	7.12693
KURAMOCHI	TEL	3.75916	-0.339	0.338334	6.12719
KY821	TEL	5.42864	4.496	0.782056	5.26253
KYAE-1	TEL	7.70549	2.829	0.475051	5.86255
KYM-1	TEL	6.9956	0.374	0.51449	7.84125
KYSE-140	TEL	6.5345	1.628	0.477554	6.77068
KYSE-150	TEL	7.76374	1.979	0.421457	6.87498
KYSE-180	TEL	8.971	2.487	0.627186	6.71916
KYSE-220	TEL	6.64904	1.434	0.43738	7.1175
KYSE-270	TEL	8.10402	2.792	0.3947	7.05833
KYSE-410	TEL	5.28688	-1.192	0.50495	6.34593
KYSE-450	TEL	8.43725	3.119	0.444782	7.02795
KYSE-50	TEL	7.5359	0.296	0.464127	7.79017
KYSE-510	TEL	8.15861	0.607	0.487819	6.69193
KYSE-520	TEL	6.05767	0.012	0.356502	6.25038
L-1236	TEL	7.31542	1.19	0.576854	8.33814
L-363	TEL	11.091	6.6	0.849094	6.96839
L-428	TEL	6.64861	0.349	0.648872	9.06657
L-540	TEL	8.25677	1.869	0.595	7.02481
LAMA-84	TEL	8.07387	3.826	0.624745	9.20707
LAN-6	DN	0.137504	-6.578	0.332309	6.68569
LB1047-RCC	TEL	2.82038	-0.194	0.401017	5.37182
LB2241-RCC	TEL	3.62176	-5.186	0.190131	5.20007
LB2518-MEL	TEL	3.488	-1.441	0.342286	4.27876
LB373-MEL-D	TEL	4.80064	4.948	0.582253	3.82183
LB647-SCLC	TEL	6.21665	-0.132	0.570106	6.02098
LB771-HNC	TEL	5.88826	4.346	0.670354	6.63675
LB831-BLC	TEL	4.60407	1.953	0.518283	3.56971
LB996-RCC	TEL	5.95047	-0.284	0.349622	5.13184
LC-1-sq	TEL	5.0387	-1.912	0.397055	7.20977
LC-2-ad	TEL	7.90569	1.394	0.342027	6.28547
LC4-1	TEL	11.6391	5.261	0.829169	8.30009
LCLC-103H	TEL	5.98345	4.336	0.512493	5.9483
LCLC-97TM1	TEL	9.57276	1.09	0.37115	7.95563
LK-2	TEL	7.3097	0.304	0.576152	7.67471
LN-18	TEL	8.57122	3.854	0.591448	6.56394
LN-229	TEL	7.08226	2.09	0.50471	5.49851
LN-405	TEL	3.58616	1.813	0.355413	3.9991
LNCaP-Clone-FGC	TEL	7.59738	3.474	0.423284	7.42081
LNZTA3WT4	TEL	4.32193	-0.45	0.409484	4.72394
LOUCY	TEL	7.15411	0.126	0.672036	7.01391
LOU-NH91	TEL	4.78764	1.632	0.395936	5.28645
LoVo	TEL	8.09923	3.017	0.599516	7.58759
LOXIMVI	DP	9.6705	3.958	0.593703	6.13771
LP-1	TEL	9.88426	7.416	0.616345	8.2811
LS1034	TEL	3.79805	2.073	0.36383	5.62455
LS-123	TEL	4.65764	-2.699	0.225849	5.28024
LS-180	TEL	4.97361	0.717	0.436662	7.06058
LS-513	TEL	7.40557	2.159	0.464682	4.56749
LU-134-A	TEL	8.64551	4.523	0.793642	7.42376
LU-135	TEL	7.47452	1.161	0.603241	8.53794
LU-139	TEL	6.66718	1.431	0.569732	7.82832
LU-165	TEL	9.89285	3.336	0.554243	6.62193
LU-65	TEL	3.55582	-0.634	0.533941	5.53815
LU-99A	TEL	5.58556			7.18452
LXF-289	TEL	4.07296	-1.36	0.250247	6.42048
M059J	TEL	3.55582	1.197	0.467365	3.71778
Malme-3M	TEL	2.34679	-0.93	0.283174	4.21151
MC116	TEL	10.8171	6.927	0.926883	9.85354
MCF7	TEL	6.65821	1.075	0.508828	7.43634
MC-IXC	DN	0.137504	-1.919	0.42473	4.92371
MDA-MB-157	TEL	4.24869	-2.046	0.367792	6.05595
MDA-MB-175-VII	TEL	6.35315	-1.613	0.26885	4.23164
MDA-MB-231	TEL	9.10129	0.606	0.479476	7.98219
MDA-MB-330	TEL	2.18585	-4.364	0.33943	4.3237
MDA-MB-415	TEL	5.56925	-3.156	0.270672	5.36782
MDA-MB-436	TEL	6.54489	1.223	0.43363	7.28725
MDA-MB-453	TEL	7.17832	0.03	0.61814	7.62194
MDA-MB-468	TEL	4.62	-1.435	0.303143	5.95085
MDA-PCa-2b	TEL	6.69573	-0.942	0.36101	6.71261
MDST8	TEL	3.41954	-1.48	0.289274	4.56638
ME-1	TEL	3.08066	3.524	0.660984	7.01235
ME-180	TEL	6.91504	-1.613	0.374981	6.83236
MEC-1	TEL	9.30324	3.619	0.644182	9.2754
MEG-01	TEL	6.82558	5.319	0.66586	8.16392
MEL-HO	TEL	4.88996	3.761	0.561661	3.77053
MEL-JUSO	TEL	7.11322	3.181	0.457762	5.06202
MES-SA	TEL	6.91874	1.744	0.48039	6.58264
Mewo	TEL	5.48156	2.422	0.465066	4.36315
MFE-280	TEL	6.90014	0.747	0.378901	7.03153
MFE-296	TEL	6.12825	0.832	0.483205	5.42805
MFE-319	TEL	3.99277	-0.147	0.414825	5.58457
MFH-ino	TEL	7.29554	0.59	0.40595	6.03415
MFM-223	TEL	3.11437	0.558	0.491132	5.63113
MG-63	TEL	4.43095	1.889	0.483361	5.81906
MHH-CALL-4	TEL	8.70736	6.073	0.813304	7.99719
MHH-ES-1	TEL	7.24992	2.92	0.521358	5.37747
MHH-NB-11	TEL	8.44423	3.611	0.596695	7.50614
MHH-PREB-1	TEL	11.0828	6.612	0.927091	9.49808
MIA-PaCa-2	TEL	6.22766	2.087	0.585642	7.79058
MKN28	TEL	8.40807	-0.058	0.382036	6.22951
MKN45	TEL	5.3844	4.055	0.646934	6.52446
MKN7	TEL	4.62293	-0.644	0.400317	5.1964
MLMA	TEL	9.10923	2.06	0.558631	9.27149
MM1S	TEL	8.67768	3.685	0.692681	6.48827
MMAc-SF	DP	4.86842	-1.666	0.270765	4.25077
MN-60	TEL	9.91141	7.481	0.875278	9.73054
MOG-G-CCM	TEL	2.75489	0.889	0.373029	3.98519
MOG-G-UVW	TEL	6.03606	1.212	0.250153	6.69314
MOLM-13	TEL	9.38092	3.19	0.647083	6.68908
MOLM-16	TEL	6.1637	4.892	0.645791	8.43891
MOLP-8	TEL	6.04592	4.654	0.55388	6.4725
MOLT-13	TEL	8.5803	2.739	0.693049	8.34748
MOLT-4	TEL	7.82432	1.923	0.782623	8.51782
MONO-MAC-6	TEL	9.87174	1.972	0.605114	6.61209
Mo-T	TEL	8.66384	0.863	0.456728	8.89594
MPP-89	TEL	5.59305	1.459	0.41953	4.80745
MRK-nu-1	TEL	2.97265	1.35	0.537981	7.5717
MS-1	TEL	6.57652	1.97	0.551398	7.22699
MS751	TEL	8.25484	3.117	0.628272	6.87514
MSTO-211H	TEL	7.46483	3.401	0.543197	5.54242
MUG-Chor1	ALT	0.137504			4.99198
MV-4-11	TEL	9.22422	2.496	0.609223	7.3252
MY-M12	TEL	8.47577	5.543	0.811393	7.91138
MZ1-PC	TEL	7.98385	-2.569	0.131033	5.76646
MZ2-MEL	TEL	7.10978	3.732	0.60035	5.34637
MZ7-mel	TEL	6.31252	2.196	0.506285	4.22237
NALM-6	TEL	9.30273	4.577	0.856839	8.96474
NAMALWA	TEL	9.07273	4.515	0.733588	9.17585
NB(TU)1-10	TEL	6.17033	0.137	0.502623	6.68304
NB1	TEL	8.77426	3.673	0.625363	6.81359
NB10	TEL	8.18562	-2.271	0.29501	7.92442
NB12	TEL	6.58301	2.259	0.53796	7.03001
NB13	TEL	9.75148	0.131	0.527874	7.76891
NB14	TEL	8.77271	3.417	0.651996	7.6769
NB17	TEL	7.09255	1.999	0.601296	8.66973
NB4	TEL	7.60222	5.903	0.844944	7.13808
NB5	TEL	8.30369	1.281	0.563827	6.62558
NB6	TEL	10.5572	3.606	0.708363	8.94928
NB69	TEL	6.10915	3.535	0.651133	7.28005
NB7	TEL	7.54481	2.544	0.537098	6.73628
NCC010	TEL	7.01525	2.983	0.55394	4.42339
NCC021	TEL	2.91561	-3.068	0.369042	3.86981
NCCIT	TEL	5.90977	4.745	0.709577	7.0857
NCI-H1048	TEL	6.97911	0.162	0.506661	7.37365
NCI-H1092	TEL	6.74039	1.468	0.613519	7.05375
NCI-H1105	TEL	5.10266	-3.537	0.496966	6.92269
NCI-H1155	TEL	3.85898	-3.865	0.444027	7.41377
NCI-H1299	TEL	8.99483	4.225	0.7217	8.20656
NCI-H1304	TEL	7.84367	-0.463	0.559574	8.44282
NCI-H1341	TEL	4.70432	-0.23	0.546175	7.65873
NCI-H1355	TEL	9.79627	3.361	0.534964	7.91809
NCI-H1435	TEL	6.39025	3.341	0.629397	6.64031
NCI-H1436	TEL	9.46305	0.748	0.581509	8.48855
NCI-H1437	TEL	7.3097	3.59	0.535978	8.00234
NCI-H146	TEL	8.77446	3.583	0.597542	7.78432
NCI-H1573	TEL	7.88399	2.194	0.341705	5.79071
NCI-H1581	TEL	10.527	6.104	0.918581	8.60981
NCI-H1623	TEL	5.74281	-3.027	0.35811	6.87993
NCI-H1648	TEL	5.73796	-2.078	0.312096	7.39696
NCI-H1650	TEL	3.86987	0.653	0.428351	5.76894
NCI-H1651	TEL	8.17812	-0.109	0.395309	6.21347
NCI-H1666	TEL	3.77926	-1.397	0.277083	7.10549
NCI-H1688	TEL	5.53854	3.624	0.42626	7.2921
NCI-H1693	TEL	5.9028	3.114	0.600799	4.67543
NCI-H1694	DP	7.00117	0.783	0.586081	6.5193
NCI-H1703	DP	7.74352	3.761	0.706831	7.46927
NCI-H1734	TEL	6.96844	-4.822	0.346707	6.93449
NCI-H1755	TEL	6.1534	-0.116	0.427491	5.27077
NCI-H1770	TEL	7.88411	3.814	0.756101	7.25219
NCI-H1781	TEL	5.61147	-0.373	0.550892	5.22946
NCI-H1792	TEL	8.42396	3.997	0.594928	5.92519
NCI-H1793	TEL	4.89385	-1.634	0.305449	6.40723
NCI-H1836	TEL	5.18706	1.733	0.640094	6.10864
NCI-H1838	TEL	4.4165	1.48	0.499578	5.7997
NCI-H1876	TEL	6.27929	-0.075	0.503991	8.36686
NCI-H1915	TEL	6.35949	-1.252	0.528642	6.8033
NCI-H1944	TEL	6.05028	4.137	0.672933	6.27021
NCI-H196	TEL	5.83567	3.497	0.529307	2.74124
NCI-H1963	TEL	9.17891	2.706	0.656004	6.60575
NCI-H1975	TEL	7.7654	0.628	0.436513	6.64501
NCI-H1993	TEL	6.40071	2.947	0.383053	7.62816
NCI-H2009	TEL	9.56773	3.669	0.526836	5.65799
NCI-H2023	TEL	6.28596	3.289	0.524142	6.56373
NCI-H2029	TEL	5.72055	0.809	0.519845	6.74745
NCI-H2030	TEL	7.68594	2.799	0.522419	6.67769
NCI-H2052	TEL	5.28799	-0.51	0.331073	5.31833
NCI-H2066	TEL	7.59976	2.678	0.528208	6.65113
NCI-H2081	TEL	7.41185	0.587	0.513131	8.53199
NCI-H2085	TEL	4.30232	2.804	0.579857	5.25118
NCI-H2087	TEL	8.0648	2.158	0.499002	7.5572
NCI-H209	TEL	9.98292	4.321	0.790308	7.22323
NCI-H211	TEL	8.16842	1.919	0.605038	7.49922
NCI-H2110	TEL	5.43162	1.84	0.468848	6.75601
NCI-H2135	TEL	8.71538	3.942	0.573788	9.21701
NCI-H2141	TEL	8.43446	3.189	0.737521	7.25015
NCI-H2170	TEL	8.36951	3.281	0.682402	6.70579
NCI-H2171	TEL	10.3028	1.985	0.591031	7.32375
NCI-H2172	TEL	6.26397	0.591	0.508621	4.94827
NCI-H2227	TEL	6.37278	-1.413	0.447874	6.56487
NCI-H2228	TEL	3.62293	-1.095	0.227093	5.3803
NCI-H226	TEL	3.14078	-3.966	0.287468	3.53307
NCI-H2291	TEL	6.33111	0.386	0.441826	5.83419
NCI-H23	TEL	9.31832	3.372	0.639594	8.01095
NCI-H2342	DP	7.96983	3.973	0.544744	6.15663
NCI-H2347	TEL	4.56438	1.018	0.485491	6.42716
NCI-H2369	TEL	5.03342	-3.352	0.109937	5.68862
NCI-H2373	TEL	2.9521	-1.174	0.246906	4.79219
NCI-H2405	TEL	6.13689	1.073	0.362177	5.99497
NCI-H2444	TEL	5.03562	-0.742	0.315621	6.28681
NCI-H2452	TEL	4.23189	-0.235	0.378375	5.27812
NCI-H2461	TEL	2.71325	-2.032	0.227814	4.39155
NCI-H250	TEL	7.89239	0.23	0.405924	7.41684
NCI-H2591	TEL	4.19456	-0.902	0.309739	4.18017
NCI-H2595	TEL	3.86721	0.492	0.449221	5.3444
NCI-H2722	TEL	3.94924	-2.847	0.238951	3.56521
NCI-H2731	TEL	4.03474	0.487	0.44185	5.09025
NCI-H2795	TEL	4.38888	0.036	0.322855	4.36387
NCI-H28	TEL	4.41616	1.69	0.520375	6.24857
NCI-H2803	TEL	6.06393	2.31	0.334429	3.11543
NCI-H2804	TEL	2.58333	-3.299	0.323847	5.18884
NCI-H2810	TEL	4.34301	-0.257	0.391683	4.36099
NCI-H2818	TEL	3.69488	-0.573	0.283686	4.5277
NCI-H2869	TEL	8.78735	1.639	0.357116	4.11055
NCI-H290	TEL	5.84549	2.381	0.509942	5.93257
NCI-H292	TEL	8.24389	1.87	0.445804	6.51256
NCI-H3118	TEL	3.50843	-1.862	0.267041	4.91156
NCI-H345	TEL	8.31152	3.012	0.638825	7.4337
NCI-H358	TEL	6.76567	0.604	0.538805	5.65421
NCI-H441	TEL	6.73308	0.814	0.569401	6.79071
NCI-H446	TEL	6.988	0.595	0.536609	7.24977
NCI-H460	TEL	7.97068	4.179	0.673972	6.60418
NCI-H508	TEL	6.97522	4.16	0.37087	6.1976
NCI-H510A	TEL	8.9263	2.305	0.558831	7.40278
NCI-H513	TEL	4.79805	0.463	0.32306	6.18308
NCI-H520	TEL	7.88911	-3.313	0.357671	8.65372
NCI-H522	TEL	6.33432	1.825	0.553403	5.99164
NCI-H524	TEL	10.4968	-1.558	0.462171	7.1056
NCI-H526	TEL	8.0663	1.194	0.544946	7.86926
NCI-H596	TEL	4.77189	-1.693	0.306643	5.2493
NCI-H64	TEL	6.2292	2.068	0.70805	7.00111
NCI-H647	TEL	5.10182	-0.937	0.39572	6.73998
NCI-H650	TEL	11.1085	2.759	0.390185	8.2622
NCI-H660	TEL	7.06113	-1.549	0.449811	6.32215
NCI-H661	TEL	7.42534	3.557	0.58046	5.47947
NCI-H69	TEL	9.50623	3.468	0.782515	7.01774
NCI-H716	TEL	6.68776	-3.404	0.444897	7.33581
NCI-H720	TEL	6.0881	-0.052	0.595947	7.82887
NCI-H727	TEL	6.94484	0.915	0.427356	6.00715
NCI-H740	TEL	8.05685	1.196	0.580818	5.88679
NCI-H747	TEL	5.48961	0.709	0.538119	6.55954
NCI-H748	DP	8.25224	-0.15	0.520519	7.02895
NCI-H810	TEL	9.27747	3.093	0.506162	8.5015
NCI-H82	TEL	2.99458	-1.577	0.487398	8.20801
NCI-H838	TEL	7.65721	1.661	0.576443	6.5828
NCI-H847	TEL	2.65764	0.177	0.521122	6.53476
NCI-H929	TEL	7.08496	3.803	0.523551	6.98924
NCI-N87	TEL	5.35826	1.597	0.389577	5.99
NEC8	TEL	9.40759	4.414	0.723793	6.2428
NH-12	TEL	6.54967	-0.046	0.435932	6.66781
NK-92MI	TEL	10.5075			7.85064
NKM-1	TEL	4.08916	3.224	0.562561	5.99566
NMC-G1	TEL	5.12226	-0.335	0.345782	4.64707
no-10	TEL	4.5735	1.932	0.484435	5.23784
no-11	TEL	5.60466	-0.614	0.408695	5.21492
NOMO-1	TEL	6.02148	4.011	0.597736	7.36188
NOS-1	ALT	0.21427	-3.169	0.439998	1.82244
NTERA-2-cl-D1	TEL	7.07082	2.069	0.528121	5.58916
NU-DUL-1	TEL	9.51789	5.805	0.86934	9.24121
NUGC-3	TEL	5.45943	0.664	0.558858	6.30981
NUGC-4	TEL	4.90497	0.491	0.287333	6.69211
NY	ALT	0.137504	-5.409	0.315498	5.63192
OACM5-1	TEL	6.33324	-0.757	0.425596	8.2744
OACp4C	TEL	5.68482	3.098	0.536441	6.74388
OAW-28	TEL	2.87663	-1.048	0.397499	5.87415
OAW-42	TEL	6.54195	-0.064	0.460434	7.06768
OC-314	TEL	8.0268	0.967	0.484909	6.54467
OCI-AML2	TEL	6.75969	4.584	0.745329	7.57207
OCI-AML5	TEL	6.05767	5.472	0.726611	7.18772
OCI-LY-19	TEL	7.86999	7.974	0.94394	9.75031
OCI-LY7	TEL	10.3985	7.203	0.931292	10.1013
OCI-M1	TEL	8.69519	-1.126	0.45195	8.75974
OCUB-M	TEL	3.57894	-4.824	0.388153	6.24828
OCUM-1	TEL	2.75606	3.062	0.550783	5.25114
OE19	TEL	6.59126	0.485	0.391704	5.3926
OE21	TEL	5.4052	-0.262	0.402925	5.14953
OE33	TEL	5.44062	3.01	0.547222	6.30267
OMC-1	TEL	4.97269	1.647	0.503133	5.30316
ONS-76	TEL	7.71445	3.368	0.485053	7.92962
OPM-2	TEL	7.21791	-1.512	0.387936	7.86752
OSC-19	TEL	4.26303	-0.377	0.185313	4.55429
OSC-20	TEL	6.68664	1.3	0.373919	4.82241
OS-RC-2	TEL	5.57622	4.721	0.526034	3.60692
OV-17R	TEL	3.71183	2.185	0.520996	5.41508
OV-56	TEL	2.9472	-4.472	0.11994	5.6293
OV-90	TEL	5.18587	1.818	0.475861	5.23263
OVCA420	TEL	7.03067	4.86	0.668144	5.87494
OVCA433	TEL	3.58695	-3.9	0.215258	5.07932
OVCAR-3	TEL	5.91313	1.245	0.398629	6.58249
OVCAR-4	TEL	6.26228	-0.632	0.253734	5.3531
OVCAR-5	TEL	5.32841	-0.145	0.323046	6.61303
OVCAR-8	TEL	6.62029	2.501	0.542931	6.77153
OVISE	TEL	5.15381	-3.411	0.241398	5.43425
OVK-18	TEL	7.48736	2.388	0.490138	5.84174
OVKATE	TEL	4.24413	1.239	0.286842	3.82267
OVMIU	TEL	3.77083	5.566	0.600086	5.16868
OVTOKO	TEL	4.20163	-3.955	0.372637	4.16785
P12-ICHIKAWA	TEL	8.11473	6.195	0.914257	8.31013
P30-OHK	TEL	9.93279	2.51	0.756698	8.26983
P31-FUJ	ALT	0.299347	-7.501	0.42126	4.7328
P32-ISH	TEL	9.26536	6.964	0.987369	9.35454
PA-1	TEL	5.25965	2.695	0.538443	4.89355
PANC-02-03	TEL	5.76474	-1.226	0.367885	5.1811
Panc-02-13	TEL	6.52846	-3.631	0.214441	6.31817
PANC-03-27	TEL	7.43538	1.793	0.459192	6.18108
PANC-04-03	TEL	4.55152	-0.233	0.410262	4.93993
PANC-08-13	DP	4.63376	-1.329	0.372643	5.99202
PANC-10-05	TEL	7.58481	1.229	0.592245	6.89924
PA-TU-8902	TEL	7.85119	2.892	0.564797	6.97127
PA-TU-8988T	TEL	8.62874	2.493	0.642588	7.25963
PC-14	TEL	8.48333	-0.733	0.306292	4.95177
PC-3	TEL	9.59963	0.339	0.465864	7.206
PC-3_[JPC-3]	TEL	6.6744			6.24374
PCI-15A	TEL	5.32301	-0.543	0.268643	5.48399
PCI-30	DP	5.16801	0.079	0.44615	5.5762
PCI-4B	TEL	5.94767	2.762	0.391899	4.82531
PCI-6A	TEL	6.89142	1.262	0.412492	5.40729
PE-CA-PJ15	TEL	7.89148	0.797	0.376798	6.62918
PEO1	TEL	5.01257	1.252	0.485261	5.32527
PF-382	TEL	7.50898	3.779	0.784856	8.56402
PFSK-1	TEL	5.16375	1.227	0.514958	4.87303
PL-21	TEL	6.65821	4.215	0.714691	5.54457
PL4	TEL	6.26172	3.059	0.351499	5.72206
PLC-PRF-5	TEL	7.62615	3.049	0.453698	6.23263
PSN1	TEL	8.28536	2.434	0.450648	8.50095
PWR-1E	DN	1.07455	-3.777	0.40883	5.96022
QGP-1	TEL	3.73985	0.626	0.311656	6.51565
QIMR-WIL	TEL	7.17612	5.229	0.743155	9.14825
Raji	TEL	10.2584	3.334	0.722856	9.7726
Ramos	TEL	12.0498			9.78131
Ramos-2G6-4C10	TEL	9.94534	2.25	0.608731	9.57591
RCC10RGB	TEL	4.52795	-1.399	0.216169	3.47287
RCC-AB	TEL	6.25569	0.964	0.421549	4.53759
RCC-ER	TEL	4.26679	-0.599	0.305612	5.8136
RCC-FG2	TEL	5.80323	0.776	0.38098	5.49945
RCC-JF	TEL	5.09255	3.516	0.537869	4.45755
RCC-JW	TEL	5.75596	1.645	0.535152	4.76588
RCC-MF	TEL	6.6489	0.285	0.241292	5.66311
RCH-ACV	TEL	10.3112	6.96	0.846301	9.17534
RCM-1	TEL	6.50335	-0.026	0.317617	6.20077
RD	TEL	6.90424	1.73	0.510832	6.13851
REH	TEL	9.45861	6.764	0.911977	8.80303
RERF-GC-1B	TEL	3.76447	0.713	0.325949	4.73911
RERF-LC-KJ	TEL	3.52179	-0.632	0.294569	4.43263
RERF-LC-MS	TEL	2.52174	-0.712	0.251705	7.55364
RERF-LC-Sq1	TEL	5.91409	-7.215	0.228778	7.18126
RF-48	TEL	9.4723	4.146	0.575785	9.2641
RH-1	TEL	7.16088	1.592	0.355396	5.80311
RH-18	DN	1.28311	-7.136	0.0632803	3.31665
RH-41	ALT	0.189156	-4.426	0.451004	6.58993
RKN	TEL	5.51381	0.305	0.397935	5.74922
RKO	TEL	6.89348	1.342	0.547384	7.83716
RL95-2	TEL	7.33771	1.67	0.564309	6.71586
RMG-I	TEL	8.24413	1.223	0.16504	5.98274
RO82-W-1	TEL	6.58691	4.152	0.409501	4.56994
ROS-50	DP	9.20021	4.73	0.764009	9.54678
RPMI-6666	DN	0.460227	-6.291	0.115217	8.48343
RPMI-7951	DN	0.259282	-5.526	0.165317	4.30705
RPMI-8226	TEL	8.71187	4.754	0.71668	7.88552
RPMI-8402	TEL	8.16501	3.93	0.752461	8.96793
RPMI-8866	TEL	9.22371	3.388	0.67855	9.03884
RS4-11	TEL	9.7607	5.902	0.771647	7.74885
RT-112	TEL	5.80349	3.21	0.526641	6.2683
RT4	TEL	6.90063	3.89	0.656763	5.52476
RVH-421	TEL	3.3025	-0.196	0.22906	5.34007
RXF393	TEL	3.46804	2.355	0.400154	3.87977
Saos-2	ALT	0.481355	-7.251	0.391815	2.45617
SAS	TEL	7.33548	3.721	0.628156	7.02606
SAT	TEL	6.92089	2.89	0.577238	5.71444
SBC-1	TEL	10.2377	2.772	0.572876	8.0041
SBC-3	TEL	5.60229	1.603	0.551084	6.99702
SBC-5	TEL	8.44746	3.155	0.498937	8.44705
SCaBER	TEL	5.53989	3.074	0.508915	7.07829
SCC-15	TEL	6.988	-3.558	0.134665	4.83672
SCC-25	TEL	5.72955	-3.33	0.222965	6.50783
SCC-3	TEL	9.77831	1.838	0.502926	8.25571
SCC-4	TEL	4.73474	-1.383	0.3249	5.20842
SCC-9	TEL	4.26078	2.357	0.405821	4.48999
SCC90	TEL	4.04789	1.239	0.591531	6.78042
SCH	DP	7.26812	2.934	0.556666	5.66753
SF126	TEL	7.5108	2.08	0.451629	4.14465
SF268	TEL	6.79612	2.436	0.405224	6.71111
SF295	TEL	4.47119	1.332	0.439965	5.23189
SF539	TEL	7.51932	0.609	0.344801	4.40287
SH-4	TEL	3.50462	0.376	0.360658	5.33108
SIG-M5	TEL	2.68032	3.766	0.703117	6.84348
SiHa	TEL	5.34767	2.865	0.625055	5.95334
SIMA	TEL	8.78424	3.309	0.538859	8.38775
SISO	DP	6.51096	-0.211	0.381265	6.06359
SJRH30	ALT	0.512992	-5.598	0.282313	7.42041
SJSA-1	TEL	5.89191	4.423	0.585258	5.19073
SK-CO-1	TEL	5.43896	0.663	0.494933	4.42428
SK-ES-1	TEL	2.67606	3.612	0.728042	6.15534
SKG-IIIa	TEL	8.10633	1.86	0.479572	6.56975
SK-GT-2	TEL	6.57137	2.721	0.517422	5.98835
SK-GT-4	TEL	3.94017	0.125	0.349214	6.66433
SK-HEP-1	TEL	6.3726	2.639	0.477134	5.67292
SK-LMS-1	TEL	4.852	-1.91	0.249407	7.0638
SK-LU-1	ALT	0.137504	-2.703	0.45257	5.64468
SKM-1	TEL	7.2588	3.318	0.622534	6.91899
SK-MEL-1	TEL	2.92555	6.08	0.726057	4.69274
SK-MEL-2	TEL	7.87873	1.909	0.395903	5.04997
SK-MEL-24	TEL	3.52732	1.408	0.330464	3.89291
SK-MEL-28	TEL	6.29131	-0.36	0.270128	4.65416
SK-MEL-3	TEL	3.19377	-2.358	0.329467	3.77818
SK-MEL-30	TEL	6.61014	3.209	0.532724	5.49411
SK-MEL-5	TEL	5.61824	2.158	0.446733	4.44157
SK-MES-1	TEL	5.57743	-2.736	0.249075	7.05379
SK-MG-1	TEL	6.50922	3.419	0.587652	5.61865
SKN	TEL	4.90207	2.246	0.485088	4.48828
SKN-3	TEL	6.2447	2.196	0.365899	6.13402
SK-N-AS	TEL	3.87963	2.302	0.440254	6.59267
SK-N-DZ	TEL	9.54998	2.085	0.640584	7.99296
SK-N-FI	ALT	0.137504	-5.247	0.3423	7.22227
SK-N-SH	TEL	8.3259	2.286	0.314058	8.1166
SK-OV-3	TEL	5.16471	1.038	0.379078	5.98359
SK-PN-DW	TEL	9.77887	0.643	0.430969	7.69645
SLVL	TEL	10.2236	2.698	0.592501	7.85419
SN12C	TEL	8.01581	3.068	0.599119	5.97873
SNB75	TEL	2.81352	0.486	0.320486	3.29325
SNG-M	TEL	3.39506	-2.083	0.189312	6.88521
SNU-1	TEL	8.35821	0.798	0.387562	8.13611
SNU-16	TEL	10.6604	3.086	0.471816	7.79039
SNU-175	TEL	7.3996	2.743	0.588322	6.57673
SNU-283	TEL	5.0635	2.203	0.468954	5.81077
SNU-387	DP	2.98482	-0.847	0.34929	3.50868
SNU-398	TEL	6.82349	4.963	0.802089	8.44054
SNU-407	TEL	6.68061	0.887	0.578197	6.16317
SNU-423	TEL	6.94287	3.175	0.500078	4.28745
SNU-449	TEL	7.92214	1.804	0.499584	6.09632
SNU-475	Other	3.06107	3.03	0.423433	4.77604
SNU-5	TEL	5.88923	0.123	0.449781	7.30493
SNU-61	DP	5.07874	1.181	0.474304	5.30983
SNU-81	TEL	2.40001	0.446	0.54229	5.61942
SNU-C1	TEL	3.80116	-1.223	0.277042	4.99898
SNU-C2B	TEL	6.7086	0.44	0.421396	6.5743
SNU-C5	TEL	10.6844	2.634	0.471735	6.28248
SR	TEL	5.72738	1.217	0.652566	7.19562
STS-0421	TEL	4.89724	-0.786	0.357093	5.59409
SU8686	TEL	3.16027	-0.311	0	5.15094
SU-DHL-1	TEL	7.94474	0.937	0.731696	8.13403
SU-DHL-10	TEL	12.2406	5.541	0.832648	9.54458
SU-DHL-16	TEL	7.45869	1.657	0.664876	8.96091
SU-DHL-4	DP	9.17774	3.112	0.627593	9.81154
SU-DHL-6	TEL	8.60929	5.433	0.84867	9.60725
SU-DHL-8	TEL	10.5073	5.939	0.902815	8.2747
SUIT-2	TEL	5.65564	-6.029	0.12142	6.54818
SUP-B15	TEL	8.71558	5.559	0.880747	8.1974
SUP-B8	TEL	10.643	7.202	1	9.84615
SUP-HD1	TEL	7.6818	2.146	0.737058	7.68037
SUP-M2	TEL	5.12391	-1.385	0.449159	7.6444
SUP-T1	DP	7.31131	3.448	0.864866	9.01144
SW1088	TEL	4.57228	1.306	0.417534	4.88725
SW1116	TEL	5.34908	1.013	0.330453	5.40788
SW1271	TEL	10.3794	3.06	0.568013	8.95528
SW13	TEL	8.69321	1.205	0.528409	7.20639
SW1417	Other	4.05398	-2.318	0.442578	5.11712
SW1463	TEL	6.25758	3.237	0.50085	6.0086
SW156	TEL	7.11051	0.513	0.389338	5.20006
SW1573	TEL	4.57107	0.344	0.314764	6.74983
SW1710	TEL	7.34492	3.513	0.510834	5.07543
SW1783	TEL	5.58466	0.592	0.344355	4.8655
SW1990	TEL	6.24184	1.357	0.468928	6.32897
SW48	TEL	6.34767	2.536	0.496492	7.21592
SW620	TEL	8.52611	1.47	0.465946	6.53469
SW626	Other	5.22644	-1.041	0.315209	5.39491
SW684	TEL	3.6241	-0.346	0.486534	4.43702
SW756	TEL	6.30287	1.978	0.609158	5.7917
SW780	TEL	6.69752	2.151	0.366884	6.02547
SW837	TEL	8.71074	1.876	0.437332	7.15139
SW872	TEL	8.39897	0.077	0.283608	6.45394
SW948	TEL	4.80219	1.939	0.50452	6.28184
SW954	TEL	7.8382	3.117	0.521556	5.5922
SW982	TEL	5.16733	1.17	0.314502	5.07263
T24	TEL	8.13726	2.163	0.545123	6.18007
T47D	TEL	7.41024	-0.685	0.461859	5.79666
T84	TEL	3.65878	-2.014	0.423154	5.44826
T98G	TEL	6.18294	0.072	0.32809	5.19881
TALL-1	TEL	7.19859	3.093	0.925146	8.2969
TC-71	TEL	9.29657	4.375	0.730738	6.76573
TCCSUP	TEL	5.63517	4.184	0.513275	5.34948
TE-1	TEL	5.54133	-1.914	0.353802	5.40595
TE-11	TEL	6.23974	0.56	0.472495	6.68773
TE-12	TEL	4.32481	1.464	0.574388	6.68579
TE-15	TEL	5.41041	2.676	0.643589	6.8976
TE-4	TEL	6.84348	0.542	0.452722	6.51489
TE-441-T	TEL	4.14078	-0.385	0.501298	5.26622
TE-5	TEL	9.3612	-0.372	0.428401	6.85266
TE-6	TEL	7.19012	-1.417	0.40243	7.31953
TE-8	TEL	4.10266	-1.632	0.283423	6.225
TE-9	TEL	6.7028	0.949	0.360769	5.6064
TFK-1	TEL	6.21438			7.21649
TGBC11TKB	TEL	8.00039	1.244	0.560239	7.27697
TGBC1TKB	TEL	6.81327	4.997	0.665129	6.68982
TGBC24TKB	TEL	6.64861	1.942	0.574926	6.93483
TGW	TEL	10.1536	4.613	0.74667	7.24485
THP-1	TEL	6.3185	3.197	0.621187	7.80334
TK	TEL	11.1242	4.986	0.813189	8.51717
TK10	TEL	7.24907	1.861	0.513237	5.47221
TMK-1	TEL	6.4545	0.816	0.397539	8.63475
TOV-112D	TEL	8.24911	3.97	0.632776	8.01773
TOV-21G	TEL	5.48285	0.4	0.465274	5.95111
TT	TEL	6.05224	4.166	0.486003	5.81737
T-T	TEL	7.39455	-0.125	0.273354	6.65594
TT2609-C02	TEL	9.94527	2.646	0.35348	6.47161
TUR	TEL	8.37517	4.017	0.590384	5.47713
TYK-nu	TEL	5.36142	1.93	0.587902	7.09013
U031	TEL	5.5238	0.022	0.246818	5.27355
U-118-MG	TEL	6.14507	1.32	0.49455	5.06144
U251	TEL	8.7434	2.64	0.394901	6.34243
U-266	TEL	5.36807	0.703	0.484631	5.52357
U-2-OS	ALT	0.289338	-1.879	0.366956	5.74203
U-698-M	TEL	9.86155	2.325	0.729521	8.60993
UACC-257	TEL	6.35244	3.625	0.521288	4.16004
UACC-62	TEL	3.66107	1.373	0.377068	5.7892
UACC-812	TEL	5.14771	1.382	0.328491	4.33918
UACC-893	TEL	3.09761	-0.551	0.447125	7.15087
U-CH2	ALT	0.182692	-8.081	0.228579	5.62112
UMC-11	TEL	6.16692	3.347	0.59092	6.42885
UM-UC-3	TEL	8.69641	3.736	0.694326	7.51599
UWB1.289	TEL	3.8268	0.648	0.441542	6.08247
VA-ES-BJ	TEL	7.60066	2.276	0.342535	5.77281
VAL	TEL	8.91976	0.642	0.388502	8.34481
VCaP	TEL	9.62795	0.327	0.454392	8.56916
VMRC-LCD	TEL	6.80787	3.967	0.624444	9.11573
VMRC-MELG	DN	0.155738	-8.004	0.25589	3.63698
VMRC-RCW	TEL	2.91265	-1.877	0.170483	5.45165
VMRC-RCZ	TEL	4.94486	0.642	0.475458	4.53667
WIL2-NS	TEL	10.846	0.55	0.373563	9.21053
WM-115	TEL	3.36675	-0.822	0.274158	4.48197
WM1552C	TEL	2.59034	0.844	0.416908	5.48591
WM278	TEL	3.62293	0.252	0.253039	4.73939
WM35	TEL	3.66903	1.022	0.410642	4.18451
WM793B	TEL	4.66448	1.501	0.192171	5.58942
WSU-DLCL2	TEL	10.6208	3.441	0.604625	9.61428
WSU-NHL	TEL	8.06154	2.428	0.692777	9.69185
YAPC	TEL	5.80761	0.838	0.455912	6.54091
YKG-1	TEL	5.46369	0.605	0.328022	4.65225
YMB-1-E	TEL	4.1635			6.98328
YT	TEL	9.57939	4.669	0.716993	7.65026
ZK-58	ALT	0.333172			1.6452
ZR-75-30	TEL	2.95233	-2.15	0.338887	5.66435

## Sheet: TA predictor(RNA)
TA Score of cell lines (data from cross validation prediction)								TA Score of CCLE lung cancer cell lines							TA Score of CCLE bladder cancer cell lines							TA Score of GSCs								SHAP value of features from prediction model
Cell_line	TMM	Telomerase_Activity_%MCF7_Log2(n+1)	TERT(RNA) intensity	EXTEND Score	TA Score			Cell_line	Telomerase activity	TERT(RNA) intensity	EXTEND Score	TA Score			Cell_line	Telomerase activity	TERT(RNA) intensity	EXTEND Score	TA Score			SampleID	Sample_name	Telomerase activity	TERT(RNA) intensity	EXTEND Score	TA Score			Feature	Importance
697	TEL	11.4299	6.94	0.964085	10.2929			CALU1_LUNG	9.17744	0.631897	0.481383	5.51113			HT1197_URINARY_TRACT	-2.7	3.03643	0.645147	6.89824			PC10_6	GSC10-6	265.639	0.41329	0.613986	6.89357			LAMP1 (RNA)	0.372229
5637	TEL	8.69568	0.321	0.392678	5.61542			CALU3_LUNG	21.3374	0.41836	0.340494	6.74471			RT4_URINARY_TRACT	-2.47	3.2313	0.756236	7.53568			PC11	GSC11	627.943	0.662327	0.925051	7.52133			TERT (RNA)	0.863945
22RV1	TEL	7.23487	3.104	0.801481	8.70844			CALU6_LUNG	5.45744	0.19083	0.471295	4.99961			SCABER_URINARY_TRACT	-2.41	1.54041	0.608504	7.08567			PC16	GSC16	812.595	0.217864	0.623853	5.93516			DAB2 (RNA)	0.415833
23132-87	TEL	3.65992	0.208	0.398761	5.67174			HCC1359_LUNG	17.4574	0.601848	0.502575	5.36829			SW1710_URINARY_TRACT	-2.58	2.28215	0.594619	5.94573			PC17	GSC17	563.952	0.187687	0.760212	3.65141			ADAMTS4 (RNA)	0.218046
42-MG-BA	TEL	6.18458	3.526	0.499118	5.64062			HCC4006_LUNG	69.1774	2.00583	0.5699	7.47787			T24_URINARY_TRACT	-1.87	0.957735	0.658798	5.91686			PC2_14	GSC2-14	878.242	0.561422	0.728793	7.65323			MGST3 (RNA)	0.2048
451Lu	TEL	5.25776	-0.995	0.448353	4.40466			HCC515_LUNG	46.7774	0.205534	0.497163	5.13028			TCCSUP_URINARY_TRACT	-2.63	4.50563	0.582127	6.49266			PC231	GSC231	353.589	0.169027	0.157459	5.64844
639-V	TEL	9.12063	2.256	0.612745	6.78682			NCIH1299_LUNG	179.977	4.50601	0.762647	8.93608			UMUC1_URINARY_TRACT	-5.63	0.121746	0.499979	4.77173			PC262	GSC262	909.458	1.20554	0.960402	9.4985
647-V	TEL	5.9967	1.743	0.438388	6.08166			NCIH1648_LUNG	82.3774	0.0774054	0.404662	5.8215			UMUC3_URINARY_TRACT	-1.6	3.10563	0.684485	8.2718			PC264	GSC264	413.994	0.963999	0.992315	6.98923
769-P	TEL	6.08958	2.296	0.518747	5.56741			NCIH1650_LUNG	1.36144	0.445743	0.491297	4.48156			VMCUB1_URINARY_TRACT	-3.94	1.00399	0.598231	5.95699			PC267	GSC267	268.447	0.0085391	0.266131	4.21868
786-0	TEL	6.94216	2.068	0.563957	6.20466			NCIH1693_LUNG	89.5774	2.25294	0.717178	7.59517			253J_URINARY_TRACT	-2.94	0.15886	0.246074	4.94595			PC268	GSC268	689.903	0.318499	0.377143	5.74731
8305C	TEL	4.91504	0.104	0.361136	5.60819			NCIH1703_LUNG	173.577	3.38271	0.695742	7.54281			253JBV_URINARY_TRACT	-3.47	0.523107	0.480394	7.25031			PC272	GSC272	802.964	0.348485	0.612489	6.28091
8505C	TEL	5.79103	2.177	0.484497	6.68745			NCIH1819_LUNG	37.0574	0.355195	0.572116	5.20372										PC274	GSC274	1330.36	1.82983	1	11.5214
8-MG-BA	TEL	7.13433	2.968	0.384899	5.9332			NCIH2009_LUNG	43.9774	2.89997	0.622181	6.08957										PC28	GSC28	138.877	0.160119	0.335187	4.89991
A101D	TEL	5.05181	2.602	0.400505	5.15712			NCIH2882_LUNG	79.1774	4.55024	0.655658	8.47139										PC280	GSC280	683.448	0.267035	0.5028	5.4672
A172	TEL	4.89772	0.365	0.360469	5.0506			NCIH2887_LUNG	10.9374	0.434345	0.546948	5.31683										PC289	GSC289	683.924	0.280605	0.214867	5.36236
A204	TEL	4.89772	3.075	0.545092	6.1074																	PC293	GSC293	581.423	0.241913	0.50277	6.43917
A2058	TEL	5.4121	4.8	0.612383	6.19554																	PC295	GSC295	410.569	0.24278	0.365237	4.75424
A253	TEL	6.13011	0.672	0.363132	6.18819																	PC296	GSC296	1125.08	0.608943	0.761344	7.79128
A2780	TEL	7.29398	4.436	0.742473	8.34424																	PC300	GSC300	849.319	0.04565	0.437288	5.73107
A375	TEL	8.42836	2.766	0.472955	6.62988																	PC304	GSC304	613.369	0.567333	0.655252	7.24019
A388	TEL	3.20633	0.149	0.211338	5.19895																	PC34	GSC34	712.754	0.429215	0.636324	6.71462
A3-KAW	TEL	11.4813	3.112	0.402307	8.02348																	PC4_23	GSC4-23	494.644	1.06828	0.902751	7.51857
A427	TEL	8.16742	3.868	0.535516	7.61655																	PC5_22	GSC5-22	12.3632	0	0.0995295	4.92986
A431	TEL	4.28244	1.86	0.492211	6.63599																	PC7_2	GSC7-2	435.541	0.372636	0.719598	6.24218
A498	TEL	4.51476	-2.478	0.229604	3.43436																	PC8_11	GSC811	687.839	0.533042	0.955768	7.52006
A4-Fuk	TEL	7.40565	0.223	0.504948	7.02756																	PC8_18	GSC818	37.9274	0	0.0187563	6.17252
A549	TEL	9.26663	2.761	0.56136	7.18346
A673	TEL	6.56354	3.146	0.636096	5.99725
A704	TEL	4.17313	0.019	0.358904	5.71642
ABC-1	TEL	7.2635	1.358	0.546975	6.67328
ACHN	TEL	5.07895	0.135	0.437965	4.78249
AGS	TEL	6.02259	0.89	0.508077	5.12169
ALL-PO	TEL	7.34119	3.949	0.716144	8.6744
ALL-SIL	TEL	8.88313	3.372	0.783559	10.6121
AM-38	TEL	6.14649	2.149	0.500702	6.12529
AMO-1	TEL	7.07478	7.069	0.845309	9.34459
AN3-CA	TEL	7.25946	1.737	0.627878	6.04668
ASH-3	TEL	7.20408	-2.629	0.351225	4.18739
AsPC-1	TEL	5.86299	0.063	0.276204	5.23136
ATN-1	TEL	9.59023	1.797	0.640255	7.44314
AU565	TEL	5.04527	-1.003	0.392011	5.27591
BALL-1	TEL	9.41633	5.586	0.875787	10.0984
BB30-HNC	TEL	4.45343	1.414	0.23838	5.85267
BB65-RCC	TEL	6.07339	1.34	0.402434	5.71547
BC-1	TEL	9.50478	5.504	0.665707	8.8444
BC-3	TEL	8.43642	5.2	0.755358	9.13555
B-CPAP	TEL	6.86641	-0.046	0.0501747	5.97459
BE-13	TEL	7.78568	6.831	0.951106	9.69124
BE2-M17	TEL	9.07066	2.689	0.503763	8.32282
Becker	TEL	5.28873	-0.866	0.145546	4.70975
BEN	TEL	8.70632	2.952	0.261875	6.62734
BFTC-905	TEL	7.98151	1.246	0.40705	7.16031
BFTC-909	TEL	5.08576	1.413	0.449209	5.34061
BHT-101	TEL	6.58316	3.917	0.494986	7.10018
BHY	TEL	6.22207	3.085	0.453201	6.20053
BICR22	TEL	3.42223	-4.365	0.137025	3.76261
BICR31	TEL	5.68538	-1.192	0.140203	4.87183
BICR78	TEL	4.83592	0.452	0.432753	6.02852
BL-41	TEL	10.1322	6.313	0.933602	10.5698
BONNA-12	TEL	4.7703	-4.869	0.316389	4.39447
BPH-1	TEL	5.37411	-3.276	0.433141	4.31124
BT-20	TEL	2.86394	-3.314	0.359803	4.00797
BT-474	TEL	4.42761	-0.099	0.481167	6.28328
BT-483	TEL	4.90737	-0.213	0.36224	5.68211
BT-549	TEL	4.79618	-2.118	0.45981	2.61793
BV-173	TEL	8.95085	5.757	0.893531	9.86093
BxPC-3	TEL	5.95233	0.673	0.418671	5.94946
C2BBe1	TEL	3.0553	-1.347	0.438524	4.27929
C32	TEL	2.90111	-2.527	0.339563	2.60947
C-33-A	TEL	7.69001	5.205	0.837418	9.50162
C3A	TEL	7.58075	-0.604	0.255283	5.36683
C-4-I	TEL	7.17053	3.48	0.562105	7.09742
CA46	TEL	10.2305	4.629	0.696357	10.6159
Ca9-22	TEL	8.31633	0.94	0.486909	6.59937
CADO-ES1	TEL	8.0172	2.471	0.475512	5.62304
CAKI-1	TEL	4.04701	1.866	0.345952	5.68144
CAL-120	TEL	6.45286	-1.412	0.347712	5.28389
CAL-12T	TEL	7.40122	0.467	0.450665	5.6339
CAL-148	TEL	8.32441	1.003	0.467555	6.57206
CAL-27	TEL	7.71843	1.46	0.384347	6.29027
CAL-29	TEL	6.4591	2.004	0.459001	6.82541
CAL-33	TEL	7.76646	2.581	0.298157	7.15007
CAL-39	TEL	4.8233	-1.523	0.226613	4.32135
CAL-51	TEL	7.3107	2.129	0.588919	6.95883
CAL-54	TEL	4.10098	0.261	0.215443	5.00162
CAL-62	TEL	7.86437	2.963	0.636845	7.82194
CAL-72	ALT	0.137504	-5.626	0.368289	2.65544
CAL-78	ALT	0.191263	-2.157	0.337783	4.12712
Calu-3	TEL	6.71053	0.791	0.395521	6.54664
Calu-6	TEL	4.89572	-0.304	0.472587	5.44835
CAMA-1	TEL	3.74201	-3.39	0.433026	3.10984
Caov-3	TEL	5.83517	0.005	0.400179	6.34191
Caov-4	TEL	6.54071	-0.484	0.244317	5.7382
CAPAN-1	TEL	5.18903	1.409	0.468797	6.62765
CAPAN-2	TEL	7.17862	2.412	0.517972	6.51984
CaR-1	TEL	2.59694	0.168	0.368491	5.60342
CAS-1	TEL	4.08151	-0.586	0.280976	4.15756
Ca-Ski	TEL	6.36632	-0.691	0.518509	4.89747
CCK-81	TEL	7.22016	0.666	0.586657	5.55001
CCRF-CEM	TEL	9.20462	5.416	0.888078	9.53236
CFPAC-1	TEL	6.70543	0.528	0.349728	6.25723
CGTH-W-1	TEL	7.89233	0.093	0.301475	4.53689
ChaGo-K-1	TEL	6.62147	0.211	0.39614	5.18403
CHL-1	TEL	7.1812	3.586	0.563993	7.18836
CHP-126	TEL	6.82757	0.077	0.488279	6.54572
CHP-212	TEL	6.17213	0.218	0.512051	5.56457
CHSA0011	TEL	3.80323	1.126	0.30155	4.86885
CHSA0108	TEL	3.16224	-4.92	0.158712	2.75709
CHSA8926	TEL	2.55908	-0.634	0.41675	4.61618
CL-11	TEL	5.83895	1.806	0.421586	6.79806
CMK	TEL	6.28374	-0.025	0.55241	6.26935
CML-T1	TEL	7.78215	1.939	0.565985	8.19432
COLO-205	TEL	4.10266	-3.001	0.220706	3.99258
COLO-320-HSR	TEL	9.57849	2.928	0.517956	6.96921
COLO-668	TEL	7.09011	3.09	0.571006	7.65669
COLO-678	TEL	3.08406	-4.094	0.322844	2.75821
COLO-679	TEL	3.85798	3.115	0.489976	5.9474
COLO-680N	TEL	4.16269	0.104	0.204242	5.92615
COLO-684	TEL	6.75462	0.469	0.540199	5.91765
COLO-783	TEL	6.73471	0.963	0.324686	4.95088
COLO-792	DP	7.10381	1.264	0.506041	5.17732
COLO-800	DN	0.428413	2.616	0.444566	4.78708
COLO-824	TEL	6.83542	3.14	0.662476	6.18527
COLO-829	TEL	5.11977	-2.845	0.118355	2.98078
COR-L105	TEL	6.0268	-0.457	0.352665	5.12703
COR-L23	TEL	6.75649	3.626	0.577002	8.15151
COR-L279	TEL	10.3084	4.022	0.648738	9.13005
COR-L303	TEL	6.32499	3.044	0.680517	8.2756
COR-L311	TEL	10.0911	6.624	0.839324	9.3684
COR-L32	TEL	8.84759	4.192	0.741297	7.81952
COR-L321	TEL	8.01156	1.292	0.523678	7.10171
COR-L88	TEL	7.47954	0.697	0.652086	6.81103
COR-L95	TEL	8.09191	4.298	0.590877	8.51461
CP50-MEL-B	TEL	3.96255	1.225	0.4025	4.83193
CP66-MEL	TEL	5.89893	2.906	0.435631	4.88043
CPC-N	TEL	8.21403	1.685	0.513374	7.88991
CRO-AP2	TEL	8.8071	3.562	0.600832	8.09902
CS1	TEL	4.88704	-1.794	0.255192	4.23171
CTB-1	TEL	10.8792	5.919	0.942069	10.1432
CTV-1	TEL	7.88243	-2.1	0.559424	6.15414
CW-2	TEL	8.49157	2.355	0.446265	6.91124
D-247MG	TEL	3.05431	0.324	0.466486	5.20644
D-263MG	TEL	7.56331	2.177	0.347075	5.61315
D-283MED	TEL	8.15896	3.832	0.669791	8.06318
D-336MG	TEL	5.05658	0.949	0.322968	4.34999
D-392MG	TEL	2.11862	-2.551	0.305885	2.45506
D-423MG	TEL	7.9043	4.268	0.564686	6.98896
D-502MG	TEL	5.35826	-0.401	0.262628	5.3944
D-542MG	TEL	3.09824	-0.224	0.317628	3.73809
D-566MG	TEL	5.6011	2.585	0.44438	6.55743
DAN-G	TEL	7.58286	1.709	0.521049	5.37609
Daoy	TEL	5.72874	3.662	0.595965	7.48315
Daudi	TEL	9.38683	4.334	0.690858	10.3727
DB	TEL	11.1512	3.449	0.820847	9.46556
DBTRG-05MG	TEL	4.41819	-2.511	0.176391	3.39289
DEL	TEL	8.69839	0.768	0.473431	6.9706
Detroit562	TEL	5.15939	0.124	0.467823	5.3883
DG-75	TEL	11.0607	6.513	0.934354	11.2262
DiFi	TEL	4.50843	1.062	0.420145	5.49697
DJM-1	TEL	4.12418	-0.165	0.336089	5.56919
DK-MG	TEL	2.80105	-1.004	0.291285	4.47637
DMS-114	TEL	9.41147	3.975	0.675477	8.12622
DMS-273	TEL	7.02492	-1.153	0.430197	6.47644
DMS-53	TEL	8.01865	6.662	0.840353	9.10687
DMS-79	TEL	7.39626	-0.11	0.63812	6.00531
DND-41	TEL	9.44133	3.177	0.788938	8.74779
DOHH-2	TEL	10.2072	5.28	0.80328	9.97517
DOK	TEL	3.77505	-1.132	0.206119	4.20428
DoTc2-4510	TEL	4.64039	2.011	0.530745	7.56499
DOV13	TEL	6.53916	-0.532	0.421836	5.01685
DSH1	TEL	4.62234	0.632	0.487845	6.3626
DU-145	TEL	8.37825	3.508	0.689748	7.49741
DU-4475	TEL	8.41646	0.862	0.4799	6.97417
EB2	TEL	4.31759	-8.098	0.233431	3.66597
EB-3	TEL	7.67455	0.848	0.514668	7.42735
EBC-1	TEL	7.21936	0.48	0.519957	6.53979
ECC10	TEL	9.9535	0.44	0.475796	7.38886
ECC12	TEL	8.44257	4.157	0.642205	7.8561
EC-GI-10	TEL	8.81468	-0.281	0.0942259	5.62647
EFM-19	TEL	3.41007	-0.287	0.451524	6.40314
EFM-192A	TEL	4.14323	0.277	0.505227	5.64503
EFO-21	TEL	4.81967	1.871	0.345055	6.78492
EFO-27	TEL	4.04352	0.809	0.392144	6.38612
EJM	TEL	9.59516	3.631	0.620814	7.39127
EKVX	TEL	6.55213	1.971	0.375995	6.06406
EM-2	TEL	7.33298	3.384	0.697281	7.65426
EMC-BAC-1	ALT	0.167499	-8.103	0.325475	1.86553
EMC-BAC-2	TEL	7.01926	-1.59	0.277497	4.34346
EN	ALT	0.486137	3.32	0.550287	7.17735
EoL-1-cell	TEL	10.2245	2.038	0.564208	7.35517
EPLC-272H	TEL	5.96347	-0.399	0.412791	5.52111
ES1	TEL	8.80187	2.012	0.396395	5.51942
ES-2	TEL	10.1372	2.058	0.486752	5.39329
ES4	TEL	6.63038	0.648	0.473902	5.94777
ES5	ALT	0.281116	0.858	0.471952	5.99975
ES6	TEL	4.31687	0.648	0.59638	4.6788
ES7	TEL	4.93263	0.216	0.415187	5.13071
ES8	TEL	8.58553	-0.146	0.360468	4.96046
ESO26	TEL	2.87971	0.534	0.342714	5.23676
ESO51	TEL	4.58796	-0.218	0.289355	5.76135
ESS-1	TEL	5.81834	1.118	0.492474	5.23034
ETK-1	TEL	7.12939	1.901	0.425826	6.15574
EVSA-T	TEL	6.5809	0.549	0.382479	6.48793
EW-11	Other	4.20377	3.489	0.632059	6.43958
EW-12	TEL	4.2017	-0.048	0.572015	5.19083
EW-13	TEL	7.2982	2.586	0.558673	6.04438
EW-16	TEL	4.55582	0.429	0.540614	4.40608
EW-18	TEL	5.90231	3.874	0.733911	6.95152
EW-22	Other	3.52554	2.039	0.643308	6.06454
EW-24	DN	0.455566	2.221	0.607472	5.54335
EW-3	TEL	5.22574	3.567	0.645236	6.7129
EW-7	TEL	6.93227	0.861	0.551774	6.10548
FADU	TEL	6.90953	-0.159	0.469535	5.6777
Farage	TEL	10.263	3.51	0.756461	9.06201
FLO-1	TEL	7.39968	4.337	0.67627	7.76157
FTC-133	TEL	7.48736	0.661	0.37785	5.45577
FU97	TEL	5.01926	4.268	0.657275	7.77324
FU-OV-1	TEL	2.9486	0.885	0.524343	5.84074
G-292-Clone-A141B1	ALT	0.256272	-5.193	0.383167	2.18981
G-361	TEL	5.51381	0.903	0.463912	5.59795
G-401	TEL	4.48993	-0.28	0.644598	6.9803
G-402	TEL	4.74578	2.144	0.589176	6.97911
GA-10	TEL	10.5457	6.495	0.963855	10.7902
GAK	TEL	5.51065	-0.46	0.174817	4.75412
GAMG	TEL	5.67469	2.622	0.50666	6.40616
GB-1	TEL	6.0648	1.921	0.553364	5.36886
GCIY	TEL	8.59051	5.117	0.570367	7.70263
GCT	TEL	5.78136	4.062	0.581236	7.29414
GDM-1	TEL	5.42828	-2.071	0.526669	5.25622
GI-1	TEL	5.34447	2.585	0.611354	5.89313
GI-ME-N	TEL	7.50016	3.972	0.40622	7.8304
G-MEL	TEL	5.11478	1.412	0.327578	5.05196
GOTO	TEL	7.64104	1.322	0.593173	7.73843
GP5d	TEL	7.30104	4.311	0.552813	7.72012
GRANTA-519	TEL	10.6746	4.959	0.761207	9.57307
GR-ST	TEL	12.0464	4.107	0.797509	9.41541
H3255	TEL	4.79181	-2.5	0.383705	5.64213
H4	TEL	6.51696	1.537	0.367386	6.46076
H9	TEL	9.23661	-0.129	0.533906	7.03723
HA7-RCC	TEL	6.25531	0.48	0.408028	5.52277
HAL-01	TEL	9.39735	4.662	0.837837	9.42744
HARA	TEL	4.06695	-0.197	0.533117	6.88328
HC-1	TEL	10.0552	4.203	0.660821	8.77283
HCC1143	TEL	5.05528	3.538	0.64059	5.82238
HCC1187	TEL	6.18824	3.944	0.649585	6.96801
HCC1395	TEL	4.30451	1.905	0.591256	5.61484
HCC1419	TEL	1.70392	-4.852	0.358654	3.64656
HCC1428	TEL	4.64731	-0.68	0.442935	5.09787
HCC-15	TEL	6.99492	1.43	0.625144	6.56618
HCC1500	TEL	8.96139	-3.268	0.391548	4.12325
HCC1569	TEL	4.08831	0	0.467435	4.67445
HCC1599	TEL	7.78195	1.304	0.603143	7.41189
HCC1806	TEL	8.08305	4.125	0.505835	7.42535
HCC1937	TEL	4.35473	0.222	0.384194	5.31068
HCC1954	TEL	7.37695	-0.902	0.464004	5.25461
HCC2157	TEL	3.62644	0.367	0.436696	6.37456
HCC2218	TEL	4.48543	0.505	0.44868	5.71579
HCC2998	TEL	10.033	3.115	0.589038	7.23505
HCC-33	TEL	9.35427	3.375	0.695372	8.24566
HCC-366	TEL	6.09487	0.831	0.465904	5.52503
HCC38	TEL	4.01078	-2.923	0.343205	4.95465
HCC70	TEL	8.10858	2.97	0.569554	5.89902
HCC-78	TEL	5.18349	1.831	0.444813	6.71297
HCC-827	TEL	4.75007	2.571	0.513528	6.9671
HCE-4	TEL	5.43663	0.982	0.408238	5.86944
HCT-116	TEL	8.8042	1.835	0.406707	7.06459
HCT-15	TEL	5.96086	-0.312	0.413639	6.00435
HDLM-2	TEL	5.95652	1.239	0.704371	5.96397
HDQ-P1	TEL	3.92505	-3.012	0.177134	3.18617
HEC-1	TEL	7.68018	-1.593	0.468574	5.35856
HEL	TEL	4.96649	2.064	0.543554	7.49777
HeLa	TEL	7.0248	1.402	0.532666	5.3033
H-EMC-SS	TEL	7.57228	0.188	0.344666	4.87211
Hep3B2-1-7	TEL	7.32832	-0.583	0.416089	4.32595
Hey	TEL	4.96394	-0.241	0.469129	5.36271
HGC-27	TEL	6.70556	1.265	0.63319	7.27576
HH	TEL	6.58272	4.718	0.806423	8.31773
HL-60	TEL	8.78503	2.844	0.689517	7.2168
HLE	TEL	6.57682	2.26	0.54873	7.02969
HMV-II	TEL	7.32283	1.672	0.32188	6.24519
HO-1-N-1	TEL	5.23343	2.137	0.248533	6.17495
HO-1-u-1	TEL	6.7412	3.669	0.623996	6.99818
HOP-62	TEL	4.74739	2.371	0.428633	6.67525
HOP-92	DN	0.137504	-2.908	0.261337	3.85403
HOS	TEL	8.62543	4.424	0.670583	7.43395
HPAC	TEL	5.76088	2.779	0.543446	6.74744
Hs-445	TEL	8.24555	3.91	0.59688	8.17895
Hs-578-T	TEL	2.07255	-4.212	0.196437	1.28663
Hs-633T	TEL	5.74953	4.921	0.513378	7.24354
Hs-683	TEL	2.7137	-3.712	0.291189	3.24372
Hs-729-T	ALT	0.576584	-4.429	0.270246	1.89119
Hs-746T	ALT	0.198957	-7.614	0.418698	2.88076
Hs-766T	TEL	3.45549	-2.201	0.338478	4.00563
Hs-939-T	TEL	4.39094	0.798	0.347832	4.69388
Hs-940-T	TEL	1.84561	-1.63	0.121964	2.9943
HSC-2	TEL	7.92297	1.401	0.380795	5.82187
HSC-3	TEL	7.08183	3.382	0.601986	7.7391
HSC-39	TEL	11.1979	4.172	0.576334	8.17622
HSC-4	TEL	9.7025	2.173	0.34733	6.60692
HT	TEL	11.277	5.443	0.880768	10.0632
HT-1080	TEL	7.66736	3.707	0.546018	7.11598
HT-115	TEL	8.07559	3.544	0.614889	7.45428
HT-1197	TEL	7.40769	3.815	0.534884	6.71066
HT-1376	TEL	6.7909	3.46	0.466977	6.27735
HT-144	TEL	4.15056	1.056	0.412609	5.55003
HT-29	TEL	7.32301	-1.59	0.283788	4.89173
HT-3	TEL	7.47338	1.277	0.332083	6.61715
HT55	TEL	5.94322	0.944	0.400661	5.4594
HTC-C3	TEL	7.72867	1.344	0.2856	5.93221
HuCCT1	TEL	7.9213	0.622	0.472244	5.96036
huH-1	TEL	8.59414	3.902	0.602719	7.31117
HuH-7	TEL	8.24854	3.047	0.505188	7.04136
HuO-3N1	Other	0.137504	-4.652	0.198872	1.41381
HuO9	ALT	0.137504	-6.571	0.319682	1.07471
HuP-T3	TEL	7.35957	2.581	0.518225	6.52667
HuP-T4	TEL	6.84587	-5.528	0.308991	3.689
HuTu-80	TEL	10.4837	4.621	0.697053	8.77632
IA-LM	TEL	5.85524	-4.894	0.311661	3.59517
IGR-1	TEL	4.41143	2.97	0.462463	5.19455
IGR-37	TEL	5.20555	0.468	0.46779	4.77028
IGROV-1	TEL	9.82165	2.837	0.583257	7.03526
IHH-4	TEL	9.05815	4.666	0.582889	8.25916
IM-9	TEL	9.83608	-0.01	0.384697	7.77588
IM-95	TEL	7.16128	3.675	0.593645	7.2961
IMR-5	TEL	8.44166	0.321	0.497218	6.60715
IPC-298	TEL	6.98846	1.938	0.452268	6.05778
IST-MEL1	TEL	4.1102	1.23	0.496759	5.65576
IST-MES1	TEL	4.46793	0.089	0.36483	5.10193
IST-SL1	TEL	8.38288	-1.996	0.427482	6.06234
IST-SL2	DN	0.317474	-1.872	0.503862	4.41766
J82	TEL	6.16591	2.177	0.482473	5.63545
JAR	TEL	6.22207	0.666	0.644544	4.8333
JEG-3	TEL	5.28059	0.6	0.559479	5.07035
JEKO-1	TEL	9.39521	5.891	0.796106	9.64427
JHH-1	TEL	7.06501	-1.106	0.401001	5.38863
JHH-2	TEL	6.43162	0.517	0.345356	5.15983
JHH-4	TEL	7.75268	3.764	0.510129	7.17364
JHH-6	TEL	7.39968	5.582	0.668294	7.49865
JHH-7	TEL	9.53458	4.982	0.755448	7.90444
JHOS-2	TEL	3.66742	-3.217	0.29263	4.7739
JHOS-3	TEL	7.73674	0.894	0.413507	5.78293
JHOS-4	TEL	4.76447	2.78	0.545179	7.75547
JHU-011	TEL	6.57577	0.536	0.275515	5.36071
JHU-022	TEL	5.28392	-3.33	0.364288	4.16247
JHU-029	TEL	4.31759	-0.282	0.272792	5.83075
JIMT-1	TEL	2.60881	3.103	0.411005	6.83321
JiyoyeP-2003	TEL	8.50549	2.508	0.485104	8.03567
JJN-3	TEL	7.53037	3.544	0.718767	7.78795
JM1	TEL	10.1683	4.633	0.888546	9.76451
JSC-1	TEL	7.3046	3.797	0.64048	8.55036
Jurkat	TEL	10.6549	4.107	0.727292	8.39719
JURL-MK1	TEL	8.54133	3.076	0.554056	7.89637
JVM-2	TEL	9.40686	1.591	0.328999	7.8929
JVM-3	TEL	10.6503	3.188	0.432774	8.863
K052	TEL	3.37279	3.078	0.580516	6.76531
K2	TEL	6.9438	2.011	0.523967	5.46043
K5	TEL	7.16942	-1.242	0.268586	4.66885
K-562	TEL	6.00665	0.938	0.593896	6.57411
KALS-1	TEL	5.87406	1.136	0.402338	4.74853
KARPAS-1106P	TEL	9.90776	2.931	0.701877	7.81654
KARPAS-231	TEL	9.53766	5.893	0.951221	10.1273
KARPAS-299	TEL	8.64897	1.101	0.483825	6.97753
KARPAS-422	TEL	9.78772	0.346	0.498481	7.90924
KARPAS-45	TEL	5.12928	-1.662	0.646317	6.53152
KARPAS-620	TEL	6.55842	0.128	0.597563	6.64182
KASUMI-1	TEL	6.18824	3.721	0.697673	7.13787
KATOIII	TEL	5.8535	2.308	0.581993	6.57122
KCL-22	TEL	6.77373	2.254	0.586866	5.74245
KE-37	TEL	8.92	3.274	0.714594	9.20769
KELLY	TEL	6.87492	3.217	0.694574	7.69899
KG-1	TEL	7.2604	1.927	0.620974	6.31901
KGN	TEL	5.08449	1.809	0.362731	5.72786
KINGS-1	TEL	4.32625	0.709	0.380271	5.27596
KLE	TEL	4.22805	0.701	0.28782	6.2308
KM12	TEL	6.34518	4.55	0.619224	8.33797
KMH-2	TEL	6.69766	2.435	0.507191	6.13044
KM-H2	TEL	6.65821	-0.237	0.571357	7.06181
KMOE-2	TEL	4.82934	1.867	0.634384	6.4043
KMRC-1	TEL	4.05918	-1.289	0.342065	4.20207
KMRC-20	TEL	6.12578	2.533	0.456487	6.14703
KMS-11	TEL	9.50323	3.696	0.731107	9.06164
KMS-12-BM	TEL	9.52017	3.107	0.774351	8.11378
KNS-42	TEL	6.9607	2.09	0.443517	6.44313
KNS-62	TEL	8.59122	2.719	0.57765	6.84363
KNS-81-FD	TEL	3.76782	0.103	0.267233	5.0741
KON	TEL	5.24907	3.206	0.377379	6.84691
KOPN-8	TEL	9.59363	4.794	0.704966	9.36467
KOSC-2	TEL	6.46614	2.383	0.413594	6.35727
KP-1N	TEL	7.56049	2.182	0.607665	6.92785
KP-2	TEL	3.74093	1.701	0.42158	6.54628
KP-3	TEL	2.95068	-0.785	0.320082	5.75533
KP-4	TEL	9.33152	2.989	0.563839	8.01764
KP-N-RT-BM-1	TEL	5.5741	1.423	0.578077	7.71418
KP-N-YN	TEL	9.95981	1.743	0.644049	7.59753
KP-N-YS	TEL	7.00663	2.373	0.657835	7.5911
KS-1	TEL	5.39825	0.029	0.419037	4.20401
KU-19-19	TEL	7.91055	2.939	0.527554	7.34708
KU812	TEL	6.3505	1.245	0.521154	6.16853
KURAMOCHI	TEL	3.75916	-0.339	0.338334	4.92169
KY821	TEL	5.42864	4.496	0.782056	7.74215
KYAE-1	TEL	7.70549	2.829	0.475051	5.91034
KYM-1	TEL	6.9956	0.374	0.51449	6.96058
KYSE-140	TEL	6.5345	1.628	0.477554	6.57093
KYSE-150	TEL	7.76374	1.979	0.421457	7.65643
KYSE-180	TEL	8.971	2.487	0.627186	7.57507
KYSE-220	TEL	6.64904	1.434	0.43738	6.93318
KYSE-270	TEL	8.10402	2.792	0.3947	6.70238
KYSE-410	TEL	5.28688	-1.192	0.50495	5.95025
KYSE-450	TEL	8.43725	3.119	0.444782	8.37547
KYSE-50	TEL	7.5359	0.296	0.464127	5.95884
KYSE-510	TEL	8.15861	0.607	0.487819	6.54547
KYSE-520	TEL	6.05767	0.012	0.356502	5.02665
KYSE-70	TEL	5.29057	-2.795	0.165857	4.73822
L-1236	TEL	7.31542	1.19	0.576854	6.54444
L-363	TEL	11.091	6.6	0.849094	9.68418
L-428	TEL	6.64861	0.349	0.648872	7.03078
L-540	TEL	8.25677	1.869	0.595	7.16538
LAMA-84	TEL	8.07387	3.826	0.624745	8.74326
LAN-6	DN	0.137504	-6.578	0.332309	2.60322
LB1047-RCC	TEL	2.82038	-0.194	0.401017	5.33187
LB2241-RCC	TEL	3.62176	-5.186	0.190131	2.9314
LB2518-MEL	TEL	3.488	-1.441	0.342286	4.15129
LB373-MEL-D	TEL	4.80064	4.948	0.582253	7.26106
LB647-SCLC	TEL	6.21665	-0.132	0.570106	6.80186
LB771-HNC	TEL	5.88826	4.346	0.670354	7.79055
LB831-BLC	TEL	4.60407	1.953	0.518283	4.97605
LB996-RCC	TEL	5.95047	-0.284	0.349622	5.03925
LC-1-sq	TEL	5.0387	-1.912	0.397055	6.32432
LC-2-ad	TEL	7.90569	1.394	0.342027	6.87229
LC4-1	TEL	11.6391	5.261	0.829169	8.92519
LCLC-103H	TEL	5.98345	4.336	0.512493	7.50808
LCLC-97TM1	TEL	9.57276	1.09	0.37115	7.09337
LK-2	TEL	7.3097	0.304	0.576152	5.89321
LN-18	TEL	8.57122	3.854	0.591448	7.4398
LN-229	TEL	7.08226	2.09	0.50471	5.8262
LN-405	TEL	3.58616	1.813	0.355413	5.26048
LNCaP-Clone-FGC	TEL	7.59738	3.474	0.423284	8.8926
LNZTA3WT4	TEL	4.32193	-0.45	0.409484	4.73528
LOUCY	TEL	7.15411	0.126	0.672036	6.75439
LOU-NH91	TEL	4.78764	1.632	0.395936	5.44291
LoVo	TEL	8.09923	3.017	0.599516	8.12144
LOXIMVI	DP	9.6705	3.958	0.593703	7.3508
LP-1	TEL	9.88426	7.416	0.616345	9.56758
LS1034	TEL	3.79805	2.073	0.36383	6.29151
LS-123	TEL	4.65764	-2.699	0.225849	4.18836
LS-180	TEL	4.97361	0.717	0.436662	6.56213
LS-411N	TEL	8.30113	1.709	0.603298	6.82182
LS-513	TEL	7.40557	2.159	0.464682	5.2882
LU-134-A	TEL	8.64551	4.523	0.793642	8.4401
LU-135	TEL	7.47452	1.161	0.603241	7.45925
LU-139	TEL	6.66718	1.431	0.569732	7.70761
LU-165	TEL	9.89285	3.336	0.554243	8.11612
LU-65	TEL	3.55582	-0.634	0.533941	5.58257
LXF-289	TEL	4.07296	-1.36	0.250247	4.99444
M059J	TEL	3.55582	1.197	0.467365	5.56
Malme-3M	TEL	2.34679	-0.93	0.283174	3.5479
MC116	TEL	10.8171	6.927	0.926883	11.1854
MCF7	TEL	6.65821	1.075	0.508828	7.34266
MC-IXC	DN	0.137504	-1.919	0.42473	4.87044
MDA-MB-157	TEL	4.24869	-2.046	0.367792	4.49043
MDA-MB-175-VII	TEL	6.35315	-1.613	0.26885	4.74359
MDA-MB-231	TEL	9.10129	0.606	0.479476	6.18801
MDA-MB-330	TEL	2.18585	-4.364	0.33943	3.6519
MDA-MB-361	TEL	8.56887	0.659	0.480619	5.60937
MDA-MB-415	TEL	5.56925	-3.156	0.270672	3.18963
MDA-MB-436	TEL	6.54489	1.223	0.43363	5.07607
MDA-MB-453	TEL	7.17832	0.03	0.61814	6.18269
MDA-MB-468	TEL	4.62	-1.435	0.303143	4.53518
MDA-PCa-2b	TEL	6.69573	-0.942	0.36101	6.71267
MDST8	TEL	3.41954	-1.48	0.289274	4.22924
ME-1	TEL	3.08066	3.524	0.660984	7.58587
ME-180	TEL	6.91504	-1.613	0.374981	5.35728
MEC-1	TEL	9.30324	3.619	0.644182	9.16162
MEG-01	TEL	6.82558	5.319	0.66586	8.35121
MEL-HO	TEL	4.88996	3.761	0.561661	5.85485
MEL-JUSO	TEL	7.11322	3.181	0.457762	6.71891
MES-SA	TEL	6.91874	1.744	0.48039	6.29521
Mewo	TEL	5.48156	2.422	0.465066	5.5565
MFE-280	TEL	6.90014	0.747	0.378901	6.34962
MFE-296	TEL	6.12825	0.832	0.483205	7.02412
MFE-319	TEL	3.99277	-0.147	0.414825	5.35155
MFH-ino	TEL	7.29554	0.59	0.40595	5.28979
MFM-223	TEL	3.11437	0.558	0.491132	5.09491
MG-63	TEL	4.43095	1.889	0.483361	5.04977
MHH-CALL-4	TEL	8.70736	6.073	0.813304	10.38
MHH-ES-1	TEL	7.24992	2.92	0.521358	5.87404
MHH-NB-11	TEL	8.44423	3.611	0.596695	8.29788
MHH-PREB-1	TEL	11.0828	6.612	0.927091	10.5019
MIA-PaCa-2	TEL	6.22766	2.087	0.585642	7.35264
MKN28	TEL	8.40807	-0.058	0.382036	5.60317
MKN45	TEL	5.3844	4.055	0.646934	7.03389
MKN7	TEL	4.62293	-0.644	0.400317	5.20191
ML-1	TEL	3.16993	-0.635	0.249206	4.95181
ML-2	TEL	10.1518	3.414	0.773262	7.2938
MLMA	TEL	9.10923	2.06	0.558631	9.11604
MM1S	TEL	8.67768	3.685	0.692681	7.53594
MMAc-SF	DP	4.86842	-1.666	0.270765	4.42547
MN-60	TEL	9.91141	7.481	0.875278	10.2625
MOG-G-CCM	TEL	2.75489	0.889	0.373029	5.28339
MOG-G-UVW	TEL	6.03606	1.212	0.250153	5.88371
MOLM-13	TEL	9.38092	3.19	0.647083	7.85215
MOLM-16	TEL	6.1637	4.892	0.645791	8.43733
MOLP-8	TEL	6.04592	4.654	0.55388	7.46132
MOLT-13	TEL	8.5803	2.739	0.693049	8.09967
MOLT-16	TEL	8.64155	-0.296	0.547068	6.90394
MOLT-4	TEL	7.82432	1.923	0.782623	7.61887
MONO-MAC-6	TEL	9.87174	1.972	0.605114	6.10522
Mo-T	TEL	8.66384	0.863	0.456728	6.26842
MPP-89	TEL	5.59305	1.459	0.41953	5.3617
MRK-nu-1	TEL	2.97265	1.35	0.537981	7.22233
MS-1	TEL	6.57652	1.97	0.551398	6.72281
MS751	TEL	8.25484	3.117	0.628272	6.4969
MSTO-211H	TEL	7.46483	3.401	0.543197	7.00523
MV-4-11	TEL	9.22422	2.496	0.609223	7.51338
MY-M12	TEL	8.47577	5.543	0.811393	8.49204
MZ1-PC	TEL	7.98385	-2.569	0.131033	4.628
MZ2-MEL	TEL	7.10978	3.732	0.60035	6.09612
MZ7-mel	TEL	6.31252	2.196	0.506285	5.78167
NALM-6	TEL	9.30273	4.577	0.856839	9.38857
NAMALWA	TEL	9.07273	4.515	0.733588	9.22581
NB(TU)1-10	TEL	6.17033	0.137	0.502623	6.06526
NB1	TEL	8.77426	3.673	0.625363	8.13905
NB10	TEL	8.18562	-2.271	0.29501	5.84584
NB12	TEL	6.58301	2.259	0.53796	6.55843
NB13	TEL	9.75148	0.131	0.527874	6.18587
NB14	TEL	8.77271	3.417	0.651996	7.81558
NB17	TEL	7.09255	1.999	0.601296	7.59964
NB4	TEL	7.60222	5.903	0.844944	9.07676
NB5	TEL	8.30369	1.281	0.563827	6.55061
NB6	TEL	10.5572	3.606	0.708363	8.51468
NB69	TEL	6.10915	3.535	0.651133	6.57178
NB7	TEL	7.54481	2.544	0.537098	6.79749
NCC010	TEL	7.01525	2.983	0.55394	6.08849
NCC021	TEL	2.91561	-3.068	0.369042	3.19466
NCCIT	TEL	5.90977	4.745	0.709577	7.94582
NCI-H1048	TEL	6.97911	0.162	0.506661	5.8755
NCI-H1092	TEL	6.74039	1.468	0.613519	7.34195
NCI-H1105	TEL	5.10266	-3.537	0.496966	5.14072
NCI-H1155	TEL	3.85898	-3.865	0.444027	4.84094
NCI-H1299	TEL	8.99483	4.225	0.7217	8.26557
NCI-H1304	TEL	7.84367	-0.463	0.559574	6.71097
NCI-H1341	TEL	4.70432	-0.23	0.546175	5.90959
NCI-H1355	TEL	9.79627	3.361	0.534964	8.38565
NCI-H1435	TEL	6.39025	3.341	0.629397	6.40957
NCI-H1436	TEL	9.46305	0.748	0.581509	7.46526
NCI-H1437	TEL	7.3097	3.59	0.535978	8.01712
NCI-H146	TEL	8.77446	3.583	0.597542	8.43042
NCI-H1563	TEL	7.12081	-2.984	0.198322	3.15711
NCI-H1568	TEL	2.89153	3.715	0.552266	7.2312
NCI-H1573	TEL	7.88399	2.194	0.341705	6.10245
NCI-H1581	TEL	10.527	6.104	0.918581	8.40406
NCI-H1623	TEL	5.74281	-3.027	0.35811	3.99965
NCI-H1648	TEL	5.73796	-2.078	0.312096	5.56164
NCI-H1650	TEL	3.86987	0.653	0.428351	5.82434
NCI-H1651	TEL	8.17812	-0.109	0.395309	5.63464
NCI-H1666	TEL	3.77926	-1.397	0.277083	5.2682
NCI-H1688	TEL	5.53854	3.624	0.42626	7.23183
NCI-H1693	TEL	5.9028	3.114	0.600799	7.82196
NCI-H1694	DP	7.00117	0.783	0.586081	6.80262
NCI-H1703	DP	7.74352	3.761	0.706831	7.28355
NCI-H1734	TEL	6.96844	-4.822	0.346707	3.04038
NCI-H1755	TEL	6.1534	-0.116	0.427491	5.23995
NCI-H1770	TEL	7.88411	3.814	0.756101	7.92335
NCI-H1781	TEL	5.61147	-0.373	0.550892	5.75916
NCI-H1792	TEL	8.42396	3.997	0.594928	7.55743
NCI-H1793	TEL	4.89385	-1.634	0.305449	5.04325
NCI-H1836	TEL	5.18706	1.733	0.640094	6.81611
NCI-H1838	TEL	4.4165	1.48	0.499578	6.35152
NCI-H1876	TEL	6.27929	-0.075	0.503991	5.75048
NCI-H1915	TEL	6.35949	-1.252	0.528642	6.17441
NCI-H1944	TEL	6.05028	4.137	0.672933	7.26897
NCI-H196	TEL	5.83567	3.497	0.529307	5.31538
NCI-H1963	TEL	9.17891	2.706	0.656004	7.44739
NCI-H1975	TEL	7.7654	0.628	0.436513	6.86736
NCI-H1993	TEL	6.40071	2.947	0.383053	7.88379
NCI-H2009	TEL	9.56773	3.669	0.526836	6.64675
NCI-H2023	TEL	6.28596	3.289	0.524142	6.92005
NCI-H2029	TEL	5.72055	0.809	0.519845	7.69343
NCI-H2030	TEL	7.68594	2.799	0.522419	7.12213
NCI-H2052	TEL	5.28799	-0.51	0.331073	4.38429
NCI-H2066	TEL	7.59976	2.678	0.528208	6.8405
NCI-H2081	TEL	7.41185	0.587	0.513131	6.71189
NCI-H2085	TEL	4.30232	2.804	0.579857	6.55119
NCI-H2087	TEL	8.0648	2.158	0.499002	7.65281
NCI-H209	TEL	9.98292	4.321	0.790308	8.87079
NCI-H211	TEL	8.16842	1.919	0.605038	7.34145
NCI-H2110	TEL	5.43162	1.84	0.468848	6.13091
NCI-H2122	TEL	5.26153	1.598	0.38726	6.93232
NCI-H2135	TEL	8.71538	3.942	0.573788	8.8585
NCI-H2141	TEL	8.43446	3.189	0.737521	8.28198
NCI-H2170	TEL	8.36951	3.281	0.682402	7.76631
NCI-H2171	TEL	10.3028	1.985	0.591031	8.4627
NCI-H2172	TEL	6.26397	0.591	0.508621	5.06516
NCI-H2227	TEL	6.37278	-1.413	0.447874	6.58067
NCI-H2228	TEL	3.62293	-1.095	0.227093	4.68991
NCI-H226	TEL	3.14078	-3.966	0.287468	3.91758
NCI-H2291	TEL	6.33111	0.386	0.441826	6.43602
NCI-H23	TEL	9.31832	3.372	0.639594	7.37067
NCI-H2342	DP	7.96983	3.973	0.544744	7.10369
NCI-H2347	TEL	4.56438	1.018	0.485491	6.80568
NCI-H2369	TEL	5.03342	-3.352	0.109937	4.14107
NCI-H2373	TEL	2.9521	-1.174	0.246906	4.14807
NCI-H2405	TEL	6.13689	1.073	0.362177	5.77839
NCI-H2444	TEL	5.03562	-0.742	0.315621	5.15179
NCI-H2452	TEL	4.23189	-0.235	0.378375	5.11278
NCI-H2461	TEL	2.71325	-2.032	0.227814	3.44011
NCI-H250	TEL	7.89239	0.23	0.405924	7.42043
NCI-H2591	TEL	4.19456	-0.902	0.309739	4.34642
NCI-H2595	TEL	3.86721	0.492	0.449221	5.85069
NCI-H2722	TEL	3.94924	-2.847	0.238951	4.04401
NCI-H2731	TEL	4.03474	0.487	0.44185	5.35738
NCI-H2795	TEL	4.38888	0.036	0.322855	5.30328
NCI-H28	TEL	4.41616	1.69	0.520375	5.70255
NCI-H2803	TEL	6.06393	2.31	0.334429	5.53794
NCI-H2804	TEL	2.58333	-3.299	0.323847	3.10881
NCI-H2810	TEL	4.34301	-0.257	0.391683	5.32689
NCI-H2818	TEL	3.69488	-0.573	0.283686	4.79832
NCI-H2869	TEL	8.78735	1.639	0.357116	5.11302
NCI-H290	TEL	5.84549	2.381	0.509942	6.36396
NCI-H292	TEL	8.24389	1.87	0.445804	6.06134
NCI-H3118	TEL	3.50843	-1.862	0.267041	4.25409
NCI-H3122	TEL	8.39154	3.108	0.529619	7.5795
NCI-H322M	TEL	3.72247	-0.466	0.518453	5.54684
NCI-H345	TEL	8.31152	3.012	0.638825	7.94687
NCI-H358	TEL	6.76567	0.604	0.538805	6.52297
NCI-H441	TEL	6.73308	0.814	0.569401	7.13897
NCI-H446	TEL	6.988	0.595	0.536609	5.9034
NCI-H460	TEL	7.97068	4.179	0.673972	8.23647
NCI-H508	TEL	6.97522	4.16	0.37087	6.65618
NCI-H510A	TEL	8.9263	2.305	0.558831	7.49467
NCI-H513	TEL	4.79805	0.463	0.32306	6.07214
NCI-H520	TEL	7.88911	-3.313	0.357671	5.79127
NCI-H522	TEL	6.33432	1.825	0.553403	7.91007
NCI-H524	TEL	10.4968	-1.558	0.462171	7.23408
NCI-H526	TEL	8.0663	1.194	0.544946	6.28701
NCI-H596	TEL	4.77189	-1.693	0.306643	4.49353
NCI-H64	TEL	6.2292	2.068	0.70805	7.49236
NCI-H647	TEL	5.10182	-0.937	0.39572	4.94916
NCI-H650	TEL	11.1085	2.759	0.390185	7.12814
NCI-H660	TEL	7.06113	-1.549	0.449811	5.89684
NCI-H661	TEL	7.42534	3.557	0.58046	7.81844
NCI-H69	TEL	9.50623	3.468	0.782515	7.69191
NCI-H716	TEL	6.68776	-3.404	0.444897	4.86914
NCI-H720	TEL	6.0881	-0.052	0.595947	6.96512
NCI-H727	TEL	6.94484	0.915	0.427356	6.40823
NCI-H740	TEL	8.05685	1.196	0.580818	7.20854
NCI-H747	TEL	5.48961	0.709	0.538119	6.28145
NCI-H748	DP	8.25224	-0.15	0.520519	5.96136
NCI-H810	TEL	9.27747	3.093	0.506162	7.46618
NCI-H82	TEL	2.99458	-1.577	0.487398	6.30513
NCI-H838	TEL	7.65721	1.661	0.576443	7.68689
NCI-H847	TEL	2.65764	0.177	0.521122	7.15263
NCI-H929	TEL	7.08496	3.803	0.523551	8.50865
NCI-N87	TEL	5.35826	1.597	0.389577	6.35056
NEC8	TEL	9.40759	4.414	0.723793	7.15678
NH-12	TEL	6.54967	-0.046	0.435932	6.20638
NKM-1	TEL	4.08916	3.224	0.562561	6.87087
NMC-G1	TEL	5.12226	-0.335	0.345782	5.33638
no-10	TEL	4.5735	1.932	0.484435	5.29682
no-11	TEL	5.60466	-0.614	0.408695	4.57386
NOMO-1	TEL	6.02148	4.011	0.597736	7.84019
NOS-1	ALT	0.21427	-3.169	0.439998	3.0547
NTERA-2-cl-D1	TEL	7.07082	2.069	0.528121	5.90952
NU-DUL-1	TEL	9.51789	5.805	0.86934	9.81888
NUGC-3	TEL	5.45943	0.664	0.558858	6.25253
NUGC-4	TEL	4.90497	0.491	0.287333	6.36418
NY	ALT	0.137504	-5.409	0.315498	2.8791
OACM5-1	TEL	6.33324	-0.757	0.425596	5.07774
OACp4C	TEL	5.68482	3.098	0.536441	7.24075
OAW-28	TEL	2.87663	-1.048	0.397499	5.03833
OAW-42	TEL	6.54195	-0.064	0.460434	5.20582
OC-314	TEL	8.0268	0.967	0.484909	6.99277
OCI-AML2	TEL	6.75969	4.584	0.745329	7.19043
OCI-AML5	TEL	6.05767	5.472	0.726611	7.51652
OCI-LY-19	TEL	7.86999	7.974	0.94394	10.6644
OCI-LY7	TEL	10.3985	7.203	0.931292	10.8
OCI-M1	TEL	8.69519	-1.126	0.45195	5.88359
OCUB-M	TEL	3.57894	-4.824	0.388153	3.70555
OCUM-1	TEL	2.75606	3.062	0.550783	6.16707
OE19	TEL	6.59126	0.485	0.391704	5.77704
OE21	TEL	5.4052	-0.262	0.402925	6.01487
OE33	TEL	5.44062	3.01	0.547222	7.276
OMC-1	TEL	4.97269	1.647	0.503133	6.37106
ONS-76	TEL	7.71445	3.368	0.485053	7.11759
OPM-2	TEL	7.21791	-1.512	0.387936	6.27037
OSC-19	TEL	4.26303	-0.377	0.185313	5.51465
OSC-20	TEL	6.68664	1.3	0.373919	6.23863
OS-RC-2	TEL	5.57622	4.721	0.526034	6.89119
OV-17R	TEL	3.71183	2.185	0.520996	5.50623
OV-56	TEL	2.9472	-4.472	0.11994	3.1049
OV-7	DN	0.168285	-6.688	0.308247	2.32962
OV-90	TEL	5.18587	1.818	0.475861	6.0951
OVCA420	TEL	7.03067	4.86	0.668144	6.93031
OVCA433	TEL	3.58695	-3.9	0.215258	3.64309
OVCAR-3	TEL	5.91313	1.245	0.398629	7.02213
OVCAR-4	TEL	6.26228	-0.632	0.253734	5.0377
OVCAR-5	TEL	5.32841	-0.145	0.323046	5.18295
OVCAR-8	TEL	6.62029	2.501	0.542931	6.73128
OVISE	TEL	5.15381	-3.411	0.241398	4.6412
OVK-18	TEL	7.48736	2.388	0.490138	7.25246
OVKATE	TEL	4.24413	1.239	0.286842	5.84316
OVMIU	TEL	3.77083	5.566	0.600086	8.47168
OVTOKO	TEL	4.20163	-3.955	0.372637	3.73724
P12-ICHIKAWA	TEL	8.11473	6.195	0.914257	10.4805
P30-OHK	TEL	9.93279	2.51	0.756698	8.40955
P31-FUJ	ALT	0.299347	-7.501	0.42126	1.85151
P32-ISH	TEL	9.26536	6.964	0.987369	11.5153
PA-1	TEL	5.25965	2.695	0.538443	6.16235
PANC-02-03	TEL	5.76474	-1.226	0.367885	5.87897
Panc-02-13	TEL	6.52846	-3.631	0.214441	3.08517
PANC-03-27	TEL	7.43538	1.793	0.459192	6.42725
PANC-04-03	TEL	4.55152	-0.233	0.410262	4.80951
PANC-08-13	DP	4.63376	-1.329	0.372643	5.41504
PANC-10-05	TEL	7.58481	1.229	0.592245	6.72842
PA-TU-8902	TEL	7.85119	2.892	0.564797	7.75831
PA-TU-8988T	TEL	8.62874	2.493	0.642588	7.13392
PC-14	TEL	8.48333	-0.733	0.306292	5.3708
PC-3	TEL	9.59963	0.339	0.465864	5.36839
PCI-15A	TEL	5.32301	-0.543	0.268643	5.66112
PCI-30	DP	5.16801	0.079	0.44615	5.19039
PCI-4B	TEL	5.94767	2.762	0.391899	6.40968
PCI-6A	TEL	6.89142	1.262	0.412492	6.69765
PE-CA-PJ15	TEL	7.89148	0.797	0.376798	5.47582
PEO1	TEL	5.01257	1.252	0.485261	6.61588
PF-382	TEL	7.50898	3.779	0.784856	9.00936
PFSK-1	TEL	5.16375	1.227	0.514958	5.43764
PL-21	TEL	6.65821	4.215	0.714691	7.60274
PL4	TEL	6.26172	3.059	0.351499	7.26529
PLC-PRF-5	TEL	7.62615	3.049	0.453698	6.37207
PSN1	TEL	8.28536	2.434	0.450648	7.50922
PWR-1E	DN	1.07455	-3.777	0.40883	3.58108
QGP-1	TEL	3.73985	0.626	0.311656	6.79642
QIMR-WIL	TEL	7.17612	5.229	0.743155	9.16261
Raji	TEL	10.2584	3.334	0.722856	9.49303
Ramos-2G6-4C10	TEL	9.94534	2.25	0.608731	9.18018
RCC10RGB	TEL	4.52795	-1.399	0.216169	3.94036
RCC-AB	TEL	6.25569	0.964	0.421549	5.11036
RCC-ER	TEL	4.26679	-0.599	0.305612	4.73742
RCC-FG2	TEL	5.80323	0.776	0.38098	5.29296
RCC-JF	TEL	5.09255	3.516	0.537869	6.5939
RCC-JW	TEL	5.75596	1.645	0.535152	5.75482
RCC-MF	TEL	6.6489	0.285	0.241292	4.3661
RCH-ACV	TEL	10.3112	6.96	0.846301	9.10537
RCM-1	TEL	6.50335	-0.026	0.317617	5.73815
RD	TEL	6.90424	1.73	0.510832	6.17787
REH	TEL	9.45861	6.764	0.911977	9.38477
RERF-GC-1B	TEL	3.76447	0.713	0.325949	5.63185
RERF-LC-KJ	TEL	3.52179	-0.632	0.294569	5.17919
RERF-LC-MS	TEL	2.52174	-0.712	0.251705	5.17035
RERF-LC-Sq1	TEL	5.91409	-7.215	0.228778	2.61317
RF-48	TEL	9.4723	4.146	0.575785	8.68165
RH-1	TEL	7.16088	1.592	0.355396	6.72421
RH-18	DN	1.28311	-7.136	0.0632803	0.569111
RH-41	ALT	0.189156	-4.426	0.451004	3.79648
RKN	TEL	5.51381	0.305	0.397935	6.23124
RKO	TEL	6.89348	1.342	0.547384	6.68245
RL	TEL	7.57084	-0.091	0.63608	9.32981
RL95-2	TEL	7.33771	1.67	0.564309	7.03883
RMG-I	TEL	8.24413	1.223	0.16504	6.0315
RO82-W-1	TEL	6.58691	4.152	0.409501	6.42421
ROS-50	DP	9.20021	4.73	0.764009	9.29608
RPMI-6666	DN	0.460227	-6.291	0.115217	3.56075
RPMI-7951	DN	0.259282	-5.526	0.165317	2.38094
RPMI-8226	TEL	8.71187	4.754	0.71668	9.42502
RPMI-8402	TEL	8.16501	3.93	0.752461	8.69861
RPMI-8866	TEL	9.22371	3.388	0.67855	8.65806
RS4-11	TEL	9.7607	5.902	0.771647	9.3436
RT-112	TEL	5.80349	3.21	0.526641	7.2889
RT4	TEL	6.90063	3.89	0.656763	7.32594
RVH-421	TEL	3.3025	-0.196	0.22906	5.31272
RXF393	TEL	3.46804	2.355	0.400154	5.57643
Saos-2	ALT	0.481355	-7.251	0.391815	1.83841
SAS	TEL	7.33548	3.721	0.628156	7.6785
SAT	TEL	6.92089	2.89	0.577238	6.75867
SBC-1	TEL	10.2377	2.772	0.572876	8.44504
SBC-3	TEL	5.60229	1.603	0.551084	7.18997
SBC-5	TEL	8.44746	3.155	0.498937	7.63573
Sc-1	TEL	12.229	5.168	0.884861	10.6169
SCaBER	TEL	5.53989	3.074	0.508915	6.78214
SCC-15	TEL	6.988	-3.558	0.134665	3.23078
SCC-25	TEL	5.72955	-3.33	0.222965	3.83869
SCC-3	TEL	9.77831	1.838	0.502926	5.77198
SCC-4	TEL	4.73474	-1.383	0.3249	4.23238
SCC-9	TEL	4.26078	2.357	0.405821	6.13879
SCC90	TEL	4.04789	1.239	0.591531	6.85964
SCH	DP	7.26812	2.934	0.556666	6.03306
SF126	TEL	7.5108	2.08	0.451629	6.4635
SF268	TEL	6.79612	2.436	0.405224	5.5401
SF295	TEL	4.47119	1.332	0.439965	5.98573
SF539	TEL	7.51932	0.609	0.344801	4.32904
SH-4	TEL	3.50462	0.376	0.360658	4.33302
SIG-M5	TEL	2.68032	3.766	0.703117	7.4364
SiHa	TEL	5.34767	2.865	0.625055	6.46507
SIMA	TEL	8.78424	3.309	0.538859	8.45174
SISO	DP	6.51096	-0.211	0.381265	6.40797
SJRH30	ALT	0.512992	-5.598	0.282313	4.13095
SJSA-1	TEL	5.89191	4.423	0.585258	6.62637
SK-CO-1	TEL	5.43896	0.663	0.494933	4.88868
SK-ES-1	TEL	2.67606	3.612	0.728042	6.53574
SKG-IIIa	TEL	8.10633	1.86	0.479572	6.70017
SK-GT-2	TEL	6.57137	2.721	0.517422	6.95878
SK-GT-4	TEL	3.94017	0.125	0.349214	5.31501
SK-HEP-1	TEL	6.3726	2.639	0.477134	6.51543
SK-LMS-1	TEL	4.852	-1.91	0.249407	4.19373
SK-LU-1	ALT	0.137504	-2.703	0.45257	4.99174
SKM-1	TEL	7.2588	3.318	0.622534	7.36898
SK-MEL-1	TEL	2.92555	6.08	0.726057	7.66983
SK-MEL-2	TEL	7.87873	1.909	0.395903	6.48148
SK-MEL-24	TEL	3.52732	1.408	0.330464	4.30831
SK-MEL-28	TEL	6.29131	-0.36	0.270128	4.46138
SK-MEL-3	TEL	3.19377	-2.358	0.329467	3.81087
SK-MEL-30	TEL	6.61014	3.209	0.532724	5.98721
SK-MEL-5	TEL	5.61824	2.158	0.446733	5.47195
SK-MES-1	TEL	5.57743	-2.736	0.249075	3.85672
SK-MG-1	TEL	6.50922	3.419	0.587652	7.13364
SK-MM-2	TEL	7.60481	3.331	0.684679	7.93081
SKN	TEL	4.90207	2.246	0.485088	5.99202
SKN-3	TEL	6.2447	2.196	0.365899	7.32957
SK-N-AS	TEL	3.87963	2.302	0.440254	6.5347
SK-N-DZ	TEL	9.54998	2.085	0.640584	7.42618
SK-N-FI	ALT	0.137504	-5.247	0.3423	3.99958
SK-N-SH	TEL	8.3259	2.286	0.314058	6.17547
SK-OV-3	TEL	5.16471	1.038	0.379078	6.08421
SK-PN-DW	TEL	9.77887	0.643	0.430969	5.91901
SK-UT-1	TEL	6.40973	1.025	0.547204	7.30176
SLVL	TEL	10.2236	2.698	0.592501	7.62782
SN12C	TEL	8.01581	3.068	0.599119	6.84699
SNB75	TEL	2.81352	0.486	0.320486	3.50201
SNG-M	TEL	3.39506	-2.083	0.189312	5.38365
SNU-1	TEL	8.35821	0.798	0.387562	8.61729
SNU-16	TEL	10.6604	3.086	0.471816	7.13351
SNU-175	TEL	7.3996	2.743	0.588322	7.66211
SNU-283	TEL	5.0635	2.203	0.468954	6.04769
SNU-387	DP	2.98482	-0.847	0.34929	4.21352
SNU-398	TEL	6.82349	4.963	0.802089	7.25354
SNU-407	TEL	6.68061	0.887	0.578197	6.21724
SNU-423	TEL	6.94287	3.175	0.500078	6.40217
SNU-449	TEL	7.92214	1.804	0.499584	6.18591
SNU-475	Other	3.06107	3.03	0.423433	5.97394
SNU-5	TEL	5.88923	0.123	0.449781	5.76369
SNU-61	DP	5.07874	1.181	0.474304	5.88813
SNU-81	TEL	2.40001	0.446	0.54229	6.36009
SNU-C1	TEL	3.80116	-1.223	0.277042	4.32409
SNU-C2B	TEL	6.7086	0.44	0.421396	6.53737
SNU-C5	TEL	10.6844	2.634	0.471735	7.57241
SR	TEL	5.72738	1.217	0.652566	6.66887
STS-0421	TEL	4.89724	-0.786	0.357093	4.62662
SU8686	TEL	3.16027	-0.311	0	5.70586
SU-DHL-1	TEL	7.94474	0.937	0.731696	7.73206
SU-DHL-10	TEL	12.2406	5.541	0.832648	10.3801
SU-DHL-16	TEL	7.45869	1.657	0.664876	8.53286
SU-DHL-4	DP	9.17774	3.112	0.627593	9.04506
SU-DHL-5	DP	8.13689	4.438	0.790162	10.0332
SU-DHL-6	TEL	8.60929	5.433	0.84867	10.0001
SU-DHL-8	TEL	10.5073	5.939	0.902815	9.79564
SUIT-2	TEL	5.65564	-6.029	0.12142	2.83311
SUP-B15	TEL	8.71558	5.559	0.880747	9.1812
SUP-B8	TEL	10.643	7.202	1	10.4541
SUP-HD1	TEL	7.6818	2.146	0.737058	6.73222
SUP-M2	TEL	5.12391	-1.385	0.449159	6.34982
SUP-T1	DP	7.31131	3.448	0.864866	9.74104
SW1088	TEL	4.57228	1.306	0.417534	5.8576
SW1116	TEL	5.34908	1.013	0.330453	6.22865
SW1271	TEL	10.3794	3.06	0.568013	7.89744
SW13	TEL	8.69321	1.205	0.528409	7.37987
SW1417	Other	4.05398	-2.318	0.442578	5.13411
SW1463	TEL	6.25758	3.237	0.50085	6.02738
SW156	TEL	7.11051	0.513	0.389338	5.47698
SW1573	TEL	4.57107	0.344	0.314764	6.00506
SW1710	TEL	7.34492	3.513	0.510834	6.93792
SW1783	TEL	5.58466	0.592	0.344355	4.62774
SW1990	TEL	6.24184	1.357	0.468928	6.64499
SW48	TEL	6.34767	2.536	0.496492	7.27403
SW620	TEL	8.52611	1.47	0.465946	6.75191
SW626	Other	5.22644	-1.041	0.315209	5.65155
SW684	TEL	3.6241	-0.346	0.486534	4.7181
SW756	TEL	6.30287	1.978	0.609158	6.56056
SW780	TEL	6.69752	2.151	0.366884	7.0872
SW837	TEL	8.71074	1.876	0.437332	7.50038
SW872	TEL	8.39897	0.077	0.283608	5.71495
SW948	TEL	4.80219	1.939	0.50452	6.0141
SW954	TEL	7.8382	3.117	0.521556	6.70313
SW962	TEL	3.82579	1.45	0.334937	5.8279
SW982	TEL	5.16733	1.17	0.314502	5.53685
T24	TEL	8.13726	2.163	0.545123	6.35327
T47D	TEL	7.41024	-0.685	0.461859	5.66672
T84	TEL	3.65878	-2.014	0.423154	4.4098
T98G	TEL	6.18294	0.072	0.32809	5.21659
TALL-1	TEL	7.19859	3.093	0.925146	8.15281
TC-71	TEL	9.29657	4.375	0.730738	7.1548
TCCSUP	TEL	5.63517	4.184	0.513275	6.84936
TE-1	TEL	5.54133	-1.914	0.353802	4.55645
TE-10	TEL	7.16259	1.525	0.461891	6.73525
TE-11	TEL	6.23974	0.56	0.472495	6.42358
TE-12	TEL	4.32481	1.464	0.574388	6.28237
TE-15	TEL	5.41041	2.676	0.643589	7.08556
TE-4	TEL	6.84348	0.542	0.452722	6.06962
TE-441-T	TEL	4.14078	-0.385	0.501298	6.54475
TE-5	TEL	9.3612	-0.372	0.428401	6.20581
TE-6	TEL	7.19012	-1.417	0.40243	6.13039
TE-8	TEL	4.10266	-1.632	0.283423	4.97753
TE-9	TEL	6.7028	0.949	0.360769	6.40649
TGBC11TKB	TEL	8.00039	1.244	0.560239	7.03907
TGBC1TKB	TEL	6.81327	4.997	0.665129	8.05676
TGBC24TKB	TEL	6.64861	1.942	0.574926	7.1202
TGW	TEL	10.1536	4.613	0.74667	8.88547
THP-1	TEL	6.3185	3.197	0.621187	6.6841
TK	TEL	11.1242	4.986	0.813189	10.8263
TK10	TEL	7.24907	1.861	0.513237	6.3331
TMK-1	TEL	6.4545	0.816	0.397539	6.79883
TOV-112D	TEL	8.24911	3.97	0.632776	7.33812
TOV-21G	TEL	5.48285	0.4	0.465274	4.92344
TT	TEL	6.05224	4.166	0.486003	7.03581
T-T	TEL	7.39455	-0.125	0.273354	6.14814
TT2609-C02	TEL	9.94527	2.646	0.35348	6.59617
TUR	TEL	8.37517	4.017	0.590384	6.64364
TYK-nu	TEL	5.36142	1.93	0.587902	6.2173
U031	TEL	5.5238	0.022	0.246818	5.03075
U-118-MG	TEL	6.14507	1.32	0.49455	5.08472
U251	TEL	8.7434	2.64	0.394901	6.4404
U-266	TEL	5.36807	0.703	0.484631	7.08036
U-2-OS	ALT	0.289338	-1.879	0.366956	4.57836
U-698-M	TEL	9.86155	2.325	0.729521	8.93721
UACC-257	TEL	6.35244	3.625	0.521288	6.24555
UACC-62	TEL	3.66107	1.373	0.377068	6.13511
UACC-812	TEL	5.14771	1.382	0.328491	7.54522
UACC-893	TEL	3.09761	-0.551	0.447125	6.24254
U-CH2	ALT	0.182692	-8.081	0.228579	1.99791
UMC-11	TEL	6.16692	3.347	0.59092	6.60987
UM-UC-3	TEL	8.69641	3.736	0.694326	7.73559
UWB1.289	TEL	3.8268	0.648	0.441542	6.2514
VA-ES-BJ	TEL	7.60066	2.276	0.342535	6.55696
VAL	TEL	8.91976	0.642	0.388502	7.46464
VCaP	TEL	9.62795	0.327	0.454392	7.66005
VMRC-LCD	TEL	6.80787	3.967	0.624444	8.52785
VMRC-MELG	DN	0.155738	-8.004	0.25589	1.38254
VMRC-RCW	TEL	2.91265	-1.877	0.170483	5.54935
VMRC-RCZ	TEL	4.94486	0.642	0.475458	5.86808
WIL2-NS	TEL	10.846	0.55	0.373563	7.08824
WM-115	TEL	3.36675	-0.822	0.274158	4.90659
WM1552C	TEL	2.59034	0.844	0.416908	5.7327
WM278	TEL	3.62293	0.252	0.253039	5.58121
WM35	TEL	3.66903	1.022	0.410642	5.6508
WM793B	TEL	4.66448	1.501	0.192171	6.47158
WSU-DLCL2	TEL	10.6208	3.441	0.604625	9.74944
WSU-NHL	TEL	8.06154	2.428	0.692777	9.32201
YAPC	TEL	5.80761	0.838	0.455912	6.66116
YH-13	TEL	6.56682	0.843	0.364028	4.77157
YKG-1	TEL	5.46369	0.605	0.328022	4.87603
YT	TEL	9.57939	4.669	0.716993	8.34564
ZR-75-30	TEL	2.95233	-2.15	0.338887	4.06325
