# Supplementary material for: Large-scale drug sensitivity, gene dependency, and proteogenomic analyses of telomere maintenance mechanisms in cancer cells
Source: Nat Commun. 2025 Dec 23;16:11337. doi: 10.1038/s41467-025-67190-w (PMC12727880; doi:10.1038/s41467-025-67190-w)
Supplement: Supplementary file 6 — Supplementary Data 5 [file 41467_2025_67190_MOESM6_ESM.xlsx]

## Sheet: Protein_ALTvsTEL
Proteomic comparison between ALT and TEL cell lines
Protein	Data	P value	log10 P value	Adjusted P-value	log10 Adjusted P-value	log2 Fold change	Size_ALT	Size_TEL
MMP2	Proteomic	1.76763e-13	12.7526	1.38105e-09	8.85979	2.6436	24	882
TMEM119	Proteomic	2.21255e-12	11.6551	8.64333e-09	8.06332	1.1538	24	882
HSPB7	Proteomic	7.31223e-11	10.136	1.90435e-07	6.72025	0.815553	24	882
COPZ2	Proteomic	1.43032e-10	9.84457	2.42994e-07	6.6144	1.4937	24	882
SGCD	Proteomic	1.55506e-10	9.80825	2.42994e-07	6.6144	1.50023	24	882
SGCE	Proteomic	8.77446e-10	9.05678	1.14258e-06	5.94211	1.44222	24	882
MRPS18A	Proteomic	6.5994e-09	8.1805	7.36587e-06	5.13278	-0.668812	24	882
PPIC	Proteomic	2.06242e-08	7.68562	2.01421e-05	4.6959	2.56373	24	882
PRKCB	Proteomic	2.57733e-08	7.58883	2.23741e-05	4.65025	-1.97883	24	882
NOB1	Proteomic	8.36086e-08	7.07775	6.53234e-05	4.18493	-1.35538	24	882
TRAP1	Proteomic	1.14478e-07	6.94128	8.13103e-05	4.08985	-0.783316	24	882
RPL27	Proteomic	2.02174e-07	6.69427	0.000131632	3.88064	-0.532524	24	882
MRPL3	Proteomic	2.57938e-07	6.58849	0.00015502	3.80961	-0.610454	24	882
NME4	Proteomic	4.65521e-07	6.33206	0.000243761	3.61304	-2.20652	24	882
EARS2	Proteomic	4.67991e-07	6.32976	0.000243761	3.61304	-0.80294	24	882
CCDC71	Proteomic	5.07281e-07	6.29475	0.000247712	3.60605	-0.957209	24	882
FASTKD2	Proteomic	6.83972e-07	6.16496	0.000307829	3.51169	-0.835208	24	882
DTYMK	Proteomic	7.09192e-07	6.14924	0.000307829	3.51169	-0.817179	24	882
IPO5	Proteomic	9.99611e-07	6.00017	0.000391521	3.40724	-0.974083	24	882
P4HA2	Proteomic	1.00223e-06	5.99903	0.000391521	3.40724	1.87089	24	882
MRPL11	Proteomic	1.24977e-06	5.90317	0.000460453	3.33681	-0.45623	24	882
HSPD1	Proteomic	1.38362e-06	5.85898	0.000460453	3.33681	-0.568526	24	882
TRHDE	Proteomic	1.39181e-06	5.85642	0.000460453	3.33681	-0.86916	24	882
ATXN10	Proteomic	1.41442e-06	5.84942	0.000460453	3.33681	-0.908586	24	882
NEXN	Proteomic	1.49956e-06	5.82404	0.000468642	3.32916	2.2959	24	882
TOMM34	Proteomic	1.61109e-06	5.79288	0.000484133	3.31504	-1.3347	24	882
RPL35A	Proteomic	1.8297e-06	5.73762	0.000489224	3.31049	-0.428499	24	882
TMA16	Proteomic	1.86414e-06	5.72952	0.000489224	3.31049	-1.18979	24	882
SLAIN1	Proteomic	1.87762e-06	5.72639	0.000489224	3.31049	-1.13425	24	882
STX5	Proteomic	1.8785e-06	5.72619	0.000489224	3.31049	0.632165	24	882
RPL18	Proteomic	2.04028e-06	5.69031	0.000514216	3.28885	-0.469208	24	882
RPS27	Proteomic	2.65268e-06	5.57632	0.000641034	3.19312	-0.604747	24	882
ENY2	Proteomic	2.70756e-06	5.56742	0.000641034	3.19312	-0.526706	24	882
RPL36	Proteomic	2.9303e-06	5.53309	0.000673366	3.17175	-0.505559	24	882
RPS9	Proteomic	3.05749e-06	5.51464	0.000682518	3.16589	-0.590818	24	882
MYDGF	Proteomic	3.15381e-06	5.50116	0.000684465	3.16465	0.79053	24	882
C8orf33	Proteomic	3.2565e-06	5.48725	0.000687649	3.16263	-1.40858	24	882
CAB39L	Proteomic	3.68472e-06	5.4336	0.000757597	3.12056	-1.42412	24	882
UCHL5	Proteomic	4.05578e-06	5.39193	0.000812507	3.09017	-0.763943	24	882
RUVBL1	Proteomic	4.17552e-06	5.37929	0.000815584	3.08853	-0.498877	24	882
P3H1	Proteomic	4.98145e-06	5.30264	0.000949271	3.02261	1.33405	24	882
CLUH	Proteomic	5.8589e-06	5.23218	0.00107335	2.96926	-1.15886	24	882
RAB32	Proteomic	6.37816e-06	5.1953	0.00107335	2.96926	1.88731	24	882
RPL8	Proteomic	6.44408e-06	5.19084	0.00107335	2.96926	-0.459028	24	882
RUVBL2	Proteomic	6.4879e-06	5.1879	0.00107335	2.96926	-0.485709	24	882
ZIC2	Proteomic	6.49549e-06	5.18739	0.00107335	2.96926	-1.21712	24	882
SLX9	Proteomic	6.69435e-06	5.17429	0.00107335	2.96926	-1.20993	24	882
TPST2	Proteomic	6.70571e-06	5.17356	0.00107335	2.96926	1.44342	24	882
LUM	Proteomic	6.82163e-06	5.16611	0.00107335	2.96926	2.23853	24	882
PPP1CC	Proteomic	6.98455e-06	5.15586	0.00107335	2.96926	-0.532393	24	882
MRPL49	Proteomic	7.00638e-06	5.15451	0.00107335	2.96926	-0.479881	24	882
SNTB1	Proteomic	7.14513e-06	5.14599	0.00107356	2.96918	1.70835	24	882
SSBP4	Proteomic	7.49565e-06	5.12519	0.00110497	2.95665	-0.898109	24	882
NCL	Proteomic	7.97885e-06	5.09806	0.00115442	2.93764	-0.425521	24	882
RPL14	Proteomic	9.32069e-06	5.03055	0.00132405	2.8781	-0.52226	24	882
RAB2B	Proteomic	9.96463e-06	5.00154	0.00139024	2.85691	1.62063	24	882
SEC22B	Proteomic	1.07817e-05	4.96731	0.00147786	2.83037	0.716277	24	882
CETN1	Proteomic	1.22853e-05	4.91061	0.00162845	2.78822	-1.58366	24	882
RPL35	Proteomic	1.23687e-05	4.90768	0.00162845	2.78822	-0.442636	24	882
CCND1	Proteomic	1.27379e-05	4.8949	0.00162845	2.78822	-1.44777	24	882
RPS20	Proteomic	1.29632e-05	4.88729	0.00162845	2.78822	-0.67742	24	882
MRPS6	Proteomic	1.30266e-05	4.88517	0.00162845	2.78822	-0.48143	24	882
ERGIC3	Proteomic	1.32759e-05	4.87694	0.00162845	2.78822	0.727115	24	882
P4HA1	Proteomic	1.33394e-05	4.87486	0.00162845	2.78822	1.05375	24	882
MRPL43	Proteomic	1.43845e-05	4.84211	0.00167836	2.77511	-0.466722	24	882
HDHD5	Proteomic	1.46314e-05	4.83472	0.00167836	2.77511	-0.815416	24	882
RPL23	Proteomic	1.47081e-05	4.83244	0.00167836	2.77511	-0.469552	24	882
RPS23	Proteomic	1.47208e-05	4.83207	0.00167836	2.77511	-0.552937	24	882
RPL11	Proteomic	1.49376e-05	4.82572	0.00167836	2.77511	-0.399565	24	882
SPOUT1	Proteomic	1.50372e-05	4.82283	0.00167836	2.77511	-0.902215	24	882
MRPL39	Proteomic	1.57918e-05	4.80157	0.00173569	2.76053	-0.429853	24	882
PARD6B	Proteomic	1.59951e-05	4.79601	0.00173569	2.76053	-1.867	24	882
PLCD1	Proteomic	1.66499e-05	4.77859	0.001782	2.74909	1.55831	24	882
DENND5B	Proteomic	1.79408e-05	4.74616	0.00189421	2.72257	1.63617	24	882
RPS15A	Proteomic	1.83217e-05	4.73704	0.00190426	2.72027	-0.509871	24	882
RPS16	Proteomic	1.85234e-05	4.73228	0.00190426	2.72027	-0.546637	24	882
MRPL44	Proteomic	1.9222e-05	4.7162	0.00195041	2.70987	-0.425512	24	882
HOOK1	Proteomic	2.02248e-05	4.69412	0.0020008	2.6988	-1.53142	24	882
RPS24	Proteomic	2.02307e-05	4.69399	0.0020008	2.6988	-0.573871	24	882
CDH15	Proteomic	2.14321e-05	4.66893	0.00205064	2.68811	2.0128	24	882
RPL3	Proteomic	2.1531e-05	4.66694	0.00205064	2.68811	-0.414258	24	882
DCTPP1	Proteomic	2.17561e-05	4.66242	0.00205064	2.68811	-1.56539	24	882
FKBP2	Proteomic	2.19112e-05	4.65933	0.00205064	2.68811	0.675489	24	882
CALU	Proteomic	2.21361e-05	4.6549	0.00205064	2.68811	0.87252	24	882
TRIM28	Proteomic	2.25631e-05	4.6466	0.00205064	2.68811	-0.660514	24	882
MRPL22	Proteomic	2.2572e-05	4.64643	0.00205064	2.68811	-0.433661	24	882
DHX30	Proteomic	2.50502e-05	4.60119	0.00224962	2.64789	-0.552522	24	882
CHMP6	Proteomic	2.5996e-05	4.58509	0.00229678	2.63888	1.21072	24	882
TFB1M	Proteomic	2.61633e-05	4.58231	0.00229678	2.63888	-0.784152	24	882
SRSF2	Proteomic	2.89922e-05	4.53772	0.00249111	2.60361	-0.606666	24	882
CCDC105	Proteomic	2.90146e-05	4.53738	0.00249111	2.60361	1.48402	24	882
GOLGB1	Proteomic	2.98591e-05	4.52492	0.00251507	2.59945	0.518453	24	882
SLC39A7	Proteomic	2.99374e-05	4.52379	0.00251507	2.59945	1.00767	24	882
POP1	Proteomic	3.06299e-05	4.51385	0.00254587	2.59416	-0.648513	24	882
ITGA1	Proteomic	3.15317e-05	4.50125	0.00259323	2.58616	2.14788	24	882
MRPL28	Proteomic	3.34069e-05	4.47616	0.00270527	2.56779	-0.483324	24	882
SNTA1	Proteomic	3.35864e-05	4.47384	0.00270527	2.56779	1.22078	24	882
MDN1	Proteomic	3.45556e-05	4.46148	0.00274967	2.56072	-0.712061	24	882
HM13	Proteomic	3.48416e-05	4.4579	0.00274967	2.56072	0.884599	24	882
SELENOO	Proteomic	3.6039e-05	4.44323	0.00281572	2.55041	-1.09501	24	882
GRWD1	Proteomic	3.87771e-05	4.41143	0.00299795	2.52318	-0.496362	24	882
NPTN	Proteomic	3.91387e-05	4.40739	0.00299795	2.52318	0.711678	24	882
GATB	Proteomic	4.00468e-05	4.39743	0.00301266	2.52105	-0.607504	24	882
OFD1	Proteomic	4.01019e-05	4.39683	0.00301266	2.52105	1.40126	24	882
RAB3D	Proteomic	4.14749e-05	4.38221	0.00306	2.51428	-1.81683	24	882
TBRG4	Proteomic	4.15154e-05	4.38179	0.00306	2.51428	-0.537687	24	882
MYO1B	Proteomic	4.26072e-05	4.37052	0.00311112	2.50708	1.29262	24	882
MUC16	Proteomic	4.5704e-05	4.34005	0.00330634	2.48065	-0.645536	24	882
FH	Proteomic	4.97611e-05	4.30311	0.00352817	2.45245	-0.552577	24	882
LARP4B	Proteomic	4.995e-05	4.30146	0.00352817	2.45245	-0.841658	24	882
MYO1E	Proteomic	5.0125e-05	4.29995	0.00352817	2.45245	2.07593	24	882
LRATD2	Proteomic	5.07919e-05	4.29421	0.00354319	2.45061	-1.89612	24	882
ERGIC2	Proteomic	5.14683e-05	4.28846	0.0035586	2.44872	0.703271	24	882
RO60	Proteomic	5.21617e-05	4.28265	0.00357491	2.44674	-0.68359	24	882
HSPB8	Proteomic	5.39763e-05	4.2678	0.00363844	2.43908	1.73128	24	882
SRSF6	Proteomic	5.44053e-05	4.26436	0.00363844	2.43908	-0.380138	24	882
RPL4	Proteomic	5.44858e-05	4.26372	0.00363844	2.43908	-0.409182	24	882
FAM114A1	Proteomic	5.6126e-05	4.25084	0.00371621	2.4299	1.57847	24	882
MRPL50	Proteomic	5.81407e-05	4.23552	0.00378125	2.42236	-0.413356	24	882
BYSL	Proteomic	5.83832e-05	4.23371	0.00378125	2.42236	-0.474066	24	882
RPS13	Proteomic	5.85602e-05	4.2324	0.00378125	2.42236	-0.434855	24	882
DNAAF5	Proteomic	6.0006e-05	4.22181	0.00383949	2.41573	-1.10598	24	882
RPL23A	Proteomic	6.04451e-05	4.21864	0.00383949	2.41573	-0.423981	24	882
RPL6	Proteomic	6.32054e-05	4.19925	0.00398245	2.39985	-0.366566	24	882
MRPL17	Proteomic	6.44155e-05	4.19101	0.00402472	2.39526	-0.381569	24	882
RPS5	Proteomic	6.5212e-05	4.18567	0.00402472	2.39526	-0.467744	24	882
MMP14	Proteomic	6.54216e-05	4.18428	0.00402472	2.39526	2.21068	24	882
LIMD2	Proteomic	6.68716e-05	4.17476	0.00408178	2.38915	-1.32819	24	882
GPNMB	Proteomic	6.79619e-05	4.16773	0.00411618	2.38551	2.70201	24	882
RPL13	Proteomic	6.88102e-05	4.16235	0.00413549	2.38347	-0.385661	24	882
PDLIM3	Proteomic	6.96781e-05	4.1569	0.0041484	2.38212	1.55851	24	882
C1GALT1C1	Proteomic	7.05598e-05	4.15144	0.0041484	2.38212	1.34393	24	882
SEL1L	Proteomic	7.06178e-05	4.15109	0.0041484	2.38212	0.593065	24	882
TFB2M	Proteomic	7.1213e-05	4.14744	0.00415215	2.38173	-0.762411	24	882
RPL7	Proteomic	7.26695e-05	4.13865	0.00420568	2.37616	-0.385273	24	882
TSPAN9	Proteomic	7.74174e-05	4.11116	0.00444752	2.35188	1.68812	24	882
MRPS23	Proteomic	8.13626e-05	4.08958	0.00464004	2.33348	-0.446146	24	882
POLR2E	Proteomic	8.19597e-05	4.0864	0.00464023	2.33346	-0.281821	24	882
KDM5A	Proteomic	8.47072e-05	4.07208	0.00473533	2.32465	1.04697	24	882
RPL10	Proteomic	8.48516e-05	4.07134	0.00473533	2.32465	-0.509312	24	882
TSR1	Proteomic	8.71849e-05	4.05956	0.00483103	2.31596	-0.639388	24	882
MRM3	Proteomic	8.96466e-05	4.04747	0.00493245	2.30694	-0.77519	24	882
FABP3	Proteomic	9.02817e-05	4.0444	0.00493266	2.30692	1.46219	24	882
CD63	Proteomic	9.12479e-05	4.03978	0.00495083	2.30532	1.12772	24	882
EFR3A	Proteomic	9.22155e-05	4.0352	0.0049648	2.3041	1.0127	24	882
RPL28	Proteomic	9.27763e-05	4.03256	0.0049648	2.3041	-0.433067	24	882
CADM1	Proteomic	9.49738e-05	4.0224	0.00504783	2.2969	1.95123	24	882
CMAS	Proteomic	9.68545e-05	4.01388	0.00508367	2.29382	0.711921	24	882
ZNF280C	Proteomic	9.77124e-05	4.01005	0.00508367	2.29382	-1.79848	24	882
MRPS34	Proteomic	9.78642e-05	4.00938	0.00508367	2.29382	-0.414336	24	882
GMPR	Proteomic	9.82508e-05	4.00766	0.00508367	2.29382	1.27668	24	882
CAPRIN1	Proteomic	9.98684e-05	4.00057	0.00508793	2.29346	-0.72133	24	882
RPS25	Proteomic	0.000100079	3.99966	0.00508793	2.29346	-0.574105	24	882
NUP42	Proteomic	0.000100882	3.99618	0.00508793	2.29346	-1.15562	24	882
LIG1	Proteomic	0.000100938	3.99595	0.00508793	2.29346	-1.38913	24	882
BTF3	Proteomic	0.000103873	3.9835	0.00517994	2.28568	-0.935336	24	882
DDX39B	Proteomic	0.000104089	3.98259	0.00517994	2.28568	-0.512128	24	882
RPL21	Proteomic	0.000105386	3.97722	0.00521125	2.28306	-0.459524	24	882
RPL32	Proteomic	0.000110117	3.95815	0.00541096	2.26673	-0.508407	24	882
CAD	Proteomic	0.000112728	3.94797	0.00549968	2.25966	-0.820566	24	882
DIMT1	Proteomic	0.000113348	3.94559	0.00549968	2.25966	-0.601034	24	882
RPL15	Proteomic	0.000114034	3.94297	0.00549968	2.25966	-0.389083	24	882
RPS18	Proteomic	0.000116781	3.93263	0.00559759	2.252	-0.49679	24	882
STXBP6	Proteomic	0.000119359	3.92315	0.00568629	2.24517	1.38088	24	882
EMG1	Proteomic	0.000122692	3.91118	0.00577519	2.23843	-0.519561	24	882
RPS11	Proteomic	0.000123252	3.90921	0.00577519	2.23843	-0.510521	24	882
C1QBP	Proteomic	0.000123443	3.90854	0.00577519	2.23843	-0.65079	24	882
RPL30	Proteomic	0.000124822	3.90371	0.00580496	2.2362	-0.422261	24	882
PRMT3	Proteomic	0.000125686	3.90071	0.00581057	2.23578	-1.08734	24	882
MRPL21	Proteomic	0.000126595	3.89758	0.00581815	2.23521	-0.368803	24	882
STIM1	Proteomic	0.000128916	3.88969	0.00586924	2.23142	0.926206	24	882
CD9	Proteomic	0.000129209	3.88871	0.00586924	2.23142	1.82499	24	882
S100A6	Proteomic	0.000131906	3.87974	0.00592715	2.22715	2.06724	24	882
RPS3A	Proteomic	0.000132442	3.87797	0.00592715	2.22715	-0.478599	24	882
FUBP3	Proteomic	0.000133166	3.87561	0.00592715	2.22715	-0.363236	24	882
RAE1	Proteomic	0.000133708	3.87384	0.00592715	2.22715	-0.335237	24	882
TP53I3	Proteomic	0.000135015	3.86962	0.00592715	2.22715	2.42482	24	882
POLD1	Proteomic	0.000135036	3.86955	0.00592715	2.22715	-0.725766	24	882
LBR	Proteomic	0.000137831	3.86065	0.00601605	2.22069	-0.669174	24	882
RPL5	Proteomic	0.000140012	3.85383	0.0060773	2.21629	-0.436267	24	882
PODXL2	Proteomic	0.000143713	3.8425	0.00614316	2.21161	-1.43489	24	882
ANTXR2	Proteomic	0.00014377	3.84233	0.00614316	2.21161	1.77129	24	882
ANKRD50	Proteomic	0.000143888	3.84197	0.00614316	2.21161	0.931919	24	882
EPSTI1	Proteomic	0.000145314	3.83769	0.00617033	2.20969	-1.18776	24	882
MRPS26	Proteomic	0.000150152	3.82347	0.00629039	2.20132	-0.459118	24	882
RUNX2	Proteomic	0.000150206	3.82331	0.00629039	2.20132	2.28998	24	882
RPL34	Proteomic	0.000150557	3.8223	0.00629039	2.20132	-0.402181	24	882
DOCK11	Proteomic	0.000152444	3.81689	0.00633536	2.19823	1.05206	24	882
FMNL3	Proteomic	0.000155197	3.80912	0.00641561	2.19276	1.36139	24	882
MRPL27	Proteomic	0.000160355	3.79492	0.00654942	2.1838	-0.451389	24	882
MRPS27	Proteomic	0.000161742	3.79118	0.00654942	2.1838	-0.403114	24	882
MT-ND4	Proteomic	0.000161771	3.7911	0.00654942	2.1838	-0.949231	24	882
ECSIT	Proteomic	0.000161786	3.79106	0.00654942	2.1838	-0.731669	24	882
SCFD1	Proteomic	0.000163464	3.78658	0.00657242	2.18227	0.449221	24	882
ACOT7	Proteomic	0.000164037	3.78506	0.00657242	2.18227	-0.9891	24	882
RPS3	Proteomic	0.00016664	3.77822	0.00664264	2.17766	-0.52699	24	882
RPL27A	Proteomic	0.000167732	3.77538	0.00665224	2.17703	-0.426935	24	882
PIGK	Proteomic	0.000169418	3.77104	0.00665725	2.17671	0.513256	24	882
RANGAP1	Proteomic	0.000169815	3.77002	0.00665725	2.17671	-0.441966	24	882
PPIB	Proteomic	0.000171232	3.76641	0.00665725	2.17671	0.60836	24	882
EIF4A1	Proteomic	0.000172084	3.76426	0.00665725	2.17671	-0.703167	24	882
TMEM165	Proteomic	0.000172898	3.76221	0.00665725	2.17671	0.928907	24	882
RAB6A	Proteomic	0.000172971	3.76203	0.00665725	2.17671	0.519765	24	882
DDX6	Proteomic	0.00017939	3.7462	0.00687045	2.16301	-0.614446	24	882
RBM4	Proteomic	0.000183882	3.73546	0.00700813	2.1544	-0.56467	24	882
CTBS	Proteomic	0.000186676	3.72891	0.00708008	2.14996	1.2807	24	882
RAB1A	Proteomic	0.000190179	3.72084	0.00717811	2.14399	0.383362	24	882
PCBP2	Proteomic	0.000191867	3.717	0.00720702	2.14224	-0.507309	24	882
SFXN4	Proteomic	0.000194808	3.71039	0.00728246	2.13772	-1.10783	24	882
ATIC	Proteomic	0.000197464	3.70451	0.00734661	2.13391	-0.839127	24	882
QTRT1	Proteomic	0.000198919	3.70132	0.00736566	2.13279	-0.995718	24	882
SUMO1	Proteomic	0.000203915	3.69055	0.00748705	2.12569	-0.492493	24	882
MRPS22	Proteomic	0.000204114	3.69013	0.00748705	2.12569	-0.428247	24	882
NAA15	Proteomic	0.000211592	3.6745	0.00766769	2.11534	-0.740147	24	882
RPL7A	Proteomic	0.000211701	3.67428	0.00766769	2.11534	-0.357879	24	882
CDK5RAP1	Proteomic	0.000212393	3.67286	0.00766769	2.11534	-1.06621	24	882
MRPL14	Proteomic	0.000213487	3.67063	0.00766769	2.11534	-0.479056	24	882
ELP3	Proteomic	0.000214166	3.66925	0.00766769	2.11534	-0.997326	24	882
RPL24	Proteomic	0.000215098	3.66736	0.00766769	2.11534	-0.524884	24	882
HSPA8	Proteomic	0.000215908	3.66573	0.00766769	2.11534	-0.434608	24	882
RPS10	Proteomic	0.000217909	3.66172	0.00770373	2.1133	-0.520008	24	882
DNMT1	Proteomic	0.000219184	3.65919	0.0077139	2.11273	-0.759117	24	882
PCYOX1	Proteomic	0.000220633	3.65633	0.00772489	2.11211	0.737692	24	882
P4HB	Proteomic	0.000221474	3.65468	0.00772489	2.11211	0.68829	24	882
CEP290	Proteomic	0.000224595	3.6486	0.00779894	2.10796	0.403644	24	882
PIGS	Proteomic	0.000227937	3.64219	0.00787996	2.10348	0.571834	24	882
PDIA3	Proteomic	0.000237156	3.62497	0.00816254	2.08817	0.555291	24	882
OCRL	Proteomic	0.000242401	3.61547	0.00830649	2.08058	-1.74387	24	882
PMVK	Proteomic	0.000245935	3.60918	0.00836025	2.07778	-1.19143	24	882
METTL15	Proteomic	0.00024611	3.60887	0.00836025	2.07778	-1.51269	24	882
RPL37A	Proteomic	0.000252184	3.59828	0.00852948	2.06908	-0.494217	24	882
TGOLN2	Proteomic	0.00025519	3.59314	0.00859395	2.06581	0.779736	24	882
GANAB	Proteomic	0.000261366	3.58275	0.00876418	2.05729	0.427656	24	882
NFYC	Proteomic	0.000276398	3.55847	0.0091927	2.03656	-0.613956	24	882
LRRC15	Proteomic	0.000276499	3.55831	0.0091927	2.03656	1.03309	24	882
RPL19	Proteomic	0.000281847	3.54999	0.00933081	2.03008	-0.385891	24	882
RPL10A	Proteomic	0.00028346	3.54751	0.00934461	2.02944	-0.347177	24	882
BCL11B	Proteomic	0.000285211	3.54483	0.00936283	2.02859	-1.63561	24	882
CTSA	Proteomic	0.000292691	3.53359	0.00956818	2.01917	0.913186	24	882
HTRA1	Proteomic	0.000309769	3.50896	0.0100299	1.9987	1.02682	24	882
SMARCC1	Proteomic	0.000311232	3.50692	0.0100299	1.9987	-0.708247	24	882
BST1	Proteomic	0.00031191	3.50597	0.0100299	1.9987	0.989872	24	882
TPM1	Proteomic	0.000311951	3.50591	0.0100299	1.9987	1.07399	24	882
MRPL23	Proteomic	0.000318158	3.49736	0.0101876	1.99193	-0.407694	24	882
PRAM1	Proteomic	0.000323095	3.49067	0.0103034	1.98702	-2.0856	24	882
SFXN3	Proteomic	0.000334051	3.47619	0.0106095	1.9743	1.50266	24	882
MAPT	Proteomic	0.000338724	3.47015	0.0106492	1.97268	-1.78341	24	882
SYN1	Proteomic	0.000338821	3.47003	0.0106492	1.97268	-0.576669	24	882
ILKAP	Proteomic	0.00033939	3.4693	0.0106492	1.97268	-1.10523	24	882
AHCTF1	Proteomic	0.000346602	3.46017	0.010832	1.96529	-0.347488	24	882
GBE1	Proteomic	0.000348151	3.45823	0.0108371	1.96509	1.30228	24	882
RPS7	Proteomic	0.000352237	3.45317	0.0109207	1.96175	-0.370768	24	882
STBD1	Proteomic	0.000354884	3.44991	0.0109277	1.96147	1.78681	24	882
EIF4EBP2	Proteomic	0.000355258	3.44946	0.0109277	1.96147	-1.35422	24	882
TMEM214	Proteomic	0.000359421	3.4444	0.0110124	1.95812	0.534248	24	882
CMTM6	Proteomic	0.000368764	3.43325	0.0112545	1.94867	0.820572	24	882
COX7B	Proteomic	0.000374272	3.42681	0.0113782	1.94393	-0.993101	24	882
RPS2	Proteomic	0.000381241	3.4188	0.0115451	1.9376	-0.487956	24	882
NR0B1	Proteomic	0.000387306	3.41195	0.0116332	1.9343	-1.34876	24	882
WRN	Proteomic	0.00038781	3.41138	0.0116332	1.9343	-1.30389	24	882
CHD1	Proteomic	0.000388616	3.41048	0.0116332	1.9343	-1.18826	24	882
DDX21	Proteomic	0.000392701	3.40594	0.0116957	1.93197	-0.586102	24	882
RAN	Proteomic	0.000393698	3.40484	0.0116957	1.93197	-0.493451	24	882
TGM1	Proteomic	0.000395238	3.40314	0.011697	1.93193	1.30043	24	882
GBA1	Proteomic	0.000397225	3.40096	0.0117114	1.93139	0.725063	24	882
LSM4	Proteomic	0.000410109	3.3871	0.0120458	1.91916	-0.348872	24	882
SLC38A9	Proteomic	0.000416353	3.38054	0.0121834	1.91423	0.985046	24	882
RPS19	Proteomic	0.000421789	3.3749	0.0122964	1.91022	-0.480425	24	882
MVD	Proteomic	0.000429741	3.36679	0.0124564	1.90461	-1.45452	24	882
ATP2B1	Proteomic	0.000432234	3.36428	0.0124564	1.90461	0.864353	24	882
GNAZ	Proteomic	0.000432755	3.36376	0.0124564	1.90461	0.642825	24	882
CCDC96	Proteomic	0.000433655	3.36286	0.0124564	1.90461	-0.953566	24	882
MRPL16	Proteomic	0.00043865	3.35788	0.0125537	1.90123	-0.420862	24	882
TGFB2	Proteomic	0.000452628	3.34426	0.0129065	1.88919	2.02155	24	882
NSUN2	Proteomic	0.000456981	3.3401	0.0129833	1.88662	-0.578958	24	882
ZNF880	Proteomic	0.000460788	3.3365	0.0129914	1.88634	0.519973	24	882
ZC3H13	Proteomic	0.00046144	3.33589	0.0129914	1.88634	-0.490505	24	882
UBL4A	Proteomic	0.000464938	3.3326	0.0129914	1.88634	-0.780282	24	882
NCAPH2	Proteomic	0.000465476	3.3321	0.0129914	1.88634	-0.960001	24	882
KMO	Proteomic	0.000465584	3.332	0.0129914	1.88634	-2.00859	24	882
HLA-H	Proteomic	0.000472577	3.32553	0.0131396	1.88142	2.2789	24	882
INTS10	Proteomic	0.00047472	3.32356	0.0131424	1.88133	-0.611276	24	882
HSPA12B	Proteomic	0.00047604	3.32236	0.0131424	1.88133	1.09044	24	882
COQ7	Proteomic	0.000481962	3.31699	0.013259	1.87749	-1.04271	24	882
MRPL15	Proteomic	0.000486326	3.31307	0.0133321	1.8751	-0.342314	24	882
CRTAP	Proteomic	0.000489324	3.3104	0.0133674	1.87395	1.14028	24	882
GSDME	Proteomic	0.000499388	3.30156	0.013557	1.86784	1.74232	24	882
GABPA	Proteomic	0.000499732	3.30126	0.013557	1.86784	-0.831087	24	882
RPL31	Proteomic	0.000504699	3.29697	0.0136443	1.86505	-0.381133	24	882
D2HGDH	Proteomic	0.000509322	3.29301	0.0137218	1.86259	-1.26119	24	882
MRPS9	Proteomic	0.000517731	3.2859	0.0138565	1.85835	-0.374956	24	882
RAP1A	Proteomic	0.000517866	3.28578	0.0138565	1.85835	0.618151	24	882
FUS	Proteomic	0.000525616	3.27933	0.0140158	1.85338	-0.471138	24	882
NMRAL1	Proteomic	0.000529822	3.27587	0.0140799	1.8514	-1.31978	24	882
CD44	Proteomic	0.000537383	3.26972	0.0142324	1.84672	2.44622	24	882
PLK1	Proteomic	0.000544463	3.26403	0.0143712	1.84251	-1.11337	24	882
CCDC9B	Proteomic	0.000554265	3.25628	0.0145807	1.83622	1.30444	24	882
RPS28	Proteomic	0.000560997	3.25104	0.0147083	1.83244	-0.566457	24	882
UHRF1	Proteomic	0.000577296	3.2386	0.0150373	1.82283	-0.88715	24	882
PNO1	Proteomic	0.000577394	3.23853	0.0150373	1.82283	-0.399577	24	882
RPS8	Proteomic	0.000584093	3.23352	0.0151479	1.81965	-0.434736	24	882
HNRNPF	Proteomic	0.000585599	3.2324	0.0151479	1.81965	-0.389716	24	882
NDUFAF4	Proteomic	0.000587876	3.23071	0.0151479	1.81965	-0.498135	24	882
CCDC80	Proteomic	0.000589398	3.22959	0.0151479	1.81965	0.659194	24	882
RPS14	Proteomic	0.000595803	3.2249	0.0152623	1.81638	-0.391138	24	882
ERP44	Proteomic	0.000603172	3.21956	0.0154006	1.81246	0.517624	24	882
CTSL	Proteomic	0.000625301	3.20391	0.0159136	1.79823	1.36754	24	882
VRK1	Proteomic	0.000632187	3.19915	0.0160366	1.79489	-0.673733	24	882
PPA1	Proteomic	0.000635157	3.19712	0.0160598	1.79426	-0.835002	24	882
TMEM179B	Proteomic	0.00063734	3.19563	0.016063	1.79417	1.74915	24	882
GPC1	Proteomic	0.000646945	3.18913	0.0162527	1.78907	1.53785	24	882
ACYP2	Proteomic	0.000649136	3.18766	0.0162555	1.789	1.17836	24	882
MAN1A1	Proteomic	0.000653382	3.18483	0.0163095	1.78756	1.18565	24	882
MRC2	Proteomic	0.000659077	3.18106	0.0163878	1.78548	1.59537	24	882
HSPE1	Proteomic	0.000660712	3.17999	0.0163878	1.78548	-0.432178	24	882
TRUB1	Proteomic	0.000667962	3.17525	0.0165152	1.78212	-0.655355	24	882
ITGA11	Proteomic	0.000671788	3.17277	0.0165574	1.78101	1.36809	24	882
EPB41L3	Proteomic	0.000676365	3.16982	0.0166177	1.77943	2.3511	24	882
S100A10	Proteomic	0.000696393	3.15715	0.0169669	1.7704	2.09936	24	882
CRYAB	Proteomic	0.000696975	3.15678	0.0169669	1.7704	1.58501	24	882
FASTKD5	Proteomic	0.00069709	3.15671	0.0169669	1.7704	-0.624375	24	882
NINJ1	Proteomic	0.000700751	3.15444	0.0169734	1.77023	0.823565	24	882
ARGLU1	Proteomic	0.000701702	3.15385	0.0169734	1.77023	-0.364175	24	882
TOR1AIP1	Proteomic	0.000708629	3.14958	0.017088	1.76731	0.561391	24	882
MPG	Proteomic	0.000717338	3.14428	0.0172448	1.76334	-0.771584	24	882
RPL12	Proteomic	0.000722798	3.14098	0.0173228	1.76138	-0.39449	24	882
GINS3	Proteomic	0.000727357	3.13825	0.0173787	1.75998	-0.993528	24	882
PROM1	Proteomic	0.000731263	3.13593	0.0174188	1.75898	-1.55286	24	882
PTBP2	Proteomic	0.000738027	3.13193	0.0175265	1.75631	0.684921	24	882
PAGE5	Proteomic	0.000742164	3.1295	0.0175713	1.7552	1.35574	24	882
HNRNPU	Proteomic	0.000749241	3.12538	0.0176853	1.75239	-0.270938	24	882
CTHRC1	Proteomic	0.000755894	3.12154	0.0177517	1.75076	1.21695	24	882
FBN1	Proteomic	0.000756601	3.12113	0.0177517	1.75076	1.07234	24	882
ANP32B	Proteomic	0.000765884	3.11584	0.0178883	1.74743	-0.677837	24	882
RPUSD4	Proteomic	0.000768692	3.11425	0.0178883	1.74743	-1.6452	24	882
PLOD1	Proteomic	0.000769293	3.11391	0.0178883	1.74743	0.980558	24	882
PDCD2L	Proteomic	0.000773907	3.11131	0.0179423	1.74612	-1.235	24	882
CDC40	Proteomic	0.000787821	3.10357	0.0181268	1.74168	-0.373821	24	882
CMBL	Proteomic	0.00079041	3.10215	0.0181268	1.74168	-1.98479	24	882
CRABP1	Proteomic	0.00079245	3.10103	0.0181268	1.74168	-1.69676	24	882
SYNCRIP	Proteomic	0.000793744	3.10032	0.0181268	1.74168	-0.362351	24	882
RNF126	Proteomic	0.000801589	3.09605	0.0181268	1.74168	-1.44048	24	882
RUNX1	Proteomic	0.000802001	3.09582	0.0181268	1.74168	1.38028	24	882
NEU1	Proteomic	0.000802323	3.09565	0.0181268	1.74168	1.02472	24	882
PM20D2	Proteomic	0.000802571	3.09552	0.0181268	1.74168	-1.42579	24	882
TRABD	Proteomic	0.000802746	3.09542	0.0181268	1.74168	-0.844215	24	882
SYNPO2	Proteomic	0.000820351	3.086	0.0184624	1.73371	1.14659	24	882
UBE2I	Proteomic	0.000822339	3.08495	0.0184624	1.73371	-0.576652	24	882
MRPS2	Proteomic	0.00082572	3.08317	0.0184853	1.73317	-0.381152	24	882
PTMA	Proteomic	0.000832613	3.07956	0.0185116	1.73256	-0.837641	24	882
RAB35	Proteomic	0.000832971	3.07937	0.0185116	1.73256	0.366919	24	882
HP1BP3	Proteomic	0.000834006	3.07883	0.0185116	1.73256	0.523984	24	882
CHPF2	Proteomic	0.000842016	3.07468	0.0186365	1.72964	1.27506	24	882
RPL13A	Proteomic	0.000849267	3.07096	0.0187438	1.72714	-0.474973	24	882
RPRD2	Proteomic	0.000852074	3.06952	0.0187528	1.72693	-0.381778	24	882
LUC7L	Proteomic	0.000870068	3.06045	0.0190951	1.71908	-1.35943	24	882
GTF2E1	Proteomic	0.000875414	3.05779	0.0191391	1.71808	-0.853654	24	882
YIPF5	Proteomic	0.000878937	3.05604	0.0191391	1.71808	0.911668	24	882
RPSA	Proteomic	0.000879424	3.0558	0.0191391	1.71808	-0.59569	24	882
MRPL47	Proteomic	0.000883961	3.05357	0.0191844	1.71705	-0.355678	24	882
WDHD1	Proteomic	0.000887388	3.05189	0.0192054	1.71658	-1.12056	24	882
EXOSC4	Proteomic	0.000893578	3.04887	0.019286	1.71476	-0.374777	24	882
STEAP2	Proteomic	0.000896901	3.04726	0.0193044	1.71434	-1.02718	24	882
RPS17	Proteomic	0.000901673	3.04495	0.0193538	1.71323	-0.463848	24	882
ATXN7L3B	Proteomic	0.000906037	3.04285	0.0193669	1.71294	-1.27596	24	882
ITM2A	Proteomic	0.000907244	3.04228	0.0193669	1.71294	-1.33589	24	882
ERO1A	Proteomic	0.000914523	3.03881	0.0194691	1.71065	0.705525	24	882
RBM33	Proteomic	0.000930246	3.0314	0.0197332	1.7048	-1.01762	24	882
CNTLN	Proteomic	0.000934158	3.02958	0.0197332	1.7048	-0.993501	24	882
SCIN	Proteomic	0.000934502	3.02942	0.0197332	1.7048	1.68738	24	882
TLE3	Proteomic	0.000963765	3.01603	0.0202962	1.69258	-1.67476	24	882
NDUFS7	Proteomic	0.000978892	3.00927	0.020385	1.69069	-0.441052	24	882
EIF5A	Proteomic	0.000979475	3.00901	0.020385	1.69069	-0.727831	24	882
NUP188	Proteomic	0.000985407	3.00638	0.020385	1.69069	-0.256975	24	882
CD36	Proteomic	0.000985531	3.00633	0.020385	1.69069	1.42453	24	882
PA2G4	Proteomic	0.000985898	3.00617	0.020385	1.69069	-0.610159	24	882
DDOST	Proteomic	0.0009865	3.0059	0.020385	1.69069	0.39043	24	882
ESYT2	Proteomic	0.000988222	3.00515	0.020385	1.69069	0.672291	24	882
FCF1	Proteomic	0.000992066	3.00346	0.020385	1.69069	-0.558599	24	882
CSDE1	Proteomic	0.000993727	3.00273	0.020385	1.69069	-0.615325	24	882
MPRIP	Proteomic	0.000995136	3.00212	0.020385	1.69069	0.80977	24	882
CD74	Proteomic	0.000996857	3.00137	0.020385	1.69069	2.19251	24	882
DTNA	Proteomic	0.00100088	2.99962	0.020385	1.69069	0.933383	24	882
GTF2E2	Proteomic	0.00100412	2.99821	0.020385	1.69069	-1.01459	24	882
LAMA4	Proteomic	0.00100451	2.99805	0.020385	1.69069	0.847584	24	882
RPL37	Proteomic	0.00101744	2.99249	0.020594	1.68626	-0.508739	24	882
HINT2	Proteomic	0.00104919	2.97915	0.0211817	1.67404	0.602878	24	882
MRPL58	Proteomic	0.00106174	2.97398	0.0213499	1.6706	-0.337234	24	882
VASN	Proteomic	0.00106299	2.97347	0.0213499	1.6706	1.46556	24	882
TMCC3	Proteomic	0.0010724	2.96964	0.0214838	1.66789	0.820628	24	882
ANKRD28	Proteomic	0.00108272	2.96548	0.0215927	1.66569	-1.2996	24	882
NOL11	Proteomic	0.00108358	2.96514	0.0215927	1.66569	-0.393993	24	882
GSTM1	Proteomic	0.00108613	2.96412	0.0215927	1.66569	-0.822861	24	882
PIP4P1	Proteomic	0.00109517	2.96052	0.0216649	1.66424	1.1014	24	882
MYH9	Proteomic	0.00109531	2.96046	0.0216649	1.66424	0.794969	24	882
AS3MT	Proteomic	0.00110207	2.95779	0.0217177	1.66319	-1.17125	24	882
CBR4	Proteomic	0.00110424	2.95694	0.0217177	1.66319	-1.71042	24	882
EIF2D	Proteomic	0.00110631	2.95612	0.0217177	1.66319	-1.10443	24	882
MCAM	Proteomic	0.00111337	2.95336	0.0218015	1.66151	1.98732	24	882
STX7	Proteomic	0.00112497	2.94886	0.0219734	1.6581	0.706648	24	882
MRPL2	Proteomic	0.00113655	2.94441	0.0220773	1.65605	-0.380198	24	882
LUZP1	Proteomic	0.00113721	2.94416	0.0220773	1.65605	1.00992	24	882
HMGB2	Proteomic	0.00114152	2.94252	0.0220773	1.65605	-0.800233	24	882
RACK1	Proteomic	0.00114159	2.94249	0.0220773	1.65605	-0.633077	24	882
SFMBT1	Proteomic	0.00116566	2.93343	0.0224829	1.64815	1.11186	24	882
RPL36A	Proteomic	0.00116832	2.93244	0.0224829	1.64815	-0.439289	24	882
COQ8B	Proteomic	0.00117715	2.92917	0.0225972	1.64595	-0.988931	24	882
MELTF	Proteomic	0.00118752	2.92536	0.0226376	1.64517	1.86133	24	882
RHOQ	Proteomic	0.00118772	2.92529	0.0226376	1.64517	0.677662	24	882
BZW2	Proteomic	0.00118928	2.92472	0.0226376	1.64517	-0.593538	24	882
PRPF39	Proteomic	0.00119084	2.92415	0.0226376	1.64517	-1.29484	24	882
TNFRSF10B	Proteomic	0.00119967	2.92094	0.0227167	1.64366	-1.50428	24	882
MPDZ	Proteomic	0.00120082	2.92052	0.0227167	1.64366	-1.93815	24	882
MRPS16	Proteomic	0.00123956	2.90673	0.0233381	1.63193	-0.372363	24	882
AP2A1	Proteomic	0.0012422	2.90581	0.0233381	1.63193	0.442182	24	882
NOSIP	Proteomic	0.00124263	2.90566	0.0233381	1.63193	-0.503222	24	882
RPS4X	Proteomic	0.00125018	2.90303	0.0234236	1.63035	-0.402179	24	882
DNAJC2	Proteomic	0.00125873	2.90007	0.0234459	1.62993	-0.717048	24	882
CALR	Proteomic	0.00125929	2.89987	0.0234459	1.62993	0.469727	24	882
MYO18A	Proteomic	0.00126229	2.89884	0.0234459	1.62993	0.764275	24	882
PGAM5	Proteomic	0.00126337	2.89847	0.0234459	1.62993	-0.431082	24	882
FARS2	Proteomic	0.0012771	2.89377	0.0236446	1.62627	-1.2589	24	882
CDA	Proteomic	0.00128881	2.88981	0.0238049	1.62333	1.23072	24	882
BOLA1	Proteomic	0.00132407	2.87809	0.0243984	1.61264	-1.45045	24	882
BRD1	Proteomic	0.00133277	2.87524	0.024464	1.61147	-1.15332	24	882
RIF1	Proteomic	0.00133389	2.87488	0.024464	1.61147	-0.477148	24	882
PRICKLE1	Proteomic	0.00135145	2.8692	0.0247281	1.60681	-1.28359	24	882
XRCC5	Proteomic	0.00136005	2.86644	0.0248273	1.60507	-0.351759	24	882
DOHH	Proteomic	0.00137124	2.86289	0.024939	1.60312	-0.994043	24	882
DPH2	Proteomic	0.00137256	2.86247	0.024939	1.60312	-1.40772	24	882
MT-ND3	Proteomic	0.00138203	2.85948	0.025053	1.60114	-1.82409	24	882
ZC3H7B	Proteomic	0.00140202	2.85325	0.0253339	1.5963	-1.07409	24	882
ANAPC4	Proteomic	0.00140402	2.85263	0.0253339	1.5963	-1.15283	24	882
CHORDC1	Proteomic	0.00140766	2.8515	0.0253412	1.59617	-0.866687	24	882
CD276	Proteomic	0.00141716	2.84858	0.0254447	1.5944	0.92662	24	882
MYT1	Proteomic	0.00142128	2.84732	0.0254447	1.5944	-0.911098	24	882
RHOC	Proteomic	0.00142538	2.84607	0.0254447	1.5944	1.05295	24	882
EPHA2	Proteomic	0.00142792	2.8453	0.0254447	1.5944	1.57261	24	882
PSAT1	Proteomic	0.0014297	2.84476	0.0254447	1.5944	-1.27867	24	882
CCT6B	Proteomic	0.00143499	2.84315	0.0254808	1.59379	-0.613943	24	882
RRBP1	Proteomic	0.0014458	2.83989	0.0255928	1.59188	0.757853	24	882
AKAP2	Proteomic	0.00144931	2.83884	0.0255928	1.59188	1.19017	24	882
COLGALT2	Proteomic	0.00145126	2.83826	0.0255928	1.59188	0.968882	24	882
RPS6	Proteomic	0.0014544	2.83732	0.0255928	1.59188	-0.399262	24	882
RPL38	Proteomic	0.00147225	2.83202	0.0258488	1.58756	-0.535458	24	882
NUBP1	Proteomic	0.0014841	2.82854	0.0259983	1.58505	-1.32905	24	882
MRPS17	Proteomic	0.00150025	2.82384	0.0262225	1.58133	-0.398757	24	882
NOTCH2	Proteomic	0.00151844	2.8186	0.0264812	1.57706	1.21955	24	882
STK25	Proteomic	0.00152286	2.81734	0.0264992	1.57677	-1.17245	24	882
FNDC3B	Proteomic	0.0015297	2.81539	0.0265589	1.57579	1.19195	24	882
NCKAP1L	Proteomic	0.00154002	2.81247	0.0266789	1.57383	-0.745971	24	882
MRPL19	Proteomic	0.00154451	2.81121	0.0266974	1.57353	-0.312583	24	882
DDX28	Proteomic	0.00157	2.8041	0.0270782	1.56738	-0.652784	24	882
NRF1	Proteomic	0.00158674	2.79949	0.0273066	1.56373	-0.767571	24	882
SLC16A7	Proteomic	0.00161016	2.79313	0.0274162	1.56199	1.62562	24	882
FLCN	Proteomic	0.00161043	2.79306	0.0274162	1.56199	1.28711	24	882
FAM168A	Proteomic	0.00161072	2.79298	0.0274162	1.56199	1.42305	24	882
SCARB2	Proteomic	0.00161121	2.79285	0.0274162	1.56199	0.746524	24	882
RTN4	Proteomic	0.00161558	2.79167	0.0274162	1.56199	0.600198	24	882
DAPK3	Proteomic	0.00161686	2.79133	0.0274162	1.56199	1.16618	24	882
MRPS28	Proteomic	0.00161767	2.79111	0.0274162	1.56199	-0.332016	24	882
PUM1	Proteomic	0.00162633	2.78879	0.0275032	1.56062	-0.601171	24	882
TAX1BP3	Proteomic	0.00163377	2.78681	0.0275695	1.55957	-1.29729	24	882
REEP5	Proteomic	0.0016392	2.78537	0.0276014	1.55907	0.626912	24	882
CYBRD1	Proteomic	0.00165311	2.7817	0.0277503	1.55673	1.51431	24	882
SERPINB2	Proteomic	0.00165962	2.77999	0.0277503	1.55673	1.86085	24	882
DYNLT1	Proteomic	0.00166291	2.77913	0.0277503	1.55673	-0.940337	24	882
COQ9	Proteomic	0.00166574	2.77839	0.0277503	1.55673	-0.545896	24	882
PCOLCE	Proteomic	0.0016658	2.77838	0.0277503	1.55673	1.34849	24	882
DNAJA1	Proteomic	0.00167109	2.777	0.0277791	1.55628	-0.497512	24	882
SPPL2A	Proteomic	0.0016758	2.77578	0.0277984	1.55598	1.42037	24	882
STON2	Proteomic	0.00169189	2.77163	0.0280057	1.55275	1.24052	24	882
CDH26	Proteomic	0.00169974	2.76962	0.0280762	1.55166	-1.83511	24	882
MRPS18C	Proteomic	0.00170417	2.76849	0.0280901	1.55145	-0.667418	24	882
MBLAC2	Proteomic	0.00171084	2.76679	0.0281406	1.55067	-1.29404	24	882
TONSL	Proteomic	0.00172558	2.76307	0.0283234	1.54785	-1.94312	24	882
THOC2	Proteomic	0.00175523	2.75567	0.0287496	1.54137	-0.292489	24	882
MCM3	Proteomic	0.00176333	2.75367	0.028751	1.54135	-0.582456	24	882
YIPF6	Proteomic	0.00176882	2.75232	0.028751	1.54135	0.814742	24	882
RPL18A	Proteomic	0.00176955	2.75214	0.028751	1.54135	-0.365774	24	882
CNBP	Proteomic	0.00177341	2.75119	0.028751	1.54135	-0.711807	24	882
BRI3	Proteomic	0.00177371	2.75112	0.028751	1.54135	1.75559	24	882
MCAT	Proteomic	0.0017809	2.74936	0.0287772	1.54095	-0.607836	24	882
POLRMT	Proteomic	0.00178269	2.74892	0.0287772	1.54095	-0.956617	24	882
PES1	Proteomic	0.00178878	2.74744	0.0288159	1.54037	-0.353431	24	882
RTN4IP1	Proteomic	0.0018041	2.74374	0.029003	1.53756	-0.619082	24	882
OS9	Proteomic	0.00180844	2.7427	0.0290129	1.53741	0.752769	24	882
POLD3	Proteomic	0.00182537	2.73865	0.0292245	1.53425	-1.56344	24	882
HPSE	Proteomic	0.00183321	2.73679	0.0292902	1.53328	1.22113	24	882
CCNDBP1	Proteomic	0.00183895	2.73543	0.0293206	1.53283	1.13987	24	882
PGRMC2	Proteomic	0.00184262	2.73456	0.0293206	1.53283	0.491664	24	882
EXOSC9	Proteomic	0.00185413	2.73186	0.0293696	1.5321	-0.388658	24	882
POLR2G	Proteomic	0.00185541	2.73156	0.0293696	1.5321	-0.328818	24	882
PICALM	Proteomic	0.00185698	2.73119	0.0293696	1.5321	0.444502	24	882
NUP43	Proteomic	0.0018615	2.73014	0.0293816	1.53192	-0.322528	24	882
NACA	Proteomic	0.00187702	2.72653	0.0295668	1.52919	-0.760072	24	882
MME	Proteomic	0.00189132	2.72324	0.0297321	1.52677	2.09248	24	882
TYK2	Proteomic	0.00193602	2.71309	0.0303395	1.51799	-1.22244	24	882
RPS21	Proteomic	0.0019432	2.71148	0.0303395	1.51799	-0.640101	24	882
HSPB6	Proteomic	0.00194428	2.71124	0.0303395	1.51799	1.19414	24	882
FLAD1	Proteomic	0.00194596	2.71087	0.0303395	1.51799	-0.524655	24	882
ALG5	Proteomic	0.00194937	2.71011	0.0303395	1.51799	0.483958	24	882
PDF	Proteomic	0.00197111	2.70529	0.0306169	1.51404	-0.907703	24	882
PDSS2	Proteomic	0.00199298	2.7005	0.0308344	1.51097	-1.11959	24	882
TCAF2	Proteomic	0.001993	2.70049	0.0308344	1.51097	1.07088	24	882
GNS	Proteomic	0.00200567	2.69774	0.030969	1.50907	0.680856	24	882
SORD	Proteomic	0.00204141	2.69007	0.0314586	1.50226	-1.04559	24	882
MOGS	Proteomic	0.00204969	2.68831	0.0314969	1.50173	0.480025	24	882
SPARC	Proteomic	0.00205196	2.68783	0.0314969	1.50173	1.78298	24	882
RAI14	Proteomic	0.00206007	2.68612	0.0315595	1.50087	0.967394	24	882
CCT3	Proteomic	0.00207356	2.68328	0.0317039	1.49889	-0.528574	24	882
LAMP1	Proteomic	0.00208482	2.68093	0.0318139	1.49738	0.578786	24	882
PI4KA	Proteomic	0.00209451	2.67892	0.0318994	1.49622	0.554321	24	882
RCOR1	Proteomic	0.00210457	2.67684	0.0319037	1.49616	-0.63315	24	882
CTNNB1	Proteomic	0.00211094	2.67552	0.0319037	1.49616	1.01749	24	882
TMEM38B	Proteomic	0.00211099	2.67551	0.0319037	1.49616	0.878861	24	882
PRKCA	Proteomic	0.0021131	2.67508	0.0319037	1.49616	1.25328	24	882
PPID	Proteomic	0.00211882	2.6739	0.0319037	1.49616	-0.80023	24	882
STX4	Proteomic	0.00211929	2.67381	0.0319037	1.49616	0.642727	24	882
ADSS2	Proteomic	0.00212585	2.67247	0.0319409	1.49565	-0.735709	24	882
CDKAL1	Proteomic	0.00215307	2.66694	0.0322878	1.49096	-0.704972	24	882
OGFOD3	Proteomic	0.00215984	2.66558	0.0323272	1.49043	1.0959	24	882
LAMTOR4	Proteomic	0.00216975	2.66359	0.032399	1.48947	0.8331	24	882
SMYD3	Proteomic	0.00217293	2.66295	0.032399	1.48947	-1.35667	24	882
UTP14A	Proteomic	0.00218102	2.66134	0.0324577	1.48868	-0.402239	24	882
MRPS35	Proteomic	0.00221063	2.65548	0.0328358	1.48365	-0.341475	24	882
NDUFA5	Proteomic	0.00222377	2.65291	0.0329683	1.4819	-0.363981	24	882
SAPCD2	Proteomic	0.00225559	2.64674	0.0333422	1.47701	-1.24008	24	882
EIF1AD	Proteomic	0.0022604	2.64582	0.0333422	1.47701	-1.2738	24	882
LRPAP1	Proteomic	0.00226179	2.64555	0.0333422	1.47701	0.668717	24	882
CCDC25	Proteomic	0.00227047	2.64388	0.0334071	1.47616	-0.947949	24	882
DHX37	Proteomic	0.00232011	2.63449	0.0340734	1.46759	-0.470733	24	882
PDLIM4	Proteomic	0.00232804	2.63301	0.0341257	1.46692	1.87509	24	882
CHRNE	Proteomic	0.0023355	2.63162	0.0341708	1.46634	-0.62723	24	882
XRCC6	Proteomic	0.00234133	2.63054	0.0341922	1.46607	-0.310185	24	882
TSPAN13	Proteomic	0.00235249	2.62847	0.034291	1.46482	-0.935867	24	882
UMPS	Proteomic	0.00237563	2.62422	0.0345158	1.46198	-0.508291	24	882
CYB5R1	Proteomic	0.00237675	2.62402	0.0345158	1.46198	0.691614	24	882
RAB31	Proteomic	0.00239095	2.62143	0.0346577	1.4602	1.44716	24	882
MRPL38	Proteomic	0.0024247	2.61534	0.0350438	1.45539	-0.333983	24	882
YWHAE	Proteomic	0.00242967	2.61445	0.0350438	1.45539	-0.545763	24	882
MRPL4	Proteomic	0.00243521	2.61346	0.0350438	1.45539	-0.314865	24	882
LRRC20	Proteomic	0.00243862	2.61286	0.0350438	1.45539	-1.21501	24	882
IL1RAP	Proteomic	0.00244001	2.61261	0.0350438	1.45539	-1.39783	24	882
AHCY	Proteomic	0.00245998	2.60907	0.0352143	1.45328	-0.6799	24	882
COL5A2	Proteomic	0.0024609	2.60891	0.0352143	1.45328	1.35104	24	882
SLIRP	Proteomic	0.00249892	2.60225	0.0356627	1.44779	-0.375221	24	882
STX6	Proteomic	0.00250137	2.60182	0.0356627	1.44779	-0.669179	24	882
NCBP2	Proteomic	0.00250653	2.60093	0.0356712	1.44768	-0.344361	24	882
FAM126A	Proteomic	0.00251588	2.59931	0.0357392	1.44686	1.21984	24	882
TMEM106C	Proteomic	0.0025327	2.59642	0.0358333	1.44571	1.63917	24	882
SEC24D	Proteomic	0.00253664	2.59574	0.0358333	1.44571	0.894087	24	882
COL2A1	Proteomic	0.0025405	2.59508	0.0358333	1.44571	0.854124	24	882
DAP3	Proteomic	0.00254509	2.5943	0.0358333	1.44571	-0.338905	24	882
MRPL9	Proteomic	0.00254544	2.59424	0.0358333	1.44571	-0.313603	24	882
DHTKD1	Proteomic	0.00255462	2.59267	0.035898	1.44493	-0.722692	24	882
NLN	Proteomic	0.00256172	2.59147	0.035933	1.44451	-0.42723	24	882
UBAP2	Proteomic	0.0025901	2.58668	0.0362218	1.44103	-0.845289	24	882
SYTL2	Proteomic	0.00259158	2.58644	0.0362218	1.44103	1.90311	24	882
HEATR1	Proteomic	0.00260239	2.58463	0.036308	1.44	-0.372049	24	882
CD47	Proteomic	0.00262924	2.58017	0.0366172	1.43632	0.846084	24	882
UBE2M	Proteomic	0.00263798	2.57873	0.0366736	1.43565	-0.626934	24	882
ANP32E	Proteomic	0.00266999	2.57349	0.036987	1.43195	-0.756188	24	882
GMEB2	Proteomic	0.00267	2.57349	0.036987	1.43195	-0.779109	24	882
STRBP	Proteomic	0.00268518	2.57103	0.0370144	1.43163	-0.474229	24	882
AP2A2	Proteomic	0.00268534	2.571	0.0370144	1.43163	-0.3752	24	882
ALKBH2	Proteomic	0.00268618	2.57086	0.0370144	1.43163	-0.996034	24	882
GLIPR2	Proteomic	0.00272216	2.56509	0.0374441	1.42662	1.8102	24	882
LMAN2	Proteomic	0.00272936	2.56394	0.0374771	1.42623	0.436718	24	882
TMEM123	Proteomic	0.00273762	2.56263	0.0375246	1.42568	0.873415	24	882
SERBP1	Proteomic	0.00276372	2.55851	0.0377556	1.42302	-0.540414	24	882
FAM174A	Proteomic	0.00276413	2.55844	0.0377556	1.42302	0.916307	24	882
CYP1B1	Proteomic	0.00277997	2.55596	0.0378722	1.42168	1.01377	24	882
TMED9	Proteomic	0.00278237	2.55559	0.0378722	1.42168	0.420288	24	882
NAGK	Proteomic	0.00279655	2.55338	0.0379661	1.4206	0.789832	24	882
LARS2	Proteomic	0.00280314	2.55235	0.0379661	1.4206	-0.453833	24	882
GMPS	Proteomic	0.00280384	2.55225	0.0379661	1.4206	-0.529565	24	882
CAVIN3	Proteomic	0.00282223	2.54941	0.0380661	1.41946	1.45668	24	882
CPSF7	Proteomic	0.00283033	2.54816	0.0380661	1.41946	0.319709	24	882
NTPCR	Proteomic	0.00283598	2.5473	0.0380661	1.41946	-0.65731	24	882
HSP90AB1	Proteomic	0.00283713	2.54712	0.0380661	1.41946	-0.606421	24	882
RAB5A	Proteomic	0.0028374	2.54708	0.0380661	1.41946	0.446086	24	882
CHML	Proteomic	0.00284464	2.54597	0.0380661	1.41946	-1.45705	24	882
ZNF787	Proteomic	0.00284534	2.54587	0.0380661	1.41946	-0.669716	24	882
NCSTN	Proteomic	0.00285899	2.54379	0.0381834	1.41813	0.432406	24	882
ATG4B	Proteomic	0.00287218	2.54179	0.0382941	1.41687	-1.001	24	882
PABPC1	Proteomic	0.00289283	2.53868	0.0384907	1.41464	-0.42169	24	882
ERI1	Proteomic	0.00289678	2.53808	0.0384907	1.41464	-1.00862	24	882
CTSD	Proteomic	0.00294311	2.53119	0.03904	1.40849	0.779074	24	882
WWOX	Proteomic	0.00296173	2.52845	0.0392204	1.40649	-1.16386	24	882
NFIB	Proteomic	0.00298568	2.52496	0.0394707	1.40373	-1.35576	24	882
FASN	Proteomic	0.00299361	2.52381	0.0395085	1.40331	-0.762047	24	882
CYP51A1	Proteomic	0.0030049	2.52217	0.0395907	1.40241	-0.617831	24	882
NDUFS2	Proteomic	0.00302206	2.5197	0.0397498	1.40067	-0.335149	24	882
GIGYF2	Proteomic	0.00303588	2.51772	0.0398644	1.39941	-0.783637	24	882
EPDR1	Proteomic	0.00304537	2.51636	0.0399219	1.39879	1.80721	24	882
YRDC	Proteomic	0.00306245	2.51393	0.0400786	1.39709	-1.09598	24	882
MRPL18	Proteomic	0.00306971	2.5129	0.0401065	1.39679	-0.3115	24	882
TREX1	Proteomic	0.00307539	2.5121	0.0401135	1.39671	1.178	24	882
HAS1	Proteomic	0.00309582	2.50922	0.040265	1.39507	-0.586902	24	882
PDE12	Proteomic	0.00309869	2.50882	0.040265	1.39507	-0.443133	24	882
GMIP	Proteomic	0.00310246	2.50829	0.040265	1.39507	-1.26902	24	882
UBXN7	Proteomic	0.00311454	2.50661	0.0403548	1.3941	-0.890016	24	882
RIOK1	Proteomic	0.00312164	2.50562	0.0403798	1.39384	-1.27665	24	882
CELF1	Proteomic	0.00316538	2.49957	0.0408779	1.38851	-0.351116	24	882
EEF1E1	Proteomic	0.00319385	2.49569	0.0411605	1.38552	-0.46637	24	882
PDCD2	Proteomic	0.00320305	2.49444	0.0411605	1.38552	-1.46578	24	882
PUS1	Proteomic	0.00320328	2.4944	0.0411605	1.38552	-0.470535	24	882
PLEKHO2	Proteomic	0.00321131	2.49332	0.0411605	1.38552	0.944956	24	882
PLPP6	Proteomic	0.00321361	2.49301	0.0411605	1.38552	-1.20171	24	882
COLGALT1	Proteomic	0.00323779	2.48975	0.0414023	1.38298	0.616401	24	882
ITGA7	Proteomic	0.00325008	2.48811	0.0414916	1.38204	1.05094	24	882
MRPS18B	Proteomic	0.00327229	2.48515	0.0416651	1.38023	-0.411572	24	882
PREPL	Proteomic	0.00327671	2.48456	0.0416651	1.38023	-1.20125	24	882
PCNA	Proteomic	0.00327967	2.48417	0.0416651	1.38023	-0.651943	24	882
XRN2	Proteomic	0.00329156	2.4826	0.0417483	1.37936	-0.293669	24	882
MRPL13	Proteomic	0.00331616	2.47936	0.0419304	1.37747	-0.315816	24	882
RCN1	Proteomic	0.0033167	2.47929	0.0419304	1.37747	0.854717	24	882
JAKMIP2	Proteomic	0.00332202	2.4786	0.0419304	1.37747	-1.13536	24	882
CCT5	Proteomic	0.00334938	2.47504	0.0422076	1.37461	-0.493843	24	882
LRPPRC	Proteomic	0.00337822	2.47131	0.0425024	1.37159	-0.353286	24	882
FADD	Proteomic	0.00341414	2.46672	0.0428854	1.36769	-1.1097	24	882
MXRA8	Proteomic	0.00347589	2.45893	0.0435909	1.3606	1.02414	24	882
ACP2	Proteomic	0.00348891	2.45731	0.0436356	1.36016	0.78125	24	882
CCT6A	Proteomic	0.00349062	2.4571	0.0436356	1.36016	-0.480322	24	882
BCAS3	Proteomic	0.00350321	2.45553	0.0436854	1.35966	1.12261	24	882
MXRA7	Proteomic	0.00350579	2.45521	0.0436854	1.35966	0.86504	24	882
RAB5B	Proteomic	0.00353846	2.45119	0.0439655	1.35689	0.448475	24	882
M6PR	Proteomic	0.00353952	2.45106	0.0439655	1.35689	0.448492	24	882
EP400	Proteomic	0.00355637	2.44899	0.0441046	1.35552	-0.694848	24	882
FARSA	Proteomic	0.00356873	2.44749	0.0441259	1.35531	-0.524561	24	882
CDC123	Proteomic	0.00357278	2.44699	0.0441259	1.35531	-1.13781	24	882
TGFBR1	Proteomic	0.00357503	2.44672	0.0441259	1.35531	1.6279	24	882
KDM3B	Proteomic	0.00365423	2.4372	0.0449918	1.34687	-0.649337	24	882
SLC7A2	Proteomic	0.00367038	2.43529	0.0449918	1.34687	0.845569	24	882
FARSB	Proteomic	0.00367419	2.43484	0.0449918	1.34687	-0.556135	24	882
SLC25A13	Proteomic	0.00367462	2.43479	0.0449918	1.34687	0.639334	24	882
PRORP	Proteomic	0.0036815	2.43397	0.0449918	1.34687	-0.572297	24	882
MTG1	Proteomic	0.00368481	2.43358	0.0449918	1.34687	-0.77246	24	882
HNRNPK	Proteomic	0.00368549	2.4335	0.0449918	1.34687	-0.218792	24	882
MRPL24	Proteomic	0.00369341	2.43257	0.0450182	1.34661	-0.322878	24	882
LAMC2	Proteomic	0.00370628	2.43106	0.0450545	1.34626	1.24072	24	882
DPH6	Proteomic	0.00370793	2.43087	0.0450545	1.34626	-0.998022	24	882
TRPS1	Proteomic	0.00377918	2.4226	0.0458085	1.33905	1.00069	24	882
ASL	Proteomic	0.0037817	2.42231	0.0458085	1.33905	1.16494	24	882
RPS29	Proteomic	0.00379996	2.42022	0.0459583	1.33764	-0.480932	24	882
PIKFYVE	Proteomic	0.00384019	2.41565	0.0463731	1.33373	1.2707	24	882
RPL17	Proteomic	0.00385561	2.41391	0.0464673	1.33285	-0.317829	24	882
SLC35A2	Proteomic	0.00385989	2.41343	0.0464673	1.33285	1.09218	24	882
TIMM23	Proteomic	0.00386902	2.4124	0.0464734	1.3328	-0.384795	24	882
TTLL12	Proteomic	0.00387229	2.41203	0.0464734	1.3328	-0.751149	24	882
RPN1	Proteomic	0.00388911	2.41015	0.0465505	1.33208	0.319878	24	882
SYVN1	Proteomic	0.00389063	2.40998	0.0465505	1.33208	0.573288	24	882
KDSR	Proteomic	0.00390577	2.40829	0.0466603	1.33105	-0.694179	24	882
ACSS3	Proteomic	0.00394312	2.40416	0.0470345	1.32758	1.04585	24	882
PLPP3	Proteomic	0.00401013	2.39684	0.0476965	1.32151	1.09746	24	882
CALD1	Proteomic	0.00401572	2.39624	0.0476965	1.32151	1.45072	24	882
MGST2	Proteomic	0.00401694	2.39611	0.0476965	1.32151	1.40313	24	882
DHX36	Proteomic	0.00404215	2.39339	0.0479231	1.31946	-0.450449	24	882
COA6	Proteomic	0.00406749	2.39067	0.0481031	1.31783	-0.74832	24	882
SLC5A6	Proteomic	0.00406965	2.39044	0.0481031	1.31783	-1.34401	24	882
LSG1	Proteomic	0.0040974	2.38749	0.0483579	1.31553	-0.471971	24	882
MYH14	Proteomic	0.00411798	2.38532	0.0485276	1.31401	0.720663	24	882
CCT7	Proteomic	0.00412765	2.3843	0.0485606	1.31372	-0.49237	24	882
SMPD3	Proteomic	0.00413321	2.38371	0.0485606	1.31372	0.512895	24	882
HAUS7	Proteomic	0.00417837	2.37899	0.0490174	1.30965	-1.0522	24	882
RPLP0	Proteomic	0.00418921	2.37787	0.049071	1.30918	-0.401358	24	882
NOP14	Proteomic	0.00420067	2.37668	0.0491315	1.30864	-0.35648	24	882
PLS3	Proteomic	0.00424863	2.37175	0.0494333	1.30598	1.3435	24	882
EFNB1	Proteomic	0.00425118	2.37149	0.0494333	1.30598	-1.30761	24	882
WDR75	Proteomic	0.00425283	2.37132	0.0494333	1.30598	-0.387021	24	882
GLG1	Proteomic	0.00425289	2.37132	0.0494333	1.30598	-0.532334	24	882
RAB19	Proteomic	0.00426483	2.3701	0.0494333	1.30598	-1.68268	24	882
CLEC11A	Proteomic	0.00426977	2.3696	0.0494333	1.30598	-0.953631	24	882
ZNF737	Proteomic	0.00427077	2.36949	0.0494333	1.30598	-1.1584	24	882
DESI1	Proteomic	0.00428388	2.36816	0.0495102	1.30531	-1.50903	24	882
AKT1S1	Proteomic	0.00429078	2.36746	0.0495102	1.30531	-1.3997	24	882
EMC1	Proteomic	0.00429641	2.36689	0.0495102	1.30531	0.313487	24	882
B3GALT6	Proteomic	0.00434362	2.36215	0.0498673	1.30218	-1.56493	24	882
GSTM2	Proteomic	0.00434411	2.3621	0.0498673	1.30218	-1.25551	24	882
KIF22	Proteomic	0.00434656	2.36185	0.0498673	1.30218	-0.522956	24	882
SNRNP70	Proteomic	0.00436791	2.35973	0.0500161	1.30089	-0.221102	24	882
RPLP2	Proteomic	0.00437232	2.35929	0.0500161	1.30089	-0.379021	24	882
ABLIM3	Proteomic	0.00439762	2.35678	0.0502319	1.29902	1.06782	24	882
IVNS1ABP	Proteomic	0.00440435	2.35612	0.0502353	1.29899	-1.66686	24	882
PON2	Proteomic	0.00441174	2.35539	0.0502463	1.2989	1.1917	24	882
GRPEL2	Proteomic	0.00442238	2.35434	0.050249	1.29887	-0.856025	24	882
GLE1	Proteomic	0.00443037	2.35356	0.050249	1.29887	-0.41846	24	882
KLHL14	Proteomic	0.00443128	2.35347	0.050249	1.29887	-1.07725	24	882
CASP14	Proteomic	0.00443964	2.35265	0.0502709	1.29868	1.05901	24	882
SELENOM	Proteomic	0.00447798	2.34892	0.0506316	1.29558	1.28528	24	882
PRKCSH	Proteomic	0.00448991	2.34776	0.0506931	1.29505	0.378842	24	882
TRIP12	Proteomic	0.00452658	2.34423	0.0510334	1.29215	-0.392682	24	882
MRPL30	Proteomic	0.00453748	2.34319	0.0510446	1.29205	-0.330577	24	882
RBM39	Proteomic	0.00454064	2.34288	0.0510446	1.29205	-0.247559	24	882
CDK1	Proteomic	0.00460891	2.3364	0.0516686	1.28677	-0.62627	24	882
QTRT2	Proteomic	0.00461602	2.33573	0.0516686	1.28677	-0.802641	24	882
CDK9	Proteomic	0.00462255	2.33512	0.0516686	1.28677	-0.403707	24	882
MCM7	Proteomic	0.00462726	2.33468	0.0516686	1.28677	-0.55667	24	882
PTBP1	Proteomic	0.00462976	2.33444	0.0516686	1.28677	-0.196101	24	882
HNRNPA1	Proteomic	0.0046465	2.33287	0.0516686	1.28677	-0.323602	24	882
GTPBP4	Proteomic	0.0046536	2.33221	0.0516686	1.28677	-0.331222	24	882
MTPAP	Proteomic	0.00465531	2.33205	0.0516686	1.28677	-0.522057	24	882
SNX27	Proteomic	0.00466057	2.33156	0.0516686	1.28677	-0.547793	24	882
LPCAT1	Proteomic	0.00466227	2.3314	0.0516686	1.28677	-0.664319	24	882
TOMM22	Proteomic	0.00468454	2.32933	0.0517035	1.28648	-0.277061	24	882
DDX51	Proteomic	0.00468491	2.3293	0.0517035	1.28648	-0.436544	24	882
METTL5	Proteomic	0.00469158	2.32868	0.0517035	1.28648	-1.50946	24	882
DPP4	Proteomic	0.00470063	2.32784	0.0517035	1.28648	1.78177	24	882
COL4A3	Proteomic	0.00470556	2.32739	0.0517035	1.28648	0.739398	24	882
MRPS5	Proteomic	0.00470658	2.32729	0.0517035	1.28648	-0.306574	24	882
ZGPAT	Proteomic	0.00471175	2.32682	0.0517035	1.28648	-1.49401	24	882
UCK2	Proteomic	0.00475345	2.32299	0.0520795	1.28333	-1.31233	24	882
TIMELESS	Proteomic	0.00476192	2.32222	0.0520795	1.28333	-1.5025	24	882
DLG1	Proteomic	0.00476601	2.32185	0.0520795	1.28333	0.439129	24	882
CBX5	Proteomic	0.00477276	2.32123	0.0520804	1.28333	-0.572439	24	882
ATP5MF	Proteomic	0.00481346	2.31754	0.0524192	1.28051	-0.385925	24	882
VARS1	Proteomic	0.00482013	2.31694	0.0524192	1.28051	-0.533518	24	882
CLEC2B	Proteomic	0.00482393	2.3166	0.0524192	1.28051	0.835809	24	882
CPQ	Proteomic	0.00484059	2.3151	0.0525271	1.27962	1.99059	24	882
ARHGEF11	Proteomic	0.00485457	2.31385	0.0525897	1.2791	1.02217	24	882
HNRNPUL2	Proteomic	0.00486384	2.31302	0.0525897	1.2791	0.387038	24	882
NYX	Proteomic	0.00487595	2.31194	0.0525897	1.2791	-0.556497	24	882
ZDHHC5	Proteomic	0.00487796	2.31176	0.0525897	1.2791	1.1319	24	882
TM9SF1	Proteomic	0.00488002	2.31158	0.0525897	1.2791	0.72329	24	882
THOC6	Proteomic	0.00490136	2.30968	0.0526691	1.27844	-0.27812	24	882
PIN1	Proteomic	0.00490916	2.30899	0.0526691	1.27844	-1.057	24	882
FKBP7	Proteomic	0.0049198	2.30805	0.0526691	1.27844	0.952772	24	882
NFASC	Proteomic	0.00492361	2.30772	0.0526691	1.27844	0.571057	24	882
PRDX5	Proteomic	0.0049246	2.30763	0.0526691	1.27844	0.466105	24	882
RBM23	Proteomic	0.00492805	2.30732	0.0526691	1.27844	0.971075	24	882
LAMP2	Proteomic	0.00493457	2.30675	0.0526691	1.27844	0.605237	24	882
NUP50	Proteomic	0.00500826	2.30031	0.0533686	1.27271	-0.385166	24	882
UBE2D3	Proteomic	0.00501376	2.29984	0.0533686	1.27271	-0.805653	24	882
TOLLIP	Proteomic	0.00504385	2.29724	0.0535574	1.27118	0.496674	24	882
ZNF622	Proteomic	0.00505207	2.29653	0.0535574	1.27118	-0.691021	24	882
LACTB	Proteomic	0.00505554	2.29623	0.0535574	1.27118	0.926748	24	882
CDKN2A	Proteomic	0.00505893	2.29594	0.0535574	1.27118	1.88531	24	882
DERL1	Proteomic	0.00508217	2.29395	0.0537307	1.26978	0.745562	24	882
PDCD6	Proteomic	0.00509092	2.2932	0.0537505	1.26962	-0.533016	24	882
UGP2	Proteomic	0.00513109	2.28979	0.0541015	1.26679	0.706069	24	882
PBXIP1	Proteomic	0.00518654	2.28512	0.0545501	1.2632	0.821449	24	882
CDH2	Proteomic	0.0051876	2.28503	0.0545501	1.2632	1.19195	24	882
ATP5MJ	Proteomic	0.00522462	2.28195	0.0548187	1.26107	-0.360251	24	882
FLI1	Proteomic	0.00522718	2.28173	0.0548187	1.26107	-0.623132	24	882
TMEM258	Proteomic	0.00523589	2.28101	0.0548365	1.26093	0.981584	24	882
DHRS7B	Proteomic	0.00525627	2.27932	0.0549068	1.26037	0.760364	24	882
GEMIN6	Proteomic	0.00525666	2.27929	0.0549068	1.26037	-1.03387	24	882
PRMT1	Proteomic	0.00529207	2.27637	0.0552029	1.25804	-0.503265	24	882
STX12	Proteomic	0.0053306	2.27322	0.0555023	1.25569	0.396157	24	882
THOC3	Proteomic	0.00534015	2.27245	0.0555023	1.25569	-0.295897	24	882
GRSF1	Proteomic	0.00534209	2.27229	0.0555023	1.25569	-0.394524	24	882
NOA1	Proteomic	0.00535895	2.27092	0.0556036	1.2549	-0.619967	24	882
FUBP1	Proteomic	0.00536824	2.27017	0.0556261	1.25472	-0.418102	24	882
PLA2G15	Proteomic	0.00537711	2.26945	0.0556442	1.25458	1.15534	24	882
P3H2	Proteomic	0.00538677	2.26867	0.0556704	1.25438	1.40889	24	882
NUP35	Proteomic	0.00540239	2.26741	0.0557377	1.25385	-0.304564	24	882
SLC2A1	Proteomic	0.00541066	2.26675	0.0557377	1.25385	0.927738	24	882
NAA50	Proteomic	0.00541468	2.26643	0.0557377	1.25385	-0.659174	24	882
CYB5B	Proteomic	0.00542564	2.26555	0.055777	1.25355	-0.577634	24	882
IGF2BP1	Proteomic	0.00545567	2.26315	0.0560044	1.25178	-1.61131	24	882
GPX8	Proteomic	0.0054621	2.26264	0.0560044	1.25178	0.983861	24	882
ATAT1	Proteomic	0.00548956	2.26046	0.0562122	1.25017	-1.08167	24	882
CAB39	Proteomic	0.00550086	2.25957	0.0562542	1.24985	-0.566826	24	882
RTF2	Proteomic	0.00553914	2.25656	0.0565716	1.2474	-0.867539	24	882
DECR2	Proteomic	0.00561835	2.25039	0.0573057	1.2418	-0.96271	24	882
RPS15	Proteomic	0.00566465	2.24683	0.0577026	1.2388	-0.423987	24	882
GART	Proteomic	0.00570764	2.24354	0.0579473	1.23697	-0.540968	24	882
CHRAC1	Proteomic	0.00570794	2.24352	0.0579473	1.23697	-0.851352	24	882
RBMX	Proteomic	0.00571092	2.24329	0.0579473	1.23697	-0.241469	24	882
EPPK1	Proteomic	0.005784	2.23777	0.0585698	1.23233	-1.26097	24	882
POLE2	Proteomic	0.00578727	2.23753	0.0585698	1.23233	-0.833281	24	882
GPD1L	Proteomic	0.00580569	2.23615	0.0586803	1.23151	-1.20446	24	882
GORASP1	Proteomic	0.00586401	2.23181	0.059122	1.22825	1.70159	24	882
WTAP	Proteomic	0.00586661	2.23161	0.059122	1.22825	-0.308109	24	882
CDC37L1	Proteomic	0.00587452	2.23103	0.059122	1.22825	-0.416076	24	882
ALPL	Proteomic	0.00588161	2.2305	0.059122	1.22825	1.56445	24	882
CNOT1	Proteomic	0.00589037	2.22986	0.059122	1.22825	-0.347628	24	882
SNX7	Proteomic	0.00589855	2.22925	0.059122	1.22825	1.22086	24	882
SELENOK	Proteomic	0.00590236	2.22897	0.059122	1.22825	0.886828	24	882
NRP2	Proteomic	0.00592195	2.22754	0.0591872	1.22777	0.968621	24	882
JPH2	Proteomic	0.00592663	2.22719	0.0591872	1.22777	0.478594	24	882
MAP3K3	Proteomic	0.00593713	2.22642	0.0591872	1.22777	0.811162	24	882
ZNRD2	Proteomic	0.00593917	2.22627	0.0591872	1.22777	-0.913964	24	882
CCT8	Proteomic	0.00596531	2.22437	0.0592505	1.22731	-0.483318	24	882
DHRS7	Proteomic	0.00596588	2.22433	0.0592505	1.22731	0.650727	24	882
CGGBP1	Proteomic	0.00596827	2.22415	0.0592505	1.22731	-1.08138	24	882
PTGES2	Proteomic	0.00598179	2.22317	0.0593092	1.22688	-0.38442	24	882
IKBKG	Proteomic	0.00604632	2.21851	0.0598044	1.22327	-1.10018	24	882
DNAJC9	Proteomic	0.00604703	2.21846	0.0598044	1.22327	-0.496991	24	882
ERVMER34-1	Proteomic	0.00607963	2.21612	0.060049	1.22149	-0.725439	24	882
C20orf27	Proteomic	0.00608714	2.21559	0.060049	1.22149	-1.01566	24	882
FRMD6	Proteomic	0.00610798	2.2141	0.0601787	1.22056	1.04811	24	882
HSP90AA1	Proteomic	0.00615084	2.21107	0.0605246	1.21807	-0.563907	24	882
CACYBP	Proteomic	0.00616555	2.21003	0.0605248	1.21807	-0.595441	24	882
POFUT1	Proteomic	0.00616636	2.20997	0.0605248	1.21807	0.445872	24	882
PEX1	Proteomic	0.00617896	2.20908	0.0605724	1.21773	-0.905171	24	882
HTRA2	Proteomic	0.00620522	2.20724	0.0607499	1.21645	0.432051	24	882
HTATIP2	Proteomic	0.00622547	2.20583	0.0607499	1.21645	0.928869	24	882
SNF8	Proteomic	0.00622912	2.20557	0.0607499	1.21645	-0.912226	24	882
PSMC3IP	Proteomic	0.00623355	2.20526	0.0607499	1.21645	-1.10052	24	882
EHD4	Proteomic	0.00623594	2.2051	0.0607499	1.21645	0.752868	24	882
LUC7L3	Proteomic	0.00625744	2.2036	0.0608834	1.2155	-0.312782	24	882
CD109	Proteomic	0.00627428	2.20244	0.0609246	1.21521	1.52571	24	882
CHMP7	Proteomic	0.00628607	2.20162	0.0609246	1.21521	-0.873612	24	882
ARMCX1	Proteomic	0.00628758	2.20152	0.0609246	1.21521	1.01366	24	882
TGFBI	Proteomic	0.00629286	2.20115	0.0609246	1.21521	1.50758	24	882
EXOSC6	Proteomic	0.00631663	2.19951	0.061079	1.21411	-0.297139	24	882
SOX2	Proteomic	0.00636362	2.1963	0.0614326	1.2116	-0.874287	24	882
MCMBP	Proteomic	0.00637587	2.19546	0.0614326	1.2116	-0.844653	24	882
FHIP2A	Proteomic	0.00637678	2.1954	0.0614326	1.2116	1.13137	24	882
SRSF7	Proteomic	0.00639802	2.19395	0.0615613	1.21069	-0.2018	24	882
CLPX	Proteomic	0.00640802	2.19328	0.0615759	1.21059	-0.286677	24	882
VLDLR	Proteomic	0.00642698	2.19199	0.0615759	1.21059	1.23308	24	882
SPTBN2	Proteomic	0.00643253	2.19162	0.0615759	1.21059	-0.956473	24	882
KHK	Proteomic	0.00643651	2.19135	0.0615759	1.21059	-0.543452	24	882
S100A4	Proteomic	0.00644425	2.19083	0.0615759	1.21059	2.64264	24	882
TFAM	Proteomic	0.00646179	2.18965	0.0615759	1.21059	-0.377524	24	882
ZCCHC3	Proteomic	0.00646259	2.18959	0.0615759	1.21059	-1.29787	24	882
EXOSC1	Proteomic	0.0064626	2.18959	0.0615759	1.21059	-0.37956	24	882
MEPCE	Proteomic	0.00649368	2.18751	0.061763	1.20927	-0.594934	24	882
CHMP2A	Proteomic	0.00649804	2.18722	0.061763	1.20927	-0.555059	24	882
ITGB1	Proteomic	0.00652629	2.18533	0.0619561	1.20792	0.731253	24	882
AP1S3	Proteomic	0.00656934	2.18248	0.0622891	1.20559	-1.40668	24	882
WDR12	Proteomic	0.00665082	2.17712	0.0629683	1.20088	-0.293965	24	882
EXOSC7	Proteomic	0.00667157	2.17577	0.0629683	1.20088	-0.358631	24	882
ARHGEF40	Proteomic	0.00667243	2.17572	0.0629683	1.20088	1.24328	24	882
NUDCD2	Proteomic	0.00668257	2.17506	0.0629683	1.20088	-0.804754	24	882
ST3GAL1	Proteomic	0.00668391	2.17497	0.0629683	1.20088	0.887528	24	882
UBL3	Proteomic	0.00668932	2.17462	0.0629683	1.20088	1.19214	24	882
PTGES3	Proteomic	0.00670518	2.17359	0.0630416	1.20037	-0.616162	24	882
SYNM	Proteomic	0.00672849	2.17208	0.0631742	1.19946	1.25646	24	882
DNPH1	Proteomic	0.00673545	2.17163	0.0631742	1.19946	-0.743696	24	882
TMEM199	Proteomic	0.00681749	2.16638	0.0638071	1.19513	1.43443	24	882
UTP11	Proteomic	0.00682093	2.16616	0.0638071	1.19513	-0.45612	24	882
CNPY2	Proteomic	0.00682744	2.16574	0.0638071	1.19513	0.414594	24	882
MAN2B2	Proteomic	0.00685809	2.1638	0.064017	1.1937	1.27425	24	882
MAZ	Proteomic	0.00687486	2.16274	0.064097	1.19316	-1.56804	24	882
MCM5	Proteomic	0.00689646	2.16137	0.0641583	1.19275	-0.531276	24	882
SPC25	Proteomic	0.00690382	2.16091	0.0641583	1.19275	-1.33528	24	882
TRMT112	Proteomic	0.00690607	2.16077	0.0641583	1.19275	-0.498003	24	882
RIDA	Proteomic	0.00696549	2.15705	0.0646335	1.18954	-0.675125	24	882
EEF2	Proteomic	0.00697775	2.15628	0.0646704	1.18929	-0.589114	24	882
GOLGA2	Proteomic	0.00703214	2.15291	0.0650972	1.18644	0.365669	24	882
NIPSNAP2	Proteomic	0.00705015	2.1518	0.0651868	1.18584	-0.445189	24	882
U2AF2	Proteomic	0.00706801	2.1507	0.0652747	1.18526	-0.210763	24	882
ANKFY1	Proteomic	0.00707941	2.15	0.0653028	1.18507	-0.548552	24	882
GNAI1	Proteomic	0.00712066	2.14748	0.0656058	1.18306	1.27372	24	882
RRM1	Proteomic	0.00715697	2.14527	0.0658627	1.18136	-0.72848	24	882
NUP93	Proteomic	0.00721138	2.14198	0.0662853	1.17858	-0.197753	24	882
TCP1	Proteomic	0.00722881	2.14093	0.0663674	1.17805	-0.478546	24	882
TOM1L2	Proteomic	0.00726973	2.13848	0.0666648	1.1761	0.958825	24	882
HLA-B	Proteomic	0.00731478	2.1358	0.0669993	1.17393	1.47083	24	882
MRPL41	Proteomic	0.0073347	2.13462	0.0671031	1.17326	-0.312968	24	882
MAN2A2	Proteomic	0.00736512	2.13282	0.0673026	1.17197	1.1287	24	882
ACOT11	Proteomic	0.00744623	2.12806	0.0679643	1.16772	0.753034	24	882
CUTC	Proteomic	0.00745661	2.12746	0.0679796	1.16762	-1.07702	24	882
ISYNA1	Proteomic	0.00750169	2.12484	0.0683108	1.16551	-1.33214	24	882
CANT1	Proteomic	0.0075343	2.12296	0.0685279	1.16413	0.694626	24	882
NPC2	Proteomic	0.00755994	2.12148	0.0686204	1.16355	0.86463	24	882
UTP20	Proteomic	0.00756204	2.12136	0.0686204	1.16355	-0.346028	24	882
GFM1	Proteomic	0.00770837	2.11304	0.0698671	1.15573	-0.374425	24	882
NACAD	Proteomic	0.00773819	2.11136	0.0700228	1.15476	-1.32358	24	882
NAP1L1	Proteomic	0.00774347	2.11106	0.0700228	1.15476	-0.605392	24	882
LSM7	Proteomic	0.00775675	2.11032	0.0700619	1.15452	-0.283086	24	882
TUBG1	Proteomic	0.00779194	2.10835	0.0702215	1.15353	-1.02134	24	882
TRIM16	Proteomic	0.00779241	2.10833	0.0702215	1.15353	1.794	24	882
OC90	Proteomic	0.0079101	2.10182	0.0712	1.14752	-1.09493	24	882
BCAT2	Proteomic	0.00791921	2.10132	0.0712	1.14752	-0.555507	24	882
SPATS2L	Proteomic	0.00796461	2.09884	0.0715258	1.14554	0.953331	24	882
UBE2C	Proteomic	0.00797438	2.0983	0.0715314	1.1455	-1.27065	24	882
TSPYL1	Proteomic	0.0079958	2.09714	0.0716413	1.14484	1.16764	24	882
TMEM43	Proteomic	0.00801554	2.09607	0.0716705	1.14466	0.546581	24	882
PLOD3	Proteomic	0.00801741	2.09597	0.0716705	1.14466	0.653168	24	882
TSEN34	Proteomic	0.00802978	2.0953	0.0716705	1.14466	-0.778934	24	882
ECE1	Proteomic	0.00803576	2.09497	0.0716705	1.14466	0.713073	24	882
FMC1	Proteomic	0.00811362	2.09079	0.0722825	1.14097	0.973825	24	882
RPN2	Proteomic	0.00814168	2.08929	0.0724498	1.13996	0.325887	24	882
ITGB3	Proteomic	0.00820824	2.08575	0.072959	1.13692	1.43422	24	882
NAA35	Proteomic	0.00822728	2.08474	0.0730385	1.13645	-1.04981	24	882
PPIL1	Proteomic	0.00823677	2.08424	0.0730385	1.13645	-0.263037	24	882
MFSD1	Proteomic	0.00824986	2.08355	0.0730385	1.13645	0.820911	24	882
ZNF706	Proteomic	0.00825458	2.08331	0.0730385	1.13645	-0.891636	24	882
THNSL1	Proteomic	0.00827768	2.08209	0.0731601	1.13573	-1.10881	24	882
USP10	Proteomic	0.0083124	2.08027	0.0733839	1.1344	-0.471279	24	882
MTX3	Proteomic	0.00832793	2.07946	0.073438	1.13408	-1.01459	24	882
RRP7A	Proteomic	0.00837006	2.07727	0.0737264	1.13238	-0.452005	24	882
MRPL45	Proteomic	0.0084202	2.07468	0.0740447	1.13051	-0.270611	24	882
PRDX3	Proteomic	0.00842516	2.07442	0.0740447	1.13051	-0.375369	24	882
GUSB	Proteomic	0.00846508	2.07237	0.074312	1.12894	0.689664	24	882
AGPS	Proteomic	0.00850917	2.07011	0.0746152	1.12717	0.491922	24	882
HAUS4	Proteomic	0.00854522	2.06828	0.0748473	1.12582	-0.922246	24	882
CSE1L	Proteomic	0.00856535	2.06726	0.0749396	1.12529	-0.455397	24	882
G3BP2	Proteomic	0.00858654	2.06618	0.075041	1.1247	-0.381577	24	882
LMAN2L	Proteomic	0.00861452	2.06477	0.0752014	1.12377	0.491948	24	882
LTV1	Proteomic	0.00862872	2.06405	0.0752413	1.12354	-0.973724	24	882
CKS2	Proteomic	0.00870085	2.06044	0.0756345	1.12128	-0.954228	24	882
KLF13	Proteomic	0.00870193	2.06038	0.0756345	1.12128	0.853181	24	882
GATC	Proteomic	0.00870465	2.06025	0.0756345	1.12128	-0.679246	24	882
U30	Proteomic	0.00872059	2.05945	0.0756345	1.12128	-1.25215	24	882
SCO2	Proteomic	0.00872221	2.05937	0.0756345	1.12128	-0.63478	24	882
PRKCI	Proteomic	0.00879497	2.05577	0.0761808	1.11815	-0.905591	24	882
DAXX	Proteomic	0.00883455	2.05382	0.0764076	1.11686	-0.978081	24	882
MIA3	Proteomic	0.0088407	2.05351	0.0764076	1.11686	0.368749	24	882
SDF2L1	Proteomic	0.00894992	2.04818	0.077266	1.11201	0.707836	24	882
TMPO	Proteomic	0.00898531	2.04647	0.0774859	1.11078	-0.341268	24	882
TIAL1	Proteomic	0.00901165	2.0452	0.0775528	1.1104	-0.282414	24	882
MT-ND1	Proteomic	0.00901753	2.04491	0.0775528	1.1104	-0.903916	24	882
TTC38	Proteomic	0.00902284	2.04466	0.0775528	1.1104	-1.18372	24	882
SKP2	Proteomic	0.00905255	2.04323	0.077684	1.10967	-1.66545	24	882
OPLAH	Proteomic	0.0090606	2.04284	0.077684	1.10967	-1.00388	24	882
ADO	Proteomic	0.00907067	2.04236	0.077684	1.10967	-1.05866	24	882
CCT2	Proteomic	0.00907788	2.04202	0.077684	1.10967	-0.444546	24	882
NT5DC2	Proteomic	0.00910076	2.04092	0.0777846	1.10911	-0.615089	24	882
RNF121	Proteomic	0.00910955	2.0405	0.0777846	1.10911	1.3148	24	882
ALDH3B1	Proteomic	0.00912416	2.03981	0.0778243	1.10888	1.43546	24	882
CSPG4	Proteomic	0.00918872	2.03674	0.0782598	1.10646	1.6127	24	882
B4GALT7	Proteomic	0.00919526	2.03644	0.0782598	1.10646	1.67569	24	882
FKBP4	Proteomic	0.00922251	2.03515	0.0784064	1.10565	-0.641629	24	882
SIRT6	Proteomic	0.0092689	2.03297	0.0787095	1.10397	-1.47713	24	882
FSTL1	Proteomic	0.00929456	2.03177	0.0787095	1.10397	1.08074	24	882
ITIH2	Proteomic	0.00929515	2.03174	0.0787095	1.10397	1.21074	24	882
AURKA	Proteomic	0.00930455	2.0313	0.0787095	1.10397	-0.997412	24	882
PKMYT1	Proteomic	0.00930853	2.03112	0.0787095	1.10397	-1.55537	24	882
ARID3C	Proteomic	0.00932096	2.03054	0.0787294	1.10386	-1.54539	24	882
THAP6	Proteomic	0.00936371	2.02855	0.0790051	1.10234	-0.710635	24	882
NUP155	Proteomic	0.0093857	2.02753	0.079096	1.10185	-0.247892	24	882
PDCL3	Proteomic	0.00940873	2.02647	0.079096	1.10185	-0.982349	24	882
CDKN2AIP	Proteomic	0.00941252	2.02629	0.079096	1.10185	-0.6947	24	882
PAIP1	Proteomic	0.00941498	2.02618	0.079096	1.10185	-0.607433	24	882
RALY	Proteomic	0.00945046	2.02455	0.0792896	1.10078	0.332539	24	882
COX7A2L	Proteomic	0.00946432	2.02391	0.0792896	1.10078	-0.492959	24	882
HMGB1	Proteomic	0.00946847	2.02372	0.0792896	1.10078	-0.579502	24	882
CEP97	Proteomic	0.00952019	2.02135	0.079581	1.09919	-1.12614	24	882
FAM3C	Proteomic	0.00952364	2.0212	0.079581	1.09919	0.581745	24	882
COA7	Proteomic	0.00953687	2.02059	0.0796063	1.09905	-0.595564	24	882
TPST1	Proteomic	0.00957661	2.01879	0.0798528	1.09771	1.58873	24	882
MTERF4	Proteomic	0.00959444	2.01798	0.0799161	1.09737	-0.949411	24	882
CCT4	Proteomic	0.00963572	2.01612	0.0801745	1.09596	-0.437655	24	882
NSA2	Proteomic	0.00969118	2.01362	0.0805502	1.09393	-0.417509	24	882
PRCP	Proteomic	0.00973575	2.01163	0.0807585	1.09281	0.699583	24	882
SNRPD1	Proteomic	0.00973691	2.01158	0.0807585	1.09281	-0.212217	24	882
HNRNPC	Proteomic	0.00981002	2.00833	0.0812786	1.09002	-0.234103	24	882
DNAJB11	Proteomic	0.00982156	2.00782	0.0812879	1.08997	0.348757	24	882
PCBP3	Proteomic	0.00984134	2.00695	0.0813655	1.08956	-0.633944	24	882
DEK	Proteomic	0.00988179	2.00516	0.0816135	1.08824	-0.428603	24	882
ANKHD1	Proteomic	0.00990834	2.004	0.0817464	1.08753	-0.649782	24	882
LSM6	Proteomic	0.00993608	2.00279	0.0818888	1.08678	-0.255689	24	882
PPIAL4A	Proteomic	0.010006	1.99974	0.0823782	1.08419	-0.719027	24	882
RAB33B	Proteomic	0.0100938	1.99595	0.0830136	1.08085	0.362935	24	882
EFEMP1	Proteomic	0.0101343	1.9942	0.0831329	1.08023	0.829759	24	882
POLR3C	Proteomic	0.0101453	1.99373	0.0831329	1.08023	-0.934772	24	882
NCAPG	Proteomic	0.0101469	1.99367	0.0831329	1.08023	-0.610176	24	882
NTHL1	Proteomic	0.0101509	1.9935	0.0831329	1.08023	-0.965583	24	882
SNRPB	Proteomic	0.0102011	1.99135	0.0834565	1.07854	-1.3994	24	882
YIPF3	Proteomic	0.010221	1.99051	0.0835324	1.07815	0.411705	24	882
CMSS1	Proteomic	0.0102534	1.98913	0.0837097	1.07722	-0.554284	24	882
H4C1	Proteomic	0.010329	1.98594	0.0841509	1.07494	-0.381728	24	882
RGS19	Proteomic	0.0103296	1.98592	0.0841509	1.07494	-0.925713	24	882
MRPL51	Proteomic	0.0103398	1.98549	0.0841509	1.07494	-1.28664	24	882
ATP8B1	Proteomic	0.0103562	1.9848	0.0841965	1.07471	-1.53876	24	882
ITGAV	Proteomic	0.0104066	1.98269	0.0844875	1.07321	0.890903	24	882
MIGA1	Proteomic	0.0104136	1.9824	0.0844875	1.07321	0.670602	24	882
MGMT	Proteomic	0.0104417	1.98123	0.0846274	1.07249	-1.10928	24	882
COL12A1	Proteomic	0.0104925	1.97912	0.084951	1.07083	1.48164	24	882
WAC	Proteomic	0.0105868	1.97524	0.0855533	1.06776	-1.38979	24	882
BCOR	Proteomic	0.010595	1.9749	0.0855533	1.06776	0.291616	24	882
TMUB1	Proteomic	0.0106063	1.97444	0.0855533	1.06776	0.467124	24	882
DSG1	Proteomic	0.0106107	1.97425	0.0855533	1.06776	1.12233	24	882
ZC3H7A	Proteomic	0.0106226	1.97377	0.0855533	1.06776	-0.947605	24	882
ABCE1	Proteomic	0.0106458	1.97282	0.0855533	1.06776	-0.457063	24	882
GOSR2	Proteomic	0.0106521	1.97256	0.0855533	1.06776	0.53075	24	882
SRM	Proteomic	0.0106545	1.97247	0.0855533	1.06776	-0.699468	24	882
SCLY	Proteomic	0.0106754	1.97162	0.0856332	1.06736	-1.15862	24	882
DCAF13	Proteomic	0.0106998	1.97063	0.0856671	1.06719	-0.317534	24	882
ZFYVE1	Proteomic	0.0107103	1.9702	0.0856671	1.06719	0.876365	24	882
NPC1	Proteomic	0.0107125	1.97011	0.0856671	1.06719	0.781668	24	882
MRPS10	Proteomic	0.0107978	1.96666	0.086261	1.06419	-0.361647	24	882
SCP2	Proteomic	0.0108241	1.96561	0.0863233	1.06387	0.443208	24	882
NUDT5	Proteomic	0.0108287	1.96543	0.0863233	1.06387	-0.675953	24	882
MYBBP1A	Proteomic	0.0108387	1.96502	0.0863233	1.06387	-0.388514	24	882
FBXO2	Proteomic	0.0109196	1.96179	0.0868467	1.06125	-1.58134	24	882
LRRC34	Proteomic	0.0109267	1.96151	0.0868467	1.06125	1.17933	24	882
NDUFS3	Proteomic	0.0109413	1.96093	0.0868735	1.06111	-0.272306	24	882
CNOT2	Proteomic	0.0109523	1.96049	0.0868735	1.06111	-0.779211	24	882
CEP78	Proteomic	0.0109686	1.95985	0.0869142	1.06091	-1.11389	24	882
LRP10	Proteomic	0.0110084	1.95827	0.0871418	1.05977	1.49817	24	882
MRPS31	Proteomic	0.0110403	1.95702	0.0872907	1.05903	-0.291596	24	882
UGGT2	Proteomic	0.0110496	1.95665	0.0872907	1.05903	0.824649	24	882
RBM4B	Proteomic	0.0110848	1.95527	0.0874533	1.05822	1.22817	24	882
TELO2	Proteomic	0.0110956	1.95485	0.0874533	1.05822	-1.14397	24	882
UGGT1	Proteomic	0.0111038	1.95453	0.0874533	1.05822	0.329803	24	882
ERC2	Proteomic	0.0111261	1.95366	0.0875409	1.05779	0.955899	24	882
EPB41L2	Proteomic	0.0112046	1.9506	0.0880698	1.05517	0.882974	24	882
VPS45	Proteomic	0.0112469	1.94897	0.0882836	1.05412	-0.31653	24	882
NUDT8	Proteomic	0.0112544	1.94868	0.0882836	1.05412	-1.71697	24	882
NDRG1	Proteomic	0.0112801	1.94769	0.088397	1.05356	1.36008	24	882
JUN	Proteomic	0.0113531	1.94489	0.0887665	1.05175	1.25821	24	882
KNOP1	Proteomic	0.0113542	1.94484	0.0887665	1.05175	-0.692821	24	882
MAVS	Proteomic	0.0113703	1.94423	0.0887665	1.05175	0.456006	24	882
FDX2	Proteomic	0.0113782	1.94393	0.0887665	1.05175	-1.40692	24	882
ERI3	Proteomic	0.0113841	1.9437	0.0887665	1.05175	-0.660529	24	882
THBS1	Proteomic	0.0114307	1.94193	0.0890407	1.05041	1.30612	24	882
ACP1	Proteomic	0.011559	1.93708	0.0899505	1.046	-0.632864	24	882
HELLS	Proteomic	0.0115915	1.93586	0.0901142	1.04521	-0.68856	24	882
STIP1	Proteomic	0.0116431	1.93393	0.0903589	1.04403	-0.483066	24	882
DNAJC12	Proteomic	0.0116542	1.93352	0.0903589	1.04403	-1.0048	24	882
DDX24	Proteomic	0.0116577	1.93339	0.0903589	1.04403	0.373654	24	882
C5orf22	Proteomic	0.0116764	1.93269	0.0904136	1.04377	-1.09587	24	882
RPL7L1	Proteomic	0.0117679	1.9293	0.091001	1.04095	-0.309998	24	882
LARP4	Proteomic	0.0117755	1.92902	0.091001	1.04095	-0.410407	24	882
NTMT1	Proteomic	0.0118352	1.92682	0.091372	1.03919	-1.08509	24	882
SLC25A46	Proteomic	0.0118813	1.92514	0.0916374	1.03793	1.20169	24	882
NSMCE2	Proteomic	0.0119181	1.92379	0.0916483	1.03788	-0.741305	24	882
CD55	Proteomic	0.0119272	1.92346	0.0916483	1.03788	1.12182	24	882
ACOX1	Proteomic	0.0119412	1.92295	0.0916483	1.03788	0.52903	24	882
SLC4A2	Proteomic	0.011942	1.92292	0.0916483	1.03788	0.997381	24	882
ZNF593	Proteomic	0.011949	1.92267	0.0916483	1.03788	-0.855003	24	882
FXYD6	Proteomic	0.0119531	1.92252	0.0916483	1.03788	0.954491	24	882
NRGN	Proteomic	0.012014	1.92031	0.0919699	1.03635	-0.747767	24	882
MCM2	Proteomic	0.0120186	1.92015	0.0919699	1.03635	-0.526841	24	882
SDC2	Proteomic	0.012041	1.91934	0.0920509	1.03597	0.95661	24	882
TDP2	Proteomic	0.0120772	1.91804	0.0922374	1.03509	-1.66186	24	882
PAFAH1B3	Proteomic	0.012113	1.91675	0.092421	1.03423	-0.70043	24	882
HNRNPD	Proteomic	0.0121354	1.91595	0.0925011	1.03385	-0.263219	24	882
SP1	Proteomic	0.0121622	1.91499	0.0925417	1.03366	-0.773519	24	882
AP3S2	Proteomic	0.0121644	1.91491	0.0925417	1.03366	-0.886513	24	882
SEPHS1	Proteomic	0.0122167	1.91305	0.0928493	1.03222	-0.687061	24	882
TBC1D9B	Proteomic	0.0123125	1.90966	0.0933049	1.0301	-1.10609	24	882
FN3K	Proteomic	0.0123191	1.90942	0.0933049	1.0301	-1.23027	24	882
CHERP	Proteomic	0.012326	1.90918	0.0933049	1.0301	-0.198027	24	882
GPHN	Proteomic	0.0123273	1.90913	0.0933049	1.0301	-1.11951	24	882
AVL9	Proteomic	0.0123447	1.90852	0.0933049	1.0301	-0.819447	24	882
UCHL3	Proteomic	0.0123483	1.90839	0.0933049	1.0301	-0.902462	24	882
LSM14B	Proteomic	0.0123755	1.90744	0.0933394	1.02994	-0.813093	24	882
PBK	Proteomic	0.0123768	1.90739	0.0933394	1.02994	-0.85967	24	882
SEC23B	Proteomic	0.012482	1.90371	0.0940369	1.0267	-0.530287	24	882
CD151	Proteomic	0.0124933	1.90332	0.0940369	1.0267	0.593027	24	882
SYNE2	Proteomic	0.0125396	1.90172	0.094258	1.02568	-0.542103	24	882
ACTN1	Proteomic	0.0125528	1.90126	0.094258	1.02568	0.79006	24	882
SCARF2	Proteomic	0.0125589	1.90105	0.094258	1.02568	0.569754	24	882
ANGEL2	Proteomic	0.0126221	1.89887	0.0946354	1.02395	-0.891434	24	882
HSPA2	Proteomic	0.0126499	1.89791	0.0946354	1.02395	0.632233	24	882
SMC4	Proteomic	0.0126583	1.89762	0.0946354	1.02395	-0.438718	24	882
ATP5MK	Proteomic	0.0126602	1.89756	0.0946354	1.02395	-0.3093	24	882
GNG12	Proteomic	0.0126806	1.89686	0.0946354	1.02395	0.943407	24	882
ANKRD17	Proteomic	0.0126818	1.89682	0.0946354	1.02395	-0.714968	24	882
GAA	Proteomic	0.0127205	1.8955	0.094833	1.02304	0.86323	24	882
ATL1	Proteomic	0.012793	1.89303	0.095283	1.02098	0.996515	24	882
MEF2C	Proteomic	0.0129202	1.88873	0.0960393	1.01755	0.945763	24	882
PTPN2	Proteomic	0.0129216	1.88868	0.0960393	1.01755	-0.737426	24	882
CARD19	Proteomic	0.0129314	1.88835	0.0960393	1.01755	0.891265	24	882
CCNL1	Proteomic	0.012952	1.88766	0.0961006	1.01727	-1.07211	24	882
NDUFV1	Proteomic	0.0129989	1.88609	0.0963573	1.01612	-0.328926	24	882
MASTL	Proteomic	0.0130234	1.88528	0.0963648	1.01608	-1.01969	24	882
ADAM17	Proteomic	0.0130361	1.88485	0.0963648	1.01608	1.00312	24	882
HEATR3	Proteomic	0.0130369	1.88482	0.0963648	1.01608	-0.734163	24	882
SUMO2	Proteomic	0.0130866	1.88317	0.0966405	1.01484	-0.710746	24	882
NAXE	Proteomic	0.0131563	1.88087	0.0970634	1.01294	-0.426699	24	882
SEC11A	Proteomic	0.0131807	1.88006	0.0970779	1.01288	0.355092	24	882
KBTBD11	Proteomic	0.0131831	1.87998	0.0970779	1.01288	-0.791532	24	882
MANBAL	Proteomic	0.0132042	1.87929	0.0971418	1.01259	-0.609711	24	882
PSMG3	Proteomic	0.0132525	1.8777	0.0974054	1.01142	-0.921584	24	882
DST	Proteomic	0.0133187	1.87554	0.0977998	1.00966	0.417234	24	882
TRIP4	Proteomic	0.0133684	1.87392	0.0980728	1.00845	-0.857026	24	882
MARS1	Proteomic	0.013382	1.87348	0.0980801	1.00842	-0.33503	24	882
MYL9	Proteomic	0.0134418	1.87154	0.0983637	1.00717	1.57304	24	882
CCDC85C	Proteomic	0.0134498	1.87129	0.0983637	1.00717	-0.685082	24	882
NEPRO	Proteomic	0.0134584	1.87101	0.0983637	1.00717	-1.53528	24	882
TARBP2	Proteomic	0.0135337	1.86858	0.0988062	1.00522	-1.00491	24	882
PUDP	Proteomic	0.0135443	1.86824	0.0988062	1.00522	-0.879074	24	882
RALYL	Proteomic	0.0135853	1.86693	0.0990127	1.00431	0.47202	24	882
JPH1	Proteomic	0.0136446	1.86504	0.0993526	1.00282	-1.37172	24	882
PDCD5	Proteomic	0.0136969	1.86338	0.0996393	1.00157	-0.64035	24	882
EEF1B2	Proteomic	0.0137095	1.86298	0.0996393	1.00157	-0.462075	24	882
RCL1	Proteomic	0.0138495	1.85856	0.100564	0.997559	-0.272165	24	882
MYL6	Proteomic	0.0138768	1.85771	0.100584	0.997472	0.488884	24	882
ETV6	Proteomic	0.0138781	1.85767	0.100584	0.997472	-1.12936	24	882
TCEA1	Proteomic	0.0139167	1.85646	0.100771	0.996666	-0.539315	24	882
SPC24	Proteomic	0.0139361	1.85586	0.100818	0.996464	-0.73022	24	882
POFUT2	Proteomic	0.0139687	1.85484	0.10096	0.995852	1.16556	24	882
UTP15	Proteomic	0.0140438	1.85252	0.101318	0.994314	-0.312789	24	882
LZTS1	Proteomic	0.0140488	1.85236	0.101318	0.994314	0.847886	24	882
EIF2AK3	Proteomic	0.0140595	1.85203	0.101318	0.994314	1.42795	24	882
SPTLC3	Proteomic	0.0140797	1.85141	0.101318	0.994314	0.82649	24	882
CA12	Proteomic	0.0140831	1.8513	0.101318	0.994314	1.58863	24	882
ETF1	Proteomic	0.0142228	1.84702	0.102084	0.991042	-0.452571	24	882
PUF60	Proteomic	0.0142368	1.84659	0.102084	0.991042	-0.262798	24	882
PHF6	Proteomic	0.0142439	1.84637	0.102084	0.991042	-0.390789	24	882
IGSF3	Proteomic	0.0142548	1.84604	0.102084	0.991042	-1.05013	24	882
TRMT1L	Proteomic	0.0142687	1.84561	0.102084	0.991042	-0.552774	24	882
ODR4	Proteomic	0.0142809	1.84525	0.102084	0.991042	-0.627652	24	882
RAB11FIP5	Proteomic	0.0142889	1.845	0.102084	0.991042	1.03005	24	882
EIF3A	Proteomic	0.0142941	1.84484	0.102084	0.991042	-0.387729	24	882
TNPO3	Proteomic	0.014319	1.84409	0.102168	0.990684	-0.510904	24	882
SMARCC2	Proteomic	0.014337	1.84354	0.102203	0.990535	0.304095	24	882
TSNAX	Proteomic	0.0143573	1.84293	0.102255	0.990316	-0.569027	24	882
RABAC1	Proteomic	0.0143705	1.84253	0.102256	0.990312	1.07641	24	882
EIF2A	Proteomic	0.014442	1.84037	0.102671	0.988553	-0.443472	24	882
NCBP2AS2	Proteomic	0.0144812	1.8392	0.102832	0.98787	-1.20722	24	882
TOMM20	Proteomic	0.014491	1.8389	0.102832	0.98787	-0.262421	24	882
C9orf78	Proteomic	0.0145223	1.83796	0.102961	0.987328	-1.47425	24	882
NME1	Proteomic	0.0146023	1.83558	0.103434	0.985336	-0.555625	24	882
CABP7	Proteomic	0.0146232	1.83496	0.103488	0.985109	1.19094	24	882
HSP90B1	Proteomic	0.0146524	1.83409	0.103601	0.984637	0.362331	24	882
FNDC4	Proteomic	0.0147405	1.83149	0.10413	0.982424	1.04902	24	882
HNRNPM	Proteomic	0.0147766	1.83042	0.104204	0.982116	-0.196801	24	882
VXN	Proteomic	0.0147928	1.82995	0.104204	0.982116	-1.20867	24	882
XPO5	Proteomic	0.014799	1.82977	0.104204	0.982116	-0.485678	24	882
MRPL32	Proteomic	0.0148044	1.82961	0.104204	0.982116	-0.798472	24	882
SLTM	Proteomic	0.0148242	1.82903	0.104249	0.981928	0.226925	24	882
UTRN	Proteomic	0.0148472	1.82836	0.104249	0.981928	0.778609	24	882
CFAP298	Proteomic	0.0148508	1.82825	0.104249	0.981928	-0.872021	24	882
ELL	Proteomic	0.0148657	1.82781	0.10426	0.981881	-0.918983	24	882
SNW1	Proteomic	0.0148891	1.82713	0.10433	0.981589	-0.176853	24	882
CTU2	Proteomic	0.0149429	1.82557	0.104442	0.981124	-0.729221	24	882
CAVIN1	Proteomic	0.0149445	1.82552	0.104442	0.981124	1.34551	24	882
DCBLD1	Proteomic	0.0149451	1.8255	0.104442	0.981124	0.756274	24	882
TOM1L1	Proteomic	0.0149777	1.82456	0.104512	0.980833	-1.21684	24	882
ILF2	Proteomic	0.0149819	1.82443	0.104512	0.980833	-0.193274	24	882
THEMIS	Proteomic	0.0150199	1.82333	0.104604	0.980453	0.82939	24	882
MRPS14	Proteomic	0.0150218	1.82328	0.104604	0.980453	-0.365641	24	882
NCOA1	Proteomic	0.0150778	1.82166	0.104775	0.979742	-1.17961	24	882
NDUFS8	Proteomic	0.0150846	1.82147	0.104775	0.979742	-0.275991	24	882
SEC23A	Proteomic	0.0150866	1.82141	0.104775	0.979742	0.476105	24	882
CWC27	Proteomic	0.0151163	1.82055	0.104888	0.979275	-0.507394	24	882
CIAPIN1	Proteomic	0.0151432	1.81978	0.104982	0.978887	-0.689407	24	882
ABT1	Proteomic	0.0151796	1.81874	0.10514	0.978231	-0.435901	24	882
MANBA	Proteomic	0.0151984	1.8182	0.105178	0.978077	1.06441	24	882
COX16	Proteomic	0.0152317	1.81725	0.105227	0.977872	-0.980811	24	882
GNL3	Proteomic	0.0152326	1.81723	0.105227	0.977872	-0.306665	24	882
DRG2	Proteomic	0.0152667	1.81626	0.105279	0.977658	-0.793582	24	882
WWC1	Proteomic	0.0152981	1.81536	0.105279	0.977658	-0.98498	24	882
PARP1	Proteomic	0.0153015	1.81527	0.105279	0.977658	-0.428001	24	882
NMNAT1	Proteomic	0.0153071	1.81511	0.105279	0.977658	0.920656	24	882
ABHD10	Proteomic	0.0153074	1.8151	0.105279	0.977658	0.405108	24	882
ZFAND6	Proteomic	0.0153248	1.8146	0.105306	0.977547	-1.09805	24	882
DOCK2	Proteomic	0.015351	1.81386	0.105357	0.977335	1.14034	24	882
AAMP	Proteomic	0.0153856	1.81289	0.105357	0.977335	-0.954643	24	882
IMPDH1	Proteomic	0.0153919	1.81271	0.105357	0.977335	-0.900556	24	882
GTPBP10	Proteomic	0.0153994	1.8125	0.105357	0.977335	-0.310696	24	882
PTCD3	Proteomic	0.0153997	1.81249	0.105357	0.977335	-0.262382	24	882
DIS3L	Proteomic	0.0154739	1.8104	0.105772	0.975629	-0.787015	24	882
GEMIN5	Proteomic	0.0155532	1.80818	0.106222	0.973787	-0.447782	24	882
ELMO1	Proteomic	0.0156227	1.80624	0.106603	0.972231	0.802871	24	882
STXBP2	Proteomic	0.0156381	1.80581	0.106615	0.972182	-0.541557	24	882
ARHGEF2	Proteomic	0.0156572	1.80529	0.106652	0.972031	0.477401	24	882
DCD	Proteomic	0.0157314	1.80323	0.107064	0.970357	0.744439	24	882
ZC3HC1	Proteomic	0.0159158	1.79817	0.108225	0.965673	-0.423738	24	882
MPC1	Proteomic	0.0159866	1.79624	0.108556	0.964347	1.29373	24	882
ITPA	Proteomic	0.0159923	1.79609	0.108556	0.964347	-0.694718	24	882
IRF2BP1	Proteomic	0.0160443	1.79468	0.108814	0.963315	-0.704084	24	882
MYG1	Proteomic	0.0160839	1.79361	0.108988	0.96262	-0.571459	24	882
NAA25	Proteomic	0.0161195	1.79265	0.109095	0.962194	-0.578882	24	882
SPIN1	Proteomic	0.0161276	1.79243	0.109095	0.962194	-0.631016	24	882
CYSTM1	Proteomic	0.0161555	1.79168	0.109133	0.962043	-0.794722	24	882
CBX3	Proteomic	0.0161612	1.79153	0.109133	0.962043	-0.290574	24	882
NUP37	Proteomic	0.0162277	1.78974	0.109488	0.960634	-0.205319	24	882
SEC61B	Proteomic	0.0162563	1.78898	0.109533	0.960457	0.327784	24	882
DDHD2	Proteomic	0.0162623	1.78882	0.109533	0.960457	-1.0047	24	882
NDUFV2	Proteomic	0.0162959	1.78792	0.109664	0.959936	-0.299968	24	882
IRF9	Proteomic	0.0163492	1.7865	0.109928	0.958892	0.742536	24	882
A2M	Proteomic	0.0164525	1.78377	0.110528	0.95653	1.55236	24	882
KPNA3	Proteomic	0.0164981	1.78257	0.110676	0.955947	-0.382263	24	882
SMPD1	Proteomic	0.0165029	1.78244	0.110676	0.955947	1.13523	24	882
NCEH1	Proteomic	0.0165608	1.78092	0.11085	0.955263	0.913489	24	882
FTL	Proteomic	0.0165619	1.78089	0.11085	0.955263	-1.72759	24	882
CD59	Proteomic	0.0165785	1.78045	0.11085	0.955263	0.806775	24	882
YTHDC2	Proteomic	0.0166006	1.77987	0.11085	0.955263	-1.10215	24	882
ZDHHC13	Proteomic	0.016601	1.77987	0.11085	0.955263	0.814319	24	882
EIF4B	Proteomic	0.0166141	1.77952	0.11085	0.955263	-0.478126	24	882
BRD3	Proteomic	0.0167474	1.77605	0.111577	0.952426	-0.67913	24	882
ADNP	Proteomic	0.0167607	1.77571	0.111577	0.952426	-0.322401	24	882
DDX31	Proteomic	0.0167658	1.77558	0.111577	0.952426	-0.516967	24	882
GBF1	Proteomic	0.0168238	1.77408	0.111867	0.951297	0.34801	24	882
HSD17B4	Proteomic	0.0169173	1.77167	0.112394	0.949257	0.450214	24	882
LMNA	Proteomic	0.0169544	1.77072	0.112521	0.948768	1.06372	24	882
ZMYND11	Proteomic	0.0169652	1.77044	0.112521	0.948768	-0.74234	24	882
DHX9	Proteomic	0.0169903	1.7698	0.112591	0.948496	-0.19478	24	882
BRI3BP	Proteomic	0.0170193	1.76906	0.112688	0.948122	-0.454025	24	882
API5	Proteomic	0.017135	1.76612	0.113358	0.945549	-0.29692	24	882
ASPH	Proteomic	0.0172883	1.76225	0.114276	0.942046	0.76159	24	882
LGALS1	Proteomic	0.017349	1.76072	0.114539	0.941048	1.78995	24	882
NIF3L1	Proteomic	0.0173574	1.76051	0.114539	0.941048	-0.421037	24	882
REEP6	Proteomic	0.0174364	1.75854	0.114897	0.939691	-1.09387	24	882
DDX5	Proteomic	0.0174412	1.75842	0.114897	0.939691	-0.266063	24	882
UTP18	Proteomic	0.0174965	1.75705	0.115164	0.938683	-0.278224	24	882
WDR6	Proteomic	0.0175123	1.75666	0.115172	0.938654	-0.999539	24	882
AFTPH	Proteomic	0.017589	1.75476	0.115579	0.937122	0.566435	24	882
RAP1GAP	Proteomic	0.017609	1.75426	0.11559	0.937078	-1.05042	24	882
LEMD2	Proteomic	0.0176204	1.75398	0.11559	0.937078	0.361248	24	882
TPD52	Proteomic	0.0176452	1.75337	0.115656	0.936831	-0.914574	24	882
SUPT4H1	Proteomic	0.017661	1.75298	0.115663	0.936807	-0.467127	24	882
APMAP	Proteomic	0.0177731	1.75024	0.116299	0.934423	0.454539	24	882
C1orf109	Proteomic	0.0177992	1.7496	0.116373	0.934149	-1.60107	24	882
PHYKPL	Proteomic	0.0178331	1.74877	0.116497	0.933686	-0.259581	24	882
GATD1	Proteomic	0.0179128	1.74684	0.11692	0.932112	-1.27841	24	882
PABPN1	Proteomic	0.0179898	1.74497	0.117324	0.930612	0.220938	24	882
MCM4	Proteomic	0.0180115	1.74445	0.117368	0.930451	-0.466956	24	882
SMC2	Proteomic	0.0180508	1.7435	0.117526	0.929867	-0.426138	24	882
ORC2	Proteomic	0.0181066	1.74216	0.117699	0.929226	-0.526449	24	882
MRPS7	Proteomic	0.018112	1.74203	0.117699	0.929226	-0.271383	24	882
SNRPD2	Proteomic	0.0181227	1.74178	0.117699	0.929226	-0.169024	24	882
TMEM65	Proteomic	0.0181958	1.74003	0.117998	0.928125	0.921322	24	882
MRTFB	Proteomic	0.0181989	1.73996	0.117998	0.928125	-1.087	24	882
MDH2	Proteomic	0.0183382	1.73664	0.118716	0.92549	-0.324979	24	882
PRPF38B	Proteomic	0.01834	1.7366	0.118716	0.92549	-0.474023	24	882
KIF18A	Proteomic	0.0183653	1.736	0.118782	0.925251	-1.42057	24	882
ARL2	Proteomic	0.0184022	1.73513	0.118922	0.924738	-0.379679	24	882
MEAF6	Proteomic	0.0184429	1.73417	0.118952	0.924627	-0.426968	24	882
MCU	Proteomic	0.0184436	1.73415	0.118952	0.924627	0.477447	24	882
POLR2C	Proteomic	0.0184619	1.73372	0.118952	0.924627	-0.201886	24	882
CAPZA2	Proteomic	0.0184678	1.73358	0.118952	0.924627	0.394469	24	882
PIN4	Proteomic	0.0184904	1.73305	0.119	0.924454	-0.947099	24	882
USP24	Proteomic	0.0185683	1.73123	0.119352	0.92317	-0.824552	24	882
FDFT1	Proteomic	0.0185814	1.73092	0.119352	0.92317	-0.70795	24	882
ECHDC3	Proteomic	0.018591	1.7307	0.119352	0.92317	-1.11832	24	882
HDAC4	Proteomic	0.0186288	1.72982	0.119496	0.922645	-1.16576	24	882
NDUFS1	Proteomic	0.0188437	1.72483	0.120776	0.91802	-0.311581	24	882
PFAS	Proteomic	0.018888	1.72381	0.120961	0.917356	-0.672543	24	882
FLNC	Proteomic	0.0189067	1.72338	0.120981	0.917281	1.11969	24	882
SLC16A3	Proteomic	0.0189413	1.72259	0.121104	0.916843	1.22689	24	882
Q02480	Proteomic	0.0190129	1.72095	0.121421	0.915704	-0.765718	24	882
SFXN2	Proteomic	0.0190295	1.72057	0.121421	0.915704	-0.804371	24	882
GLB1	Proteomic	0.0190377	1.72039	0.121421	0.915704	0.593644	24	882
METTL13	Proteomic	0.0190625	1.71982	0.121481	0.915493	-1.0042	24	882
TENM3	Proteomic	0.019084	1.71933	0.1215	0.915423	1.46629	24	882
PNKD	Proteomic	0.0190967	1.71904	0.1215	0.915423	-0.498388	24	882
UBA2	Proteomic	0.0191263	1.71837	0.12159	0.915102	-0.518796	24	882
UBE2G1	Proteomic	0.019157	1.71767	0.121686	0.91476	-0.886049	24	882
MARCKS	Proteomic	0.0191941	1.71683	0.121823	0.914272	1.12868	24	882
RSRC1	Proteomic	0.0192206	1.71623	0.121848	0.914181	-0.829138	24	882
TUBA4B	Proteomic	0.0192309	1.716	0.121848	0.914181	-0.486418	24	882
SLC27A3	Proteomic	0.0192449	1.71568	0.121848	0.914181	1.13925	24	882
NACC1	Proteomic	0.0193583	1.71313	0.122391	0.912251	-0.503887	24	882
CDK7	Proteomic	0.0193747	1.71276	0.122391	0.912251	-1.04005	24	882
AAAS	Proteomic	0.0193776	1.7127	0.122391	0.912251	-0.248771	24	882
PML	Proteomic	0.0193945	1.71232	0.122398	0.912225	0.626409	24	882
GLRX5	Proteomic	0.0194928	1.71013	0.12292	0.910379	-0.394746	24	882
IDH3A	Proteomic	0.0195109	1.70972	0.122934	0.910327	0.33696	24	882
PMPCA	Proteomic	0.0195557	1.70873	0.123098	0.90975	-0.262091	24	882
EXOSC2	Proteomic	0.0195684	1.70845	0.123098	0.90975	-0.251625	24	882
IGSF8	Proteomic	0.0196246	1.7072	0.123341	0.908891	1.18138	24	882
CHST14	Proteomic	0.0196386	1.70689	0.123341	0.908891	1.15016	24	882
NR3C1	Proteomic	0.0196563	1.7065	0.123353	0.90885	1.14258	24	882
ACSF3	Proteomic	0.0196851	1.70586	0.123434	0.908564	-0.665113	24	882
DDX46	Proteomic	0.0197262	1.70496	0.123593	0.908006	-0.270096	24	882
LRRC1	Proteomic	0.0197664	1.70407	0.123746	0.907469	1.03675	24	882
NUDT3	Proteomic	0.0198012	1.70331	0.123865	0.907053	-0.913014	24	882
MRM1	Proteomic	0.0198716	1.70177	0.124194	0.905899	-0.921601	24	882
HTATSF1	Proteomic	0.019888	1.70141	0.124194	0.905899	-0.472903	24	882
CDC73	Proteomic	0.0199016	1.70111	0.124194	0.905899	-0.226256	24	882
EDIL3	Proteomic	0.0199635	1.69976	0.124296	0.905543	1.36394	24	882
UQCRFS1	Proteomic	0.0199636	1.69976	0.124296	0.905543	-0.368688	24	882
ENDOD1	Proteomic	0.0199781	1.69945	0.124296	0.905543	0.988124	24	882
LRRC59	Proteomic	0.0200324	1.69827	0.124296	0.905543	0.304047	24	882
ZCCHC9	Proteomic	0.0200373	1.69816	0.124296	0.905543	-1.10103	24	882
RCC1L	Proteomic	0.0200406	1.69809	0.124296	0.905543	-0.447614	24	882
AIFM2	Proteomic	0.0200441	1.69801	0.124296	0.905543	0.968367	24	882
DDX56	Proteomic	0.0200452	1.69799	0.124296	0.905543	-0.303343	24	882
SNRPD3	Proteomic	0.0200917	1.69698	0.124486	0.904881	-0.156726	24	882
PNPLA8	Proteomic	0.0201094	1.6966	0.124497	0.904842	0.891718	24	882
PAK2	Proteomic	0.0202135	1.69436	0.125042	0.902943	-0.46806	24	882
ARMCX2	Proteomic	0.0202527	1.69352	0.125186	0.902445	0.659064	24	882
RBM45	Proteomic	0.0202811	1.69291	0.125262	0.902182	-0.772037	24	882
RPS12	Proteomic	0.0203063	1.69237	0.125318	0.901985	-0.424232	24	882
POLE4	Proteomic	0.0203672	1.69107	0.125595	0.901028	-1.0716	24	882
ATP2B3	Proteomic	0.0204546	1.68921	0.126035	0.89951	1.00575	24	882
TYMS	Proteomic	0.020545	1.68729	0.126492	0.897937	-1.10948	24	882
MESD	Proteomic	0.020581	1.68653	0.126614	0.89752	0.324984	24	882
ADAM10	Proteomic	0.0206063	1.686	0.12667	0.897327	0.376425	24	882
NUTF2	Proteomic	0.0206392	1.68531	0.126756	0.89703	-0.518404	24	882
BIRC6	Proteomic	0.0206529	1.68502	0.126756	0.89703	-0.651755	24	882
PBDC1	Proteomic	0.0207294	1.68341	0.127043	0.89605	-0.78075	24	882
MTG2	Proteomic	0.0207321	1.68336	0.127043	0.89605	-0.934888	24	882
OSBPL5	Proteomic	0.020782	1.68231	0.127249	0.895346	1.082	24	882
IDE	Proteomic	0.0208343	1.68122	0.12747	0.894593	-0.504697	24	882
HMGCS1	Proteomic	0.0208971	1.67991	0.127754	0.893627	-0.838984	24	882
EIF3D	Proteomic	0.0209807	1.67818	0.128164	0.892233	-0.396539	24	882
EDF1	Proteomic	0.0210135	1.6775	0.128264	0.891894	-0.600251	24	882
ATP6V0C	Proteomic	0.021184	1.67399	0.129145	0.888924	0.721893	24	882
STAU2	Proteomic	0.0211908	1.67385	0.129145	0.888924	-0.547895	24	882
GTF2F1	Proteomic	0.0212096	1.67347	0.129158	0.888877	-0.488013	24	882
THBD	Proteomic	0.0212571	1.6725	0.129347	0.888243	0.824072	24	882
UBE2J2	Proteomic	0.0213352	1.6709	0.129721	0.886989	-0.868815	24	882
WARS2	Proteomic	0.0213659	1.67028	0.129734	0.886947	-0.432759	24	882
DNAJB6	Proteomic	0.0213869	1.66985	0.129734	0.886947	-0.7357	24	882
HMGA1	Proteomic	0.0213871	1.66985	0.129734	0.886947	-0.627724	24	882
GLMP	Proteomic	0.0214809	1.66795	0.130202	0.885383	0.99921	24	882
CDC34	Proteomic	0.0215628	1.66629	0.130597	0.884067	-1.06114	24	882
NEXN-AS1	Proteomic	0.0216018	1.66551	0.130732	0.883618	1.41125	24	882
PSME3IP1	Proteomic	0.0216569	1.6644	0.130964	0.882849	-0.702973	24	882
TNFAIP2	Proteomic	0.0216949	1.66364	0.131092	0.882423	1.06661	24	882
PKP1	Proteomic	0.0218539	1.66047	0.131904	0.879743	-1.26835	24	882
HMCES	Proteomic	0.0218754	1.66004	0.131904	0.879743	-0.940976	24	882
BUD23	Proteomic	0.0218798	1.65996	0.131904	0.879743	-0.797214	24	882
EMC4	Proteomic	0.0219087	1.65938	0.131976	0.879506	0.327088	24	882
NOPCHAP1	Proteomic	0.0219923	1.65773	0.132378	0.878185	-0.752397	24	882
BAG4	Proteomic	0.022062	1.65635	0.132695	0.877146	-1.37081	24	882
DTL	Proteomic	0.0220944	1.65572	0.13272	0.877064	-0.507088	24	882
KIF2A	Proteomic	0.0221043	1.65552	0.13272	0.877064	-0.416521	24	882
PTPRU	Proteomic	0.0221172	1.65527	0.13272	0.877064	-1.073	24	882
PRAME	Proteomic	0.022162	1.65439	0.132829	0.876706	-0.426484	24	882
NUCB2	Proteomic	0.0221694	1.65425	0.132829	0.876706	0.463388	24	882
FDXR	Proteomic	0.0223365	1.65098	0.133595	0.874211	-0.610138	24	882
PRPF18	Proteomic	0.0223409	1.6509	0.133595	0.874211	-0.959017	24	882
PHB2	Proteomic	0.0223484	1.65075	0.133595	0.874211	-0.268833	24	882
PHACTR4	Proteomic	0.0224457	1.64887	0.13403	0.872798	-1.03927	24	882
SLC1A1	Proteomic	0.022468	1.64844	0.13403	0.872798	-0.52564	24	882
BCAP29	Proteomic	0.0225117	1.64759	0.13403	0.872798	1.06018	24	882
RHOT2	Proteomic	0.0225189	1.64745	0.13403	0.872798	-0.316909	24	882
STT3A	Proteomic	0.0225216	1.6474	0.13403	0.872798	0.34653	24	882
LRRC47	Proteomic	0.0225327	1.64719	0.13403	0.872798	-0.433263	24	882
GSN	Proteomic	0.0225413	1.64702	0.13403	0.872798	0.951813	24	882
ABCB1	Proteomic	0.0225868	1.64615	0.134196	0.87226	-0.769305	24	882
UBE2T	Proteomic	0.0226041	1.64581	0.134196	0.87226	-0.945497	24	882
GLOD4	Proteomic	0.0226232	1.64545	0.134196	0.87226	-0.600632	24	882
RPRD1A	Proteomic	0.022638	1.64516	0.134196	0.87226	-0.740399	24	882
KIFBP	Proteomic	0.0226611	1.64472	0.134231	0.872146	-0.850469	24	882
RPL9	Proteomic	0.0227498	1.64302	0.134585	0.871004	-0.283268	24	882
GCN1	Proteomic	0.0227664	1.64271	0.134585	0.871004	-0.366998	24	882
FKBP10	Proteomic	0.0227729	1.64258	0.134585	0.871004	1.25822	24	882
HPF1	Proteomic	0.0227971	1.64212	0.134585	0.871004	-0.814782	24	882
OSBPL10	Proteomic	0.022821	1.64166	0.134585	0.871004	0.911342	24	882
CRYBG1	Proteomic	0.0228388	1.64133	0.134585	0.871004	1.19575	24	882
ARRB2	Proteomic	0.0228661	1.64081	0.134585	0.871004	-1.08033	24	882
CCDC47	Proteomic	0.0228773	1.64059	0.134585	0.871004	0.224566	24	882
ACYP1	Proteomic	0.022897	1.64022	0.134585	0.871004	-1.02215	24	882
LEMD3	Proteomic	0.0229113	1.63995	0.134585	0.871004	0.308468	24	882
PURA	Proteomic	0.0229359	1.63948	0.134585	0.871004	0.37332	24	882
CAPZB	Proteomic	0.0229627	1.63898	0.134585	0.871004	0.256792	24	882
ABCB8	Proteomic	0.0229765	1.63872	0.134585	0.871004	-0.905753	24	882
PRPF31	Proteomic	0.0229963	1.63834	0.134585	0.871004	-0.184746	24	882
AGFG1	Proteomic	0.0230011	1.63825	0.134585	0.871004	-0.490895	24	882
ECT2	Proteomic	0.0230094	1.63809	0.134585	0.871004	-0.790817	24	882
ELP1	Proteomic	0.0230136	1.63802	0.134585	0.871004	-0.523419	24	882
MRPL54	Proteomic	0.0230522	1.63729	0.134709	0.870602	-0.278358	24	882
PPP2R2A	Proteomic	0.0231638	1.63519	0.135261	0.868829	-0.671591	24	882
NUDCD1	Proteomic	0.0232214	1.63411	0.135496	0.868074	-0.50257	24	882
CA2	Proteomic	0.0232449	1.63367	0.135532	0.867959	1.4486	24	882
GNA13	Proteomic	0.0232835	1.63295	0.135614	0.867696	0.466419	24	882
NLE1	Proteomic	0.0232937	1.63276	0.135614	0.867696	-0.398218	24	882
LEO1	Proteomic	0.023325	1.63218	0.135695	0.867437	-0.360946	24	882
HPCAL1	Proteomic	0.0233631	1.63147	0.135713	0.867377	0.812157	24	882
GTPBP6	Proteomic	0.0233783	1.63119	0.135713	0.867377	-0.775265	24	882
CLDN17	Proteomic	0.0233803	1.63115	0.135713	0.867377	-0.842056	24	882
GRK1	Proteomic	0.0234266	1.63029	0.135881	0.866841	-1.38876	24	882
EIF3F	Proteomic	0.0234488	1.62988	0.135909	0.866752	-0.377106	24	882
TSC22D2	Proteomic	0.0234928	1.62907	0.136031	0.866363	0.756801	24	882
GSR	Proteomic	0.0235046	1.62885	0.136031	0.866363	-0.571153	24	882
HSP90AB4P	Proteomic	0.0235715	1.62761	0.136317	0.865451	-0.703948	24	882
PAXX	Proteomic	0.0235932	1.62721	0.136341	0.865373	-0.751722	24	882
CCDC9	Proteomic	0.0236451	1.62626	0.136436	0.865071	-0.499076	24	882
SSU72	Proteomic	0.0236595	1.62599	0.136436	0.865071	-0.735329	24	882
HEXA	Proteomic	0.0236619	1.62595	0.136436	0.865071	0.57247	24	882
ELOVL1	Proteomic	0.0237146	1.62498	0.136547	0.864717	0.747388	24	882
MGAT1	Proteomic	0.0237296	1.62471	0.136547	0.864717	0.760983	24	882
VTI1B	Proteomic	0.0237337	1.62464	0.136547	0.864717	0.314961	24	882
TMSB10	Proteomic	0.0238381	1.62273	0.136981	0.863339	-0.822604	24	882
VAT1	Proteomic	0.0238442	1.62262	0.136981	0.863339	0.648458	24	882
TMX1	Proteomic	0.0238695	1.62216	0.137025	0.863201	0.312969	24	882
PSMB5	Proteomic	0.0238915	1.62176	0.137025	0.863201	-0.463349	24	882
EPS8	Proteomic	0.0239044	1.62152	0.137025	0.863201	0.923646	24	882
ATP5MG	Proteomic	0.0240756	1.61842	0.137905	0.86042	-0.28297	24	882
DNAH2	Proteomic	0.0242573	1.61516	0.138844	0.857473	-0.639253	24	882
GTF3C4	Proteomic	0.0243076	1.61426	0.13903	0.85689	-0.272305	24	882
EIF3E	Proteomic	0.0243264	1.61392	0.139036	0.856873	-0.36478	24	882
BORCS8	Proteomic	0.0243524	1.61346	0.139083	0.856727	0.775152	24	882
ATP5F1C	Proteomic	0.0244155	1.61233	0.139341	0.85592	-0.239569	24	882
BOP1	Proteomic	0.0244609	1.61153	0.139499	0.85543	-0.264976	24	882
FBXW11	Proteomic	0.0245755	1.6095	0.14005	0.853717	-1.0454	24	882
PSME3	Proteomic	0.0246063	1.60895	0.140123	0.85349	-0.419422	24	882
KARS1	Proteomic	0.0246547	1.6081	0.140296	0.852954	-0.303061	24	882
MGAT2	Proteomic	0.0247577	1.60629	0.14078	0.851458	0.430736	24	882
SLC38A10	Proteomic	0.0247883	1.60575	0.140787	0.851437	1.05714	24	882
PIGT	Proteomic	0.024795	1.60564	0.140787	0.851437	0.323201	24	882
SQOR	Proteomic	0.0248379	1.60489	0.140928	0.851002	1.28134	24	882
PSMG4	Proteomic	0.0249287	1.6033	0.141341	0.849731	-0.799232	24	882
EIF3L	Proteomic	0.0249925	1.60219	0.141504	0.849231	-0.35983	24	882
DCTN6	Proteomic	0.0249946	1.60215	0.141504	0.849231	-0.605625	24	882
HSP90AB2P	Proteomic	0.0250118	1.60186	0.141504	0.849231	-0.643368	24	882
CNN1	Proteomic	0.0250401	1.60136	0.141561	0.849055	1.00024	24	882
NDUFAB1	Proteomic	0.025071	1.60083	0.141561	0.849055	-0.312831	24	882
TMEM184C	Proteomic	0.0250763	1.60074	0.141561	0.849055	0.807618	24	882
ALDH6A1	Proteomic	0.0251201	1.59998	0.141643	0.848805	0.578159	24	882
RETREG3	Proteomic	0.0251397	1.59964	0.141643	0.848805	0.339193	24	882
TRMT10C	Proteomic	0.0251504	1.59946	0.141643	0.848805	-0.286715	24	882
CHD1L	Proteomic	0.0251633	1.59923	0.141643	0.848805	-0.986712	24	882
ANAPC7	Proteomic	0.0252432	1.59786	0.141991	0.84774	-0.41587	24	882
FCGRT	Proteomic	0.0253113	1.59668	0.142272	0.846882	-1.075	24	882
MTREX	Proteomic	0.0253631	1.5958	0.14246	0.846307	-0.193268	24	882
DHRS2	Proteomic	0.0254168	1.59488	0.142659	0.845701	1.5333	24	882
ZC3H4	Proteomic	0.0254683	1.594	0.142845	0.845134	-0.247772	24	882
GGCX	Proteomic	0.0255515	1.59258	0.143209	0.844029	0.900528	24	882
EXOC7	Proteomic	0.0255969	1.59181	0.143361	0.84357	-0.374555	24	882
PRXL2B	Proteomic	0.0256304	1.59124	0.143407	0.84343	-0.907107	24	882
AHSA1	Proteomic	0.0256418	1.59105	0.143407	0.84343	-0.435439	24	882
FERMT3	Proteomic	0.0257392	1.5894	0.143849	0.842094	-1.58328	24	882
ORC4	Proteomic	0.0257701	1.58888	0.143918	0.841884	-0.514822	24	882
SUGP1	Proteomic	0.0258172	1.58809	0.143966	0.84174	-0.508659	24	882
CST3	Proteomic	0.0258273	1.58792	0.143966	0.84174	0.905177	24	882
SRC	Proteomic	0.0258339	1.58781	0.143966	0.84174	-0.647276	24	882
NAA20	Proteomic	0.0258772	1.58708	0.144042	0.84151	-0.796077	24	882
EVPL	Proteomic	0.0258845	1.58696	0.144042	0.84151	0.957019	24	882
EIF4G2	Proteomic	0.0259069	1.58659	0.144064	0.841444	-0.333121	24	882
FBXO22	Proteomic	0.0259286	1.58622	0.144082	0.841389	-1.06668	24	882
GSPT1	Proteomic	0.0260339	1.58446	0.144565	0.839938	-0.439397	24	882
DBH	Proteomic	0.0261456	1.5826	0.145082	0.838386	0.803153	24	882
PIGU	Proteomic	0.0262376	1.58108	0.145489	0.83717	0.61616	24	882
USP28	Proteomic	0.02627	1.58054	0.145566	0.836941	1.28105	24	882
MYO5A	Proteomic	0.0263303	1.57954	0.14567	0.836628	0.82076	24	882
ATP5F1B	Proteomic	0.0263426	1.57934	0.14567	0.836628	-0.251048	24	882
TLE5	Proteomic	0.0263449	1.5793	0.14567	0.836628	-0.930679	24	882
PBX2	Proteomic	0.0264934	1.57686	0.146388	0.834493	-0.632566	24	882
CROCC	Proteomic	0.0265383	1.57613	0.146459	0.834283	-0.552572	24	882
PFDN1	Proteomic	0.0265438	1.57604	0.146459	0.834283	-0.506901	24	882
FAM177A1	Proteomic	0.0265834	1.57539	0.146574	0.833942	0.946877	24	882
KALRN	Proteomic	0.0266373	1.57451	0.146768	0.833368	-0.781622	24	882
TRIM2	Proteomic	0.0267449	1.57276	0.147257	0.831924	-0.616095	24	882
PRKAR1B	Proteomic	0.0268313	1.57136	0.147585	0.830958	-0.865549	24	882
ATP5PO	Proteomic	0.0268422	1.57118	0.147585	0.830958	-0.25233	24	882
TJP1	Proteomic	0.0268986	1.57027	0.14765	0.830766	0.420429	24	882
CIAO3	Proteomic	0.0269104	1.57008	0.14765	0.830766	-0.917887	24	882
HSPBP1	Proteomic	0.0269564	1.56934	0.14765	0.830766	-0.44526	24	882
SSB	Proteomic	0.0269569	1.56933	0.14765	0.830766	-0.345264	24	882
WDR61	Proteomic	0.0269596	1.56929	0.14765	0.830766	-0.258804	24	882
PARG	Proteomic	0.0269675	1.56916	0.14765	0.830766	-0.672896	24	882
NOL8	Proteomic	0.0270283	1.56818	0.14788	0.830091	-0.688905	24	882
ITGA3	Proteomic	0.0270972	1.56707	0.147898	0.830039	1.38165	24	882
GADD45GIP1	Proteomic	0.0271008	1.56702	0.147898	0.830039	-0.262104	24	882
STT3B	Proteomic	0.0271168	1.56676	0.147898	0.830039	0.30893	24	882
ITGA4	Proteomic	0.0271256	1.56662	0.147898	0.830039	0.819255	24	882
SLC35F6	Proteomic	0.0271262	1.56661	0.147898	0.830039	0.438058	24	882
NPM1	Proteomic	0.0271899	1.56559	0.148141	0.829324	-0.299127	24	882
HSPA12A	Proteomic	0.0273143	1.56361	0.148715	0.827644	1.08333	24	882
HMOX1	Proteomic	0.0274048	1.56217	0.149105	0.826509	1.32811	24	882
SYNE3	Proteomic	0.0274653	1.56122	0.149275	0.826014	1.05976	24	882
SIRT5	Proteomic	0.0274743	1.56107	0.149275	0.826014	-1.25405	24	882
LMBRD2	Proteomic	0.0275084	1.56053	0.149356	0.825778	0.868407	24	882
HABP4	Proteomic	0.0275353	1.56011	0.149398	0.825655	0.585668	24	882
AIMP2	Proteomic	0.0275771	1.55945	0.149423	0.825582	-0.31514	24	882
EFHD1	Proteomic	0.0276116	1.55891	0.149423	0.825582	1.17715	24	882
RPL22	Proteomic	0.027613	1.55889	0.149423	0.825582	-0.30369	24	882
PPP5C	Proteomic	0.0276164	1.55883	0.149423	0.825582	-0.597649	24	882
SYP	Proteomic	0.027768	1.55646	0.14999	0.823938	-0.777716	24	882
APRT	Proteomic	0.0278075	1.55584	0.14999	0.823938	-0.522559	24	882
TRIM65	Proteomic	0.0278122	1.55576	0.14999	0.823938	-1.0724	24	882
RRP15	Proteomic	0.0278143	1.55573	0.14999	0.823938	-0.280568	24	882
IQGAP1	Proteomic	0.0278171	1.55569	0.14999	0.823938	0.421213	24	882
LAPTM4A	Proteomic	0.0278697	1.55487	0.15017	0.823417	0.794806	24	882
OVCA2	Proteomic	0.0279054	1.55431	0.150184	0.823378	-0.705095	24	882
IKZF2	Proteomic	0.0279147	1.55417	0.150184	0.823378	-0.521038	24	882
IRF3	Proteomic	0.02793	1.55393	0.150184	0.823378	-0.883297	24	882
PDCL	Proteomic	0.0280312	1.55236	0.15046	0.82258	-0.926444	24	882
COX4I1	Proteomic	0.0280356	1.55229	0.15046	0.82258	-0.253979	24	882
SCYL3	Proteomic	0.0280391	1.55224	0.15046	0.82258	-0.978938	24	882
RIOK2	Proteomic	0.0281616	1.55034	0.151013	0.820985	-0.794643	24	882
NECTIN1	Proteomic	0.028241	1.54912	0.151308	0.820139	0.934671	24	882
ERCC5	Proteomic	0.0282575	1.54887	0.151308	0.820139	-1.18677	24	882
GPSM1	Proteomic	0.0282746	1.5486	0.151308	0.820139	-1.09761	24	882
UBL5	Proteomic	0.028304	1.54815	0.151361	0.819985	-0.271702	24	882
EIF1AX	Proteomic	0.0283643	1.54723	0.15158	0.819357	-0.698259	24	882
IKBIP	Proteomic	0.0284109	1.54651	0.151726	0.818941	1.11364	24	882
ALDH2	Proteomic	0.0285467	1.54444	0.152347	0.817167	1.3581	24	882
N6AMT1	Proteomic	0.028614	1.54342	0.152602	0.816441	-0.778802	24	882
ADI1	Proteomic	0.0286381	1.54306	0.152626	0.816372	-0.872655	24	882
ZC3H15	Proteomic	0.0286934	1.54222	0.152816	0.815831	-0.418278	24	882
INPP5B	Proteomic	0.0287668	1.54111	0.153056	0.81515	-0.610539	24	882
LOX	Proteomic	0.0287864	1.54081	0.153056	0.81515	1.0195	24	882
GRN	Proteomic	0.0287972	1.54065	0.153056	0.81515	0.65818	24	882
CHMP1B	Proteomic	0.0289342	1.53859	0.15368	0.813383	-0.588185	24	882
SHOC2	Proteomic	0.0290139	1.53739	0.153998	0.812484	-0.534891	24	882
VPS28	Proteomic	0.029074	1.53649	0.154043	0.812359	-0.664325	24	882
ECD	Proteomic	0.0290752	1.53648	0.154043	0.812359	-0.849935	24	882
TRIP11	Proteomic	0.0290814	1.53638	0.154043	0.812359	0.434433	24	882
PPFIBP2	Proteomic	0.029178	1.53494	0.154437	0.811249	0.798424	24	882
SDHC	Proteomic	0.0291954	1.53469	0.154437	0.811249	-0.885118	24	882
ST3GAL4	Proteomic	0.0292428	1.53398	0.154583	0.810838	0.836831	24	882
TCEA2	Proteomic	0.0293668	1.53214	0.155134	0.809294	-1.05519	24	882
SLC20A1	Proteomic	0.0294303	1.5312	0.155232	0.809019	1.5664	24	882
UQCRC2	Proteomic	0.0294407	1.53105	0.155232	0.809019	-0.289682	24	882
HGH1	Proteomic	0.0294566	1.53082	0.155232	0.809019	-0.563342	24	882
KRT7	Proteomic	0.0294828	1.53043	0.155232	0.809019	2.13829	24	882
PRMT7	Proteomic	0.0294847	1.5304	0.155232	0.809019	-0.689831	24	882
GSTA4	Proteomic	0.0295387	1.52961	0.155387	0.808585	-0.751605	24	882
CDCA7	Proteomic	0.029554	1.52938	0.155387	0.808585	-1.01894	24	882
APOBEC3B	Proteomic	0.0297135	1.52705	0.156079	0.806657	-1.19492	24	882
SLC25A24	Proteomic	0.0297254	1.52687	0.156079	0.806657	0.701307	24	882
ZNF362	Proteomic	0.0297635	1.52632	0.156173	0.806393	-0.835091	24	882
SRSF5	Proteomic	0.0298414	1.52518	0.15628	0.806096	-0.235996	24	882
GLO1	Proteomic	0.0298477	1.52509	0.15628	0.806096	-0.585835	24	882
MTO1	Proteomic	0.0298578	1.52494	0.15628	0.806096	-0.824688	24	882
SPNS1	Proteomic	0.0298737	1.52471	0.15628	0.806096	0.716591	24	882
IMPDH2	Proteomic	0.0298839	1.52456	0.15628	0.806096	-0.482112	24	882
IPO9	Proteomic	0.0299526	1.52356	0.156535	0.805388	-0.391929	24	882
RARS2	Proteomic	0.0300061	1.52279	0.15671	0.804904	-0.40644	24	882
MICAL3	Proteomic	0.0300306	1.52244	0.156733	0.80484	0.921563	24	882
DOCK10	Proteomic	0.0300531	1.52211	0.156746	0.804804	0.718028	24	882
MCEE	Proteomic	0.0300824	1.52169	0.156794	0.804671	0.717879	24	882
BORCS5	Proteomic	0.0301227	1.52111	0.156899	0.804379	-0.878779	24	882
RFLNB	Proteomic	0.0301723	1.52039	0.157053	0.803954	0.769749	24	882
ACBD6	Proteomic	0.0302563	1.51918	0.157352	0.803129	-1.69133	24	882
PAF1	Proteomic	0.030284	1.51879	0.157352	0.803129	-0.225487	24	882
COL1A1	Proteomic	0.0303045	1.51849	0.157352	0.803129	1.30217	24	882
BCHE	Proteomic	0.0303103	1.51841	0.157352	0.803129	-0.577296	24	882
MAP2K7	Proteomic	0.0303725	1.51752	0.157548	0.802586	-0.779215	24	882
TPM4	Proteomic	0.0303885	1.51729	0.157548	0.802586	0.69361	24	882
SCML2	Proteomic	0.0304188	1.51686	0.157601	0.802441	-0.953951	24	882
KRT73	Proteomic	0.0304779	1.51602	0.157802	0.801887	1.87344	24	882
HDHD3	Proteomic	0.0305337	1.51522	0.157987	0.801379	-0.623389	24	882
RDH13	Proteomic	0.0307323	1.51241	0.158863	0.798977	-0.604498	24	882
frdA	Proteomic	0.0307635	1.51196	0.158863	0.798977	-0.941048	24	882
MRPL37	Proteomic	0.0307641	1.51196	0.158863	0.798977	-0.217746	24	882
CDC23	Proteomic	0.0308132	1.51126	0.159012	0.798571	-0.474776	24	882
GOLGA5	Proteomic	0.0310677	1.50769	0.16003	0.795799	0.492574	24	882
SNU13	Proteomic	0.0310777	1.50755	0.16003	0.795799	-0.213595	24	882
DTX3L	Proteomic	0.0311315	1.5068	0.16003	0.795799	1.27899	24	882
TOMM5	Proteomic	0.03114	1.50668	0.16003	0.795799	-0.269505	24	882
VAMP7	Proteomic	0.0311452	1.50661	0.16003	0.795799	0.346413	24	882
PPP2R1A	Proteomic	0.0311693	1.50627	0.16003	0.795799	-0.310359	24	882
SLC35A3	Proteomic	0.0311974	1.50588	0.16003	0.795799	0.670579	24	882
MGME1	Proteomic	0.0312077	1.50574	0.16003	0.795799	-0.357765	24	882
PALS1	Proteomic	0.03121	1.50571	0.16003	0.795799	-0.555643	24	882
SLC19A1	Proteomic	0.0312153	1.50563	0.16003	0.795799	-0.958928	24	882
ANK3	Proteomic	0.0312689	1.50489	0.160095	0.795621	-1.06346	24	882
SUB1	Proteomic	0.0312691	1.50488	0.160095	0.795621	-0.515429	24	882
NAA40	Proteomic	0.0313153	1.50424	0.160154	0.795463	-0.741997	24	882
EMC2	Proteomic	0.0313215	1.50416	0.160154	0.795463	0.244096	24	882
MFF	Proteomic	0.0313839	1.50329	0.160337	0.794965	-0.422081	24	882
PRKAB2	Proteomic	0.0313985	1.50309	0.160337	0.794965	0.452875	24	882
ZCCHC8	Proteomic	0.0315532	1.50096	0.161022	0.793113	-0.32616	24	882
SYNPO	Proteomic	0.0316552	1.49955	0.161399	0.792098	0.638477	24	882
PPFIA1	Proteomic	0.0316684	1.49937	0.161399	0.792098	-0.504722	24	882
MCCC2	Proteomic	0.0317229	1.49863	0.161571	0.791635	-0.404046	24	882
LGALS3	Proteomic	0.0317514	1.49824	0.161611	0.791528	1.13486	24	882
TMLHE	Proteomic	0.031803	1.49753	0.161705	0.791277	-0.842201	24	882
EDRF1	Proteomic	0.0318111	1.49742	0.161705	0.791277	-0.840114	24	882
DHFR	Proteomic	0.0319105	1.49607	0.162105	0.790205	-0.887294	24	882
MRPS33	Proteomic	0.0319692	1.49527	0.162195	0.789961	-0.308292	24	882
RAB5C	Proteomic	0.0319699	1.49526	0.162195	0.789961	0.26569	24	882
UBXN4	Proteomic	0.0319927	1.49495	0.162206	0.789934	0.260482	24	882
MT-ND2	Proteomic	0.0320297	1.49445	0.162288	0.789713	-0.710276	24	882
ITPK1	Proteomic	0.0321597	1.49269	0.162841	0.788236	-0.958911	24	882
ARHGAP21	Proteomic	0.0322266	1.49179	0.163074	0.787615	-0.99148	24	882
SLC12A2	Proteomic	0.0322908	1.49092	0.163293	0.787031	0.794004	24	882
ZFPL1	Proteomic	0.0323509	1.49011	0.163491	0.786505	0.351642	24	882
MCM6	Proteomic	0.0324148	1.48926	0.163709	0.785929	-0.435784	24	882
TCF20	Proteomic	0.0324406	1.48891	0.163733	0.785865	-0.745882	24	882
FABP5	Proteomic	0.0324687	1.48853	0.163769	0.785768	-1.06903	24	882
TRIM25	Proteomic	0.0325429	1.48754	0.163958	0.785267	-0.456196	24	882
KIF15	Proteomic	0.0325482	1.48747	0.163958	0.785267	-1.22517	24	882
MRTO4	Proteomic	0.0326762	1.48577	0.164425	0.784033	-0.2397	24	882
DGLUCY	Proteomic	0.0326912	1.48557	0.164425	0.784033	1.10965	24	882
TCEAL3	Proteomic	0.032704	1.4854	0.164425	0.784033	0.829921	24	882
RAB11B	Proteomic	0.0327274	1.48509	0.164437	0.784001	0.242659	24	882
RGS10	Proteomic	0.0328881	1.48296	0.165138	0.782153	-0.765759	24	882
DDX50	Proteomic	0.0329371	1.48232	0.165278	0.781786	-0.292035	24	882
INTS9	Proteomic	0.0330011	1.48147	0.165482	0.78125	-0.48711	24	882
YBEY	Proteomic	0.0330201	1.48122	0.165482	0.78125	-1.2227	24	882
HYOU1	Proteomic	0.033046	1.48088	0.165505	0.781188	0.344238	24	882
PPP2CB	Proteomic	0.0331408	1.47964	0.165874	0.780222	-0.92164	24	882
RABEPK	Proteomic	0.0332277	1.4785	0.166202	0.779363	-0.853063	24	882
SMC6	Proteomic	0.033307	1.47746	0.166411	0.778817	-0.762611	24	882
EEF1A2	Proteomic	0.0333127	1.47739	0.166411	0.778817	-0.588925	24	882
ACADM	Proteomic	0.0333415	1.47701	0.166411	0.778817	0.451807	24	882
MRGBP	Proteomic	0.0333962	1.4763	0.166411	0.778817	-0.268603	24	882
APBB1	Proteomic	0.0334119	1.4761	0.166411	0.778817	-0.596898	24	882
CCDC51	Proteomic	0.0334194	1.476	0.166411	0.778817	-0.414206	24	882
SCEL	Proteomic	0.0334325	1.47583	0.166411	0.778817	-0.717415	24	882
CHD3	Proteomic	0.0334399	1.47574	0.166411	0.778817	-0.614037	24	882
APH1A	Proteomic	0.0334789	1.47523	0.1665	0.778587	0.659601	24	882
SHTN1	Proteomic	0.0336086	1.47355	0.166989	0.777312	-0.830146	24	882
RHOT1	Proteomic	0.0336201	1.4734	0.166989	0.777312	0.390796	24	882
ARHGEF10	Proteomic	0.0336451	1.47308	0.167007	0.777265	-0.799279	24	882
ILF3	Proteomic	0.0336822	1.4726	0.167085	0.777063	-0.179402	24	882
SUGT1	Proteomic	0.0338976	1.46983	0.168025	0.774627	-0.54765	24	882
HSPG2	Proteomic	0.0339146	1.46961	0.168025	0.774627	1.16307	24	882
TAF4	Proteomic	0.0340009	1.46851	0.168346	0.773798	-0.620126	24	882
JCAD	Proteomic	0.0341475	1.46664	0.168964	0.772206	-0.464983	24	882
DDX49	Proteomic	0.0341712	1.46634	0.168974	0.772179	-0.715318	24	882
NCAM1	Proteomic	0.0342798	1.46496	0.169404	0.771076	1.03082	24	882
SPTBN1	Proteomic	0.0343816	1.46367	0.169616	0.770533	0.450947	24	882
UBE2E1	Proteomic	0.0343934	1.46352	0.169616	0.770533	-1.15067	24	882
EIF6	Proteomic	0.0343958	1.46349	0.169616	0.770533	-0.256612	24	882
BTN3A3	Proteomic	0.0344095	1.46332	0.169616	0.770533	0.77056	24	882
NT5C	Proteomic	0.0344733	1.46252	0.169739	0.770219	-0.784402	24	882
PTGES	Proteomic	0.0344915	1.46229	0.169739	0.770219	1.22141	24	882
TMEM128	Proteomic	0.0345074	1.46209	0.169739	0.770219	0.819611	24	882
GGT7	Proteomic	0.0345213	1.46191	0.169739	0.770219	0.881103	24	882
SLC25A19	Proteomic	0.0345764	1.46122	0.169774	0.770129	-0.86948	24	882
NGLY1	Proteomic	0.0345836	1.46113	0.169774	0.770129	1.00172	24	882
FANCI	Proteomic	0.0345937	1.461	0.169774	0.770129	-0.609137	24	882
SAP30BP	Proteomic	0.0346363	1.46047	0.169876	0.769867	-0.332755	24	882
YIPF1	Proteomic	0.0346849	1.45986	0.170008	0.76953	-0.639216	24	882
CUSTOS	Proteomic	0.0347604	1.45892	0.170192	0.769062	-0.704981	24	882
TAOK1	Proteomic	0.0347659	1.45885	0.170192	0.769062	-1.28502	24	882
UBE2N	Proteomic	0.0348255	1.4581	0.170249	0.768915	-0.426737	24	882
SLC12A9	Proteomic	0.034844	1.45787	0.170249	0.768915	0.607767	24	882
MRPL33	Proteomic	0.0348513	1.45778	0.170249	0.768915	-0.394812	24	882
UBTF	Proteomic	0.0348781	1.45745	0.170249	0.768915	-0.22527	24	882
NOP16	Proteomic	0.034894	1.45725	0.170249	0.768915	-0.288347	24	882
TSR3	Proteomic	0.0349084	1.45707	0.170249	0.768915	-0.950654	24	882
WDR26	Proteomic	0.0349332	1.45676	0.170264	0.768877	-0.472648	24	882
ATP11C	Proteomic	0.0350171	1.45572	0.170461	0.768375	-0.978807	24	882
KIF16B	Proteomic	0.0350172	1.45572	0.170461	0.768375	-0.634993	24	882
PLEKHF1	Proteomic	0.0350611	1.45517	0.170568	0.768102	0.839537	24	882
FAM107B	Proteomic	0.0350934	1.45477	0.170568	0.768102	-0.944647	24	882
PLSCR1	Proteomic	0.0351048	1.45463	0.170568	0.768102	0.630175	24	882
PHB1	Proteomic	0.035153	1.45404	0.170617	0.767978	-0.234983	24	882
SMARCA2	Proteomic	0.0352058	1.45339	0.170617	0.767978	0.981399	24	882
SQSTM1	Proteomic	0.0352287	1.4531	0.170617	0.767978	0.750739	24	882
NUDT2	Proteomic	0.0352333	1.45305	0.170617	0.767978	-0.875738	24	882
TOM1	Proteomic	0.0352349	1.45303	0.170617	0.767978	0.464082	24	882
GMNN	Proteomic	0.0352458	1.45289	0.170617	0.767978	-0.826736	24	882
NDUFB2	Proteomic	0.035304	1.45218	0.170703	0.767759	-0.349763	24	882
EEF1AKMT2	Proteomic	0.0353232	1.45194	0.170703	0.767759	-0.77869	24	882
SLC25A21	Proteomic	0.0353291	1.45187	0.170703	0.767759	-0.813952	24	882
BID	Proteomic	0.0353759	1.45129	0.170823	0.767453	-0.540027	24	882
KLHDC4	Proteomic	0.0355766	1.44884	0.171483	0.76578	-0.787187	24	882
UQCRC1	Proteomic	0.0355837	1.44875	0.171483	0.76578	-0.254682	24	882
MAFG	Proteomic	0.035584	1.44875	0.171483	0.76578	1.14892	24	882
PLEC	Proteomic	0.0356002	1.44855	0.171483	0.76578	0.737248	24	882
HMGN3	Proteomic	0.0356391	1.44807	0.171564	0.765574	0.643784	24	882
ANO10	Proteomic	0.0356968	1.44737	0.171736	0.765139	0.859615	24	882
MRFAP1	Proteomic	0.0358301	1.44575	0.172271	0.763788	-0.983741	24	882
PPIA	Proteomic	0.0359266	1.44458	0.172629	0.762886	-0.462772	24	882
HYPK	Proteomic	0.0359883	1.44384	0.172819	0.762408	-0.460194	24	882
RPS26	Proteomic	0.0360173	1.44349	0.172852	0.762326	-0.33287	24	882
NR2F2	Proteomic	0.0360755	1.44279	0.173025	0.761891	-0.786556	24	882
SH3GLB1	Proteomic	0.0361892	1.44142	0.173399	0.760955	0.579021	24	882
METAP1	Proteomic	0.0361977	1.44132	0.173399	0.760955	-0.335013	24	882
POLR2D	Proteomic	0.0363252	1.43979	0.173849	0.759828	-0.25217	24	882
DLG3	Proteomic	0.0363363	1.43966	0.173849	0.759828	-1.13629	24	882
PSMF1	Proteomic	0.0364038	1.43885	0.174066	0.759287	-0.473542	24	882
NDUFB9	Proteomic	0.0365856	1.43669	0.174828	0.75739	-0.325299	24	882
SLBP	Proteomic	0.0366114	1.43638	0.174844	0.757349	-0.966415	24	882
PATJ	Proteomic	0.0366894	1.43546	0.17511	0.75669	0.899546	24	882
CREG1	Proteomic	0.0367391	1.43487	0.175143	0.756607	0.676142	24	882
CLTB	Proteomic	0.0367413	1.43485	0.175143	0.756607	0.362132	24	882
NOL3	Proteomic	0.0367883	1.43429	0.17526	0.756316	0.843057	24	882
H1-0	Proteomic	0.03693	1.43262	0.175828	0.754912	0.918162	24	882
ELAC2	Proteomic	0.0370635	1.43105	0.176357	0.753608	-0.345725	24	882
ENSA	Proteomic	0.0371021	1.4306	0.176433	0.753421	-0.956943	24	882
MLXIP	Proteomic	0.037139	1.43017	0.176472	0.753324	0.822642	24	882
MMP1	Proteomic	0.0371556	1.42998	0.176472	0.753324	-0.570396	24	882
AKAP8L	Proteomic	0.0372194	1.42923	0.176595	0.753021	0.288343	24	882
SYPL1	Proteomic	0.0372636	1.42872	0.176595	0.753021	0.5388	24	882
SENP7	Proteomic	0.0372823	1.4285	0.176595	0.753021	-0.791761	24	882
TMX3	Proteomic	0.0372929	1.42837	0.176595	0.753021	0.393167	24	882
MACO1	Proteomic	0.0372946	1.42835	0.176595	0.753021	0.752139	24	882
TMEM59	Proteomic	0.0374247	1.42684	0.177104	0.751771	0.995479	24	882
TIPIN	Proteomic	0.0375326	1.42559	0.177507	0.750784	-0.840404	24	882
EIF4G1	Proteomic	0.0375626	1.42524	0.177542	0.750699	-0.340711	24	882
PPHLN1	Proteomic	0.0376184	1.4246	0.177698	0.750318	-0.293682	24	882
TERF2	Proteomic	0.0376675	1.42403	0.177756	0.750175	0.777118	24	882
GDI2	Proteomic	0.0376762	1.42393	0.177756	0.750175	-0.480638	24	882
PCM1	Proteomic	0.0377112	1.42353	0.177814	0.750034	-0.42946	24	882
UFC1	Proteomic	0.0377926	1.42259	0.177974	0.749644	-0.512478	24	882
CD81	Proteomic	0.037807	1.42243	0.177974	0.749644	0.551049	24	882
UFSP2	Proteomic	0.0378135	1.42235	0.177974	0.749644	-0.404757	24	882
DAD1	Proteomic	0.0378569	1.42185	0.178071	0.749406	0.284021	24	882
BABAM1	Proteomic	0.0380656	1.41947	0.178853	0.747505	-0.600042	24	882
RPAP3	Proteomic	0.0380772	1.41933	0.178853	0.747505	-0.673938	24	882
PPP6C	Proteomic	0.0380917	1.41917	0.178853	0.747505	-0.662142	24	882
TRMT11	Proteomic	0.0382353	1.41754	0.179419	0.746132	-1.17575	24	882
TMEM70	Proteomic	0.0382763	1.41707	0.179498	0.745941	-0.297587	24	882
WDR3	Proteomic	0.0382981	1.41682	0.179498	0.745941	-0.254944	24	882
ZNF598	Proteomic	0.0383728	1.41598	0.17965	0.745573	-0.516518	24	882
GNPTG	Proteomic	0.0383765	1.41593	0.17965	0.745573	0.6975	24	882
NDUFAF7	Proteomic	0.0385158	1.41436	0.179995	0.74474	-0.423888	24	882
MYO10	Proteomic	0.0385791	1.41365	0.179995	0.74474	-1.02919	24	882
SH3BP4	Proteomic	0.038587	1.41356	0.179995	0.74474	0.618474	24	882
OLA1	Proteomic	0.0386031	1.41338	0.179995	0.74474	-0.388691	24	882
PPM1G	Proteomic	0.0386275	1.4131	0.179995	0.74474	-0.416753	24	882
MED10	Proteomic	0.0386427	1.41293	0.179995	0.74474	-0.567978	24	882
FOSL2	Proteomic	0.0386531	1.41282	0.179995	0.74474	0.852588	24	882
TMEM11	Proteomic	0.038656	1.41278	0.179995	0.74474	0.300579	24	882
SCAMP4	Proteomic	0.0386575	1.41277	0.179995	0.74474	0.412626	24	882
ZBTB44	Proteomic	0.0389435	1.40956	0.181218	0.741799	-0.853886	24	882
VPS41	Proteomic	0.0389666	1.40931	0.181218	0.741799	0.855689	24	882
THBS2	Proteomic	0.0390194	1.40872	0.181284	0.74164	0.728836	24	882
NUP58	Proteomic	0.0390272	1.40863	0.181284	0.74164	-0.249509	24	882
CLP1	Proteomic	0.0390901	1.40793	0.181468	0.741199	-0.593287	24	882
COL5A1	Proteomic	0.0391661	1.40709	0.18169	0.740668	1.2555	24	882
AP4S1	Proteomic	0.0391844	1.40689	0.18169	0.740668	0.722653	24	882
HSD17B8	Proteomic	0.0393618	1.40493	0.182381	0.739021	-0.876964	24	882
PLEKHA5	Proteomic	0.0393818	1.4047	0.182381	0.739021	0.619512	24	882
POLE3	Proteomic	0.0394071	1.40443	0.182381	0.739021	-0.44435	24	882
TTC27	Proteomic	0.0394314	1.40416	0.182381	0.739021	-0.864136	24	882
NME3	Proteomic	0.03945	1.40395	0.182381	0.739021	-1.00765	24	882
RPTOR	Proteomic	0.0394933	1.40348	0.182473	0.738802	-0.689588	24	882
CHAF1A	Proteomic	0.0396209	1.40208	0.182899	0.737788	-0.60019	24	882
AHNAK	Proteomic	0.0396523	1.40173	0.182899	0.737788	0.738648	24	882
ACAT2	Proteomic	0.0396559	1.40169	0.182899	0.737788	-0.608991	24	882
BCS1L	Proteomic	0.0398339	1.39975	0.183524	0.736307	-0.320381	24	882
PFDN5	Proteomic	0.0398585	1.39948	0.183524	0.736307	-0.441988	24	882
ANAPC10	Proteomic	0.0398668	1.39939	0.183524	0.736307	-0.485289	24	882
EIF3M	Proteomic	0.0398853	1.39919	0.183524	0.736307	-0.379527	24	882
HMBS	Proteomic	0.0399658	1.39831	0.183698	0.735895	-0.538188	24	882
DDB2	Proteomic	0.0399702	1.39826	0.183698	0.735895	-0.813787	24	882
NONO	Proteomic	0.0400185	1.39774	0.183808	0.735636	-0.179909	24	882
NOL4L	Proteomic	0.0400411	1.39749	0.183808	0.735636	-0.752146	24	882
CKAP5	Proteomic	0.0400693	1.39719	0.183829	0.735585	-0.285773	24	882
MAPRE2	Proteomic	0.0401299	1.39653	0.183925	0.735359	0.840387	24	882
HAUS2	Proteomic	0.0401373	1.39645	0.183925	0.735359	-0.556032	24	882
ARFIP2	Proteomic	0.0402	1.39577	0.184105	0.734935	-0.740035	24	882
UQCRQ	Proteomic	0.0402804	1.39491	0.184315	0.734439	-0.270961	24	882
PYCR3	Proteomic	0.0402932	1.39477	0.184315	0.734439	-0.692342	24	882
CHMP4BP1	Proteomic	0.0403729	1.39391	0.184449	0.734124	0.444151	24	882
CC2D1A	Proteomic	0.0403871	1.39376	0.184449	0.734124	-0.422992	24	882
UBAC2	Proteomic	0.0403972	1.39365	0.184449	0.734124	-0.474801	24	882
BET1L	Proteomic	0.0404359	1.39323	0.184449	0.734124	0.480148	24	882
PARN	Proteomic	0.0404405	1.39318	0.184449	0.734124	-0.251417	24	882
CARHSP1	Proteomic	0.0405591	1.39191	0.184775	0.733358	-0.861055	24	882
FSIP2	Proteomic	0.0405591	1.39191	0.184775	0.733358	1.10972	24	882
WIPF2	Proteomic	0.0406192	1.39127	0.18494	0.732968	-0.833519	24	882
SNX12	Proteomic	0.0406747	1.39068	0.185072	0.73266	-0.429661	24	882
U2SURP	Proteomic	0.0406954	1.39045	0.185072	0.73266	-0.144901	24	882
EIF3K	Proteomic	0.0408096	1.38924	0.185447	0.731779	-0.374401	24	882
SLC27A1	Proteomic	0.0408558	1.38875	0.185447	0.731779	0.860588	24	882
NR2C2AP	Proteomic	0.0408585	1.38872	0.185447	0.731779	-0.885476	24	882
BAP18	Proteomic	0.040873	1.38856	0.185447	0.731779	-0.499239	24	882
SLC12A7	Proteomic	0.0409213	1.38805	0.185476	0.731713	-0.718196	24	882
HSPH1	Proteomic	0.0409267	1.38799	0.185476	0.731713	-0.46132	24	882
TCP10L2	Proteomic	0.0409694	1.38754	0.185514	0.731624	-0.715262	24	882
ORC3	Proteomic	0.0409928	1.38729	0.185514	0.731624	-0.483188	24	882
CDK5RAP3	Proteomic	0.0410122	1.38709	0.185514	0.731624	-0.324598	24	882
UTP6	Proteomic	0.0410301	1.3869	0.185514	0.731624	-0.288201	24	882
POLR3B	Proteomic	0.0410596	1.38659	0.185514	0.731623	-0.917427	24	882
AK6	Proteomic	0.0410776	1.38639	0.185514	0.731623	-0.618878	24	882
MTHFD1	Proteomic	0.0411139	1.38601	0.185571	0.731491	-0.454533	24	882
NOTCH3	Proteomic	0.041157	1.38556	0.185658	0.731286	-0.614827	24	882
ERO1B	Proteomic	0.0412153	1.38494	0.185814	0.730922	-0.836967	24	882
MGST3	Proteomic	0.0412598	1.38447	0.185907	0.730704	0.682144	24	882
PTP4A1	Proteomic	0.0413257	1.38378	0.186097	0.730262	-0.519184	24	882
DENR	Proteomic	0.0413777	1.38323	0.186223	0.729966	-0.458837	24	882
ABHD14B	Proteomic	0.041427	1.38272	0.186267	0.729863	-0.652796	24	882
ATP5PB	Proteomic	0.0414351	1.38263	0.186267	0.729863	-0.224374	24	882
PHF3	Proteomic	0.0416007	1.3809	0.186842	0.728526	-0.692181	24	882
C10orf62	Proteomic	0.0416108	1.38079	0.186842	0.728526	-0.616165	24	882
NIPBL	Proteomic	0.0416398	1.38049	0.186865	0.728472	-0.270549	24	882
SLC9A3R1	Proteomic	0.0416927	1.37994	0.186995	0.728171	-0.670575	24	882
TXNDC12	Proteomic	0.0417487	1.37936	0.187064	0.728009	0.317707	24	882
AK5	Proteomic	0.0417561	1.37928	0.187064	0.728009	0.894348	24	882
HIP1R	Proteomic	0.0418645	1.37815	0.187282	0.727503	-0.804633	24	882
SPR	Proteomic	0.0418686	1.37811	0.187282	0.727503	-0.549573	24	882
ESF1	Proteomic	0.0418766	1.37803	0.187282	0.727503	-0.31298	24	882
FPGS	Proteomic	0.0419446	1.37732	0.187479	0.727047	-0.642268	24	882
COL7A1	Proteomic	0.0421219	1.37549	0.188164	0.725464	0.575639	24	882
CROT	Proteomic	0.042154	1.37516	0.1882	0.725381	1.05883	24	882
SLC9A1	Proteomic	0.0421887	1.3748	0.188247	0.725272	1.01093	24	882
PINX1	Proteomic	0.0422313	1.37437	0.18833	0.725081	-0.651848	24	882
CYBB	Proteomic	0.042308	1.37358	0.188564	0.724541	0.443104	24	882
ARL6IP5	Proteomic	0.0423647	1.373	0.188709	0.724208	0.423207	24	882
MECP2	Proteomic	0.0424085	1.37255	0.188796	0.724007	0.348305	24	882
IDUA	Proteomic	0.0424579	1.37204	0.188817	0.723958	0.669287	24	882
CADM4	Proteomic	0.0424671	1.37195	0.188817	0.723958	-1.04972	24	882
ERLEC1	Proteomic	0.0425042	1.37157	0.188817	0.723958	0.375432	24	882
MAD2L2	Proteomic	0.0425394	1.37121	0.188817	0.723958	-0.958212	24	882
ACAD8	Proteomic	0.042541	1.37119	0.188817	0.723958	-0.731775	24	882
SCPEP1	Proteomic	0.0425582	1.37102	0.188817	0.723958	0.640041	24	882
HNRNPL	Proteomic	0.0426167	1.37042	0.18897	0.723608	-0.161538	24	882
OSBP	Proteomic	0.0427552	1.36901	0.189476	0.722445	0.336843	24	882
NUP205	Proteomic	0.0428112	1.36844	0.189617	0.722123	-0.175136	24	882
HSPA4L	Proteomic	0.0428778	1.36777	0.189804	0.721695	-0.7701	24	882
TYSND1	Proteomic	0.0431734	1.36478	0.190869	0.719264	-1.36655	24	882
GIT1	Proteomic	0.043191	1.36461	0.190869	0.719264	-0.691585	24	882
OR5K3	Proteomic	0.0431917	1.3646	0.190869	0.719264	-0.639648	24	882
GSK3B	Proteomic	0.0432608	1.36391	0.191066	0.718816	-0.497654	24	882
CHSY1	Proteomic	0.0433193	1.36332	0.191102	0.718735	0.730617	24	882
SEC11C	Proteomic	0.04334	1.36311	0.191102	0.718735	-0.923616	24	882
ATP2B4	Proteomic	0.0433422	1.36309	0.191102	0.718735	0.971629	24	882
ZPR1	Proteomic	0.0433965	1.36255	0.191233	0.718437	-0.76686	24	882
DUT	Proteomic	0.0434216	1.36229	0.191236	0.71843	-0.484353	24	882
NFRKB	Proteomic	0.043495	1.36156	0.191383	0.718097	0.78223	24	882
TLE4	Proteomic	0.0435039	1.36147	0.191383	0.718097	0.515385	24	882
FBL	Proteomic	0.0436124	1.36039	0.191653	0.717484	-0.198773	24	882
GIPC2	Proteomic	0.0436144	1.36037	0.191653	0.717484	0.997306	24	882
SOD2	Proteomic	0.0436964	1.35955	0.19176	0.717241	0.520358	24	882
RNF138	Proteomic	0.0437182	1.35934	0.19176	0.717241	-0.864459	24	882
RNF25	Proteomic	0.0437299	1.35922	0.19176	0.717241	-0.739993	24	882
SRSF1	Proteomic	0.0437416	1.3591	0.19176	0.717241	-0.146444	24	882
BCCIP	Proteomic	0.0438381	1.35815	0.19176	0.717241	-0.612951	24	882
FMNL2	Proteomic	0.0438399	1.35813	0.19176	0.717241	-0.898972	24	882
BDH1	Proteomic	0.0438641	1.35789	0.19176	0.717241	-0.965405	24	882
NDUFA9	Proteomic	0.0438642	1.35789	0.19176	0.717241	-0.257251	24	882
GTPBP3	Proteomic	0.0438744	1.35779	0.19176	0.717241	-0.675138	24	882
RAP2A	Proteomic	0.0438843	1.35769	0.19176	0.717241	-1.09385	24	882
CUX1	Proteomic	0.0439968	1.35658	0.192101	0.71647	0.366209	24	882
MAT2A	Proteomic	0.0440114	1.35643	0.192101	0.71647	-0.491272	24	882
FBP1	Proteomic	0.0441504	1.35507	0.1926	0.715344	1.00127	24	882
PRDX2	Proteomic	0.0443758	1.35285	0.193454	0.713421	-0.885246	24	882
SLC35B2	Proteomic	0.0443957	1.35266	0.193454	0.713421	0.352625	24	882
MGLL	Proteomic	0.0444454	1.35217	0.193563	0.713177	0.820947	24	882
TLCD3A	Proteomic	0.0445136	1.35151	0.193752	0.712754	-1.09578	24	882
NDUFC1	Proteomic	0.0445451	1.3512	0.193781	0.712689	-0.564548	24	882
GDAP1	Proteomic	0.0446899	1.34979	0.194236	0.71167	-0.925187	24	882
PARP14	Proteomic	0.0446995	1.3497	0.194236	0.71167	0.823428	24	882
COL1A2	Proteomic	0.0447392	1.34931	0.194301	0.711525	1.11726	24	882
TPR	Proteomic	0.0448332	1.3484	0.194601	0.710855	-0.170163	24	882
RPS27A	Proteomic	0.0449829	1.34695	0.195111	0.709719	-0.965404	24	882
QPRT	Proteomic	0.0450049	1.34674	0.195111	0.709719	-1.36967	24	882
EIF4A3	Proteomic	0.0450566	1.34624	0.195111	0.709719	-0.156619	24	882
DCAF7	Proteomic	0.045068	1.34613	0.195111	0.709719	-0.391761	24	882
PSEN1	Proteomic	0.0450755	1.34606	0.195111	0.709719	0.5565	24	882
PPP4C	Proteomic	0.0451404	1.34544	0.195283	0.709335	-0.410239	24	882
ITGA5	Proteomic	0.0452761	1.34413	0.195762	0.708271	1.20535	24	882
SELENOS	Proteomic	0.0454347	1.34261	0.196339	0.706993	0.69087	24	882
PLEKHA1	Proteomic	0.0454879	1.3421	0.19637	0.706924	-0.772334	24	882
ASNS	Proteomic	0.0454993	1.342	0.19637	0.706924	-0.668054	24	882
ERAL1	Proteomic	0.0455173	1.34182	0.19637	0.706924	-0.432911	24	882
ZC3H14	Proteomic	0.0455888	1.34114	0.19655	0.706526	0.175482	24	882
KIN	Proteomic	0.0456093	1.34095	0.19655	0.706526	-0.998091	24	882
HRNR	Proteomic	0.0456793	1.34028	0.196743	0.7061	0.83324	24	882
LTN1	Proteomic	0.0458006	1.33913	0.197157	0.705188	-0.664079	24	882
ACAA2	Proteomic	0.0458781	1.33839	0.197382	0.704693	0.714067	24	882
HIKESHI	Proteomic	0.0461998	1.33536	0.198656	0.701897	-1.11935	24	882
ELOF1	Proteomic	0.0465586	1.332	0.200043	0.698876	-0.807829	24	882
COL8A1	Proteomic	0.0465836	1.33177	0.200043	0.698876	0.599892	24	882
SF1	Proteomic	0.0465991	1.33162	0.200043	0.698876	-0.187601	24	882
STRN4	Proteomic	0.0466755	1.33091	0.200261	0.698403	-0.717549	24	882
TAF6	Proteomic	0.0468293	1.32948	0.200811	0.697213	-0.61115	24	882
CCDC175	Proteomic	0.0469963	1.32794	0.201417	0.695905	0.608902	24	882
ERVK3-1	Proteomic	0.0471585	1.32644	0.201957	0.694742	-0.759545	24	882
LSM14A	Proteomic	0.0471741	1.3263	0.201957	0.694742	-0.574266	24	882
FLG	Proteomic	0.0473132	1.32502	0.202255	0.694101	0.811836	24	882
SHC1	Proteomic	0.0473175	1.32498	0.202255	0.694101	-0.689196	24	882
ZWILCH	Proteomic	0.0473322	1.32484	0.202255	0.694101	-0.690647	24	882
MAGED2	Proteomic	0.0473473	1.3247	0.202255	0.694101	0.49825	24	882
ABI2	Proteomic	0.0473804	1.3244	0.20226	0.694089	-0.970939	24	882
NDUFA8	Proteomic	0.0474003	1.32422	0.20226	0.694089	-0.26711	24	882
AGO2	Proteomic	0.0474693	1.32359	0.202444	0.693695	-0.544041	24	882
SNCA	Proteomic	0.0475662	1.3227	0.202744	0.693052	1.24628	24	882
CES1P1	Proteomic	0.0475916	1.32247	0.202744	0.693052	-1.1465	24	882
MOCS2	Proteomic	0.0476658	1.32179	0.20295	0.692611	-0.735448	24	882
NOC4L	Proteomic	0.0477169	1.32133	0.203057	0.692382	-0.231312	24	882
WDR43	Proteomic	0.0477446	1.32108	0.203064	0.692367	-0.231772	24	882
NUP85	Proteomic	0.0478389	1.32022	0.203354	0.691747	-0.155604	24	882
HSPA5	Proteomic	0.047885	1.3198	0.203405	0.691639	0.29138	24	882
RNGTT	Proteomic	0.047924	1.31945	0.203405	0.691639	-0.734435	24	882
CTSZ	Proteomic	0.0479289	1.3194	0.203405	0.691639	1.07814	24	882
BAG1	Proteomic	0.048063	1.31819	0.203863	0.690661	0.747121	24	882
TMEM205	Proteomic	0.0481112	1.31775	0.203957	0.690461	-0.523897	24	882
PCBD1	Proteomic	0.0482446	1.31655	0.204412	0.689494	-0.851881	24	882
STXBP5	Proteomic	0.0482954	1.31609	0.204516	0.689273	1.02414	24	882
CHP1	Proteomic	0.0484166	1.31501	0.204918	0.68842	0.399674	24	882
MRRF	Proteomic	0.0484428	1.31477	0.204918	0.68842	-0.31054	24	882
CCDC115	Proteomic	0.0485488	1.31382	0.205156	0.687916	0.613945	24	882
PLTP	Proteomic	0.0485603	1.31372	0.205156	0.687916	-0.65439	24	882
COPS7A	Proteomic	0.0485779	1.31356	0.205156	0.687916	0.55272	24	882
MAP3K20	Proteomic	0.0486181	1.3132	0.205215	0.687791	-0.753487	24	882
EYA3	Proteomic	0.0486604	1.31282	0.205246	0.687726	-0.977575	24	882
TXNIP	Proteomic	0.0486934	1.31253	0.205246	0.687726	0.782813	24	882
PPT2	Proteomic	0.0487042	1.31243	0.205246	0.687726	-0.810683	24	882
CCM2	Proteomic	0.048789	1.31168	0.205493	0.687204	-0.720844	24	882
PLCH1	Proteomic	0.0489205	1.31051	0.205935	0.686269	0.758823	24	882
EPHB2	Proteomic	0.0489536	1.31022	0.205964	0.68621	0.985584	24	882
TTYH3	Proteomic	0.0491713	1.30829	0.206768	0.684516	-0.830628	24	882
PPP1R7	Proteomic	0.0492685	1.30743	0.207065	0.683892	-0.475389	24	882
WDR36	Proteomic	0.0493357	1.30684	0.2072	0.683611	-0.246553	24	882
UNC119B	Proteomic	0.0493535	1.30668	0.2072	0.683611	-0.766512	24	882
NUDCD3	Proteomic	0.049404	1.30624	0.2073	0.6834	-0.622239	24	882
NDUFC2	Proteomic	0.0495023	1.30537	0.207602	0.682769	-0.262017	24	882
MRPL40	Proteomic	0.0495351	1.30509	0.207628	0.682715	-0.211545	24	882
TIMM13	Proteomic	0.049725	1.30343	0.208312	0.681287	-0.309527	24	882
TMED2	Proteomic	0.04976	1.30312	0.208347	0.681213	0.232777	24	882
C1orf198	Proteomic	0.0498611	1.30224	0.208482	0.680932	0.919875	24	882
RBBP4	Proteomic	0.0498898	1.30199	0.208482	0.680932	-0.268392	24	882
NTM	Proteomic	0.0499193	1.30173	0.208482	0.680932	0.447721	24	882
C1GALT1	Proteomic	0.0499221	1.30171	0.208482	0.680932	1.04585	24	882
UBE2V2	Proteomic	0.0499257	1.30168	0.208482	0.680932	-0.576275	24	882
BNIP3L	Proteomic	0.0500448	1.30064	0.208868	0.680129	0.995985	24	882
CACNA2D2	Proteomic	0.0501217	1.29997	0.209077	0.679694	-1.1415	24	882
STRAP	Proteomic	0.050213	1.29918	0.209346	0.679136	-0.3666	24	882
SRR	Proteomic	0.0504158	1.29743	0.2099	0.677987	-0.735901	24	882
PDCD11	Proteomic	0.0504305	1.29731	0.2099	0.677987	-0.25913	24	882
MLH1	Proteomic	0.050453	1.29711	0.2099	0.677987	-0.976949	24	882
CANX	Proteomic	0.0504534	1.29711	0.2099	0.677987	0.273086	24	882
TXNRD2	Proteomic	0.0505852	1.29598	0.210336	0.677086	0.525707	24	882
GLRX3	Proteomic	0.0507789	1.29432	0.21103	0.675656	-0.416936	24	882
DNAJC16	Proteomic	0.0509472	1.29288	0.211616	0.674451	0.86248	24	882
SIRT1	Proteomic	0.0509919	1.2925	0.21169	0.6743	-1.20511	24	882
VPS51	Proteomic	0.0510283	1.29219	0.211728	0.674221	-0.834357	24	882
TUBB8	Proteomic	0.0510566	1.29195	0.211733	0.674211	-0.737344	24	882
FCHO2	Proteomic	0.0510922	1.29165	0.211768	0.674139	1.10191	24	882
HAUS6	Proteomic	0.0512427	1.29037	0.212279	0.673092	-0.853427	24	882
NUP107	Proteomic	0.0513952	1.28908	0.212798	0.672032	-0.146088	24	882
SUOX	Proteomic	0.0516167	1.28721	0.213602	0.670394	0.775772	24	882
INPP5D	Proteomic	0.0516525	1.28691	0.213637	0.670323	0.814933	24	882
TNKS1BP1	Proteomic	0.0517372	1.2862	0.213777	0.67004	0.381039	24	882
ARPP19	Proteomic	0.0517409	1.28617	0.213777	0.67004	-0.926083	24	882
CSNK2A1	Proteomic	0.0518011	1.28566	0.213912	0.669765	-0.639606	24	882
EIF4E2	Proteomic	0.0518406	1.28533	0.213962	0.669663	-0.611792	24	882
ESYT1	Proteomic	0.0519098	1.28475	0.214135	0.669313	0.317751	24	882
PCBP1	Proteomic	0.0519434	1.28447	0.21416	0.669261	-0.270384	24	882
RRAS2	Proteomic	0.0520222	1.28381	0.214372	0.668832	0.758149	24	882
RWDD4	Proteomic	0.0521237	1.28296	0.214597	0.668376	-0.913666	24	882
SF3A3	Proteomic	0.0521464	1.28278	0.214597	0.668376	-0.149623	24	882
RBM17	Proteomic	0.0521592	1.28267	0.214597	0.668376	-0.168583	24	882
CHPF	Proteomic	0.0522245	1.28213	0.214753	0.668061	1.00758	24	882
SNRPF	Proteomic	0.0523323	1.28123	0.215083	0.667395	-0.15121	24	882
ORC5	Proteomic	0.0524001	1.28067	0.215135	0.667288	-0.441653	24	882
CEBPB	Proteomic	0.0524259	1.28045	0.215135	0.667288	-1.01035	24	882
CENPK	Proteomic	0.0524277	1.28044	0.215135	0.667288	-1.07378	24	882
ANP32A	Proteomic	0.0524904	1.27992	0.215268	0.667021	-0.436525	24	882
PPP3CB	Proteomic	0.0525151	1.27972	0.215268	0.667021	-0.797087	24	882
A0A0G2JKW9	Proteomic	0.0526997	1.27819	0.215911	0.665725	-0.887896	24	882
TBC1D2	Proteomic	0.0527277	1.27796	0.215913	0.665722	0.792441	24	882
SMARCD1	Proteomic	0.0527952	1.27741	0.216076	0.665394	-0.486619	24	882
MLEC	Proteomic	0.0528805	1.2767	0.216287	0.664969	0.293512	24	882
THTPA	Proteomic	0.0529022	1.27653	0.216287	0.664969	0.615459	24	882
RPIA	Proteomic	0.052994	1.27577	0.21633	0.664883	-0.710627	24	882
NOC2L	Proteomic	0.0529957	1.27576	0.21633	0.664883	-0.235263	24	882
F3	Proteomic	0.0529976	1.27574	0.21633	0.664883	1.0253	24	882
CIT	Proteomic	0.0530347	1.27544	0.21633	0.664883	-0.519026	24	882
SPAG7	Proteomic	0.0530572	1.27526	0.21633	0.664883	-0.656402	24	882
WDR46	Proteomic	0.0530788	1.27508	0.21633	0.664883	-0.247663	24	882
LYRM4	Proteomic	0.0531215	1.27473	0.216391	0.664761	-0.366337	24	882
G3BP1	Proteomic	0.0531945	1.27413	0.216576	0.66439	-0.307825	24	882
STXBP3	Proteomic	0.053235	1.2738	0.216628	0.664286	0.298109	24	882
ELP6	Proteomic	0.0533162	1.27314	0.216845	0.66385	-0.50129	24	882
ERGIC1	Proteomic	0.0534707	1.27188	0.21736	0.66282	0.506477	24	882
ASCC1	Proteomic	0.053526	1.27144	0.217472	0.662597	-0.854889	24	882
LAMTOR5	Proteomic	0.0536509	1.27042	0.217866	0.66181	0.311701	24	882
CAMKK2	Proteomic	0.0537131	1.26992	0.218005	0.661533	-0.479635	24	882
CYP2J2	Proteomic	0.053741	1.26969	0.218006	0.661532	-0.361615	24	882
ADAMTS12	Proteomic	0.0537989	1.26923	0.218127	0.66129	-0.327934	24	882
HGFAC	Proteomic	0.0538902	1.26849	0.218384	0.660779	0.699211	24	882
RABGAP1	Proteomic	0.0539938	1.26766	0.218642	0.660266	-0.604396	24	882
PHF1	Proteomic	0.0540099	1.26753	0.218642	0.660266	0.403025	24	882
POLA2	Proteomic	0.0540736	1.26701	0.218787	0.659979	-0.647806	24	882
RAB27B	Proteomic	0.0541118	1.26671	0.218828	0.659898	1.01651	24	882
BZW1	Proteomic	0.0541593	1.26633	0.218907	0.659741	-0.379664	24	882
TCF25	Proteomic	0.0542198	1.26584	0.21901	0.659536	-1.16937	24	882
SPCS2	Proteomic	0.054241	1.26567	0.21901	0.659536	0.242668	24	882
SET	Proteomic	0.0543233	1.26501	0.219229	0.659101	-0.373603	24	882
RPA2	Proteomic	0.0544304	1.26416	0.219548	0.65847	-0.34669	24	882
ZC3H11B	Proteomic	0.0545097	1.26353	0.219643	0.658283	-0.792217	24	882
AP2B1	Proteomic	0.0545101	1.26352	0.219643	0.658283	0.20423	24	882
COX6C	Proteomic	0.0547368	1.26172	0.2203	0.656985	-0.275908	24	882
EMC8	Proteomic	0.0547456	1.26165	0.2203	0.656985	0.252583	24	882
PTGFRN	Proteomic	0.0547736	1.26143	0.2203	0.656985	0.798151	24	882
ATP5ME	Proteomic	0.054786	1.26133	0.2203	0.656985	-0.240929	24	882
STEAP3	Proteomic	0.0549636	1.25992	0.220901	0.655803	0.681968	24	882
AKR1B1	Proteomic	0.0550074	1.25958	0.220958	0.655689	0.795884	24	882
CLDN1	Proteomic	0.0550346	1.25936	0.220958	0.655689	-0.799342	24	882
TOP1	Proteomic	0.0550997	1.25885	0.221106	0.655399	-0.234907	24	882
DVL2	Proteomic	0.0553137	1.25717	0.221805	0.654028	-0.708594	24	882
GTF2F2	Proteomic	0.0553468	1.25691	0.221805	0.654028	-0.380104	24	882
UBE2S	Proteomic	0.0553591	1.25681	0.221805	0.654028	-0.64789	24	882
BCL9	Proteomic	0.0555375	1.25541	0.222406	0.652853	-0.512218	24	882
PFDN2	Proteomic	0.0556107	1.25484	0.222585	0.652503	-0.515543	24	882
SDHD	Proteomic	0.0556502	1.25453	0.222629	0.652418	-0.34204	24	882
MAK16	Proteomic	0.0557009	1.25414	0.222718	0.652245	-0.314251	24	882
ERLIN2	Proteomic	0.0557356	1.25387	0.222743	0.652196	-0.400979	24	882
MRPS30	Proteomic	0.0557898	1.25344	0.222748	0.652186	-0.20538	24	882
GDAP2	Proteomic	0.0558344	1.2531	0.222748	0.652186	0.716946	24	882
PGM1	Proteomic	0.05584	1.25305	0.222748	0.652186	0.591354	24	882
RANBP6	Proteomic	0.0558509	1.25297	0.222748	0.652186	-0.456593	24	882
DDX47	Proteomic	0.0558836	1.25272	0.222765	0.652154	-0.276273	24	882
EPB41	Proteomic	0.0561204	1.25088	0.223594	0.650539	-0.773152	24	882
ERCC6	Proteomic	0.0562701	1.24972	0.224076	0.649604	-0.81741	24	882
SBNO1	Proteomic	0.0563064	1.24944	0.224107	0.649544	-0.986998	24	882
PREB	Proteomic	0.0564288	1.2485	0.22448	0.648823	0.24919	24	882
DNAJC11	Proteomic	0.0564607	1.24825	0.224492	0.648798	-0.212634	24	882
HAUS5	Proteomic	0.056594	1.24723	0.224908	0.647995	-0.912687	24	882
MCC	Proteomic	0.0566261	1.24698	0.224921	0.64797	0.660771	24	882
TM9SF4	Proteomic	0.0567194	1.24627	0.225086	0.647651	0.259458	24	882
DNAJA2	Proteomic	0.0567346	1.24615	0.225086	0.647651	-0.266361	24	882
dnaB	Proteomic	0.0567541	1.246	0.225086	0.647651	-0.59176	24	882
RND3	Proteomic	0.0568015	1.24564	0.22516	0.647509	0.742285	24	882
RPP25	Proteomic	0.056886	1.24499	0.22538	0.647084	-0.882991	24	882
S100A11	Proteomic	0.057034	1.24387	0.225852	0.646175	0.945283	24	882
ADGRL2	Proteomic	0.0571737	1.2428	0.226291	0.645333	0.806801	24	882
AAGAB	Proteomic	0.0572315	1.24237	0.226405	0.645115	-1.05544	24	882
ENTPD6	Proteomic	0.0574928	1.24039	0.227324	0.643356	-0.568201	24	882
RWDD1	Proteomic	0.0576012	1.23957	0.227637	0.642758	-1.02344	24	882
PRXL2A	Proteomic	0.0576818	1.23896	0.22784	0.642369	-0.918714	24	882
TARS1	Proteomic	0.0578277	1.23786	0.228268	0.641554	-0.422218	24	882
GAB1	Proteomic	0.0578487	1.23771	0.228268	0.641554	-0.861392	24	882
SLC25A40	Proteomic	0.057933	1.23707	0.228486	0.641141	0.50092	24	882
EMC10	Proteomic	0.058044	1.23624	0.228808	0.640529	0.496082	24	882
APTX	Proteomic	0.0581684	1.23531	0.229129	0.639921	-0.963891	24	882
IGFBP6	Proteomic	0.0581839	1.2352	0.229129	0.639921	0.784404	24	882
ALDH1A1	Proteomic	0.0582432	1.23475	0.229246	0.639697	-1.57747	24	882
MOV10	Proteomic	0.0583973	1.23361	0.229269	0.639655	-0.405167	24	882
LSS	Proteomic	0.0584069	1.23354	0.229269	0.639655	0.346242	24	882
MICALL2	Proteomic	0.0584314	1.23335	0.229269	0.639655	1.13678	24	882
GET1	Proteomic	0.0584675	1.23309	0.229269	0.639655	-0.801023	24	882
SMYD5	Proteomic	0.0584793	1.233	0.229269	0.639655	-0.907926	24	882
RRP1B	Proteomic	0.0584996	1.23285	0.229269	0.639655	-0.260041	24	882
TSEN15	Proteomic	0.0585228	1.23267	0.229269	0.639655	-0.800082	24	882
NAPA	Proteomic	0.0585394	1.23255	0.229269	0.639655	0.265277	24	882
PTTG1IP	Proteomic	0.0585679	1.23234	0.229269	0.639655	0.518382	24	882
MND1	Proteomic	0.058568	1.23234	0.229269	0.639655	-0.536371	24	882
NAA10	Proteomic	0.058576	1.23228	0.229269	0.639655	-0.371295	24	882
ACP5	Proteomic	0.0586011	1.23209	0.229269	0.639655	0.914783	24	882
MOB4	Proteomic	0.0587948	1.23066	0.229579	0.639068	-0.243992	24	882
[truncated: 5,815 more rows]
[truncated: 1 more columns]

## Sheet: Protein_AssociationWithTA
Proteomic association with telomerase activity
Protein	Data	P value	log10 P value	Adjusted P-value	log10 Adjusted P-value	Rn	Size
CTSD	Proteomic	1.33433e-30	29.8747	5.76095e-27	26.2395	-0.362694	940
LAMP1	Proteomic	1.47471e-30	29.8313	5.76095e-27	26.2395	-0.36244	940
TMEM43	Proteomic	5.33889e-27	26.2725	1.39043e-23	22.8569	-0.341174	938
RFC4	Proteomic	1.28569e-26	25.8909	2.51127e-23	22.6001	0.338411	940
GLB1	Proteomic	1.68756e-25	24.7727	2.20434e-22	21.6567	-0.33287	930
VRK1	Proteomic	1.69282e-25	24.7714	2.20434e-22	21.6567	0.332524	932
CD63	Proteomic	7.7098e-25	24.113	8.60524e-22	21.0652	-0.330183	920
DNMT1	Proteomic	3.68301e-24	23.4338	3.59692e-21	20.4441	0.323265	934
NCSTN	Proteomic	8.45332e-24	23.073	7.02497e-21	20.1534	-0.319994	939
RFC5	Proteomic	8.99139e-24	23.0462	7.02497e-21	20.1534	0.320135	937
CELF1	Proteomic	1.18409e-23	22.9266	8.08822e-21	20.0921	0.318831	940
RBM39	Proteomic	1.24227e-23	22.9058	8.08822e-21	20.0921	0.318688	940
CTSA	Proteomic	2.87005e-23	22.5421	1.7249e-20	19.7632	-0.317957	929
HM13	Proteomic	3.16571e-23	22.4995	1.76669e-20	19.7528	-0.315888	940
LMNA	Proteomic	5.96609e-23	22.2243	3.05357e-20	19.5152	-0.319186	908
ARL6IP5	Proteomic	6.25331e-23	22.2039	3.05357e-20	19.5152	-0.313831	940
P4HB	Proteomic	1.80322e-22	21.744	8.05519e-20	19.0939	-0.310598	940
DDX5	Proteomic	1.8558e-22	21.7315	8.05519e-20	19.0939	0.31051	940
RTN4	Proteomic	2.38845e-22	21.6219	9.67997e-20	19.0141	-0.309734	940
RFC2	Proteomic	2.47791e-22	21.6059	9.67997e-20	19.0141	0.30962	940
ERGIC3	Proteomic	4.15142e-22	21.3818	1.54453e-19	18.8112	-0.308181	939
LAMP2	Proteomic	5.74146e-22	21.241	2.039e-19	18.6906	-0.307173	939
P4HA2	Proteomic	7.62217e-22	21.1179	2.58922e-19	18.5868	-0.331889	793
AP2A1	Proteomic	1.44185e-21	20.8411	4.69381e-19	18.3285	-0.304134	940
GNS	Proteomic	2.40165e-21	20.6195	7.50563e-19	18.1246	-0.302522	940
HNRNPK	Proteomic	3.09727e-21	20.509	9.3073e-19	18.0312	0.301715	940
RRBP1	Proteomic	6.23984e-21	20.2048	1.80563e-18	17.7434	-0.299784	938
RPN2	Proteomic	6.76756e-21	20.1696	1.88839e-18	17.7239	-0.299218	940
STIM1	Proteomic	8.48983e-21	20.0711	2.28728e-18	17.6407	-0.300794	925
PIGK	Proteomic	8.94855e-21	20.0482	2.3305e-18	17.6326	-0.298624	938
SF3B6	Proteomic	1.09894e-20	19.959	2.76967e-18	17.5576	0.297657	940
PGRMC2	Proteomic	1.52768e-20	19.816	3.72993e-18	17.4283	-0.296591	940
MBOAT7	Proteomic	1.7605e-20	19.7544	4.16812e-18	17.3801	-0.299193	920
ESYT2	Proteomic	2.08875e-20	19.6801	4.79982e-18	17.3188	-0.295876	938
TMED9	Proteomic	2.80883e-20	19.5515	6.27012e-18	17.2027	-0.294758	939
RFC3	Proteomic	3.40368e-20	19.4681	7.38694e-18	17.1315	0.294731	935
P3H1	Proteomic	3.693e-20	19.4326	7.79822e-18	17.108	-0.297995	912
PCYOX1	Proteomic	6.5628e-20	19.1829	1.34649e-17	16.8708	-0.294841	920
DDOST	Proteomic	6.72126e-20	19.1725	1.34649e-17	16.8708	-0.29174	940
YIPF5	Proteomic	9.35403e-20	19.029	1.82708e-17	16.7382	-0.294732	913
AP2B1	Proteomic	1.20071e-19	18.9206	2.28808e-17	16.6405	-0.289814	940
AP2M1	Proteomic	1.68307e-19	18.7739	3.13091e-17	16.5043	-0.288686	940
SNRPD2	Proteomic	1.75186e-19	18.7565	3.18309e-17	16.4972	0.288552	940
SNW1	Proteomic	1.87475e-19	18.7271	3.32896e-17	16.4777	0.288325	940
TOR1AIP1	Proteomic	2.02083e-19	18.6945	3.50861e-17	16.4549	-0.288221	939
DAD1	Proteomic	2.16156e-19	18.6652	3.67136e-17	16.4352	-0.287847	940
GBA1	Proteomic	3.21736e-19	18.4925	5.34836e-17	16.2718	-0.28933	921
PCNA	Proteomic	3.79101e-19	18.4212	6.17066e-17	16.2097	0.285954	940
CNBP	Proteomic	9.75903e-19	18.0106	1.5454e-16	15.811	0.283897	932
MCM2	Proteomic	9.88995e-19	18.0048	1.5454e-16	15.811	0.282832	939
MCM7	Proteomic	1.16889e-18	17.9322	1.79069e-16	15.747	0.282114	940
CRTAP	Proteomic	1.38851e-18	17.8575	2.08623e-16	15.6806	-0.289323	888
SURF4	Proteomic	1.58909e-18	17.7989	2.34256e-16	15.6303	-0.281056	940
MFSD10	Proteomic	1.73475e-18	17.7608	2.50993e-16	15.6003	-0.282347	929
PML	Proteomic	1.81044e-18	17.7422	2.57181e-16	15.5898	-0.283819	918
MCM4	Proteomic	2.13993e-18	17.6696	2.98559e-16	15.525	0.280026	940
CALU	Proteomic	2.31126e-18	17.6362	3.16805e-16	15.4992	-0.279759	940
PLEC	Proteomic	2.35222e-18	17.6285	3.1686e-16	15.4991	-0.279842	939
PLBD2	Proteomic	2.62184e-18	17.5814	3.47193e-16	15.4594	-0.282374	919
PCBP2	Proteomic	2.80861e-18	17.5515	3.65727e-16	15.4368	0.279082	940
RUVBL1	Proteomic	3.51413e-18	17.4542	4.50097e-16	15.3467	0.278301	940
SMC4	Proteomic	4.13124e-18	17.3839	5.20603e-16	15.2835	0.278593	934
SSRP1	Proteomic	4.44172e-18	17.3524	5.50844e-16	15.259	0.277482	940
SEC61A1	Proteomic	5.34837e-18	17.2718	6.52919e-16	15.1851	-0.277257	937
SEC11A	Proteomic	5.54831e-18	17.2558	6.66907e-16	15.1759	-0.276701	940
PIGS	Proteomic	5.68251e-18	17.2455	6.72689e-16	15.1722	-0.276759	939
HEXA	Proteomic	1.02531e-17	16.9891	1.19563e-15	14.9224	-0.277393	920
RPN1	Proteomic	1.19253e-17	16.9235	1.37019e-15	14.8632	-0.273998	940
HNRNPA1	Proteomic	1.29034e-17	16.8893	1.45479e-15	14.8372	0.273717	940
MCM3	Proteomic	1.32012e-17	16.8794	1.45479e-15	14.8372	0.273636	940
BCCIP	Proteomic	1.32203e-17	16.8788	1.45479e-15	14.8372	0.276337	921
STX4	Proteomic	1.88691e-17	16.7242	2.04419e-15	14.6895	-0.274054	928
NPTN	Proteomic	1.90997e-17	16.719	2.04419e-15	14.6895	-0.272598	938
UGGT1	Proteomic	2.36805e-17	16.6256	2.50021e-15	14.602	-0.271548	940
PARP1	Proteomic	2.68939e-17	16.5703	2.80163e-15	14.5526	0.271091	940
NOLC1	Proteomic	2.88436e-17	16.54	2.9652e-15	14.5279	0.270839	940
MCM6	Proteomic	2.93802e-17	16.5319	2.98114e-15	14.5256	0.27119	937
SNRPD1	Proteomic	2.98264e-17	16.5254	2.98761e-15	14.5247	0.270718	940
PNO1	Proteomic	3.54299e-17	16.4506	3.50397e-15	14.4554	0.270236	939
BYSL	Proteomic	3.94498e-17	16.404	3.85277e-15	14.4142	0.269847	939
LMAN2	Proteomic	5.89286e-17	16.2297	5.68406e-15	14.2453	-0.268252	940
PCBP3	Proteomic	6.72505e-17	16.1723	6.40766e-15	14.1933	0.269297	929
CYB5R3	Proteomic	7.46818e-17	16.1268	7.02999e-15	14.153	-0.267389	940
CYB5R1	Proteomic	8.96701e-17	16.0474	8.34039e-15	14.0788	-0.267132	937
RUVBL2	Proteomic	9.34938e-17	16.0292	8.57661e-15	14.0667	0.266567	940
ATP2B4	Proteomic	9.44053e-17	16.025	8.57661e-15	14.0667	-0.281383	840
LAMTOR1	Proteomic	9.80672e-17	16.0085	8.80689e-15	14.0552	-0.266391	940
GOLGB1	Proteomic	1.05385e-16	15.9772	9.35649e-15	14.0289	-0.266264	939
SMC2	Proteomic	1.08611e-16	15.9641	9.46905e-15	14.0237	0.26629	938
ERP44	Proteomic	1.09076e-16	15.9623	9.46905e-15	14.0237	-0.266138	939
MCM5	Proteomic	1.26563e-16	15.8977	1.08663e-14	13.9639	0.26559	939
STT3A	Proteomic	1.37209e-16	15.8626	1.16523e-14	13.9336	-0.265156	940
SLC25A24	Proteomic	1.44941e-16	15.8388	1.21766e-14	13.9145	-0.270143	903
RFC1	Proteomic	1.47377e-16	15.8316	1.22496e-14	13.9119	0.265165	938
EIF4A3	Proteomic	1.74138e-16	15.7591	1.43215e-14	13.844	0.264276	940
TMED2	Proteomic	1.81999e-16	15.7399	1.48121e-14	13.8294	-0.264248	939
CHERP	Proteomic	3.02869e-16	15.5187	2.4395e-14	13.6127	0.262218	940
EXOSC9	Proteomic	3.06159e-16	15.5141	2.44084e-14	13.6125	0.262313	939
TRMT112	Proteomic	3.38438e-16	15.4705	2.67093e-14	13.5733	0.262344	936
SNRPA1	Proteomic	3.78078e-16	15.4224	2.95393e-14	13.5296	0.261389	940
RAN	Proteomic	4.51039e-16	15.3458	3.48908e-14	13.4573	0.260727	940
MKI67	Proteomic	4.76373e-16	15.3221	3.64892e-14	13.4378	0.260655	939
SNRNP70	Proteomic	5.18742e-16	15.285	3.93489e-14	13.4051	0.2602	940
TMPO	Proteomic	5.56353e-16	15.2546	4.17961e-14	13.3789	0.259937	940
DHX30	Proteomic	5.68347e-16	15.2454	4.22904e-14	13.3738	0.260124	938
DNAJC5	Proteomic	6.52469e-16	15.1854	4.79373e-14	13.3193	-0.26274	915
SF1	Proteomic	6.56508e-16	15.1828	4.79373e-14	13.3193	0.259312	940
DDX21	Proteomic	6.89721e-16	15.1613	4.95127e-14	13.3053	0.259125	940
LAMTOR3	Proteomic	6.90757e-16	15.1607	4.95127e-14	13.3053	-0.259387	938
U2AF2	Proteomic	8.35039e-16	15.0783	5.93106e-14	13.2269	0.258401	940
EMG1	Proteomic	1.29736e-15	14.8869	9.13175e-14	13.0394	0.256722	940
AHSA1	Proteomic	1.40455e-15	14.8525	9.79802e-14	13.0089	0.256419	940
MYH9	Proteomic	1.4633e-15	14.8347	1.00941e-13	12.9959	-0.256262	940
UHRF1	Proteomic	1.47283e-15	14.8318	1.00941e-13	12.9959	0.259329	917
RIF1	Proteomic	1.69906e-15	14.7698	1.15433e-13	12.9377	0.256616	933
U2SURP	Proteomic	1.76727e-15	14.7527	1.19031e-13	12.9243	0.255537	940
DDX39B	Proteomic	1.83011e-15	14.7375	1.2221e-13	12.9129	0.255403	940
CBX3	Proteomic	2.2789e-15	14.6423	1.50262e-13	12.8232	0.254558	940
RBBP4	Proteomic	2.28864e-15	14.6404	1.50262e-13	12.8232	0.254542	940
DDX39A	Proteomic	2.36658e-15	14.6259	1.52818e-13	12.8158	0.254939	936
GPAA1	Proteomic	2.36669e-15	14.6259	1.52818e-13	12.8158	-0.255203	934
RBM17	Proteomic	2.59685e-15	14.5856	1.66305e-13	12.7791	0.254054	940
SAFB	Proteomic	2.89843e-15	14.5378	1.84109e-13	12.7349	0.253628	940
SF3A3	Proteomic	2.99827e-15	14.5231	1.88915e-13	12.7237	0.253497	940
PIGT	Proteomic	3.04131e-15	14.5169	1.90094e-13	12.721	-0.253835	937
SUPT16H	Proteomic	3.29821e-15	14.4817	2.04515e-13	12.6893	0.253127	940
TMEM165	Proteomic	3.39883e-15	14.4687	2.09095e-13	12.6797	-0.255393	922
PA2G4	Proteomic	3.88173e-15	14.411	2.36937e-13	12.6254	0.252494	940
TPM1	Proteomic	4.15787e-15	14.3811	2.51825e-13	12.5989	-0.252226	940
SMU1	Proteomic	4.55121e-15	14.3419	2.73528e-13	12.563	0.251873	940
PHF6	Proteomic	5.28272e-15	14.2771	3.15068e-13	12.5016	0.252203	933
FUS	Proteomic	5.47301e-15	14.2618	3.23944e-13	12.4895	0.251152	940
MDN1	Proteomic	5.61145e-15	14.2509	3.27595e-13	12.4847	0.252229	931
DNAJC3	Proteomic	5.61856e-15	14.2504	3.27595e-13	12.4847	-0.252487	929
PBXIP1	Proteomic	6.01501e-15	14.2208	3.48113e-13	12.4583	-0.257097	893
PTMA	Proteomic	6.14938e-15	14.2112	3.53273e-13	12.4519	0.250695	940
BUB3	Proteomic	6.63998e-15	14.1778	3.78673e-13	12.4217	0.250394	940
NCAPD2	Proteomic	6.87035e-15	14.163	3.88972e-13	12.4101	0.252485	923
PDS5A	Proteomic	7.01459e-15	14.154	3.9428e-13	12.4042	0.250178	940
HSPA5	Proteomic	7.36294e-15	14.1329	4.10904e-13	12.3863	-0.249987	940
LACTB	Proteomic	7.91346e-15	14.1016	4.38496e-13	12.358	-0.263235	843
SSR1	Proteomic	8.31858e-15	14.08	4.57698e-13	12.3394	-0.249506	940
SEC61B	Proteomic	8.66583e-15	14.0622	4.7347e-13	12.3247	-0.249345	940
RPL23	Proteomic	9.19195e-15	14.0366	4.98727e-13	12.3021	0.249112	940
CANX	Proteomic	1.03095e-14	13.9868	5.55031e-13	12.2557	-0.248658	940
MRTO4	Proteomic	1.03718e-14	13.9841	5.55031e-13	12.2557	0.248634	940
CALR	Proteomic	1.09015e-14	13.9625	5.79408e-13	12.237	-0.248437	940
NCEH1	Proteomic	1.36358e-14	13.8653	7.1984e-13	12.1428	-0.252692	901
TM9SF4	Proteomic	1.37933e-14	13.8603	7.23267e-13	12.1407	-0.24763	939
DUT	Proteomic	1.44636e-14	13.8397	7.53361e-13	12.123	0.247569	938
CDK1	Proteomic	1.46159e-14	13.8352	7.56252e-13	12.1213	0.247527	938
SNRPF	Proteomic	1.54432e-14	13.8113	7.93803e-13	12.1003	0.247052	940
NCL	Proteomic	1.59574e-14	13.797	8.14871e-13	12.0889	0.246921	940
POLR2E	Proteomic	1.66379e-14	13.7789	8.44104e-13	12.0736	0.246755	940
SRRT	Proteomic	1.93297e-14	13.7138	9.74341e-13	12.0113	0.246155	940
POLR2A	Proteomic	1.96622e-14	13.7064	9.84746e-13	12.0067	0.246087	940
PCBP1	Proteomic	2.02466e-14	13.6936	1.00756e-12	11.9967	0.245969	940
ASAH1	Proteomic	2.04879e-14	13.6885	1.01311e-12	11.9943	-0.248111	923
UBE2I	Proteomic	2.12048e-14	13.6736	1.04197e-12	11.9821	0.245784	940
SMC3	Proteomic	2.97297e-14	13.5268	1.44468e-12	11.8402	0.244424	940
MTREX	Proteomic	2.97702e-14	13.5262	1.44468e-12	11.8402	0.244419	940
FKBP9	Proteomic	3.02338e-14	13.5195	1.45813e-12	11.8362	-0.261093	820
PLOD3	Proteomic	3.08382e-14	13.5109	1.47815e-12	11.8303	-0.247366	916
SEL1L	Proteomic	3.15625e-14	13.5008	1.50364e-12	11.8229	-0.244309	939
NFYC	Proteomic	3.3094e-14	13.4803	1.56705e-12	11.8049	0.247867	910
MAGT1	Proteomic	3.34339e-14	13.4758	1.57361e-12	11.8031	-0.24395	940
API5	Proteomic	3.39783e-14	13.4688	1.58487e-12	11.8	0.244011	939
SNRPD3	Proteomic	3.40789e-14	13.4675	1.58487e-12	11.8	0.243873	940
ANO10	Proteomic	3.59376e-14	13.4445	1.66142e-12	11.7795	-0.27377	739
ERGIC2	Proteomic	3.93516e-14	13.405	1.80856e-12	11.7427	-0.24443	931
DCTPP1	Proteomic	4.22409e-14	13.3743	1.92999e-12	11.7144	0.250638	882
ITGB1	Proteomic	4.28805e-14	13.3677	1.94782e-12	11.7105	-0.243699	934
NCBP2	Proteomic	4.3725e-14	13.3593	1.9747e-12	11.7045	0.24324	937
NPM3	Proteomic	4.49659e-14	13.3471	2.01907e-12	11.6948	0.244783	924
HMGCL	Proteomic	5.62217e-14	13.2501	2.51006e-12	11.6003	-0.243994	923
MAN2B1	Proteomic	5.76274e-14	13.2394	2.5457e-12	11.5942	-0.245187	913
FEN1	Proteomic	5.76716e-14	13.239	2.5457e-12	11.5942	0.241734	940
WDR77	Proteomic	6.44283e-14	13.1909	2.82797e-12	11.5485	0.24216	933
PDIA3	Proteomic	6.74011e-14	13.1713	2.94193e-12	11.5314	-0.241096	940
CTSB	Proteomic	6.78719e-14	13.1683	2.94602e-12	11.5308	-0.243989	917
STRBP	Proteomic	7.50076e-14	13.1249	3.23776e-12	11.4898	0.240658	940
SMARCA5	Proteomic	7.93816e-14	13.1003	3.40774e-12	11.4675	0.240425	940
DIMT1	Proteomic	8.5067e-14	13.0702	3.63185e-12	11.4399	0.24089	934
RBM25	Proteomic	8.75208e-14	13.0579	3.69814e-12	11.432	0.240024	940
MLEC	Proteomic	8.75664e-14	13.0577	3.69814e-12	11.432	-0.240021	940
COLGALT1	Proteomic	8.80624e-14	13.0552	3.69909e-12	11.4319	-0.240123	939
GNAI2	Proteomic	8.99351e-14	13.0461	3.75755e-12	11.4251	-0.240285	937
SEC22B	Proteomic	9.38079e-14	13.0278	3.89852e-12	11.4091	-0.239738	940
HNRNPL	Proteomic	1.06714e-13	12.9718	4.41141e-12	11.3554	0.239206	940
SLC39A7	Proteomic	1.08528e-13	12.9645	4.46277e-12	11.3504	-0.256451	814
MYDGF	Proteomic	1.10965e-13	12.9548	4.53913e-12	11.343	-0.239044	940
ERLEC1	Proteomic	1.15365e-13	12.9379	4.69451e-12	11.3284	-0.242813	909
IPO5	Proteomic	1.28467e-13	12.8912	5.18218e-12	11.2855	0.238934	936
RAB5B	Proteomic	1.28676e-13	12.8905	5.18218e-12	11.2855	-0.238431	940
YIPF3	Proteomic	1.37246e-13	12.8625	5.499e-12	11.2597	-0.239784	927
CAD	Proteomic	1.44104e-13	12.8413	5.7443e-12	11.2408	0.238085	939
SRRM1	Proteomic	1.55379e-13	12.8086	6.16231e-12	11.2103	0.237648	940
ABHD12	Proteomic	1.59838e-13	12.7963	6.30716e-12	11.2002	-0.238396	933
SSR3	Proteomic	1.66051e-13	12.7798	6.51939e-12	11.1858	-0.237371	940
TARDBP	Proteomic	1.66886e-13	12.7776	6.5194e-12	11.1858	0.237351	940
ITGAV	Proteomic	1.69511e-13	12.7708	6.58901e-12	11.1812	-0.253271	822
NONO	Proteomic	1.71692e-13	12.7652	6.64074e-12	11.1778	0.237355	939
CHD4	Proteomic	1.81087e-13	12.7421	6.96962e-12	11.1568	0.23701	940
UTP18	Proteomic	1.83715e-13	12.7359	7.03609e-12	11.1527	0.237073	939
RPS27	Proteomic	1.86396e-13	12.7296	7.10397e-12	11.1485	0.236889	940
SF3B1	Proteomic	1.87663e-13	12.7266	7.11754e-12	11.1477	0.236861	940
POLDIP3	Proteomic	2.37993e-13	12.6234	8.98279e-12	11.0466	0.235989	939
MFSD1	Proteomic	2.52717e-13	12.5974	9.49266e-12	11.0226	-0.245206	866
SRSF7	Proteomic	2.55497e-13	12.5926	9.55117e-12	11.0199	0.235569	940
RCC2	Proteomic	2.83036e-13	12.5482	1.05303e-11	10.9776	0.23526	939
PPAT	Proteomic	3.01667e-13	12.5205	1.11703e-11	10.9519	0.239896	900
TPM4	Proteomic	3.05865e-13	12.5145	1.12723e-11	10.948	-0.235791	932
PTBP1	Proteomic	3.09248e-13	12.5097	1.13434e-11	10.9453	0.234765	940
TMEM106B	Proteomic	3.27644e-13	12.4846	1.19621e-11	10.9222	-0.237621	915
SMNDC1	Proteomic	3.36657e-13	12.4728	1.2234e-11	10.9124	0.235262	933
APMAP	Proteomic	3.80203e-13	12.42	1.37524e-11	10.8616	-0.233892	940
SCARB2	Proteomic	3.88378e-13	12.4107	1.39834e-11	10.8544	-0.236015	922
BTF3	Proteomic	4.06023e-13	12.3914	1.45516e-11	10.8371	0.234589	932
PLOD1	Proteomic	4.1629e-13	12.3806	1.48515e-11	10.8282	-0.238121	903
SRSF2	Proteomic	4.83176e-13	12.3159	1.71594e-11	10.7655	0.232996	939
SSR4	Proteomic	4.92947e-13	12.3072	1.74271e-11	10.7588	-0.23279	940
CDC73	Proteomic	5.28983e-13	12.2766	1.86169e-11	10.7301	0.23249	940
PAICS	Proteomic	5.61579e-13	12.2506	1.96754e-11	10.7061	0.232235	940
PPA1	Proteomic	5.83253e-13	12.2341	2.03435e-11	10.6916	0.232073	940
GSTK1	Proteomic	5.87506e-13	12.231	2.04008e-11	10.6904	-0.233011	932
EXOSC2	Proteomic	6.07268e-13	12.2166	2.09938e-11	10.6779	0.232021	939
REEP5	Proteomic	6.25755e-13	12.2036	2.15375e-11	10.6668	-0.232134	937
POFUT2	Proteomic	6.92867e-13	12.1593	2.37429e-11	10.6245	-0.27305	668
ALYREF	Proteomic	7.45445e-13	12.1276	2.5433e-11	10.5946	0.231023	940
RPL5	Proteomic	7.60021e-13	12.1192	2.58176e-11	10.5881	0.23094	940
SLC35F6	Proteomic	7.63355e-13	12.1173	2.58186e-11	10.5881	-0.232985	923
RBM4	Proteomic	7.80676e-13	12.1075	2.62906e-11	10.5802	0.231426	935
GANAB	Proteomic	7.9605e-13	12.0991	2.66933e-11	10.5736	-0.230741	940
SMC1A	Proteomic	8.29747e-13	12.0811	2.75953e-11	10.5592	0.230563	940
RBBP7	Proteomic	8.30014e-13	12.0809	2.75953e-11	10.5592	0.230562	940
TMEM167A	Proteomic	8.80306e-13	12.0554	2.91433e-11	10.5355	-0.230788	936
MSH2	Proteomic	9.04679e-13	12.0435	2.98239e-11	10.5254	0.232249	923
ACOX1	Proteomic	9.15664e-13	12.0383	3.00592e-11	10.522	-0.231464	929
SCP2	Proteomic	9.25677e-13	12.0335	3.0163e-11	10.5205	-0.230092	940
CLCN7	Proteomic	9.26548e-13	12.0331	3.0163e-11	10.5205	-0.23682	886
NXF1	Proteomic	9.5959e-13	12.0179	3.1109e-11	10.5071	0.229937	940
SFXN3	Proteomic	9.85039e-13	12.0065	3.18021e-11	10.4975	-0.243474	835
ACYP1	Proteomic	9.99766e-13	12.0001	3.21447e-11	10.4929	0.262794	713
IER3IP1	Proteomic	1.02776e-12	11.9881	3.29094e-11	10.4827	-0.230721	931
UBTF	Proteomic	1.05412e-12	11.9771	3.36158e-11	10.4735	0.229531	940
CHORDC1	Proteomic	1.06353e-12	11.9733	3.37778e-11	10.4714	0.233152	910
PLXNB2	Proteomic	1.11729e-12	11.9518	3.53418e-11	10.4517	-0.23483	895
PQBP1	Proteomic	1.15437e-12	11.9377	3.63674e-11	10.4393	0.230822	926
RPL14	Proteomic	1.23351e-12	11.9089	3.87045e-11	10.4122	0.228851	940
PICALM	Proteomic	1.36509e-12	11.8648	4.26618e-11	10.37	-0.228412	940
AP2S1	Proteomic	1.39722e-12	11.8547	4.3492e-11	10.3616	-0.228548	938
PES1	Proteomic	1.45504e-12	11.8371	4.5112e-11	10.3457	0.228134	940
TGOLN2	Proteomic	1.54821e-12	11.8102	4.78109e-11	10.3205	-0.22966	925
EXOSC6	Proteomic	1.60854e-12	11.7936	4.94783e-11	10.3056	0.227816	939
HMGB2	Proteomic	1.69555e-12	11.7707	5.19503e-11	10.2844	0.227586	939
FABP5	Proteomic	1.77075e-12	11.7518	5.38342e-11	10.2689	0.239258	846
MAVS	Proteomic	1.77082e-12	11.7518	5.38342e-11	10.2689	-0.227515	938
ACTN4	Proteomic	1.89807e-12	11.7217	5.7388e-11	10.2412	-0.226975	940
TMED10	Proteomic	1.90241e-12	11.7207	5.7388e-11	10.2412	-0.226965	940
ARL8B	Proteomic	1.97435e-12	11.7046	5.93293e-11	10.2267	-0.226921	939
RPA1	Proteomic	2.13597e-12	11.6704	6.39401e-11	10.1942	0.226576	939
RPL4	Proteomic	2.20459e-12	11.6567	6.57421e-11	10.1822	0.22632	940
AASDHPPT	Proteomic	2.23422e-12	11.6509	6.63725e-11	10.178	0.233273	883
NAP1L1	Proteomic	2.26594e-12	11.6448	6.70597e-11	10.1735	0.226317	939
SF3A1	Proteomic	2.32614e-12	11.6334	6.85817e-11	10.1638	0.226084	940
MAD2L1	Proteomic	2.35511e-12	11.628	6.91748e-11	10.1601	0.231759	893
ALMS1	Proteomic	2.39942e-12	11.6199	7.02121e-11	10.1536	-0.225948	940
SRSF6	Proteomic	2.45197e-12	11.6105	7.14822e-11	10.1458	0.225853	940
LEMD2	Proteomic	2.63907e-12	11.5785	7.66507e-11	10.1155	-0.225529	940
RAE1	Proteomic	2.88906e-12	11.5392	8.36008e-11	10.0778	0.22513	940
TAPBP	Proteomic	2.92311e-12	11.5342	8.42741e-11	10.0743	-0.22904	907
MTR	Proteomic	2.99346e-12	11.5238	8.58765e-11	10.0661	-0.235755	854
TPD52	Proteomic	3.00068e-12	11.5228	8.58765e-11	10.0661	0.230793	892
EXOSC1	Proteomic	3.0476e-12	11.516	8.6901e-11	10.061	0.225954	931
HNRNPF	Proteomic	3.21017e-12	11.4935	9.12037e-11	10.04	0.224665	940
WBP11	Proteomic	3.61821e-12	11.4415	1.02424e-10	9.9896	0.224252	939
PRKCSH	Proteomic	3.65969e-12	11.4366	1.03224e-10	9.98622	-0.224201	939
TIAL1	Proteomic	3.70581e-12	11.4311	1.04149e-10	9.98234	0.224029	940
MYH14	Proteomic	3.8369e-12	11.416	1.07447e-10	9.96881	-0.224225	937
HSP90AA1	Proteomic	3.96443e-12	11.4018	1.10622e-10	9.95616	0.22373	940
RPL13A	Proteomic	4.04679e-12	11.3929	1.12518e-10	9.94878	0.223755	939
CDC40	Proteomic	4.156e-12	11.3813	1.15145e-10	9.93876	0.223753	938
CCT7	Proteomic	4.1797e-12	11.3789	1.15392e-10	9.93782	0.223495	940
UBE2S	Proteomic	4.27228e-12	11.3693	1.17533e-10	9.92984	0.238363	823
APOL2	Proteomic	4.7894e-12	11.3197	1.31297e-10	9.88175	-0.240981	801
LAMTOR2	Proteomic	4.9577e-12	11.3047	1.35435e-10	9.86827	-0.223083	937
DAZAP1	Proteomic	5.10977e-12	11.2916	1.39103e-10	9.85666	0.2226	940
SRSF11	Proteomic	5.2142e-12	11.2828	1.41453e-10	9.84939	0.22251	940
SRSF5	Proteomic	5.34385e-12	11.2721	1.44469e-10	9.84023	0.2224	940
PRMT1	Proteomic	6.02597e-12	11.22	1.62093e-10	9.79024	0.221863	940
HEXB	Proteomic	6.03725e-12	11.2192	1.62093e-10	9.79024	-0.222201	937
HMGB1	Proteomic	6.22057e-12	11.2062	1.66443e-10	9.77873	0.222067	937
IK	Proteomic	6.27015e-12	11.2027	1.67197e-10	9.77677	0.221685	940
AHCY	Proteomic	6.35469e-12	11.1969	1.68875e-10	9.77244	0.221624	940
KHDRBS1	Proteomic	6.5344e-12	11.1848	1.73062e-10	9.7618	0.221499	940
CD151	Proteomic	7.1365e-12	11.1465	1.8837e-10	9.72499	-0.232508	848
EMC1	Proteomic	7.44728e-12	11.128	1.94855e-10	9.71029	-0.220912	940
RPL36	Proteomic	7.45355e-12	11.1276	1.94855e-10	9.71029	0.220908	940
HIBADH	Proteomic	7.45702e-12	11.1274	1.94855e-10	9.71029	-0.220906	940
CACYBP	Proteomic	7.52892e-12	11.1233	1.96078e-10	9.70757	0.220978	939
SYNE1	Proteomic	7.61541e-12	11.1183	1.97672e-10	9.70406	-0.224339	910
RAB5C	Proteomic	7.66108e-12	11.1157	1.97898e-10	9.70356	-0.220784	940
RALB	Proteomic	7.6748e-12	11.1149	1.97898e-10	9.70356	-0.223824	914
NASP	Proteomic	7.74413e-12	11.111	1.99029e-10	9.70108	0.220851	939
PPM1G	Proteomic	7.90492e-12	11.1021	2.02426e-10	9.69373	0.221916	929
NOP14	Proteomic	7.92812e-12	11.1008	2.02426e-10	9.69373	0.220975	937
XRCC5	Proteomic	8.51079e-12	11.07	2.16596e-10	9.66435	0.22031	940
HNRNPM	Proteomic	8.75124e-12	11.0579	2.21755e-10	9.65413	0.220184	940
CHAF1B	Proteomic	8.7703e-12	11.057	2.21755e-10	9.65413	0.223693	910
RHOG	Proteomic	9.35535e-12	11.0289	2.35785e-10	9.62748	-0.220226	937
PIGU	Proteomic	9.78745e-12	11.0093	2.45882e-10	9.60927	-0.234966	819
ENY2	Proteomic	1.0219e-11	10.9906	2.55902e-10	9.59193	0.219597	939
AHNAK	Proteomic	1.05696e-11	10.9759	2.63834e-10	9.57867	-0.21933	940
LMAN2L	Proteomic	1.09736e-11	10.9597	2.73046e-10	9.56376	-0.222783	909
RPA3	Proteomic	1.12986e-11	10.947	2.80241e-10	9.55247	0.219829	933
POLD1	Proteomic	1.18045e-11	10.928	2.9124e-10	9.53575	0.220324	927
RHOC	Proteomic	1.18166e-11	10.9275	2.9124e-10	9.53575	-0.229195	855
DNAJC9	Proteomic	1.23152e-11	10.9096	3.02574e-10	9.51917	0.219207	935
S100A10	Proteomic	1.2648e-11	10.898	3.09776e-10	9.50895	-0.2401	775
P4HA1	Proteomic	1.35066e-11	10.8695	3.29773e-10	9.48179	-0.218442	938
GALNT2	Proteomic	1.42316e-11	10.8467	3.4639e-10	9.46043	-0.218317	937
STARD3NL	Proteomic	1.44693e-11	10.8396	3.51083e-10	9.45459	-0.230345	839
RANBP1	Proteomic	1.45631e-11	10.8367	3.52266e-10	9.45313	0.217871	940
SERPINH1	Proteomic	1.47169e-11	10.8322	3.54887e-10	9.44991	-0.222143	903
SLC12A9	Proteomic	1.47899e-11	10.83	3.5555e-10	9.4491	-0.23479	806
UTP6	Proteomic	1.49823e-11	10.8244	3.59069e-10	9.44482	0.218196	936
ESYT1	Proteomic	1.50605e-11	10.8222	3.59841e-10	9.44389	-0.217718	940
POLR2G	Proteomic	1.5266e-11	10.8163	3.63637e-10	9.43933	0.218224	935
NCAPG	Proteomic	1.58618e-11	10.7996	3.76681e-10	9.42403	0.221196	908
ASPH	Proteomic	1.60554e-11	10.7944	3.80125e-10	9.42007	-0.221498	905
EXOSC5	Proteomic	1.61279e-11	10.7924	3.80686e-10	9.41943	0.217859	936
COL6A1	Proteomic	1.66124e-11	10.7796	3.90941e-10	9.40789	-0.271182	596
TPP1	Proteomic	1.71245e-11	10.7664	4.01784e-10	9.39601	-0.219426	920
FARSB	Proteomic	1.73603e-11	10.7604	4.05681e-10	9.39182	0.217293	938
EXOSC4	Proteomic	1.73945e-11	10.7596	4.05681e-10	9.39182	0.217058	940
DHX36	Proteomic	1.78261e-11	10.7489	4.14509e-10	9.38247	0.219008	922
NAA50	Proteomic	1.82603e-11	10.7385	4.23347e-10	9.3733	0.21878	923
FCF1	Proteomic	1.979e-11	10.7036	4.57454e-10	9.33965	0.218988	918
ETHE1	Proteomic	2.00388e-11	10.6981	4.61838e-10	9.33551	-0.219398	914
BAZ1B	Proteomic	2.03335e-11	10.6918	4.67251e-10	9.33045	0.216454	939
NME1	Proteomic	2.09152e-11	10.6795	4.78985e-10	9.31968	0.216211	940
HNRNPU	Proteomic	2.09667e-11	10.6785	4.78985e-10	9.31968	0.2162	940
CPSF3	Proteomic	2.17208e-11	10.6631	4.94765e-10	9.3056	0.216037	940
RPS5	Proteomic	2.21289e-11	10.655	5.02596e-10	9.29878	0.215951	940
RPL32	Proteomic	2.25464e-11	10.6469	5.10594e-10	9.29192	0.215865	940
MSH6	Proteomic	2.30805e-11	10.6368	5.21178e-10	9.28301	0.218272	918
NCAPH	Proteomic	2.34768e-11	10.6294	5.28601e-10	9.27687	0.219247	909
MOGS	Proteomic	2.47138e-11	10.6071	5.54853e-10	9.25582	-0.215441	940
SRSF3	Proteomic	2.5666e-11	10.5906	5.73507e-10	9.24146	0.215267	940
SRP9	Proteomic	2.56915e-11	10.5902	5.73507e-10	9.24146	0.215262	940
CD59	Proteomic	2.63503e-11	10.5792	5.86538e-10	9.2317	-0.220251	896
ATIC	Proteomic	2.66747e-11	10.5739	5.92072e-10	9.22763	0.215088	940
KIF20B	Proteomic	2.87189e-11	10.5418	6.3564e-10	9.19679	-0.214746	940
HCFC1	Proteomic	3.42747e-11	10.465	7.56465e-10	9.12121	0.213924	940
CFAP20	Proteomic	3.4411e-11	10.4633	7.57332e-10	9.12071	0.214577	934
MPRIP	Proteomic	3.45513e-11	10.4615	7.57555e-10	9.12059	-0.223526	859
ANXA2	Proteomic	3.4615e-11	10.4607	7.57555e-10	9.12059	-0.216142	920
RPL24	Proteomic	3.54954e-11	10.4498	7.74653e-10	9.11089	0.213761	940
PTGES3	Proteomic	3.6048e-11	10.4431	7.84521e-10	9.1054	0.213689	940
LMF2	Proteomic	3.67437e-11	10.4348	7.9744e-10	9.0983	-0.217959	902
SARNP	Proteomic	3.72189e-11	10.4292	8.05515e-10	9.09393	0.213651	939
ASNS	Proteomic	3.98236e-11	10.3999	8.59508e-10	9.06575	0.216637	910
NUDC	Proteomic	4.01101e-11	10.3967	8.63305e-10	9.06384	0.213191	940
TPM2	Proteomic	4.16116e-11	10.3808	8.93164e-10	9.04907	-0.21516	921
SLC30A7	Proteomic	4.22475e-11	10.3742	9.04328e-10	9.04367	-0.213841	932
STAG2	Proteomic	4.24322e-11	10.3723	9.05801e-10	9.04297	0.21622	911
HNRNPC	Proteomic	4.41565e-11	10.355	9.4004e-10	9.02685	0.212741	940
PPIB	Proteomic	4.47739e-11	10.349	9.50594e-10	9.022	-0.212676	940
TMED7	Proteomic	4.52103e-11	10.3448	9.57258e-10	9.01897	-0.212742	939
DDX47	Proteomic	4.57067e-11	10.34	9.64032e-10	9.01591	0.212579	940
GART	Proteomic	4.5777e-11	10.3394	9.64032e-10	9.01591	0.212572	940
PRPF4	Proteomic	4.61679e-11	10.3357	9.6965e-10	9.01338	0.212532	940
MYL6	Proteomic	4.96684e-11	10.3039	1.04037e-09	8.98281	-0.212189	940
CCT5	Proteomic	5.2006e-11	10.2839	1.08642e-09	8.964	0.211973	940
RPA2	Proteomic	5.8162e-11	10.2354	1.21179e-09	8.91657	0.211667	938
UTP20	Proteomic	6.07067e-11	10.2168	1.26144e-09	8.89913	0.211355	939
ERGIC1	Proteomic	6.24893e-11	10.2042	1.29504e-09	8.88772	-0.211661	935
ACTN1	Proteomic	6.76893e-11	10.1695	1.39909e-09	8.85415	-0.214452	907
HAS1	Proteomic	6.95212e-11	10.1579	1.43316e-09	8.8437	0.210824	938
HNRNPD	Proteomic	7.16132e-11	10.145	1.4724e-09	8.83197	0.210464	940
SAAL1	Proteomic	7.20565e-11	10.1423	1.47763e-09	8.83043	0.222216	841
GRWD1	Proteomic	7.34028e-11	10.1343	1.50073e-09	8.8237	0.210456	939
RPS11	Proteomic	7.35668e-11	10.1333	1.50073e-09	8.8237	0.210336	940
TMOD3	Proteomic	7.47035e-11	10.1267	1.51994e-09	8.81817	-0.210593	937
FARSA	Proteomic	7.51179e-11	10.1243	1.52441e-09	8.8169	0.21112	932
SLX9	Proteomic	7.70091e-11	10.1135	1.55874e-09	8.80723	0.217624	875
YIPF4	Proteomic	8.01508e-11	10.0961	1.61814e-09	8.79099	-0.210149	938
RANGAP1	Proteomic	8.12681e-11	10.0901	1.63646e-09	8.78609	0.209864	940
TAP1	Proteomic	8.21883e-11	10.0852	1.65074e-09	8.78232	-0.220662	848
SERBP1	Proteomic	8.37287e-11	10.0771	1.67736e-09	8.77537	0.209722	940
MAN1B1	Proteomic	8.53297e-11	10.0689	1.70507e-09	8.76826	-0.22796	792
GMPS	Proteomic	9.21305e-11	10.0356	1.83626e-09	8.73606	0.209267	940
RPS8	Proteomic	9.52283e-11	10.0212	1.89318e-09	8.72281	0.209109	940
MYADM	Proteomic	9.62052e-11	10.0168	1.90775e-09	8.71948	-0.233925	747
TRUB1	Proteomic	1.01233e-10	9.99468	2.00235e-09	8.69846	0.212507	907
GLIPR2	Proteomic	1.02435e-10	9.98955	2.01678e-09	8.69534	-0.287987	485
MYO1C	Proteomic	1.02478e-10	9.98937	2.01678e-09	8.69534	-0.210747	922
MTHFD1	Proteomic	1.02843e-10	9.98782	2.01888e-09	8.69489	0.208851	939
SMARCC1	Proteomic	1.04668e-10	9.98018	2.04956e-09	8.68834	0.210087	927
RAB11FIP5	Proteomic	1.06549e-10	9.97245	2.08116e-09	8.68169	-0.25434	626
SNU13	Proteomic	1.11633e-10	9.95221	2.17503e-09	8.66253	0.20835	940
PRMT5	Proteomic	1.12255e-10	9.9498	2.18171e-09	8.6612	0.208759	936
RPS12	Proteomic	1.17339e-10	9.93056	2.26912e-09	8.64414	0.208111	940
SHROOM3	Proteomic	1.1772e-10	9.92915	2.26912e-09	8.64414	-0.209189	930
RACK1	Proteomic	1.17725e-10	9.92913	2.26912e-09	8.64414	0.208095	940
STXBP3	Proteomic	1.17914e-10	9.92844	2.26912e-09	8.64414	-0.208196	939
LGALS1	Proteomic	1.2019e-10	9.92013	2.30723e-09	8.63691	-0.218758	848
STX5	Proteomic	1.22233e-10	9.91281	2.3407e-09	8.63065	-0.208569	934
THOC3	Proteomic	1.23303e-10	9.90903	2.35542e-09	8.62793	0.207873	940
HDAC1	Proteomic	1.2396e-10	9.90672	2.36219e-09	8.62668	0.208065	938
CCT2	Proteomic	1.29753e-10	9.88688	2.46658e-09	8.60791	0.207628	940
RAVER1	Proteomic	1.33906e-10	9.8732	2.53933e-09	8.59528	0.207477	940
RRP1B	Proteomic	1.34925e-10	9.86991	2.55246e-09	8.59304	0.207549	939
XPO5	Proteomic	1.35737e-10	9.8673	2.56162e-09	8.59148	0.208943	926
NPC1	Proteomic	1.36832e-10	9.86381	2.57606e-09	8.58904	-0.212769	892
EEF1E1	Proteomic	1.37839e-10	9.86063	2.5888e-09	8.5869	0.207446	939
NOC4L	Proteomic	1.38257e-10	9.85931	2.59041e-09	8.58663	0.207648	937
CCT8	Proteomic	1.40255e-10	9.85308	2.62155e-09	8.58144	0.207254	940
RAB15	Proteomic	1.42998e-10	9.84467	2.66645e-09	8.57407	-0.207161	940
RPL27A	Proteomic	1.46855e-10	9.83311	2.73184e-09	8.56354	0.207033	940
DEK	Proteomic	1.49863e-10	9.82431	2.78119e-09	8.55577	0.207259	937
ACAA1	Proteomic	1.50439e-10	9.82264	2.78526e-09	8.55513	-0.207241	937
BUD31	Proteomic	1.51161e-10	9.82056	2.792e-09	8.55408	0.207001	939
KIF22	Proteomic	1.51638e-10	9.81919	2.79422e-09	8.55374	0.210649	906
EXOSC10	Proteomic	1.54584e-10	9.81084	2.8418e-09	8.54641	0.206785	940
PSMB5	Proteomic	1.57793e-10	9.80191	2.89399e-09	8.5385	0.206794	939
ACTL6A	Proteomic	1.59183e-10	9.7981	2.91264e-09	8.53571	0.206644	940
VBP1	Proteomic	1.63817e-10	9.78564	2.99043e-09	8.52427	0.207591	930
CCT4	Proteomic	1.73367e-10	9.76103	3.15739e-09	8.50067	0.206231	940
RPS21	Proteomic	1.78813e-10	9.7476	3.24899e-09	8.48825	0.206189	939
EIF4A1	Proteomic	1.8081e-10	9.74278	3.27323e-09	8.48502	0.206028	940
DCD	Proteomic	1.80985e-10	9.74236	3.27323e-09	8.48502	-0.209439	909
PDLIM7	Proteomic	1.84143e-10	9.73484	3.32266e-09	8.47851	-0.210263	901
PUF60	Proteomic	1.86969e-10	9.72823	3.36587e-09	8.4729	0.205865	940
PIN4	Proteomic	1.87496e-10	9.72701	3.36761e-09	8.47268	0.217769	838
RPL10	Proteomic	1.8817e-10	9.72545	3.37195e-09	8.47212	0.205834	940
POLR2B	Proteomic	1.89401e-10	9.72262	3.38624e-09	8.47028	0.205803	940
RBM8A	Proteomic	1.91916e-10	9.71689	3.42337e-09	8.46555	0.205739	940
FLNA	Proteomic	1.95731e-10	9.70834	3.48347e-09	8.45799	-0.205643	940
SNRNP200	Proteomic	1.97192e-10	9.70511	3.5015e-09	8.45575	0.205607	940
CRAT	Proteomic	2.01809e-10	9.69506	3.57536e-09	8.44668	-0.224592	784
RPL3	Proteomic	2.07522e-10	9.68294	3.66825e-09	8.43554	0.205359	940
H4C1	Proteomic	2.15637e-10	9.66628	3.79773e-09	8.42048	0.205173	940
WDR12	Proteomic	2.15819e-10	9.66591	3.79773e-09	8.42048	0.205168	940
RPL38	Proteomic	2.26429e-10	9.64507	3.97548e-09	8.40061	0.204935	940
GSPT2	Proteomic	2.27604e-10	9.64282	3.98715e-09	8.39934	0.20967	897
HNRNPH1	Proteomic	2.31416e-10	9.63561	4.04486e-09	8.3931	0.204829	940
ELAC2	Proteomic	2.41975e-10	9.61623	4.21998e-09	8.37469	0.205255	934
MGST3	Proteomic	2.53985e-10	9.59519	4.41957e-09	8.35462	-0.210976	881
HSP90AB1	Proteomic	2.68018e-10	9.57184	4.64858e-09	8.33268	0.204112	940
POLR2D	Proteomic	2.68336e-10	9.57132	4.64858e-09	8.33268	0.204748	934
CMSS1	Proteomic	2.77644e-10	9.55651	4.79919e-09	8.31883	0.206433	917
ATL3	Proteomic	2.7975e-10	9.55323	4.82491e-09	8.31651	-0.206065	920
GTF3C3	Proteomic	2.81819e-10	9.55003	4.8499e-09	8.31427	0.205155	928
SNRPB2	Proteomic	2.86309e-10	9.54316	4.91634e-09	8.30836	0.203789	940
ARL1	Proteomic	2.88122e-10	9.54042	4.93661e-09	8.30657	-0.203864	939
MAPK4	Proteomic	2.99206e-10	9.52403	5.1153e-09	8.29113	-0.2337	709
NOB1	Proteomic	3.02018e-10	9.51997	5.15211e-09	8.28801	0.207239	906
MGAT1	Proteomic	3.02944e-10	9.51864	5.15665e-09	8.28763	-0.221743	789
PFDN5	Proteomic	3.10542e-10	9.50788	5.2745e-09	8.27782	0.20522	923
BCAP31	Proteomic	3.20026e-10	9.49481	5.4165e-09	8.26628	-0.203242	940
CCT6B	Proteomic	3.2029e-10	9.49446	5.4165e-09	8.26628	0.203451	938
XRCC6	Proteomic	3.26378e-10	9.48628	5.50182e-09	8.25949	0.203146	940
NACA	Proteomic	3.26743e-10	9.48579	5.50182e-09	8.25949	0.20314	940
DNTTIP2	Proteomic	3.3986e-10	9.4687	5.71038e-09	8.24333	0.202947	940
PPL	Proteomic	3.44215e-10	9.46317	5.77113e-09	8.23874	-0.224283	766
DNAJA1	Proteomic	3.46653e-10	9.4601	5.79957e-09	8.2366	0.202849	940
SF3B2	Proteomic	3.48157e-10	9.45822	5.8123e-09	8.23565	0.202828	940
IPO4	Proteomic	3.58038e-10	9.44607	5.9645e-09	8.22443	0.203865	929
RPS17	Proteomic	3.69551e-10	9.43233	6.1432e-09	8.21161	0.202534	940
EFR3A	Proteomic	3.74962e-10	9.42601	6.21991e-09	8.20622	-0.217002	816
SEC61G	Proteomic	3.76865e-10	9.42381	6.23823e-09	8.20494	-0.203826	927
UTP14A	Proteomic	3.85807e-10	9.41363	6.37276e-09	8.19567	0.202322	940
PPP1CC	Proteomic	3.87958e-10	9.41121	6.39477e-09	8.19418	0.202294	940
EMC7	Proteomic	3.93663e-10	9.40488	6.47514e-09	8.18875	-0.202434	938
RRM1	Proteomic	4.10821e-10	9.38635	6.74316e-09	8.17114	0.204922	913
PSIP1	Proteomic	4.26707e-10	9.36987	6.98923e-09	8.15557	0.202141	937
GOLGA2	Proteomic	4.28759e-10	9.36779	7.00814e-09	8.1544	-0.2018	940
KPNA2	Proteomic	4.41298e-10	9.35527	7.19804e-09	8.14279	0.201763	939
ATP6V0D1	Proteomic	4.45939e-10	9.35072	7.25859e-09	8.13915	-0.201606	940
HLA-A	Proteomic	4.50631e-10	9.34618	7.30455e-09	8.13641	-0.204458	913
DHX15	Proteomic	4.51396e-10	9.34544	7.30455e-09	8.13641	0.201545	940
FUBP1	Proteomic	4.51568e-10	9.34528	7.30455e-09	8.13641	0.201543	940
RPL34	Proteomic	4.53647e-10	9.34328	7.32303e-09	8.13531	0.201521	940
HSP90B1	Proteomic	4.57572e-10	9.33954	7.37116e-09	8.13246	-0.201478	940
PCNP	Proteomic	4.68928e-10	9.32889	7.53855e-09	8.12271	0.204148	914
CCT3	Proteomic	4.72623e-10	9.32549	7.58235e-09	8.1202	0.201317	940
SNRPC	Proteomic	4.89794e-10	9.30999	7.84172e-09	8.10559	0.20114	940
NUP50	Proteomic	4.9099e-10	9.30893	7.8448e-09	8.10542	0.201128	940
ELOVL1	Proteomic	4.92705e-10	9.30741	7.85613e-09	8.10479	-0.212025	844
HLA-C	Proteomic	5.10468e-10	9.29203	8.12279e-09	8.09029	-0.20836	873
RCN1	Proteomic	5.12317e-10	9.29046	8.13563e-09	8.08961	-0.206153	892
KRT10	Proteomic	5.29989e-10	9.27573	8.3992e-09	8.07576	-0.200748	940
GNG12	Proteomic	5.3232e-10	9.27383	8.41906e-09	8.07474	-0.215666	812
GTF3C4	Proteomic	5.33843e-10	9.27259	8.42609e-09	8.07437	0.201239	935
ANP32B	Proteomic	5.51184e-10	9.2587	8.68225e-09	8.06137	0.200658	939
CD276	Proteomic	5.5632e-10	9.25468	8.74554e-09	8.05821	-0.223241	755
DCAF13	Proteomic	5.57921e-10	9.25343	8.75309e-09	8.05784	0.200597	939
B2M	Proteomic	5.62648e-10	9.24976	8.80955e-09	8.05505	-0.205449	894
USP7	Proteomic	5.64429e-10	9.24839	8.81976e-09	8.05454	0.200435	940
POLR2H	Proteomic	5.831e-10	9.23426	9.09334e-09	8.04128	0.200272	940
NOL11	Proteomic	5.90219e-10	9.22899	9.18602e-09	8.03687	0.200317	939
STMN1	Proteomic	5.98546e-10	9.2229	9.2971e-09	8.03165	0.200772	934
SNRNP40	Proteomic	6.16575e-10	9.21001	9.55814e-09	8.01963	0.199994	940
LRPAP1	Proteomic	6.35742e-10	9.19672	9.83575e-09	8.00719	-0.200787	931
OFD1	Proteomic	6.38387e-10	9.19492	9.85715e-09	8.00625	-0.231018	699
RAB1A	Proteomic	6.58048e-10	9.18174	1.01407e-08	7.99393	-0.199668	940
KHSRP	Proteomic	6.703e-10	9.17373	1.03092e-08	7.98678	0.19968	939
HADHB	Proteomic	6.7279e-10	9.17212	1.03271e-08	7.98602	-0.199557	940
GSN	Proteomic	6.74842e-10	9.1708	1.03383e-08	7.98555	-0.204857	891
STT3B	Proteomic	6.78695e-10	9.16833	1.0373e-08	7.9841	-0.199514	940
MYG1	Proteomic	6.79758e-10	9.16765	1.0373e-08	7.9841	0.201088	925
ADNP	Proteomic	7.03511e-10	9.15273	1.07145e-08	7.97003	0.200067	933
KRT1	Proteomic	7.64748e-10	9.11648	1.16245e-08	7.93463	-0.198915	940
GPR107	Proteomic	7.66242e-10	9.11563	1.16246e-08	7.93462	-0.217419	784
OGT	Proteomic	7.72846e-10	9.11191	1.1702e-08	7.93174	0.199488	934
TCERG1	Proteomic	7.75415e-10	9.11047	1.17182e-08	7.93114	0.198845	940
TOM1	Proteomic	7.91804e-10	9.10138	1.19428e-08	7.92289	-0.203586	895
TCP1	Proteomic	8.02358e-10	9.09563	1.20787e-08	7.91798	0.198674	940
ACADVL	Proteomic	8.1067e-10	9.09116	1.21803e-08	7.91434	-0.198726	939
RPL18	Proteomic	8.22598e-10	9.08481	1.23358e-08	7.90883	0.198548	940
TCEA1	Proteomic	8.38532e-10	9.07648	1.25507e-08	7.90133	0.199392	931
RPS23	Proteomic	8.50466e-10	9.07034	1.2705e-08	7.89603	0.19838	940
RER1	Proteomic	8.52766e-10	9.06917	1.2715e-08	7.89568	-0.198992	934
RBM14	Proteomic	8.84405e-10	9.05335	1.31616e-08	7.88069	0.198183	940
CDIPT	Proteomic	8.87414e-10	9.05187	1.31813e-08	7.88004	-0.198374	938
DERL1	Proteomic	9.02612e-10	9.0445	1.33816e-08	7.87349	-0.201917	904
ACTBL2	Proteomic	9.06556e-10	9.04261	1.34146e-08	7.87242	-0.198058	940
RABAC1	Proteomic	9.2126e-10	9.03562	1.36064e-08	7.86626	-0.216005	787
SAP30BP	Proteomic	9.25941e-10	9.03342	1.36498e-08	7.86487	0.198995	930
PLOD2	Proteomic	9.30484e-10	9.03129	1.36909e-08	7.86357	-0.22241	741
LSM7	Proteomic	9.38291e-10	9.02766	1.37798e-08	7.86076	0.197988	939
STX12	Proteomic	9.69761e-10	9.01334	1.41914e-08	7.84797	-0.197821	939
RPL18A	Proteomic	9.69949e-10	9.01325	1.41914e-08	7.84797	0.197717	940
IFT88	Proteomic	9.93967e-10	9.00263	1.45156e-08	7.83816	0.210539	826
VAMP3	Proteomic	1.0397e-09	8.98309	1.51552e-08	7.81944	-0.205011	870
GPX1	Proteomic	1.04659e-09	8.98023	1.52271e-08	7.81738	-0.2044	875
SDF2	Proteomic	1.06145e-09	8.9741	1.53889e-08	7.81279	-0.203529	882
CCSER2	Proteomic	1.06164e-09	8.97402	1.53889e-08	7.81279	-0.198299	930
ANP32E	Proteomic	1.08165e-09	8.96591	1.56499e-08	7.80549	0.199047	922
WDR3	Proteomic	1.10298e-09	8.95743	1.59144e-08	7.79821	0.197169	939
PPIH	Proteomic	1.10401e-09	8.95703	1.59144e-08	7.79821	0.197061	940
OS9	Proteomic	1.10993e-09	8.9547	1.59703e-08	7.79669	-0.20107	902
SCAMP2	Proteomic	1.11406e-09	8.95309	1.60002e-08	7.79587	-0.197429	936
DDX46	Proteomic	1.12366e-09	8.94936	1.61086e-08	7.79294	0.197075	939
TRM3	Proteomic	1.13133e-09	8.94641	1.61888e-08	7.79079	-0.200535	906
TOLLIP	Proteomic	1.14277e-09	8.94204	1.63226e-08	7.78721	-0.198238	927
NEU1	Proteomic	1.15254e-09	8.93834	1.64321e-08	7.78431	-0.210367	821
ADAM10	Proteomic	1.19718e-09	8.92184	1.70375e-08	7.76859	-0.196753	939
ZNF706	Proteomic	1.20766e-09	8.91805	1.71554e-08	7.7656	0.202292	887
EED	Proteomic	1.22488e-09	8.91191	1.73683e-08	7.76024	0.201439	894
NUP43	Proteomic	1.2358e-09	8.90805	1.74915e-08	7.75717	0.196694	938
SLC38A10	Proteomic	1.24674e-09	8.90422	1.76144e-08	7.75413	-0.215821	776
SPNS1	Proteomic	1.25763e-09	8.90045	1.77361e-08	7.75114	-0.206949	845
NUP93	Proteomic	1.2721e-09	8.89548	1.79079e-08	7.74695	0.196341	940
MATR3	Proteomic	1.29638e-09	8.88727	1.8217e-08	7.73952	0.196245	940
BPNT2	Proteomic	1.32589e-09	8.87749	1.85982e-08	7.73053	-0.196748	934
SF3B3	Proteomic	1.34445e-09	8.87146	1.88247e-08	7.72527	0.196059	940
SYMPK	Proteomic	1.38384e-09	8.85891	1.93416e-08	7.71351	0.195912	940
KRT9	Proteomic	1.40412e-09	8.8526	1.95899e-08	7.70797	-0.195838	940
ERH	Proteomic	1.41626e-09	8.84886	1.97241e-08	7.705	0.195794	940
PFAS	Proteomic	1.46718e-09	8.83352	2.03824e-08	7.69074	0.200717	892
SQOR	Proteomic	1.46875e-09	8.83305	2.03824e-08	7.69074	-0.211464	802
IGF2R	Proteomic	1.4867e-09	8.82778	2.0595e-08	7.68624	-0.196162	934
LUZP1	Proteomic	1.50109e-09	8.82359	2.07576e-08	7.68282	-0.203995	862
EXOSC8	Proteomic	1.53599e-09	8.81361	2.12027e-08	7.67361	0.195686	937
HLA-F	Proteomic	1.57607e-09	8.80242	2.17043e-08	7.66345	-0.226242	696
SUMO1	Proteomic	1.57808e-09	8.80187	2.17043e-08	7.66345	0.195241	940
ARL3	Proteomic	1.58067e-09	8.80116	2.17043e-08	7.66345	0.200547	890
TRAP1	Proteomic	1.6009e-09	8.79564	2.19436e-08	7.65869	0.195167	940
PHYKPL	Proteomic	1.67311e-09	8.77648	2.28932e-08	7.64029	0.195453	935
CCDC105	Proteomic	1.70274e-09	8.76885	2.32579e-08	7.63343	-0.222832	715
UBE2N	Proteomic	1.73219e-09	8.7614	2.35951e-08	7.62718	0.194865	939
ERLIN2	Proteomic	1.73347e-09	8.76108	2.35951e-08	7.62718	-0.194759	940
NSA2	Proteomic	1.73763e-09	8.76004	2.35996e-08	7.62709	0.195155	936
PPHLN1	Proteomic	1.73984e-09	8.75949	2.35996e-08	7.62709	0.196286	925
RPS3A	Proteomic	1.76303e-09	8.75374	2.38728e-08	7.6221	0.194672	940
KIF16B	Proteomic	1.77874e-09	8.74989	2.40438e-08	7.619	0.200703	883
POFUT1	Proteomic	1.79322e-09	8.74637	2.41976e-08	7.61623	-0.194789	938
CLUH	Proteomic	1.80236e-09	8.74416	2.42578e-08	7.61515	0.198114	906
BOLA2	Proteomic	1.80389e-09	8.74379	2.42578e-08	7.61515	0.196622	920
DNAJC13	Proteomic	1.83091e-09	8.73733	2.45788e-08	7.60944	-0.195091	934
RNPS1	Proteomic	1.84858e-09	8.73316	2.47735e-08	7.60601	0.194429	940
MFGE8	Proteomic	1.86028e-09	8.73042	2.48877e-08	7.60402	-0.228992	673
HNRNPA0	Proteomic	1.88545e-09	8.72459	2.51812e-08	7.59892	0.194327	940
CCT6A	Proteomic	1.97688e-09	8.70402	2.63573e-08	7.5791	0.194083	940
TIMELESS	Proteomic	2.05993e-09	8.68615	2.74178e-08	7.56197	0.238081	618
LARP4	Proteomic	2.09617e-09	8.67857	2.78527e-08	7.55513	0.194597	932
EXOC1	Proteomic	2.12436e-09	8.67277	2.81793e-08	7.55007	-0.199318	887
DLG1	Proteomic	2.13659e-09	8.67028	2.82935e-08	7.54831	-0.195428	923
SLC35B2	Proteomic	2.14606e-09	8.66836	2.83709e-08	7.54713	-0.193964	937
RPRD1A	Proteomic	2.15402e-09	8.66675	2.8428e-08	7.54625	0.204883	838
KDM1A	Proteomic	2.16893e-09	8.66375	2.85765e-08	7.54399	0.193808	938
SOD2	Proteomic	2.20757e-09	8.65609	2.90366e-08	7.53705	-0.193514	940
PRKCA	Proteomic	2.26078e-09	8.64574	2.96865e-08	7.52744	-0.234374	635
CEP290	Proteomic	2.28708e-09	8.64072	2.99815e-08	7.52315	-0.193432	939
NRF1	Proteomic	2.37573e-09	8.6242	3.10914e-08	7.50736	0.198723	887
NUDT21	Proteomic	2.43067e-09	8.61427	3.17573e-08	7.49816	0.193015	940
RRAS	Proteomic	2.46558e-09	8.60808	3.21596e-08	7.49269	-0.215559	750
ALB	Proteomic	2.47151e-09	8.60704	3.21832e-08	7.49237	-0.193232	937
GTF3C1	Proteomic	2.57136e-09	8.58984	3.34276e-08	7.47589	0.193128	936
RETSAT	Proteomic	2.58223e-09	8.588	3.34651e-08	7.47541	-0.196974	899
RAB5A	Proteomic	2.5828e-09	8.58791	3.34651e-08	7.47541	-0.192801	939
KANK2	Proteomic	2.64383e-09	8.57777	3.4199e-08	7.46599	-0.237261	614
ACOT9	Proteomic	2.68624e-09	8.57086	3.46902e-08	7.45979	-0.19591	907
SLBP	Proteomic	2.69715e-09	8.56909	3.47203e-08	7.45942	0.223682	692
RPS20	Proteomic	2.69745e-09	8.56905	3.47203e-08	7.45942	0.192475	940
RPS4X	Proteomic	2.76183e-09	8.5588	3.54676e-08	7.45017	0.192352	940
SGTA	Proteomic	2.7646e-09	8.55837	3.54676e-08	7.45017	0.195334	911
LNPK	Proteomic	2.94928e-09	8.53028	3.7775e-08	7.4228	-0.192111	939
MTHFD2	Proteomic	2.97102e-09	8.52709	3.79546e-08	7.42074	0.192476	935
SRSF1	Proteomic	2.97302e-09	8.5268	3.79546e-08	7.42074	0.191969	940
CSDE1	Proteomic	3.05388e-09	8.51515	3.89232e-08	7.40979	0.191829	940
SYPL1	Proteomic	3.06779e-09	8.51318	3.90368e-08	7.40853	-0.192919	929
PPIC	Proteomic	3.08871e-09	8.51022	3.92129e-08	7.40657	-0.227079	666
WDR36	Proteomic	3.0923e-09	8.50972	3.92129e-08	7.40657	0.191764	940
HMGB3	Proteomic	3.10073e-09	8.50854	3.92129e-08	7.40657	0.192051	937
FRG1	Proteomic	3.1017e-09	8.5084	3.92129e-08	7.40657	0.194307	915
GPC1	Proteomic	3.11357e-09	8.50674	3.92554e-08	7.4061	-0.225219	677
TMEM14C	Proteomic	3.11511e-09	8.50653	3.92554e-08	7.4061	-0.208949	789
EIF5A	Proteomic	3.12127e-09	8.50567	3.92696e-08	7.40594	0.191715	940
COLGALT2	Proteomic	3.20745e-09	8.49384	4.02891e-08	7.39481	-0.233451	628
JPT2	Proteomic	3.22074e-09	8.49204	4.03363e-08	7.3943	0.192868	927
MCMBP	Proteomic	3.22153e-09	8.49194	4.03363e-08	7.3943	0.201149	851
SRP14	Proteomic	3.28374e-09	8.48363	4.09896e-08	7.38733	0.19145	940
PPAN	Proteomic	3.28421e-09	8.48357	4.09896e-08	7.38733	0.192053	934
LMAN1	Proteomic	3.43954e-09	8.4635	4.28599e-08	7.36795	-0.191408	938
FBXL13	Proteomic	3.50879e-09	8.45484	4.36531e-08	7.35998	-0.217237	724
CLTB	Proteomic	3.51544e-09	8.45402	4.36663e-08	7.35985	-0.191495	936
HPRT1	Proteomic	3.6751e-09	8.43473	4.55771e-08	7.34125	0.191564	933
PRPF38A	Proteomic	3.69978e-09	8.43182	4.58104e-08	7.33904	0.190925	939
CAPRIN1	Proteomic	3.84466e-09	8.41514	4.7529e-08	7.32304	0.190824	938
FNDC3B	Proteomic	3.93663e-09	8.40488	4.85891e-08	7.31346	-0.212566	752
EXOSC7	Proteomic	3.9763e-09	8.40052	4.90013e-08	7.30979	0.190747	937
ANP32A	Proteomic	4.03771e-09	8.39386	4.96797e-08	7.30382	0.190666	937
XRN2	Proteomic	4.07893e-09	8.38945	5.0108e-08	7.30009	0.190313	940
TSPO	Proteomic	4.24103e-09	8.37253	5.20175e-08	7.28385	-0.204415	811
GLRX3	Proteomic	4.26465e-09	8.37012	5.22253e-08	7.28212	0.190278	938
HLA-G	Proteomic	4.29642e-09	8.36689	5.2532e-08	7.27958	-0.200262	845
POLE3	Proteomic	4.34315e-09	8.3622	5.30203e-08	7.27556	0.194198	899
LUC7L3	Proteomic	4.39226e-09	8.35731	5.35363e-08	7.27135	0.190023	939
MCFD2	Proteomic	4.5058e-09	8.34623	5.48346e-08	7.26095	-0.19839	859
RPS28	Proteomic	4.51703e-09	8.34515	5.48858e-08	7.26054	0.189776	940
EEF2	Proteomic	4.98338e-09	8.30248	6.04583e-08	7.21854	0.189257	940
PPP5C	Proteomic	5.03848e-09	8.2977	6.1032e-08	7.21444	0.194572	888
MARS1	Proteomic	5.06428e-09	8.29548	6.12496e-08	7.2129	0.189172	940
NIN	Proteomic	5.14674e-09	8.28847	6.21507e-08	7.20655	-0.192546	906
TM9SF1	Proteomic	5.17896e-09	8.28576	6.24432e-08	7.20451	-0.193248	899
RPL21	Proteomic	5.47817e-09	8.26136	6.59491e-08	7.18079	0.188756	940
LAMTOR5	Proteomic	5.67228e-09	8.24624	6.81808e-08	7.16634	-0.189367	932
UBE2T	Proteomic	5.84524e-09	8.2332	7.01518e-08	7.15396	0.20421	798
BMS1	Proteomic	5.86933e-09	8.23141	7.0333e-08	7.15284	0.18839	940
ATXN10	Proteomic	5.89887e-09	8.22923	7.05787e-08	7.15133	0.188759	936
USP10	Proteomic	6.17653e-09	8.20926	7.36939e-08	7.13257	0.188912	932
NUCB2	Proteomic	6.1781e-09	8.20914	7.36939e-08	7.13257	-0.188712	934
RPL19	Proteomic	6.236e-09	8.20509	7.42712e-08	7.12918	0.188068	940
EIF4B	Proteomic	6.35555e-09	8.19685	7.55797e-08	7.12159	0.188065	939
ETFDH	Proteomic	6.37072e-09	8.19581	7.56451e-08	7.12122	-0.192972	891
IKBIP	Proteomic	6.86465e-09	8.16338	8.13862e-08	7.08945	-0.199397	830
ITGB6	Proteomic	7.01142e-09	8.15419	8.30003e-08	7.08092	-0.212811	726
RPL9	Proteomic	7.03625e-09	8.15266	8.31683e-08	7.08004	0.187424	940
CKAP4	Proteomic	7.05454e-09	8.15153	8.32585e-08	7.07957	-0.191991	895
RPL12	Proteomic	7.0957e-09	8.149	8.36179e-08	7.0777	0.187379	940
PRPF3	Proteomic	7.11183e-09	8.14802	8.36818e-08	7.07737	0.187367	940
YTHDF2	Proteomic	7.17716e-09	8.14405	8.42897e-08	7.07423	0.189617	917
HDAC2	Proteomic	7.18507e-09	8.14357	8.42897e-08	7.07423	0.187805	935
CAVIN1	Proteomic	7.22693e-09	8.14105	8.46537e-08	7.07235	-0.229703	620
ACP2	Proteomic	7.23829e-09	8.14036	8.46598e-08	7.07232	-0.195429	862
CSNK2B	Proteomic	7.34323e-09	8.13411	8.57588e-08	7.06672	0.187294	939
DDX51	Proteomic	7.38526e-09	8.13163	8.61209e-08	7.06489	0.188154	930
FAH	Proteomic	7.47308e-09	8.1265	8.70151e-08	7.06041	-0.202796	798
CCDC47	Proteomic	7.51703e-09	8.12395	8.73139e-08	7.05892	-0.187071	940
TMX3	Proteomic	7.54268e-09	8.12247	8.73139e-08	7.05892	-0.187347	937
RPL37A	Proteomic	7.55093e-09	8.122	8.73139e-08	7.05892	0.187047	940
TMBIM6	Proteomic	7.55105e-09	8.12199	8.73139e-08	7.05892	-0.198622	832
FN1	Proteomic	7.55462e-09	8.12179	8.73139e-08	7.05892	-0.19365	876
SPCS3	Proteomic	7.65527e-09	8.11604	8.83465e-08	7.05381	-0.186973	940
HSP90AB4P	Proteomic	7.73338e-09	8.11163	8.91164e-08	7.05004	0.190444	905
KARS1	Proteomic	7.77537e-09	8.10928	8.94683e-08	7.04833	0.18689	940
DNHD1	Proteomic	7.93997e-09	8.10018	9.1228e-08	7.03987	-0.191449	894
EIF3A	Proteomic	8.1452e-09	8.0891	9.34485e-08	7.02943	0.186641	940
RPSA	Proteomic	8.33441e-09	8.07912	9.54791e-08	7.02009	0.186518	940
EIF3D	Proteomic	8.46079e-09	8.07259	9.67851e-08	7.01419	0.186437	940
AIMP2	Proteomic	8.58187e-09	8.06642	9.80265e-08	7.00866	0.186556	938
PDIA6	Proteomic	8.65234e-09	8.06287	9.86872e-08	7.00574	-0.186317	940
NCLN	Proteomic	8.91211e-09	8.05002	1.01502e-07	6.99353	-0.186158	940
ELP1	Proteomic	9.56911e-09	8.01913	1.08826e-07	6.96327	0.193427	866
LUC7L2	Proteomic	9.66638e-09	8.01474	1.09772e-07	6.95951	0.185915	938
CTSZ	Proteomic	9.83751e-09	8.00711	1.11554e-07	6.95252	-0.208794	740
CPSF2	Proteomic	9.93583e-09	8.0028	1.12505e-07	6.94883	0.185572	940
RPS6	Proteomic	1.00043e-08	7.99981	1.12993e-07	6.94695	0.185535	940
NIFK	Proteomic	1.00078e-08	7.99966	1.12993e-07	6.94695	0.185533	940
SLC25A1	Proteomic	1.0072e-08	7.99688	1.13554e-07	6.9448	-0.185596	939
TOP2A	Proteomic	1.00952e-08	7.99588	1.13651e-07	6.94443	0.185584	939
CBX5	Proteomic	1.01692e-08	7.99271	1.14319e-07	6.94188	0.185544	939
PM20D2	Proteomic	1.01938e-08	7.99166	1.14431e-07	6.94146	0.212708	711
DDX50	Proteomic	1.02399e-08	7.9897	1.14784e-07	6.94012	0.185507	939
FBL	Proteomic	1.02814e-08	7.98795	1.15084e-07	6.93899	0.185388	940
NUP188	Proteomic	1.03132e-08	7.98661	1.15275e-07	6.93826	0.185566	938
RPL30	Proteomic	1.08735e-08	7.96363	1.21364e-07	6.91591	0.185085	940
RPL7A	Proteomic	1.1019e-08	7.95786	1.22747e-07	6.91099	0.185013	940
BET1L	Proteomic	1.10288e-08	7.95747	1.22747e-07	6.91099	-0.190478	886
DHX9	Proteomic	1.11594e-08	7.95236	1.24023e-07	6.9065	0.184945	940
MTA1	Proteomic	1.18759e-08	7.92533	1.31799e-07	6.88009	0.186374	922
SUN2	Proteomic	1.19751e-08	7.92172	1.32711e-07	6.87709	-0.185439	931
PSME3	Proteomic	1.21429e-08	7.91568	1.3438e-07	6.87167	0.184487	940
DNAJB11	Proteomic	1.21728e-08	7.91461	1.34521e-07	6.87121	-0.18457	939
SPCS2	Proteomic	1.24161e-08	7.90602	1.37015e-07	6.86323	-0.184366	940
STIP1	Proteomic	1.24438e-08	7.90505	1.37128e-07	6.86288	0.184354	940
PDCD5	Proteomic	1.26075e-08	7.89937	1.38736e-07	6.85781	0.186246	920
TOR1AIP2	Proteomic	1.26402e-08	7.89825	1.389e-07	6.8573	-0.184656	936
SRPK1	Proteomic	1.28154e-08	7.89227	1.40628e-07	6.85193	0.187161	910
RPS2	Proteomic	1.30903e-08	7.88305	1.43443e-07	6.84332	0.184079	940
EML6	Proteomic	1.31376e-08	7.88148	1.43602e-07	6.84284	0.205815	749
RPS15A	Proteomic	1.31416e-08	7.88135	1.43602e-07	6.84284	0.184057	940
CLNS1A	Proteomic	1.35038e-08	7.86955	1.47353e-07	6.83164	0.187278	906
SUMO2	Proteomic	1.35633e-08	7.86764	1.47796e-07	6.83034	0.187355	905
TOP1	Proteomic	1.36392e-08	7.86521	1.48416e-07	6.82852	0.183855	940
ANO6	Proteomic	1.38833e-08	7.85751	1.50863e-07	6.82142	-0.202065	775
OSTC	Proteomic	1.41158e-08	7.85029	1.53176e-07	6.81481	-0.184248	934
ACTN2	Proteomic	1.48444e-08	7.82844	1.60859e-07	6.79355	-0.193384	844
CARHSP1	Proteomic	1.50991e-08	7.82105	1.63393e-07	6.78677	0.188616	887
BCL2L13	Proteomic	1.52505e-08	7.81672	1.64802e-07	6.78304	-0.183342	939
RPL11	Proteomic	1.52807e-08	7.81586	1.64901e-07	6.78278	0.183235	940
HADHA	Proteomic	1.54854e-08	7.81008	1.66879e-07	6.7776	-0.183162	940
POLD2	Proteomic	1.58741e-08	7.79931	1.70833e-07	6.76743	0.189816	873
RPS14	Proteomic	1.61456e-08	7.79195	1.73389e-07	6.76098	0.182934	940
ILKAP	Proteomic	1.61561e-08	7.79166	1.73389e-07	6.76098	0.189078	879
CDCA8	Proteomic	1.62649e-08	7.78875	1.74318e-07	6.75866	0.187265	896
MVP	Proteomic	1.64126e-08	7.78482	1.7566e-07	6.75533	-0.191142	859
ZNF207	Proteomic	1.71783e-08	7.76502	1.83603e-07	6.73612	0.182594	940
EIF3F	Proteomic	1.76734e-08	7.75268	1.88637e-07	6.72437	0.182438	940
CSE1L	Proteomic	1.78907e-08	7.74737	1.90696e-07	6.71966	0.182371	940
NAA15	Proteomic	1.81618e-08	7.74084	1.93321e-07	6.71372	0.183058	932
GINS3	Proteomic	1.82074e-08	7.73975	1.93543e-07	6.71322	0.195424	816
NCBP1	Proteomic	1.86138e-08	7.73016	1.97595e-07	6.70422	0.182154	940
NUP58	Proteomic	1.8668e-08	7.7289	1.97902e-07	6.70355	0.182425	937
SCAMP4	Proteomic	1.87608e-08	7.72675	1.98615e-07	6.70199	-0.183756	923
RPL15	Proteomic	1.8793e-08	7.726	1.98687e-07	6.70183	0.182101	940
RPL13	Proteomic	1.91195e-08	7.71852	2.01866e-07	6.69494	0.182006	940
SMARCE1	Proteomic	1.95667e-08	7.70848	2.06308e-07	6.68548	0.18207	938
SPECC1	Proteomic	1.96994e-08	7.70555	2.07427e-07	6.68313	-0.214151	674
CIAPIN1	Proteomic	1.98516e-08	7.70221	2.08749e-07	6.68038	0.185433	903
CD99	Proteomic	2.00322e-08	7.69827	2.10365e-07	6.67703	-0.191766	843
RPS29	Proteomic	2.08438e-08	7.68102	2.18594e-07	6.66036	0.181531	940
CCDC86	Proteomic	2.10237e-08	7.67729	2.19957e-07	6.65766	0.181578	939
TM9SF3	Proteomic	2.103e-08	7.67716	2.19957e-07	6.65766	-0.181672	938
TTLL12	Proteomic	2.10983e-08	7.67575	2.20376e-07	6.65684	0.182811	926
NUDT5	Proteomic	2.13241e-08	7.67113	2.22436e-07	6.65279	0.182655	927
TNKS1BP1	Proteomic	2.14257e-08	7.66907	2.23198e-07	6.65131	-0.182531	928
PLP2	Proteomic	2.15438e-08	7.66668	2.2413e-07	6.6495	-0.183675	916
TMEM109	Proteomic	2.18611e-08	7.66033	2.27129e-07	6.64373	-0.181458	938
RPL35A	Proteomic	2.20054e-08	7.65747	2.28324e-07	6.64145	0.181231	940
RPL10A	Proteomic	2.2107e-08	7.65547	2.29074e-07	6.64002	0.181206	940
RAD21	Proteomic	2.21724e-08	7.65419	2.29448e-07	6.63932	0.181189	940
CKAP5	Proteomic	2.22605e-08	7.65247	2.30054e-07	6.63817	0.181167	940
CRNKL1	Proteomic	2.2625e-08	7.64541	2.33513e-07	6.63169	0.181268	938
CPSF6	Proteomic	2.30856e-08	7.63666	2.37952e-07	6.62351	0.180966	940
XPO1	Proteomic	2.32708e-08	7.63319	2.39545e-07	6.62061	0.181017	939
NUP35	Proteomic	2.35962e-08	7.62716	2.42575e-07	6.61515	0.180845	940
EIF3M	Proteomic	2.453e-08	7.6103	2.51844e-07	6.59887	0.181201	934
QTRT2	Proteomic	2.46819e-08	7.60762	2.5307e-07	6.59676	0.190774	841
TMEM245	Proteomic	2.47576e-08	7.60629	2.53514e-07	6.596	-0.18115	934
MCU	Proteomic	2.48741e-08	7.60425	2.54373e-07	6.59453	-0.181028	935
TCIRG1	Proteomic	2.54574e-08	7.59419	2.59998e-07	6.58503	-0.232662	560
GOLGA7	Proteomic	2.6115e-08	7.58311	2.66366e-07	6.57452	-0.181525	927
PDCD2L	Proteomic	2.61715e-08	7.58217	2.66594e-07	6.57415	0.190766	838
ADSL	Proteomic	2.71039e-08	7.56697	2.75733e-07	6.55951	0.183277	907
NELFA	Proteomic	2.75683e-08	7.55959	2.80093e-07	6.5527	0.184387	895
RPS25	Proteomic	2.8153e-08	7.55048	2.85661e-07	6.54415	0.179865	940
CALD1	Proteomic	2.9179e-08	7.53493	2.95688e-07	6.52917	-0.208003	698
PSEN1	Proteomic	2.93466e-08	7.53244	2.97001e-07	6.52724	-0.194845	797
RCL1	Proteomic	3.14314e-08	7.50264	3.17689e-07	6.498	0.179439	938
LSM4	Proteomic	3.17912e-08	7.49769	3.20805e-07	6.49376	0.179187	940
TBL3	Proteomic	3.18465e-08	7.49694	3.20805e-07	6.49376	0.179177	940
KRT2	Proteomic	3.18629e-08	7.49672	3.20805e-07	6.49376	-0.179174	940
MESD	Proteomic	3.24117e-08	7.4893	3.2591e-07	6.4869	-0.179079	940
FAF2	Proteomic	3.29927e-08	7.48158	3.31327e-07	6.47974	-0.179073	939
RRP9	Proteomic	3.41613e-08	7.46647	3.42622e-07	6.46518	0.178784	940
GTF2B	Proteomic	3.42121e-08	7.46582	3.42692e-07	6.4651	0.180489	922
LPCAT2	Proteomic	3.50909e-08	7.45481	3.51044e-07	6.45464	-0.214496	648
ARF4	Proteomic	3.57669e-08	7.44652	3.57349e-07	6.44691	-0.178527	940
CYBRD1	Proteomic	3.59626e-08	7.44415	3.58845e-07	6.44509	-0.232033	551
CUL3	Proteomic	3.74151e-08	7.42695	3.72863e-07	6.42845	0.179407	928
MRPS36	Proteomic	3.75367e-08	7.42554	3.73597e-07	6.4276	-0.178443	938
SLC23A3	Proteomic	3.78229e-08	7.42225	3.75842e-07	6.42499	-0.217138	629
NLE1	Proteomic	3.78584e-08	7.42184	3.75842e-07	6.42499	0.17915	930
KPNB1	Proteomic	3.79124e-08	7.42122	3.759e-07	6.42493	0.1782	940
EIF3K	Proteomic	3.79755e-08	7.4205	3.76049e-07	6.42476	0.178378	938
HLA-B	Proteomic	3.8442e-08	7.41519	3.80186e-07	6.42	-0.196138	773
SAMD1	Proteomic	3.85135e-08	7.41439	3.80412e-07	6.41975	0.189491	829
UBXN4	Proteomic	3.96378e-08	7.40189	3.91023e-07	6.4078	-0.177949	940
BUD23	Proteomic	3.98375e-08	7.39971	3.9245e-07	6.40622	0.188285	838
RPL8	Proteomic	3.9883e-08	7.39921	3.9245e-07	6.40622	0.177915	940
RPS3	Proteomic	4.04015e-08	7.3936	3.97052e-07	6.40115	0.177842	940
SORD	Proteomic	4.43615e-08	7.35299	4.35423e-07	6.36109	0.179014	922
EIF2A	Proteomic	4.44573e-08	7.35206	4.35815e-07	6.3607	0.177676	936
LRP1	Proteomic	4.45474e-08	7.35118	4.36151e-07	6.36036	-0.200394	733
CHRAC1	Proteomic	4.47845e-08	7.34887	4.37924e-07	6.3586	0.182611	885
RPL7L1	Proteomic	4.51842e-08	7.34501	4.4128e-07	6.35529	0.177211	940
CUL1	Proteomic	4.59195e-08	7.338	4.47901e-07	6.34882	0.178531	925
PBK	Proteomic	4.67239e-08	7.33046	4.55179e-07	6.34182	0.193337	786
RPL23A	Proteomic	4.69485e-08	7.32838	4.56798e-07	6.34028	0.176994	940
ABCE1	Proteomic	4.70285e-08	7.32764	4.57007e-07	6.34008	0.177077	939
CTNNA1	Proteomic	4.77402e-08	7.32112	4.63347e-07	6.33409	-0.180933	898
PFDN2	Proteomic	4.86411e-08	7.313	4.71426e-07	6.32659	0.177918	928
ESF1	Proteomic	4.86933e-08	7.31253	4.71426e-07	6.32659	0.177629	931
CHPF	Proteomic	4.91215e-08	7.30873	4.74983e-07	6.32332	-0.222399	589
RPS24	Proteomic	5.10012e-08	7.29242	4.9255e-07	6.30755	0.176525	940
RAB10	Proteomic	5.3517e-08	7.27151	5.16208e-07	6.28718	-0.176251	940
THOC2	Proteomic	5.37141e-08	7.26991	5.1747e-07	6.28611	0.176231	940
UTP4	Proteomic	5.4169e-08	7.26625	5.2121e-07	6.28299	0.176275	939
EMC3	Proteomic	5.69798e-08	7.24428	5.47581e-07	6.26155	-0.177676	921
EZH2	Proteomic	5.76344e-08	7.23932	5.53191e-07	6.25712	0.189563	807
HELLS	Proteomic	5.80297e-08	7.23635	5.56302e-07	6.25469	0.18191	877
UBE2K	Proteomic	5.84906e-08	7.23291	5.60033e-07	6.25179	0.176116	936
HSD17B4	Proteomic	5.99199e-08	7.22243	5.73016e-07	6.24183	-0.176444	931
SNRPA	Proteomic	6.00939e-08	7.22117	5.73977e-07	6.24111	0.175591	940
A2M	Proteomic	6.34465e-08	7.19759	6.05259e-07	6.21806	-0.198801	728
UBE2M	Proteomic	6.3986e-08	7.19391	6.09662e-07	6.21491	0.175602	936
RAP1A	Proteomic	6.46378e-08	7.18951	6.15122e-07	6.21104	-0.175359	938
RRP15	Proteomic	6.52877e-08	7.18517	6.2055e-07	6.20722	0.175302	938
ZC3H11A	Proteomic	6.57969e-08	7.18179	6.24631e-07	6.20438	0.175258	938
ZC3H15	Proteomic	6.61492e-08	7.17948	6.27213e-07	6.20258	0.176438	925
CFDP1	Proteomic	6.66259e-08	7.17636	6.30968e-07	6.19999	0.182956	859
SFPQ	Proteomic	6.83717e-08	7.16512	6.46717e-07	6.18929	0.174854	940
NAT10	Proteomic	6.86323e-08	7.16347	6.47744e-07	6.1886	0.174832	940
OPA3	Proteomic	6.86461e-08	7.16338	6.47744e-07	6.1886	-0.187576	815
PPIL1	Proteomic	6.9088e-08	7.1606	6.50922e-07	6.18647	0.174794	940
TRIM28	Proteomic	6.91495e-08	7.16021	6.50922e-07	6.18647	0.174789	940
RND3	Proteomic	6.94222e-08	7.1585	6.52702e-07	6.18529	-0.28571	344
EIF3B	Proteomic	7.11417e-08	7.14788	6.6788e-07	6.1753	0.174718	939
SCAF4	Proteomic	7.12075e-08	7.14747	6.6788e-07	6.1753	0.177246	912
RPL28	Proteomic	7.21111e-08	7.142	6.75544e-07	6.17035	0.174548	940
SUPT5H	Proteomic	7.52878e-08	7.12328	7.0446e-07	6.15214	0.174301	940
DHX16	Proteomic	7.69597e-08	7.11374	7.19242e-07	6.14313	0.174634	935
HSDL2	Proteomic	7.75092e-08	7.11065	7.23511e-07	6.14055	-0.174317	938
IMP4	Proteomic	7.87369e-08	7.10382	7.34094e-07	6.13425	0.174135	939
CAVIN3	Proteomic	8.16445e-08	7.08807	7.60296e-07	6.11902	-0.261381	409
ADAM9	Proteomic	8.223e-08	7.08497	7.64837e-07	6.11643	-0.194382	749
BOP1	Proteomic	8.35079e-08	7.07827	7.75277e-07	6.11054	0.173704	940
NPC2	Proteomic	8.35509e-08	7.07805	7.75277e-07	6.11054	-0.182227	853
DNAJA2	Proteomic	8.58143e-08	7.06644	7.95334e-07	6.09945	0.173547	940
RAB1C	Proteomic	8.64299e-08	7.06334	8.00091e-07	6.09686	-0.178946	883
RPS16	Proteomic	8.67094e-08	7.06193	8.01039e-07	6.09635	0.173487	940
CTDSPL2	Proteomic	8.67374e-08	7.06179	8.01039e-07	6.09635	0.175055	923
MELTF	Proteomic	8.8155e-08	7.05475	8.1317e-07	6.08982	-0.235059	506
EIF3L	Proteomic	8.89978e-08	7.05062	8.19976e-07	6.0862	0.173337	940
TAX1BP1	Proteomic	9.40226e-08	7.02677	8.65252e-07	6.06286	-0.212523	619
POLR2C	Proteomic	9.47081e-08	7.02361	8.70534e-07	6.06021	0.173159	938
GOSR2	Proteomic	9.54789e-08	7.02009	8.76588e-07	6.0572	-0.174964	918
DCK	Proteomic	9.61847e-08	7.01689	8.82032e-07	6.05452	0.182113	846
PLD3	Proteomic	9.71174e-08	7.0127	8.89541e-07	6.05083	-0.174117	926
UBAP2	Proteomic	9.7634e-08	7.0104	8.93226e-07	6.04904	0.185627	813
ORC3	Proteomic	9.80772e-08	7.00843	8.95358e-07	6.048	0.180217	863
TXNL4A	Proteomic	9.80963e-08	7.00835	8.95358e-07	6.048	0.174524	921
PFDN6	Proteomic	9.91686e-08	7.00363	9.04089e-07	6.04379	0.173995	926
PRPF8	Proteomic	1.00182e-07	6.99921	9.12265e-07	6.03988	0.172651	940
RPS13	Proteomic	1.00997e-07	6.99569	9.1861e-07	6.03687	0.172604	940
FKBP4	Proteomic	1.01646e-07	6.99291	9.23027e-07	6.03479	0.17284	937
MTA2	Proteomic	1.01718e-07	6.9926	9.23027e-07	6.03479	0.172563	940
EFTUD2	Proteomic	1.02183e-07	6.99062	9.2617e-07	6.03331	0.172537	940
AGPAT2	Proteomic	1.03845e-07	6.98361	9.4014e-07	6.02681	-0.182177	841
MRC2	Proteomic	1.0462e-07	6.98038	9.46062e-07	6.02408	-0.246695	453
HRNR	Proteomic	1.05563e-07	6.97649	9.53488e-07	6.02068	-0.188366	785
ECE1	Proteomic	1.05802e-07	6.97551	9.54538e-07	6.02021	-0.180795	853
RPL6	Proteomic	1.07845e-07	6.9672	9.71851e-07	6.0124	0.172223	940
PFDN4	Proteomic	1.09488e-07	6.96064	9.85514e-07	6.00634	0.182388	836
PRIM1	Proteomic	1.11175e-07	6.95399	9.99549e-07	6.0002	0.184372	817
ITGA3	Proteomic	1.11759e-07	6.95172	1.00365e-06	5.99842	-0.194982	729
SMARCD1	Proteomic	1.12377e-07	6.94932	1.00804e-06	5.99652	0.175812	899
DDX18	Proteomic	1.14707e-07	6.94041	1.02776e-06	5.98811	0.171864	940
HSPA8	Proteomic	1.15458e-07	6.93758	1.0333e-06	5.98577	0.171826	940
LIMA1	Proteomic	1.1629e-07	6.93446	1.03956e-06	5.98315	-0.174557	910
SQSTM1	Proteomic	1.16883e-07	6.93225	1.04367e-06	5.98144	-0.174622	909
RPS9	Proteomic	1.17543e-07	6.9298	1.04836e-06	5.97949	0.171722	940
STMN2	Proteomic	1.2099e-07	6.91725	1.07787e-06	5.96743	0.184178	814
TMEM214	Proteomic	1.21328e-07	6.91604	1.07966e-06	5.96671	-0.171537	940
KIF2C	Proteomic	1.2273e-07	6.91105	1.09088e-06	5.96222	0.179786	854
PRPS1	Proteomic	1.23359e-07	6.90883	1.09523e-06	5.9605	0.177813	873
SEH1L	Proteomic	1.2385e-07	6.9071	1.09834e-06	5.95926	0.171507	939
SLC34A2	Proteomic	1.27166e-07	6.89563	1.12647e-06	5.94828	-0.249702	436
UTP15	Proteomic	1.38444e-07	6.85873	1.22499e-06	5.91187	0.170944	938
LRRC40	Proteomic	1.40271e-07	6.85303	1.23975e-06	5.90667	0.173068	914
PRPF31	Proteomic	1.43836e-07	6.84213	1.26982e-06	5.89626	0.17054	940
PTPN1	Proteomic	1.47453e-07	6.83135	1.29923e-06	5.88632	-0.170484	939
LNPEP	Proteomic	1.47499e-07	6.83121	1.29923e-06	5.88632	-0.171204	931
CTPS1	Proteomic	1.48186e-07	6.82919	1.3038e-06	5.88479	0.170724	936
WTAP	Proteomic	1.53937e-07	6.81266	1.35288e-06	5.86874	0.17041	937
SMC5	Proteomic	1.54817e-07	6.81018	1.35908e-06	5.86675	0.1738	900
FLNB	Proteomic	1.5791e-07	6.80159	1.38468e-06	5.85865	-0.17008	939
SAP18	Proteomic	1.5841e-07	6.80022	1.38751e-06	5.85776	0.169972	940
FASN	Proteomic	1.59957e-07	6.796	1.39949e-06	5.85403	0.169915	940
PDP1	Proteomic	1.61222e-07	6.79258	1.40898e-06	5.8511	-0.173651	899
RAB22A	Proteomic	1.62421e-07	6.78936	1.41787e-06	5.84836	-0.174471	890
DDB1	Proteomic	1.62738e-07	6.78851	1.41905e-06	5.848	0.169813	940
PABPC1	Proteomic	1.64818e-07	6.783	1.43559e-06	5.84297	0.169738	940
NBAS	Proteomic	1.67907e-07	6.77493	1.46086e-06	5.83539	-0.170346	932
M6PR	Proteomic	1.71939e-07	6.76462	1.49428e-06	5.82557	-0.169756	937
ELP3	Proteomic	1.72526e-07	6.76315	1.49771e-06	5.82457	0.179993	832
HSPA14	Proteomic	1.72778e-07	6.76251	1.49824e-06	5.82442	0.173044	901
RBMX	Proteomic	1.78326e-07	6.74879	1.54463e-06	5.81118	0.169273	940
TMCO1	Proteomic	1.83931e-07	6.73534	1.58994e-06	5.79862	-0.169715	933
SRM	Proteomic	1.83964e-07	6.73527	1.58994e-06	5.79862	0.169535	935
LIG1	Proteomic	1.85089e-07	6.73262	1.5979e-06	5.79645	0.176644	860
VARS1	Proteomic	1.93098e-07	6.71422	1.6652e-06	5.77853	0.168801	940
ORC2	Proteomic	1.99081e-07	6.70097	1.71491e-06	5.76576	0.173621	886
ZNF326	Proteomic	1.99411e-07	6.70025	1.71585e-06	5.76552	0.168699	939
RPL27	Proteomic	2.03029e-07	6.69244	1.74506e-06	5.75819	0.168503	940
CD99L2	Proteomic	2.03932e-07	6.69051	1.7509e-06	5.75674	-0.219734	548
NSUN2	Proteomic	2.04538e-07	6.68923	1.75418e-06	5.75593	0.168459	940
SUCLG2	Proteomic	2.05488e-07	6.68721	1.76039e-06	5.75439	-0.169776	925
PSMG2	Proteomic	2.11335e-07	6.67503	1.8085e-06	5.74268	0.172013	899
RBM28	Proteomic	2.11633e-07	6.67442	1.80907e-06	5.74255	0.168257	940
OGDH	Proteomic	2.12094e-07	6.67347	1.81102e-06	5.74208	-0.168244	940
SREK1	Proteomic	2.12659e-07	6.67232	1.81387e-06	5.74139	0.169209	929
FASTKD2	Proteomic	2.16261e-07	6.66502	1.84258e-06	5.73457	0.169019	930
GTF2A2	Proteomic	2.16871e-07	6.6638	1.84577e-06	5.73382	0.186102	765
VAPA	Proteomic	2.18727e-07	6.6601	1.85953e-06	5.7306	-0.16806	940
RPL36A	Proteomic	2.19245e-07	6.65907	1.86192e-06	5.73004	0.168134	939
TMEM184C	Proteomic	2.19938e-07	6.6577	1.86577e-06	5.72914	-0.190609	728
EMC2	Proteomic	2.23464e-07	6.65079	1.89363e-06	5.7227	-0.167932	940
ATP2C1	Proteomic	2.25038e-07	6.64774	1.9049e-06	5.72013	-0.17051	911
BZW2	Proteomic	2.28156e-07	6.64177	1.9292e-06	5.71462	0.167985	938
GSPT1	Proteomic	2.2848e-07	6.64115	1.92986e-06	5.71447	0.1678	940
THOC6	Proteomic	2.2878e-07	6.64058	1.9303e-06	5.71438	0.167792	940
RNF40	Proteomic	2.32878e-07	6.63287	1.96276e-06	5.70713	0.16966	918
ENOPH1	Proteomic	2.40552e-07	6.61879	2.02441e-06	5.6937	0.172943	881
SLC2A1	Proteomic	2.40968e-07	6.61804	2.02441e-06	5.6937	-0.16757	939
METAP1	Proteomic	2.4097e-07	6.61804	2.02441e-06	5.6937	0.167924	935
TRAM1	Proteomic	2.43196e-07	6.61404	2.04091e-06	5.69018	-0.179977	812
STRAP	Proteomic	2.4434e-07	6.61201	2.04831e-06	5.6886	0.167399	940
FGF2	Proteomic	2.44995e-07	6.61084	2.05161e-06	5.68791	-0.253072	405
ALG2	Proteomic	2.4787e-07	6.60578	2.07346e-06	5.68331	-0.173538	873
UNC13C	Proteomic	2.48979e-07	6.60384	2.08051e-06	5.68183	-0.220577	536
GTF2I	Proteomic	2.52435e-07	6.59785	2.10714e-06	5.67631	0.167204	940
MMP14	Proteomic	2.54915e-07	6.5936	2.12556e-06	5.67253	-0.20249	637
WDR5	Proteomic	2.56579e-07	6.59078	2.13716e-06	5.67016	0.167106	940
PSAT1	Proteomic	2.57816e-07	6.58869	2.14517e-06	5.66854	0.170706	900
KTN1	Proteomic	2.61166e-07	6.58308	2.17073e-06	5.66339	-0.167	940
RPRD2	Proteomic	2.66407e-07	6.57445	2.21194e-06	5.65523	0.167587	932
TBCA	Proteomic	2.69614e-07	6.56926	2.23619e-06	5.65049	0.167338	934
UTRN	Proteomic	2.70478e-07	6.56787	2.24098e-06	5.64956	-0.175088	852
RPS10	Proteomic	2.73292e-07	6.56337	2.2619e-06	5.64553	0.166815	939
CD47	Proteomic	2.74262e-07	6.56183	2.26753e-06	5.64445	-0.16759	930
EIF3I	Proteomic	2.79621e-07	6.55343	2.30939e-06	5.6365	0.16659	940
NAA25	Proteomic	2.80561e-07	6.55197	2.3147e-06	5.63551	0.172088	880
KIF2A	Proteomic	2.8227e-07	6.54934	2.32635e-06	5.63333	0.16715	933
ACOT8	Proteomic	2.89085e-07	6.53897	2.38e-06	5.62342	-0.174165	857
EDF1	Proteomic	2.89818e-07	6.53787	2.38353e-06	5.62278	0.167792	924
RPL35	Proteomic	3.01954e-07	6.52006	2.4785e-06	5.60581	0.166127	940
EIF3G	Proteomic	3.02001e-07	6.51999	2.4785e-06	5.60581	0.166214	939
UTP11	Proteomic	3.0528e-07	6.5153	2.50279e-06	5.60158	0.168017	918
GOLGA5	Proteomic	3.09717e-07	6.50904	2.5365e-06	5.59577	-0.168474	912
SMARCA4	Proteomic	3.23043e-07	6.49074	2.64286e-06	5.57793	0.16895	904
CCDC12	Proteomic	3.27133e-07	6.48528	2.67352e-06	5.57292	0.170654	885
WFS1	Proteomic	3.27502e-07	6.48479	2.67375e-06	5.57288	-0.176141	830
PHIP	Proteomic	3.33834e-07	6.47647	2.72259e-06	5.56502	0.165783	937
ACOT7	Proteomic	3.6562e-07	6.43697	2.97871e-06	5.52597	0.165144	938
CCDC136	Proteomic	3.75755e-07	6.4251	3.05809e-06	5.51455	-0.199518	638
PDCD11	Proteomic	3.77259e-07	6.42336	3.06714e-06	5.51327	0.16478	940
PAPOLA	Proteomic	3.77701e-07	6.42285	3.06754e-06	5.51321	0.174911	833
ADI1	Proteomic	3.79723e-07	6.42053	3.08076e-06	5.51134	0.178732	797
PRPSAP2	Proteomic	3.80518e-07	6.41963	3.08401e-06	5.51088	0.170474	877
CSTF1	Proteomic	3.81628e-07	6.41836	3.08981e-06	5.51007	0.164796	939
PSMB6	Proteomic	3.86618e-07	6.41272	3.12473e-06	5.50519	0.164717	939
BLMH	Proteomic	3.86741e-07	6.41258	3.12473e-06	5.50519	0.171633	864
FILIP1	Proteomic	3.89923e-07	6.40902	3.14717e-06	5.50208	-0.225673	495
RPL31	Proteomic	3.9593e-07	6.40238	3.19236e-06	5.49589	0.164486	940
IMPDH2	Proteomic	3.96938e-07	6.40128	3.19719e-06	5.49523	0.16447	940
GOT1	Proteomic	3.99798e-07	6.39816	3.21691e-06	5.49256	0.164774	936
PTDSS2	Proteomic	4.05945e-07	6.39153	3.26301e-06	5.48638	-0.173625	841
ADPGK	Proteomic	4.1606e-07	6.38084	3.34088e-06	5.47614	-0.164879	932
WDHD1	Proteomic	4.42366e-07	6.35422	3.54847e-06	5.44996	0.17078	864
RBM33	Proteomic	4.48956e-07	6.3478	3.59764e-06	5.44398	0.170007	871
ATP13A1	Proteomic	4.5287e-07	6.34403	3.62528e-06	5.44066	-0.164011	936
SRRM2	Proteomic	4.5373e-07	6.3432	3.62765e-06	5.44037	0.163654	940
ATXN2L	Proteomic	4.54095e-07	6.34285	3.62765e-06	5.44037	0.163908	937
GEMIN4	Proteomic	4.56778e-07	6.34029	3.64536e-06	5.43826	0.167169	900
EIF3E	Proteomic	4.68064e-07	6.32969	3.73162e-06	5.4281	0.163464	940
SF3A2	Proteomic	4.68931e-07	6.32889	3.73472e-06	5.42774	0.163625	938
PFKM	Proteomic	4.69602e-07	6.32827	3.73625e-06	5.42756	0.167642	893
RAB2A	Proteomic	4.74353e-07	6.3239	3.77021e-06	5.42363	-0.163382	940
SF3B4	Proteomic	4.82743e-07	6.31628	3.833e-06	5.41646	0.163274	940
PAF1	Proteomic	4.89809e-07	6.30997	3.88133e-06	5.41102	0.16353	936
SUGP1	Proteomic	4.89823e-07	6.30996	3.88133e-06	5.41102	0.171111	854
PRIM2	Proteomic	4.9285e-07	6.30729	3.90136e-06	5.40878	0.17475	818
YIPF6	Proteomic	4.9504e-07	6.30536	3.91472e-06	5.4073	-0.179441	775
DRG1	Proteomic	4.96999e-07	6.30364	3.92624e-06	5.40602	0.163527	935
ATAD2	Proteomic	4.99352e-07	6.30159	3.94084e-06	5.40441	0.165434	913
PHF5A	Proteomic	5.06514e-07	6.29541	3.99333e-06	5.39866	0.162979	940
WDR74	Proteomic	5.20196e-07	6.28383	4.09707e-06	5.38753	0.162987	938
KIRREL1	Proteomic	5.22932e-07	6.28156	4.11447e-06	5.38569	-0.204476	592
EIF2S3	Proteomic	5.29978e-07	6.27574	4.16571e-06	5.38031	0.162787	939
NOC2L	Proteomic	5.31328e-07	6.27464	4.17213e-06	5.37964	0.162685	940
ISYNA1	Proteomic	5.37156e-07	6.2699	4.21365e-06	5.37534	0.186659	711
UBL5	Proteomic	5.37772e-07	6.2694	4.21425e-06	5.37528	0.162954	936
ABT1	Proteomic	5.44855e-07	6.26372	4.26548e-06	5.37003	0.166614	894
TSR1	Proteomic	5.48606e-07	6.26074	4.29055e-06	5.36749	0.163699	926
RBM26	Proteomic	5.62416e-07	6.24994	4.39416e-06	5.35712	0.165591	903
DDX6	Proteomic	5.66638e-07	6.24669	4.42272e-06	5.35431	0.162289	940
PPP1R8	Proteomic	5.83048e-07	6.2343	4.54626e-06	5.34235	0.165364	903
SPACA1	Proteomic	5.98421e-07	6.22299	4.66148e-06	5.33148	-0.284366	298
RPL7	Proteomic	6.00799e-07	6.22127	4.67534e-06	5.33019	0.161927	940
UBQLN1	Proteomic	6.03945e-07	6.219	4.69515e-06	5.32835	0.162323	935
SRPRB	Proteomic	6.08893e-07	6.21546	4.72891e-06	5.32524	-0.161844	940
CCDC175	Proteomic	6.15994e-07	6.21042	4.77931e-06	5.32063	-0.17163	834
GTF2E2	Proteomic	6.22655e-07	6.20575	4.82619e-06	5.3164	0.176214	790
PER1	Proteomic	6.25167e-07	6.204	4.83669e-06	5.31545	-0.162539	930
SYS1	Proteomic	6.25247e-07	6.20395	4.83669e-06	5.31545	-0.175204	799
CANT1	Proteomic	6.26411e-07	6.20314	4.8409e-06	5.31507	-0.168938	860
NIPSNAP3A	Proteomic	6.35286e-07	6.19703	4.90464e-06	5.30939	-0.163574	917
GRSF1	Proteomic	6.48471e-07	6.18811	5.00149e-06	5.3009	0.161454	940
MIA3	Proteomic	6.57809e-07	6.1819	5.0685e-06	5.29512	-0.161366	940
NOL7	Proteomic	6.59327e-07	6.1809	5.07223e-06	5.2948	0.161436	939
BRI3	Proteomic	6.59592e-07	6.18072	5.07223e-06	5.2948	-0.259933	356
FKBP2	Proteomic	6.66192e-07	6.1764	5.11796e-06	5.2909	-0.161287	940
EPDR1	Proteomic	6.73878e-07	6.17142	5.17191e-06	5.28635	-0.197035	626
CDS2	Proteomic	6.81398e-07	6.1666	5.2245e-06	5.28196	-0.161916	931
RPS18	Proteomic	7.00324e-07	6.1547	5.36434e-06	5.27048	0.160977	940
CDH2	Proteomic	7.25192e-07	6.13955	5.54557e-06	5.25605	-0.209765	548
ACP1	Proteomic	7.25403e-07	6.13942	5.54557e-06	5.25605	0.161097	936
RPS19BP1	Proteomic	7.57945e-07	6.12036	5.78869e-06	5.23742	0.163436	906
SPCS1	Proteomic	7.6082e-07	6.11872	5.80497e-06	5.2362	-0.166156	876
GTPBP4	Proteomic	7.7402e-07	6.11125	5.89992e-06	5.22915	0.160353	940
CWC22	Proteomic	7.81953e-07	6.10682	5.95458e-06	5.22515	0.160969	932
DECR1	Proteomic	7.8825e-07	6.10334	5.99668e-06	5.22209	-0.16178	922
ERAP1	Proteomic	7.91095e-07	6.10177	6.01247e-06	5.22095	-0.162544	913
PLA2G15	Proteomic	7.98351e-07	6.09781	6.06173e-06	5.2174	-0.191005	658
PCYT1A	Proteomic	8.22553e-07	6.08484	6.23942e-06	5.20486	-0.167265	859
ANAPC7	Proteomic	8.28023e-07	6.08196	6.27482e-06	5.2024	0.162167	914
EIF3H	Proteomic	8.30003e-07	6.08092	6.28374e-06	5.20178	0.160001	939
ZYX	Proteomic	8.3463e-07	6.07851	6.31265e-06	5.19979	-0.164539	887
NKRF	Proteomic	8.44346e-07	6.07348	6.37744e-06	5.19535	0.160232	935
PIN1	Proteomic	8.4483e-07	6.07323	6.37744e-06	5.19535	0.168256	847
SEPHS1	Proteomic	8.5451e-07	6.06828	6.4443e-06	5.19082	0.163208	900
APEX1	Proteomic	8.55867e-07	6.06759	6.4483e-06	5.19055	0.159724	940
MAT2A	Proteomic	8.66476e-07	6.06224	6.52194e-06	5.18562	0.160154	934
SPOUT1	Proteomic	8.82675e-07	6.0542	6.63748e-06	5.178	0.161412	918
C11orf98	Proteomic	8.84173e-07	6.05346	6.64235e-06	5.17768	0.159773	937
DPP7	Proteomic	9.01291e-07	6.04513	6.76445e-06	5.16977	-0.171996	806
SUZ12	Proteomic	9.03944e-07	6.04386	6.77784e-06	5.16891	0.169198	833
YWHAE	Proteomic	9.13966e-07	6.03907	6.84642e-06	5.16454	0.159312	940
S100A6	Proteomic	9.52185e-07	6.02128	7.12588e-06	5.14716	-0.173224	791
RETREG3	Proteomic	9.55696e-07	6.01968	7.14531e-06	5.14598	-0.159791	931
GNG8	Proteomic	9.77142e-07	6.01004	7.29867e-06	5.13676	-0.198311	600
CTCF	Proteomic	1.01118e-06	5.99517	7.54383e-06	5.12241	0.161331	909
NDUFAF4	Proteomic	1.01261e-06	5.99456	7.54383e-06	5.12241	0.158918	937
DDX56	Proteomic	1.01286e-06	5.99445	7.54383e-06	5.12241	0.158666	940
GBE1	Proteomic	1.01496e-06	5.99355	7.5523e-06	5.12192	-0.171506	803
RBM12	Proteomic	1.01887e-06	5.99188	7.57412e-06	5.12067	0.159555	929
G3BP1	Proteomic	1.02055e-06	5.99117	7.57939e-06	5.12037	0.158618	940
GDI2	Proteomic	1.0424e-06	5.98197	7.73436e-06	5.11158	0.158484	940
GABARAPL2	Proteomic	1.05064e-06	5.97855	7.78285e-06	5.10886	0.169609	819
EVC2	Proteomic	1.05093e-06	5.97843	7.78285e-06	5.10886	-0.202795	570
UCK2	Proteomic	1.05475e-06	5.97685	7.80373e-06	5.1077	0.174496	773
MXRA7	Proteomic	1.06672e-06	5.97195	7.88487e-06	5.10321	-0.188282	662
USP39	Proteomic	1.07495e-06	5.96861	7.93813e-06	5.10028	0.15829	940
GABPA	Proteomic	1.09546e-06	5.9604	8.082e-06	5.09248	0.171197	801
GOLM2	Proteomic	1.10231e-06	5.9577	8.12486e-06	5.09018	-0.161128	905
TRIP11	Proteomic	1.11267e-06	5.95363	8.19351e-06	5.08653	-0.160368	913
VDAC1	Proteomic	1.11738e-06	5.9518	8.22039e-06	5.08511	-0.158045	940
RANBP6	Proteomic	1.11912e-06	5.95112	8.22548e-06	5.08484	0.162368	890
GLOD4	Proteomic	1.12313e-06	5.94957	8.24719e-06	5.08369	0.158682	932
CTNNA2	Proteomic	1.1259e-06	5.9485	8.25978e-06	5.08303	-0.174265	771
RPS19	Proteomic	1.15757e-06	5.93645	8.48417e-06	5.07139	0.157821	940
SET	Proteomic	1.1743e-06	5.93022	8.59869e-06	5.06557	0.15773	940
MGAT2	Proteomic	1.17591e-06	5.92963	8.6024e-06	5.06538	-0.158812	927
S100A11	Proteomic	1.185e-06	5.92628	8.66083e-06	5.06244	-0.163456	874
RNASET2	Proteomic	1.19666e-06	5.92203	8.73782e-06	5.0586	-0.2021	568
DGAT1	Proteomic	1.20276e-06	5.91982	8.7742e-06	5.05679	-0.196522	601
PDIA5	Proteomic	1.20937e-06	5.91744	8.81419e-06	5.05482	-0.159058	922
COMT	Proteomic	1.21137e-06	5.91672	8.8205e-06	5.05451	-0.157782	937
WDR43	Proteomic	1.21553e-06	5.91524	8.84256e-06	5.05342	0.157511	940
UBXN7	Proteomic	1.2269e-06	5.91119	8.91701e-06	5.04978	0.164726	858
UCHL5	Proteomic	1.25795e-06	5.90034	9.13419e-06	5.03933	0.157376	939
STX16	Proteomic	1.28547e-06	5.89094	9.3253e-06	5.03034	-0.158752	921
NSUN5	Proteomic	1.29199e-06	5.88874	9.3639e-06	5.02854	0.161882	885
NOL9	Proteomic	1.32062e-06	5.87922	9.5595e-06	5.01956	0.157482	934
LOX	Proteomic	1.32142e-06	5.87896	9.5595e-06	5.01956	-0.33262	202
TUBA4B	Proteomic	1.32748e-06	5.87697	9.59446e-06	5.01798	0.15695	940
DIS3	Proteomic	1.34007e-06	5.87287	9.67649e-06	5.01428	0.15806	926
B4GALT1	Proteomic	1.34955e-06	5.86981	9.73594e-06	5.01162	-0.169976	799
TMA16	Proteomic	1.36522e-06	5.8648	9.83993e-06	5.00701	0.161974	880
SNAP23	Proteomic	1.3779e-06	5.86078	9.92217e-06	5.00339	-0.158305	921
CTNNB1	Proteomic	1.41972e-06	5.8478	1.02139e-05	4.99081	-0.169312	802
EIF4H	Proteomic	1.42545e-06	5.84605	1.02457e-05	4.98946	0.156495	940
AQR	Proteomic	1.43971e-06	5.84172	1.03387e-05	4.98554	0.156514	939
PURA	Proteomic	1.4578e-06	5.8363	1.04589e-05	4.98051	-0.156932	933
QTRT1	Proteomic	1.48094e-06	5.82946	1.06065e-05	4.97443	0.163096	862
MPHOSPH10	Proteomic	1.48108e-06	5.82942	1.06065e-05	4.97443	0.156581	936
HMGCS1	Proteomic	1.50753e-06	5.82173	1.0786e-05	4.96714	0.161048	883
GAA	Proteomic	1.51921e-06	5.81838	1.08502e-05	4.96456	-0.161087	882
SYVN1	Proteomic	1.51927e-06	5.81836	1.08502e-05	4.96456	-0.159309	902
SLC39A11	Proteomic	1.53911e-06	5.81273	1.09818e-05	4.95933	-0.174094	753
MDC1	Proteomic	1.56821e-06	5.8046	1.11792e-05	4.95159	0.156214	936
MTDH	Proteomic	1.58459e-06	5.80008	1.12857e-05	4.94747	-0.155817	940
CBX1	Proteomic	1.59627e-06	5.79689	1.13585e-05	4.94468	0.156017	937
ARID2	Proteomic	1.66197e-06	5.77938	1.18152e-05	4.92756	0.159866	889
NUP85	Proteomic	1.67168e-06	5.77685	1.18733e-05	4.92543	0.155473	940
GNL3	Proteomic	1.67317e-06	5.77646	1.18733e-05	4.92543	0.155468	940
EHHADH	Proteomic	1.69097e-06	5.77186	1.19887e-05	4.92123	-0.18198	683
HINT3	Proteomic	1.69381e-06	5.77113	1.1998e-05	4.92089	-0.179646	701
CTNNBL1	Proteomic	1.70432e-06	5.76845	1.20615e-05	4.9186	0.155349	940
TAP2	Proteomic	1.7305e-06	5.76183	1.22357e-05	4.91237	-0.165016	831
LYAR	Proteomic	1.75269e-06	5.75629	1.23814e-05	4.90723	0.155414	937
HNRNPDL	Proteomic	1.80013e-06	5.7447	1.27049e-05	4.89603	0.154996	940
TMED1	Proteomic	1.86195e-06	5.73003	1.31294e-05	4.88175	-0.156773	916
POLA2	Proteomic	1.86717e-06	5.72882	1.31543e-05	4.88093	0.17181	761
RPS7	Proteomic	1.88902e-06	5.72376	1.32963e-05	4.87627	0.154685	940
POLR2I	Proteomic	1.90664e-06	5.71973	1.34083e-05	4.87263	0.156281	920
IDI1	Proteomic	1.92008e-06	5.71668	1.34869e-05	4.87009	0.156572	916
CLPTM1	Proteomic	1.92128e-06	5.71641	1.34869e-05	4.87009	-0.154902	936
WDR82	Proteomic	1.92669e-06	5.71519	1.35128e-05	4.86926	0.154557	940
SLC22A18	Proteomic	1.92955e-06	5.71454	1.35207e-05	4.869	-0.180987	683
GLT8D1	Proteomic	1.97283e-06	5.70491	1.38116e-05	4.85976	-0.163438	838
ELAVL1	Proteomic	1.98352e-06	5.70256	1.3874e-05	4.8578	0.154369	940
SEC62	Proteomic	2.00088e-06	5.69878	1.39829e-05	4.8544	-0.154394	939
PRPF38B	Proteomic	2.00321e-06	5.69827	1.39867e-05	4.85429	0.158275	893
MBD3	Proteomic	2.0146e-06	5.69581	1.40536e-05	4.85221	0.158062	895
RUSF1	Proteomic	2.08637e-06	5.68061	1.45413e-05	4.8374	-0.155107	927
RPL17	Proteomic	2.09929e-06	5.67793	1.46183e-05	4.8351	0.154001	940
NOP58	Proteomic	2.10425e-06	5.6769	1.46398e-05	4.83446	0.153986	940
CHAMP1	Proteomic	2.1071e-06	5.67631	1.46466e-05	4.83426	0.154139	938
NAP1L4	Proteomic	2.10946e-06	5.67583	1.465e-05	4.83416	0.154051	939
GOLT1B	Proteomic	2.13098e-06	5.67142	1.47863e-05	4.83014	-0.182899	663
S100A4	Proteomic	2.14795e-06	5.66798	1.48908e-05	4.82708	-0.195299	580
SAE1	Proteomic	2.15407e-06	5.66674	1.492e-05	4.82623	0.154816	928
FAT3	Proteomic	2.1848e-06	5.66059	1.51195e-05	4.82046	0.171127	757
NUMB	Proteomic	2.19038e-06	5.65948	1.51447e-05	4.81974	-0.155288	921
RPLP0	Proteomic	2.19408e-06	5.65875	1.51568e-05	4.81939	0.153714	940
CHMP6	Proteomic	2.21848e-06	5.65395	1.53118e-05	4.81497	-0.1569	901
PNN	Proteomic	2.24487e-06	5.64881	1.54803e-05	4.81022	0.153565	940
TIMM13	Proteomic	2.28411e-06	5.64128	1.5737e-05	4.80308	0.153533	939
CTR9	Proteomic	2.30274e-06	5.63776	1.58514e-05	4.79993	0.153805	935
TXNRD2	Proteomic	2.30669e-06	5.63701	1.58646e-05	4.79957	-0.1569	898
TMEM65	Proteomic	2.3243e-06	5.63371	1.59717e-05	4.79665	-0.16289	832
TRIR	Proteomic	2.35934e-06	5.62721	1.61982e-05	4.79053	0.154799	921
UBXN1	Proteomic	2.41577e-06	5.61694	1.6571e-05	4.78065	0.156765	896
ZDHHC20	Proteomic	2.42132e-06	5.61595	1.65945e-05	4.78004	-0.175379	714
ARID3B	Proteomic	2.43585e-06	5.61335	1.66675e-05	4.77813	-0.207158	509
SART1	Proteomic	2.43623e-06	5.61328	1.66675e-05	4.77813	0.153031	940
BAK1	Proteomic	2.47463e-06	5.60649	1.69154e-05	4.77172	-0.155575	908
PARVA	Proteomic	2.53935e-06	5.59528	1.73426e-05	4.76089	-0.183191	651
UBE2V2	Proteomic	2.54863e-06	5.59369	1.73908e-05	4.75968	0.162833	826
PAFAH1B3	Proteomic	2.59864e-06	5.58525	1.77166e-05	4.75162	0.153338	931
NUDCD2	Proteomic	2.623e-06	5.5812	1.78671e-05	4.74795	0.16025	851
GM2A	Proteomic	2.67502e-06	5.57267	1.82055e-05	4.7398	-0.158374	870
HAT1	Proteomic	2.68082e-06	5.57173	1.82231e-05	4.73938	0.155638	901
NGDN	Proteomic	2.68437e-06	5.57116	1.82231e-05	4.73938	0.152477	939
CAPZB	Proteomic	2.6846e-06	5.57112	1.82231e-05	4.73938	-0.152396	940
DLD	Proteomic	2.72104e-06	5.56527	1.84544e-05	4.7339	-0.152307	940
RAB8B	Proteomic	2.72408e-06	5.56478	1.8459e-05	4.73379	-0.15238	939
CHID1	Proteomic	2.72842e-06	5.56409	1.84724e-05	4.73348	-0.152773	934
DARS1	Proteomic	2.76524e-06	5.55827	1.87055e-05	4.72803	0.152201	940
GPX8	Proteomic	2.86648e-06	5.54265	1.93735e-05	4.71279	-0.171987	732
FKBP3	Proteomic	2.89033e-06	5.53905	1.95179e-05	4.70957	0.152151	937
IMP3	Proteomic	2.90612e-06	5.53669	1.96075e-05	4.70758	0.152035	938
PRDX2	Proteomic	2.91891e-06	5.53478	1.96768e-05	4.70605	0.153804	916
ZNF671	Proteomic	2.94949e-06	5.53025	1.98658e-05	4.70189	-0.194679	568
PTTG1IP	Proteomic	2.95456e-06	5.52951	1.98828e-05	4.70152	-0.16151	829
COL4A2	Proteomic	2.96858e-06	5.52745	1.996e-05	4.69984	-0.216586	457
HSPD1	Proteomic	3.01809e-06	5.52027	2.02754e-05	4.69303	0.151625	940
UMPS	Proteomic	3.04198e-06	5.51684	2.04184e-05	4.68998	0.152055	934
CAPZA2	Proteomic	3.05661e-06	5.51476	2.04989e-05	4.68827	-0.151702	938
RSL1D1	Proteomic	3.08446e-06	5.51082	2.0668e-05	4.6847	0.151562	939
TSN	Proteomic	3.12285e-06	5.50545	2.09073e-05	4.6797	0.15164	937
NUTF2	Proteomic	3.16464e-06	5.49968	2.11689e-05	4.6743	0.151392	939
RAB1B	Proteomic	3.21307e-06	5.49308	2.14746e-05	4.66808	-0.151212	940
ERO1A	Proteomic	3.22048e-06	5.49208	2.15056e-05	4.66745	-0.151277	939
SELENOF	Proteomic	3.29308e-06	5.4824	2.19717e-05	4.65814	-0.160557	831
UBR7	Proteomic	3.30688e-06	5.48058	2.20449e-05	4.65669	0.168439	754
EWSR1	Proteomic	3.31037e-06	5.48012	2.20494e-05	4.6566	0.151015	940
DNAJC8	Proteomic	3.31886e-06	5.47901	2.20871e-05	4.65586	0.151639	932
H6PD	Proteomic	3.41701e-06	5.46635	2.27209e-05	4.64357	-0.164465	789
RNF126	Proteomic	3.42474e-06	5.46537	2.2753e-05	4.64296	0.172062	720
HMCES	Proteomic	3.48431e-06	5.45788	2.31291e-05	4.63584	0.187357	605
ATP6V0C	Proteomic	3.51749e-06	5.45377	2.33295e-05	4.63209	-0.170808	729
PXDN	Proteomic	3.53784e-06	5.45126	2.34212e-05	4.63039	-0.236513	376
PARN	Proteomic	3.5395e-06	5.45106	2.34212e-05	4.63039	0.15097	935
RMDN3	Proteomic	3.54031e-06	5.45096	2.34212e-05	4.63039	-0.150729	938
HDHD5	Proteomic	3.61101e-06	5.44237	2.38687e-05	4.62217	0.151318	929
ORC5	Proteomic	3.61441e-06	5.44196	2.3871e-05	4.62213	0.155957	874
ACSF2	Proteomic	3.62909e-06	5.4402	2.39477e-05	4.62074	-0.163722	792
TUBGCP5	Proteomic	3.73976e-06	5.42716	2.46572e-05	4.60806	-0.179194	658
SLC44A2	Proteomic	3.76075e-06	5.42472	2.47747e-05	4.60599	-0.178481	663
NACA2	Proteomic	3.77013e-06	5.42364	2.48155e-05	4.60528	0.168918	741
POGZ	Proteomic	3.79385e-06	5.42092	2.49506e-05	4.60292	0.150827	931
HSPBP1	Proteomic	3.79884e-06	5.42035	2.49624e-05	4.60271	0.150818	931
ABCD3	Proteomic	3.80374e-06	5.41979	2.49736e-05	4.60252	-0.150251	938
SELENOS	Proteomic	3.84686e-06	5.41489	2.52355e-05	4.59799	-0.157412	853
ACOX3	Proteomic	3.87462e-06	5.41177	2.53963e-05	4.59523	-0.175522	684
TMEM87A	Proteomic	3.90999e-06	5.40782	2.56067e-05	4.59165	-0.157116	855
OLA1	Proteomic	3.92621e-06	5.40603	2.56914e-05	4.59021	0.149881	940
ZCCHC3	Proteomic	4.00989e-06	5.39687	2.6217e-05	4.58142	0.174003	694
WIZ	Proteomic	4.01384e-06	5.39644	2.62208e-05	4.58135	0.151339	920
MYOF	Proteomic	4.01833e-06	5.39595	2.62282e-05	4.58123	-0.154354	884
TRMT6	Proteomic	4.041e-06	5.39351	2.63542e-05	4.57915	0.153458	894
CCNA2	Proteomic	4.13707e-06	5.38331	2.69583e-05	4.56931	0.184743	613
IVD	Proteomic	4.15345e-06	5.38159	2.70424e-05	4.56795	-0.15344	892
B4GALT5	Proteomic	4.20169e-06	5.37658	2.73337e-05	4.5633	-0.163584	783
LAS1L	Proteomic	4.2992e-06	5.36661	2.79448e-05	4.5537	0.149275	940
COL18A1	Proteomic	4.37132e-06	5.35939	2.839e-05	4.54684	-0.200427	517
EIF1AX	Proteomic	4.42317e-06	5.35427	2.87028e-05	4.54208	0.153435	887
SCFD2	Proteomic	4.46409e-06	5.35027	2.89348e-05	4.53858	-0.151935	904
RIOX2	Proteomic	4.46632e-06	5.35005	2.89348e-05	4.53858	0.163969	775
CCAR1	Proteomic	4.52675e-06	5.34421	2.9302e-05	4.5331	0.148929	940
PDPR	Proteomic	4.53159e-06	5.34375	2.9309e-05	4.533	-0.149874	928
TBCB	Proteomic	4.57077e-06	5.34001	2.9538e-05	4.52962	0.149735	929
PDAP1	Proteomic	4.57936e-06	5.33919	2.95691e-05	4.52916	0.149009	938
KRT14	Proteomic	4.6052e-06	5.33675	2.97113e-05	4.52708	-0.151556	906
CDK2	Proteomic	4.61448e-06	5.33588	2.97466e-05	4.52656	0.151048	912
SUGT1	Proteomic	4.63524e-06	5.33393	2.98558e-05	4.52497	0.149721	928
DNAJC2	Proteomic	4.64789e-06	5.33274	2.98937e-05	4.52442	0.152837	890
GEMIN5	Proteomic	4.64877e-06	5.33266	2.98937e-05	4.52442	0.149701	928
HPCAL1	Proteomic	4.68975e-06	5.32885	3.01324e-05	4.52097	-0.153719	879
RRAS2	Proteomic	4.69968e-06	5.32793	3.01714e-05	4.5204	-0.157014	842
GTF2F2	Proteomic	4.74993e-06	5.32331	3.0469e-05	4.51614	0.149476	929
GINS2	Proteomic	4.87076e-06	5.3124	3.12184e-05	4.50559	0.16927	721
SIN3A	Proteomic	4.93485e-06	5.30673	3.16032e-05	4.50027	0.148349	940
GATAD2A	Proteomic	5.0103e-06	5.30014	3.20602e-05	4.49403	0.149274	927
ELMOD2	Proteomic	5.02352e-06	5.29899	3.21185e-05	4.49325	-0.150386	913
PLK1	Proteomic	5.03561e-06	5.29795	3.21694e-05	4.49256	0.155974	848
NOP56	Proteomic	5.04161e-06	5.29743	3.21815e-05	4.49239	0.148205	940
CCDC90B	Proteomic	5.17166e-06	5.28637	3.29846e-05	4.48169	-0.151175	901
PRDX5	Proteomic	5.28649e-06	5.27683	3.36791e-05	4.47264	-0.147885	940
AAK1	Proteomic	5.28917e-06	5.27661	3.36791e-05	4.47264	-0.163768	765
PRMT3	Proteomic	5.34498e-06	5.27205	3.40068e-05	4.46843	0.156468	838
CNPY2	Proteomic	5.38421e-06	5.26888	3.42285e-05	4.46561	-0.147761	940
COL4A3	Proteomic	5.46708e-06	5.26224	3.4727e-05	4.45933	-0.187651	579
RNF2	Proteomic	5.62959e-06	5.24952	3.57303e-05	4.44696	0.14985	910
HARS2	Proteomic	5.65725e-06	5.24739	3.58767e-05	4.44519	-0.147974	933
WDR75	Proteomic	5.70087e-06	5.24406	3.6124e-05	4.4422	0.147686	936
WDPCP	Proteomic	5.70781e-06	5.24353	3.61387e-05	4.44203	-0.29228	233
SGO1	Proteomic	5.74382e-06	5.2408	3.63026e-05	4.44006	-0.175116	663
SUCLG1	Proteomic	5.74706e-06	5.24055	3.63026e-05	4.44006	-0.147397	939
VASN	Proteomic	5.74764e-06	5.24051	3.63026e-05	4.44006	-0.255583	307
NOSIP	Proteomic	5.78347e-06	5.23781	3.64994e-05	4.43771	0.148536	924
PPP4C	Proteomic	5.82481e-06	5.23472	3.67306e-05	4.43497	0.149371	913
IWS1	Proteomic	5.85023e-06	5.23283	3.68612e-05	4.43343	0.14751	936
PI4K2A	Proteomic	5.89699e-06	5.22937	3.71016e-05	4.43061	-0.148323	925
PDLIM5	Proteomic	5.89789e-06	5.2293	3.71016e-05	4.43061	-0.15127	889
SLC30A9	Proteomic	5.93114e-06	5.22686	3.72808e-05	4.42851	-0.15463	850
ILF2	Proteomic	5.98267e-06	5.2231	3.75745e-05	4.42511	0.147047	940
TRIP13	Proteomic	6.06538e-06	5.21714	3.80633e-05	4.41949	0.14885	916
ABCC1	Proteomic	6.09018e-06	5.21537	3.81883e-05	4.41807	-0.147944	927
NOL10	Proteomic	6.15659e-06	5.21066	3.85737e-05	4.41371	0.147007	938
UBE2O	Proteomic	6.17566e-06	5.20932	3.86622e-05	4.41271	0.151883	878
FTH1	Proteomic	6.27934e-06	5.20209	3.92798e-05	4.40583	-0.148371	919
KIF4A	Proteomic	6.29416e-06	5.20106	3.9341e-05	4.40515	0.15305	863
RAI14	Proteomic	6.40911e-06	5.1932	4.00275e-05	4.39764	-0.160981	778
TMEM179B	Proteomic	6.45618e-06	5.19002	4.02684e-05	4.39504	-0.166758	724
SPARC	Proteomic	6.458e-06	5.1899	4.02684e-05	4.39504	-0.225045	394
MYO1F	Proteomic	6.47332e-06	5.18887	4.03318e-05	4.39435	-0.240819	343
ETF1	Proteomic	6.62092e-06	5.17908	4.12185e-05	4.38491	0.146511	938
TIMM8B	Proteomic	6.77373e-06	5.16917	4.21363e-05	4.37534	0.151574	874
HSP90AB2P	Proteomic	6.88292e-06	5.16223	4.27815e-05	4.36874	0.14846	910
NAGLU	Proteomic	6.94726e-06	5.15819	4.3147e-05	4.36505	-0.164293	741
EIF5	Proteomic	6.9671e-06	5.15695	4.32359e-05	4.36416	0.146086	939
PPP4R3A	Proteomic	6.99402e-06	5.15527	4.33685e-05	4.36283	0.14966	894
XAB2	Proteomic	7.19323e-06	5.14308	4.45683e-05	4.35097	0.145944	938
CREG1	Proteomic	7.26182e-06	5.13895	4.49577e-05	4.3472	-0.160557	773
GALNT1	Proteomic	7.29145e-06	5.13719	4.51054e-05	4.34577	-0.157528	803
RAB23	Proteomic	7.33153e-06	5.13481	4.53174e-05	4.34373	-0.148835	900
ZNF280C	Proteomic	7.42627e-06	5.12923	4.58667e-05	4.3385	0.167867	705
INCENP	Proteomic	7.55941e-06	5.12151	4.66313e-05	4.33132	0.15054	877
NXF2	Proteomic	7.562e-06	5.12136	4.66313e-05	4.33132	0.263527	281
POLR1C	Proteomic	7.59634e-06	5.1194	4.68061e-05	4.3297	0.145416	940
CAST	Proteomic	7.73741e-06	5.1114	4.76378e-05	4.32205	-0.149951	882
PTPN7	Proteomic	7.76411e-06	5.10991	4.77646e-05	4.32089	-0.322135	185
RAB32	Proteomic	7.82271e-06	5.10664	4.80872e-05	4.31797	-0.165721	720
RAB6A	Proteomic	8.07582e-06	5.09281	4.96041e-05	4.30448	-0.144995	940
THBS1	Proteomic	8.08993e-06	5.09206	4.96517e-05	4.30407	-0.15357	837
CENPV	Proteomic	8.15239e-06	5.08871	4.99755e-05	4.30124	0.167838	699
HEATR1	Proteomic	8.15549e-06	5.08855	4.99755e-05	4.30124	0.144928	940
SRSF9	Proteomic	8.24686e-06	5.08371	5.04958e-05	4.29674	0.144851	940
DHX33	Proteomic	8.26506e-06	5.08275	5.05496e-05	4.29628	0.147587	905
RBM22	Proteomic	8.26857e-06	5.08257	5.05496e-05	4.29628	0.144986	938
SGSH	Proteomic	8.31751e-06	5.08001	5.0809e-05	4.29406	-0.173157	655
DTD1	Proteomic	8.34182e-06	5.07874	5.09177e-05	4.29313	0.14925	884
PCID2	Proteomic	8.46256e-06	5.0725	5.15938e-05	4.2874	0.1467	914
TOR1A	Proteomic	8.4658e-06	5.07233	5.15938e-05	4.2874	-0.146459	917
ATR	Proteomic	8.48537e-06	5.07133	5.16728e-05	4.28674	-0.184332	576
C20orf27	Proteomic	8.53117e-06	5.06899	5.19112e-05	4.28474	0.150965	862
SCAMP3	Proteomic	8.55345e-06	5.06786	5.20063e-05	4.28394	-0.144599	940
GLRX5	Proteomic	8.60228e-06	5.06539	5.22075e-05	4.28227	0.144789	937
PPP2R1A	Proteomic	8.60572e-06	5.06521	5.22075e-05	4.28227	0.144557	940
LSS	Proteomic	8.60659e-06	5.06517	5.22075e-05	4.28227	-0.144786	937
POLD3	Proteomic	8.7044e-06	5.06026	5.27599e-05	4.2777	0.160321	762
EMC4	Proteomic	8.76392e-06	5.0573	5.30795e-05	4.27507	-0.144737	936
TXNDC5	Proteomic	8.88686e-06	5.05125	5.37824e-05	4.26936	-0.144411	939
CNIH4	Proteomic	8.91801e-06	5.04973	5.39291e-05	4.26818	-0.159824	765
FAM98B	Proteomic	8.96498e-06	5.04745	5.41712e-05	4.26623	0.144504	937
CARD19	Proteomic	9.00212e-06	5.04566	5.43536e-05	4.26477	-0.18839	548
HNRNPA3	Proteomic	9.45774e-06	5.02421	5.70605e-05	4.24366	0.143904	940
RPS15	Proteomic	9.51613e-06	5.02154	5.73685e-05	4.24133	0.143937	939
PSMC6	Proteomic	9.53599e-06	5.02063	5.74439e-05	4.24076	0.143847	940
KCNH5	Proteomic	9.60789e-06	5.01737	5.78324e-05	4.23783	-0.194768	509
SMPD1	Proteomic	9.72311e-06	5.01219	5.84809e-05	4.23299	-0.211024	432
CHP1	Proteomic	1.00039e-05	4.99983	6.01236e-05	4.22096	-0.143742	937
PSMG1	Proteomic	1.00135e-05	4.99941	6.01351e-05	4.22087	0.147124	894
TMBIM1	Proteomic	1.01443e-05	4.99378	6.08734e-05	4.21557	-0.181219	586
NARS1	Proteomic	1.02947e-05	4.98738	6.17289e-05	4.20951	0.143542	937
MIF	Proteomic	1.03605e-05	4.98462	6.20495e-05	4.20726	0.144729	921
GMFB	Proteomic	1.03641e-05	4.98447	6.20495e-05	4.20726	0.151846	836
MAPRE1	Proteomic	1.04188e-05	4.98218	6.23291e-05	4.20531	0.143231	940
TM9SF2	Proteomic	1.04914e-05	4.97917	6.27158e-05	4.20262	-0.143259	939
IGF2BP1	Proteomic	1.0514e-05	4.97823	6.28029e-05	4.20202	0.178369	603
TNPO1	Proteomic	1.06146e-05	4.9741	6.33551e-05	4.19822	0.143102	940
NSMCE3	Proteomic	1.06679e-05	4.97192	6.36249e-05	4.19637	0.145071	914
ACIN1	Proteomic	1.06814e-05	4.97137	6.36564e-05	4.19616	0.143058	940
TMEM63B	Proteomic	1.11509e-05	4.95269	6.63879e-05	4.17791	-0.168461	673
ARMC10	Proteomic	1.11567e-05	4.95246	6.63879e-05	4.17791	-0.142905	938
PRNP	Proteomic	1.12535e-05	4.94871	6.69131e-05	4.17449	-0.156128	784
NOP16	Proteomic	1.15231e-05	4.93843	6.84637e-05	4.16454	0.142528	940
GNA11	Proteomic	1.18053e-05	4.92792	7.00871e-05	4.15436	-0.148353	865
EPB41L1	Proteomic	1.20211e-05	4.92006	7.13143e-05	4.14682	-0.167966	672
NAA10	Proteomic	1.20471e-05	4.91912	7.14141e-05	4.14622	0.14572	895
DHPS	Proteomic	1.2169e-05	4.91475	7.20821e-05	4.14217	0.154268	797
DFFA	Proteomic	1.23128e-05	4.90964	7.28784e-05	4.1374	0.148131	864
SIPA1	Proteomic	1.25092e-05	4.90277	7.39851e-05	4.13086	-0.176142	608
NAGA	Proteomic	1.25405e-05	4.90169	7.4114e-05	4.1301	-0.146081	887
MAK16	Proteomic	1.26431e-05	4.89815	7.4664e-05	4.12689	0.142253	935
H2AC21	Proteomic	1.28484e-05	4.89115	7.58191e-05	4.12022	0.141989	937
HLA-H	Proteomic	1.2986e-05	4.88653	7.65732e-05	4.11592	-0.18541	546
MCAT	Proteomic	1.29985e-05	4.88611	7.65894e-05	4.11583	0.142741	926
ZRANB2	Proteomic	1.30474e-05	4.88448	7.68193e-05	4.11453	0.142562	928
DST	Proteomic	1.33296e-05	4.87518	7.84216e-05	4.10556	-0.142946	921
PI4KA	Proteomic	1.33581e-05	4.87426	7.85304e-05	4.10496	-0.143008	920
PPIL4	Proteomic	1.33927e-05	4.87313	7.86745e-05	4.10417	0.144717	898
LTA4H	Proteomic	1.35676e-05	4.8675	7.96424e-05	4.09886	0.142133	930
FTL	Proteomic	1.36866e-05	4.86371	8.02802e-05	4.09539	-0.174652	613
ITPR3	Proteomic	1.38336e-05	4.85907	8.10815e-05	4.09108	-0.147192	865
LSM6	Proteomic	1.40775e-05	4.85147	8.24171e-05	4.08398	0.14112	940
HLTF	Proteomic	1.40825e-05	4.85132	8.24171e-05	4.08398	0.15221	807
GLUD1	Proteomic	1.42157e-05	4.84723	8.31342e-05	4.08022	-0.141125	939
AAAS	Proteomic	1.43531e-05	4.84305	8.38748e-05	4.07637	0.140983	940
CLCC1	Proteomic	1.45562e-05	4.83695	8.49979e-05	4.07059	-0.142395	920
UBA2	Proteomic	1.45806e-05	4.83622	8.5077e-05	4.07019	0.141471	932
EIF2B4	Proteomic	1.46897e-05	4.83299	8.56499e-05	4.06727	0.143417	906
AGTRAP	Proteomic	1.48274e-05	4.82894	8.63881e-05	4.06355	-0.147359	857
POLR1D	Proteomic	1.49695e-05	4.82479	8.71509e-05	4.05973	0.141434	930
TCN1	Proteomic	1.51191e-05	4.82047	8.79565e-05	4.05573	-0.210649	415
ASL	Proteomic	1.51332e-05	4.82007	8.7973e-05	4.05565	-0.166302	670
PEBP1	Proteomic	1.51659e-05	4.81913	8.80976e-05	4.05504	0.140966	935
SIL1	Proteomic	1.52044e-05	4.81803	8.82553e-05	4.05426	-0.154205	780
ARPC1B	Proteomic	1.5497e-05	4.80975	8.98872e-05	4.0463	-0.14044	940
LAMC1	Proteomic	1.56718e-05	4.80488	9.08334e-05	4.04175	-0.152239	798
DTYMK	Proteomic	1.57781e-05	4.80194	9.13821e-05	4.03914	0.140386	939
IPO7	Proteomic	1.58379e-05	4.8003	9.16604e-05	4.03782	0.140359	939
NIBAN2	Proteomic	1.59744e-05	4.79657	9.23821e-05	4.03441	-0.147061	854
ALG5	Proteomic	1.62398e-05	4.78942	9.38471e-05	4.02758	-0.140181	939
RANBP2	Proteomic	1.66921e-05	4.77749	9.63898e-05	4.01597	0.139911	940
GSR	Proteomic	1.67683e-05	4.77551	9.67342e-05	4.01442	0.140101	937
UFSP2	Proteomic	1.67765e-05	4.7753	9.67342e-05	4.01442	-0.142301	908
CTSL	Proteomic	1.69838e-05	4.76997	9.78572e-05	4.00941	-0.168218	647
EIF2S1	Proteomic	1.71261e-05	4.76634	9.86044e-05	4.0061	0.139728	940
RRP12	Proteomic	1.72862e-05	4.7623	9.9453e-05	4.00238	0.139662	940
SMARCB1	Proteomic	1.731e-05	4.7617	9.95164e-05	4.00211	0.140097	934
ATP6AP1	Proteomic	1.73463e-05	4.76079	9.96517e-05	4.00152	-0.139637	940
TXNDC17	Proteomic	1.73796e-05	4.75996	9.97159e-05	4.00124	0.140743	925
CHCHD3	Proteomic	1.7383e-05	4.75988	9.97159e-05	4.00124	-0.139622	940
ATP6V0D2	Proteomic	1.73998e-05	4.75945	9.97395e-05	4.00113	-0.186639	523
THOP1	Proteomic	1.74823e-05	4.7574	0.000100139	3.9994	0.144308	879
NUCB1	Proteomic	1.76061e-05	4.75434	0.000100774	3.99665	-0.140424	928
CLIP1	Proteomic	1.76446e-05	4.75339	0.00010092	3.99602	-0.153436	776
RAB11B	Proteomic	1.77232e-05	4.75146	0.000101296	3.99441	-0.139484	940
PGAM5	Proteomic	1.86284e-05	4.72982	0.000106392	3.97309	0.139201	939
GLS	Proteomic	1.86537e-05	4.72923	0.000106458	3.97282	-0.139118	940
NOMO1	Proteomic	1.92817e-05	4.71486	0.000109962	3.95876	-0.14907	815
PNPLA6	Proteomic	1.93549e-05	4.71321	0.000110299	3.95743	-0.139817	927
HYPK	Proteomic	1.93772e-05	4.71271	0.000110346	3.95724	0.145617	854
ATP2B3	Proteomic	1.94376e-05	4.71136	0.000110609	3.95621	-0.180708	552
GNL1	Proteomic	1.97101e-05	4.70531	0.000112078	3.95048	0.142458	891
ANXA4	Proteomic	2.00214e-05	4.69851	0.000113765	3.94399	-0.14412	869
PITPNB	Proteomic	2.03264e-05	4.69194	0.000115414	3.93774	0.138795	936
TOMM34	Proteomic	2.03513e-05	4.69141	0.000115472	3.93752	0.140282	916
PUM1	Proteomic	2.05285e-05	4.68764	0.000116393	3.93407	0.140601	911
GTPBP1	Proteomic	2.10864e-05	4.676	0.000119469	3.92274	0.144062	865
NUDT1	Proteomic	2.12158e-05	4.67334	0.000120115	3.9204	0.147086	829
ILF3	Proteomic	2.16009e-05	4.66553	0.000122207	3.9129	0.138063	940
PSMB7	Proteomic	2.18094e-05	4.66136	0.000123297	3.90905	0.137994	940
HYOU1	Proteomic	2.18255e-05	4.66104	0.000123299	3.90904	-0.137989	940
RAP2C	Proteomic	2.18662e-05	4.66023	0.00012344	3.90855	-0.14346	869
TBL2	Proteomic	2.1924e-05	4.65908	0.000123677	3.90771	-0.138029	939
ALDH6A1	Proteomic	2.2215e-05	4.65335	0.000125228	3.9023	-0.139416	919
DOCK11	Proteomic	2.2444e-05	4.6489	0.000126428	3.89816	-0.252619	275
TUBB	Proteomic	2.26704e-05	4.64454	0.00012759	3.89418	0.137714	940
THOC7	Proteomic	2.26829e-05	4.6443	0.00012759	3.89418	0.139717	913
NHLRC3	Proteomic	2.28853e-05	4.64044	0.000128618	3.8907	-0.181809	536
CYBC1	Proteomic	2.28987e-05	4.64019	0.000128618	3.8907	-0.146237	832
PNP	Proteomic	2.30198e-05	4.6379	0.000129205	3.88872	0.138931	922
TPRG1L	Proteomic	2.32172e-05	4.63419	0.000130197	3.8854	-0.177783	560
COL5A1	Proteomic	2.32297e-05	4.63396	0.000130197	3.8854	-0.223157	353
SMAP	Proteomic	2.32739e-05	4.63313	0.000130351	3.88489	0.144654	849
CDC37	Proteomic	2.33767e-05	4.63122	0.000130832	3.88328	0.137492	940
PUM3	Proteomic	2.40372e-05	4.61912	0.000134433	3.87149	0.137436	938
USP11	Proteomic	2.45654e-05	4.60968	0.000137289	3.86237	0.146662	821
FKBP7	Proteomic	2.46488e-05	4.6082	0.000137656	3.8612	-0.197211	451
BCAP29	Proteomic	2.48341e-05	4.60495	0.000138592	3.85826	-0.158635	700
MORC2	Proteomic	2.51332e-05	4.59975	0.000140161	3.85337	0.142331	870
PSAP	Proteomic	2.54007e-05	4.59516	0.000141552	3.84909	-0.140109	897
FUCA1	Proteomic	2.55315e-05	4.59292	0.000142179	3.84716	-0.145748	828
LEO1	Proteomic	2.55568e-05	4.59249	0.000142219	3.84704	0.13824	921
NFYA	Proteomic	2.5676e-05	4.59047	0.00014278	3.84533	0.149233	789
CKB	Proteomic	2.60125e-05	4.58482	0.000144549	3.83999	0.148943	791
PPIA	Proteomic	2.63744e-05	4.57882	0.000146456	3.83429	0.136616	940
RALA	Proteomic	2.64295e-05	4.57791	0.000146658	3.8337	-0.136601	940
HOMER3	Proteomic	2.65915e-05	4.57526	0.000147451	3.83135	-0.176517	560
ITGA5	Proteomic	2.66268e-05	4.57468	0.000147543	3.83108	-0.167705	621
LSM14A	Proteomic	2.68605e-05	4.57089	0.000148732	3.8276	0.141106	879
YBX1	Proteomic	2.718e-05	4.56575	0.000150395	3.82277	0.136396	940
SSU72	Proteomic	2.71999e-05	4.56543	0.000150398	3.82276	0.148869	788
HSPH1	Proteomic	2.73075e-05	4.56372	0.000150886	3.82135	0.136579	937
GIGYF2	Proteomic	2.81304e-05	4.55082	0.000155324	3.80876	0.141559	869
TOX4	Proteomic	2.82469e-05	4.54903	0.000155857	3.80727	0.137354	923
MRGBP	Proteomic	2.87174e-05	4.54186	0.000158341	3.80041	0.136938	927
GNPNAT1	Proteomic	2.91392e-05	4.53552	0.000160554	3.79438	0.141697	864
MYO1B	Proteomic	2.93582e-05	4.53227	0.000161571	3.79164	-0.145626	817
DGLUCY	Proteomic	2.93653e-05	4.53217	0.000161571	3.79164	-0.160436	672
WDR33	Proteomic	2.95071e-05	4.53007	0.000162237	3.78985	0.135939	938
SLC35E1	Proteomic	2.97054e-05	4.52716	0.000163212	3.78725	-0.151643	752
SUPT4H1	Proteomic	3.00283e-05	4.52247	0.000164871	3.78286	0.137272	918
EPHA2	Proteomic	3.02502e-05	4.51927	0.000165973	3.77996	-0.157307	697
EHD2	Proteomic	3.0461e-05	4.51626	0.000166948	3.77742	-0.175086	561
ISY1	Proteomic	3.04708e-05	4.51612	0.000166948	3.77742	0.135919	935
FLNC	Proteomic	3.13446e-05	4.50384	0.000171615	3.76544	-0.143042	841
RFT1	Proteomic	3.16542e-05	4.49957	0.000173179	3.7615	-0.136585	922
KRTCAP2	Proteomic	3.16745e-05	4.49929	0.000173179	3.7615	-0.179865	529
KDM3B	Proteomic	3.21331e-05	4.49305	0.000175564	3.75556	0.13967	880
GTF2E1	Proteomic	3.2298e-05	4.49082	0.000176341	3.75365	0.146124	803
CAPN2	Proteomic	3.23951e-05	4.48952	0.000176699	3.75276	-0.140886	864
CD2BP2	Proteomic	3.24088e-05	4.48934	0.000176699	3.75276	0.13525	938
NDRG1	Proteomic	3.24781e-05	4.48841	0.000176954	3.75214	-0.148961	772
LPCAT3	Proteomic	3.26481e-05	4.48614	0.000177756	3.75018	-0.146857	794
TRIM21	Proteomic	3.3095e-05	4.48024	0.000180064	3.74457	-0.160952	659
UTP3	Proteomic	3.32057e-05	4.47879	0.00018054	3.74343	0.134999	939
UBR5	Proteomic	3.35699e-05	4.47405	0.000182393	3.73899	0.136813	913
EIF3J	Proteomic	3.3656e-05	4.47294	0.000182734	3.73818	0.13533	933
ILK	Proteomic	3.38136e-05	4.47091	0.000183462	3.73645	-0.13508	936
BRD4	Proteomic	3.39082e-05	4.4697	0.000183848	3.73554	0.135927	924
VTI1B	Proteomic	3.41644e-05	4.46643	0.000185109	3.73257	-0.135435	930
PSMD9	Proteomic	3.42867e-05	4.46487	0.000185642	3.73132	0.136359	917
PDIA4	Proteomic	3.44557e-05	4.46274	0.000186428	3.72949	-0.134655	940
CWF19L1	Proteomic	3.51267e-05	4.45436	0.000189928	3.72141	0.140103	866
CWC15	Proteomic	3.54273e-05	4.45066	0.00019142	3.71801	0.134663	937
SPTLC1	Proteomic	3.55176e-05	4.44956	0.000191704	3.71737	-0.13443	940
SPIN1	Proteomic	3.5529e-05	4.44942	0.000191704	3.71737	0.136911	906
OSBPL3	Proteomic	3.5693e-05	4.44742	0.000192456	3.71567	-0.144437	813
BCLAF1	Proteomic	3.63619e-05	4.43935	0.000195767	3.70826	0.134257	940
JPT1	Proteomic	3.63652e-05	4.43931	0.000195767	3.70826	0.138182	887
ARPP19	Proteomic	3.63822e-05	4.43911	0.000195767	3.70826	0.145085	804
SNX17	Proteomic	3.64614e-05	4.43817	0.000195926	3.70791	-0.1448	807
IMMT	Proteomic	3.64619e-05	4.43816	0.000195926	3.70791	-0.134236	940
EIF4E	Proteomic	3.68403e-05	4.43368	0.00019777	3.70384	0.134659	933
RUFY1	Proteomic	3.68556e-05	4.4335	0.00019777	3.70384	-0.137162	899
CCDC71	Proteomic	3.69804e-05	4.43203	0.000198303	3.70267	0.140352	858
FKBP14	Proteomic	3.70571e-05	4.43113	0.000198503	3.70223	-0.188666	472
PARK7	Proteomic	3.70685e-05	4.43099	0.000198503	3.70223	0.134256	938
NAPA	Proteomic	3.71455e-05	4.43009	0.00019878	3.70163	-0.134098	940
DDX55	Proteomic	3.73336e-05	4.4279	0.000199649	3.69973	0.140035	861
SYTL1	Proteomic	3.74743e-05	4.42627	0.000200264	3.6984	-0.202352	409
TAF15	Proteomic	3.75617e-05	4.42526	0.000200594	3.69768	0.1343	936
CCDC124	Proteomic	3.79623e-05	4.42065	0.000202595	3.69337	0.134795	928
SEPTIN8	Proteomic	3.83206e-05	4.41657	0.000204319	3.68969	-0.142658	827
DEF6	Proteomic	3.83377e-05	4.41637	0.000204319	3.68969	-0.2112	374
PSMC3	Proteomic	3.84159e-05	4.41549	0.000204537	3.68923	0.133849	940
CPSF1	Proteomic	3.84308e-05	4.41532	0.000204537	3.68923	0.133846	940
AARSD1	Proteomic	3.84898e-05	4.41465	0.00020465	3.68899	0.143487	817
STAT2	Proteomic	3.85044e-05	4.41449	0.00020465	3.68899	-0.14526	797
RAB9A	Proteomic	3.85526e-05	4.41395	0.000204766	3.68874	-0.139625	863
SLIRP	Proteomic	3.86437e-05	4.41292	0.000205111	3.68801	0.133876	939
NNT	Proteomic	3.87044e-05	4.41224	0.000205294	3.68762	-0.135157	921
CCDC188	Proteomic	3.91858e-05	4.40687	0.000207706	3.68255	-0.164358	620
NIP7	Proteomic	3.92499e-05	4.40616	0.000207905	3.68214	0.133689	940
UTP25	Proteomic	3.94225e-05	4.40426	0.000208677	3.68052	0.135902	909
MTCH1	Proteomic	3.9474e-05	4.40369	0.000208808	3.68025	-0.13393	936
ZFPL1	Proteomic	3.98556e-05	4.39951	0.000210685	3.67637	-0.134144	932
CLPX	Proteomic	4.01339e-05	4.39649	0.000212012	3.67364	0.133523	940
GATAD2B	Proteomic	4.08108e-05	4.38922	0.000215442	3.66667	0.135271	914
SETX	Proteomic	4.10218e-05	4.38698	0.00021641	3.66472	-0.133928	932
PRPF19	Proteomic	4.1247e-05	4.38461	0.000217451	3.66264	0.13332	940
RPL22	Proteomic	4.12766e-05	4.3843	0.000217461	3.66262	0.133597	936
CCDC7	Proteomic	4.17358e-05	4.37949	0.000219731	3.65811	0.209665	376
PCLO	Proteomic	4.19371e-05	4.3774	0.000220643	3.65631	-0.220243	340
XRCC1	Proteomic	4.33645e-05	4.36287	0.000227999	3.64207	0.133087	938
SUN1	Proteomic	4.387e-05	4.35783	0.000230502	3.63733	-0.133567	930
EPB41	Proteomic	4.45801e-05	4.35086	0.000234076	3.63064	0.14197	821
HECW2	Proteomic	4.48009e-05	4.34871	0.000235077	3.62879	-0.172947	551
OTUB1	Proteomic	4.51086e-05	4.34574	0.000236533	3.62611	0.132791	938
SYNCRIP	Proteomic	4.52269e-05	4.3446	0.000236994	3.62526	0.132631	940
NMI	Proteomic	4.53923e-05	4.34302	0.000237701	3.62397	-0.163407	617
KRT16	Proteomic	4.55481e-05	4.34153	0.000238357	3.62277	-0.142142	817
GALNS	Proteomic	4.59684e-05	4.33754	0.000240396	3.61907	-0.163818	613
PIP4P1	Proteomic	4.64945e-05	4.3326	0.000242984	3.61442	-0.140868	830
QSOX1	Proteomic	4.65335e-05	4.33223	0.000243026	3.61435	-0.173358	546
OGFOD3	Proteomic	4.66674e-05	4.33099	0.000243562	3.61339	-0.157207	665
PLCD3	Proteomic	4.68688e-05	4.32912	0.00024445	3.61181	-0.197962	417
MRPS18A	Proteomic	4.7062e-05	4.32733	0.000245294	3.61031	0.132333	940
ARSB	Proteomic	4.7111e-05	4.32688	0.000245386	3.61015	-0.148815	742
SH3GLB2	Proteomic	4.72696e-05	4.32542	0.000246048	3.60898	0.135866	891
RAB7A	Proteomic	4.73129e-05	4.32502	0.000246109	3.60887	-0.132293	940
TYMS	Proteomic	4.76645e-05	4.32181	0.000247773	3.60595	0.148222	747
SMN1	Proteomic	4.82173e-05	4.3168	0.00025048	3.60123	0.134962	901
ZPR1	Proteomic	4.84157e-05	4.31501	0.000251343	3.59973	0.138731	852
VAMP7	Proteomic	4.8489e-05	4.31436	0.000251557	3.59936	-0.132318	937
PDXP	Proteomic	4.88816e-05	4.31085	0.000253361	3.59626	0.148504	742
RPAP3	Proteomic	4.89017e-05	4.31068	0.000253361	3.59626	0.13801	860
CERS2	Proteomic	4.89869e-05	4.30992	0.000253635	3.59579	-0.132101	939
CAT	Proteomic	5.01068e-05	4.3001	0.000259099	3.58653	-0.132001	938
NUDCD1	Proteomic	5.01087e-05	4.30009	0.000259099	3.58653	0.132635	929
TBC1D9B	Proteomic	5.09947e-05	4.29248	0.000263506	3.57921	-0.163254	610
SYF2	Proteomic	5.18524e-05	4.28523	0.000267761	3.57225	0.135075	892
PPIE	Proteomic	5.25307e-05	4.27959	0.000271085	3.56689	0.131644	938
LSM8	Proteomic	5.33214e-05	4.2731	0.000274984	3.56069	0.131392	940
HMBS	Proteomic	5.3635e-05	4.27055	0.000276419	3.55843	0.138082	850
STAT1	Proteomic	5.3673e-05	4.27024	0.000276432	3.55841	-0.131621	936
IGFBP7	Proteomic	5.48225e-05	4.26104	0.000282166	3.5495	-0.205409	380
LDHB	Proteomic	5.50076e-05	4.25958	0.000282933	3.54832	0.131855	930
TMED5	Proteomic	5.55147e-05	4.25559	0.000285353	3.54462	-0.131087	940
HNRNPA2B1	Proteomic	5.58013e-05	4.25336	0.000286637	3.54267	0.131048	940
AGPAT3	Proteomic	5.58457e-05	4.25301	0.000286677	3.54261	-0.149593	720
ENDOD1	Proteomic	5.63339e-05	4.24923	0.000288951	3.53918	-0.142969	788
EIF2B1	Proteomic	5.63626e-05	4.24901	0.000288951	3.53918	0.13281	914
LSM2	Proteomic	5.67345e-05	4.24615	0.000290667	3.5366	0.131061	938
PRAF2	Proteomic	5.71017e-05	4.24335	0.000292356	3.53409	-0.140745	812
EEF1B2	Proteomic	5.72713e-05	4.24206	0.000293033	3.53308	0.130851	940
QPCTL	Proteomic	5.73757e-05	4.24127	0.000293375	3.53258	-0.138521	838
WDR76	Proteomic	5.7684e-05	4.23894	0.000294758	3.53053	0.152718	688
TRIOBP	Proteomic	5.82458e-05	4.23474	0.000297434	3.52661	-0.145279	760
PARS2	Proteomic	5.83845e-05	4.2337	0.000297948	3.52586	-0.152282	691
LOXL2	Proteomic	5.91017e-05	4.2284	0.000301411	3.52084	-0.227514	306
THY1	Proteomic	5.92089e-05	4.22761	0.00030176	3.52034	-0.224275	315
SIRT2	Proteomic	5.96821e-05	4.22416	0.000303974	3.51716	-0.175927	515
CEMIP	Proteomic	5.98767e-05	4.22274	0.00030464	3.51621	-0.30452	168
DHX37	Proteomic	5.98909e-05	4.22264	0.00030464	3.51621	0.131136	931
TLN2	Proteomic	6.03921e-05	4.21902	0.00030699	3.51288	-0.147004	739
LRRC59	Proteomic	6.19226e-05	4.20815	0.000314565	3.50229	-0.130257	940
CALCOCO2	Proteomic	6.19707e-05	4.20781	0.000314605	3.50223	-0.179195	494
SLC29A1	Proteomic	6.22654e-05	4.20575	0.000315896	3.50046	0.136099	860
ATG9A	Proteomic	6.31383e-05	4.19971	0.000320117	3.49469	-0.141401	795
ADAMTS12	Proteomic	6.37397e-05	4.19559	0.000322956	3.49086	0.131505	919
GRB2	Proteomic	6.38958e-05	4.19453	0.000323537	3.49008	0.130711	930
AMPH	Proteomic	6.44135e-05	4.19102	0.000325947	3.48685	-0.130025	939
USE1	Proteomic	6.4532e-05	4.19023	0.000326335	3.48634	-0.132634	902
MECP2	Proteomic	6.49541e-05	4.18739	0.000328258	3.48379	-0.13003	938
LSM12	Proteomic	6.58753e-05	4.18128	0.000332698	3.47795	0.131038	922
RAB14	Proteomic	6.62195e-05	4.17901	0.00033422	3.47597	-0.129745	940
B4GALT7	Proteomic	6.68278e-05	4.17504	0.000337073	3.47228	-0.180776	481
GLO1	Proteomic	6.69566e-05	4.17421	0.000337505	3.47172	0.129797	938
KRT6B	Proteomic	6.73609e-05	4.17159	0.000339323	3.46939	-0.22158	318
IDE	Proteomic	6.78589e-05	4.16839	0.000341612	3.46647	0.130318	929
EPN1	Proteomic	6.84485e-05	4.16464	0.000344358	3.46299	-0.130391	927
ACAT2	Proteomic	6.87371e-05	4.16281	0.000345588	3.46144	0.130498	925
MARCKSL1	Proteomic	6.88958e-05	4.16181	0.000346163	3.46072	0.132269	900
VAPB	Proteomic	6.92337e-05	4.15968	0.000347637	3.45887	-0.129404	940
SLC49A4	Proteomic	6.93238e-05	4.15912	0.000347866	3.45859	-0.244634	259
NSMCE1	Proteomic	6.97163e-05	4.15667	0.000349611	3.45642	0.139709	805
TMEM63A	Proteomic	6.97769e-05	4.15629	0.00034969	3.45632	-0.167695	557
MECR	Proteomic	6.98728e-05	4.15569	0.000349946	3.456	-0.131078	915
MED20	Proteomic	7.16538e-05	4.14476	0.000358626	3.44536	0.133218	883
TRA2B	Proteomic	7.16976e-05	4.1445	0.000358626	3.44536	0.129135	940
TRIM33	Proteomic	7.21287e-05	4.14189	0.000360551	3.44303	0.133922	873
GCC2	Proteomic	7.21751e-05	4.14161	0.000360552	3.44303	-0.135944	847
NEK7	Proteomic	7.29264e-05	4.13711	0.000364073	3.43881	-0.145089	742
CAV2	Proteomic	7.51114e-05	4.12429	0.000374742	3.42627	-0.166521	560
MYO18A	Proteomic	7.53606e-05	4.12286	0.000375745	3.42511	-0.130136	920
ITM2B	Proteomic	7.54451e-05	4.12237	0.000375926	3.4249	-0.141702	775
DDX3X	Proteomic	7.56355e-05	4.12127	0.000376635	3.42408	0.128929	937
OCIAD1	Proteomic	7.59793e-05	4.1193	0.000378106	3.42239	-0.128689	940
SINHCAF	Proteomic	7.82257e-05	4.10665	0.000389037	3.41001	0.19334	412
NECTIN2	Proteomic	7.86715e-05	4.10418	0.000391005	3.40782	-0.139919	791
ARL8A	Proteomic	8.10252e-05	4.09138	0.000402447	3.39529	-0.131139	898
FNDC3A	Proteomic	8.24224e-05	4.08395	0.000409127	3.38814	-0.131882	886
BAIAP2	Proteomic	8.31749e-05	4.08001	0.0004126	3.38447	-0.137062	819
WDR46	Proteomic	8.33762e-05	4.07896	0.000413336	3.3837	0.128243	936
CNOT1	Proteomic	8.37771e-05	4.07687	0.000414949	3.382	0.128205	936
ILVBL	Proteomic	8.38078e-05	4.07672	0.000414949	3.382	-0.128067	938
CLP1	Proteomic	8.39278e-05	4.07609	0.000415259	3.38168	0.133165	867
MMUT	Proteomic	8.39765e-05	4.07584	0.000415259	3.38168	-0.127915	940
BCAS2	Proteomic	8.4427e-05	4.07352	0.000417222	3.37963	0.127874	940
NEDD8	Proteomic	8.5118e-05	4.06998	0.000420371	3.37637	0.128014	937
CD9	Proteomic	8.56186e-05	4.06743	0.000422576	3.37409	-0.146571	713
CRELD1	Proteomic	8.6289e-05	4.06404	0.000425603	3.371	-0.167377	545
POLR1G	Proteomic	8.63407e-05	4.06378	0.000425603	3.371	0.127971	936
EFCAB5	Proteomic	8.65578e-05	4.06269	0.000426404	3.37018	0.129969	907
PRDX1	Proteomic	8.68367e-05	4.0613	0.000427508	3.36906	0.127723	939
LPP	Proteomic	8.69469e-05	4.06075	0.000427781	3.36878	-0.134826	842
AARS1	Proteomic	8.72491e-05	4.05924	0.000428998	3.36755	0.127754	938
CHAF1A	Proteomic	8.74796e-05	4.05809	0.00042986	3.36667	0.136726	818
DNAJC1	Proteomic	8.78708e-05	4.05616	0.00043129	3.36523	-0.138467	797
EIF4G1	Proteomic	8.78855e-05	4.05608	0.00043129	3.36523	0.127562	940
BAD	Proteomic	8.7936e-05	4.05583	0.00043129	3.36523	-0.133171	862
KRR1	Proteomic	8.83295e-05	4.05389	0.000432947	3.36356	0.127523	940
IQGAP1	Proteomic	8.8617e-05	4.05248	0.000434084	3.36243	-0.127498	940
IARS2	Proteomic	8.87626e-05	4.05177	0.000434525	3.36198	-0.127485	940
PON2	Proteomic	8.97748e-05	4.04685	0.000439205	3.35733	-0.132773	865
LSM3	Proteomic	9.03186e-05	4.04422	0.000441589	3.35498	0.127417	939
ARMCX3	Proteomic	9.07002e-05	4.04239	0.000443177	3.35342	-0.133849	850
EPHX1	Proteomic	9.13528e-05	4.03928	0.000446087	3.35058	-0.131355	882
YRDC	Proteomic	9.32342e-05	4.03042	0.00045499	3.342	0.145408	717
APRT	Proteomic	9.33719e-05	4.02978	0.000455378	3.34163	0.127225	938
NSD2	Proteomic	9.36628e-05	4.02843	0.000456511	3.34055	0.134853	834
EIF2S2	Proteomic	9.3737e-05	4.02809	0.000456588	3.34048	0.12706	940
STOM	Proteomic	9.3907e-05	4.0273	0.000457131	3.33996	-0.142511	746
GTF3C5	Proteomic	9.4014e-05	4.02681	0.000457367	3.33974	0.128265	922
AURKB	Proteomic	9.41304e-05	4.02627	0.000457648	3.33947	0.132313	866
PPP1R13L	Proteomic	9.4388e-05	4.02508	0.00045855	3.33861	-0.15493	630
MTMR11	Proteomic	9.44332e-05	4.02488	0.00045855	3.33861	-0.155292	627
TMTC3	Proteomic	9.60522e-05	4.01749	0.000466121	3.3315	-0.131621	873
MANF	Proteomic	9.62068e-05	4.01679	0.000466503	3.33115	-0.127059	937
GGCX	Proteomic	9.62503e-05	4.0166	0.000466503	3.33115	-0.144327	725
DENR	Proteomic	9.63936e-05	4.01595	0.000466909	3.33077	0.129116	907
CLCN3	Proteomic	9.82672e-05	4.00759	0.000475661	3.3227	-0.241936	254
KRT72	Proteomic	9.83224e-05	4.00735	0.000475661	3.3227	-0.252896	232
MAPK15	Proteomic	9.87894e-05	4.00529	0.000477625	3.32091	0.19392	398
RPF1	Proteomic	9.91304e-05	4.00379	0.000478977	3.31969	0.128472	913
STXBP2	Proteomic	9.9554e-05	4.00194	0.000480726	3.3181	-0.139875	769
CWC27	Proteomic	0.000100826	3.99643	0.000486569	3.31286	0.130413	884
CD44	Proteomic	0.000100909	3.99607	0.000486668	3.31277	-0.140577	760
BPNT1	Proteomic	0.000101266	3.99454	0.00048809	3.3115	0.127678	922
RNASEH2A	Proteomic	0.000101472	3.99365	0.000488781	3.31089	0.136318	808
EXT2	Proteomic	0.000101934	3.99168	0.000490704	3.30918	-0.155552	619
PHLDB2	Proteomic	0.000102486	3.98933	0.000493014	3.30714	-0.167621	532
PTPRU	Proteomic	0.00010254	3.9891	0.000493014	3.30714	0.166229	541
SPC24	Proteomic	0.00010274	3.98826	0.000493668	3.30656	0.137315	795
FAM114A1	Proteomic	0.000104012	3.98291	0.000499477	3.30148	-0.148497	678
DBT	Proteomic	0.000104185	3.98219	0.000499999	3.30103	-0.126367	938
DPY30	Proteomic	0.00010452	3.9808	0.0005013	3.2999	0.126208	940
ZMPSTE24	Proteomic	0.000104686	3.98011	0.000501784	3.29948	-0.126196	940
CIAO1	Proteomic	0.000105617	3.97627	0.000505938	3.2959	0.12867	903
ZNF880	Proteomic	0.000106426	3.97295	0.000509503	3.29285	-0.127353	921
KIF11	Proteomic	0.000106712	3.97179	0.000510557	3.29196	0.133532	837
PPID	Proteomic	0.000106862	3.97118	0.000510963	3.29161	0.129147	895
IPO9	Proteomic	0.000107101	3.97021	0.000511792	3.29091	0.126621	931
UBE2A	Proteomic	0.000107672	3.9679	0.000514208	3.28886	0.139196	769
ARL2	Proteomic	0.000108868	3.9631	0.0005196	3.28433	0.126155	936
ATP1A1	Proteomic	0.000109478	3.96067	0.000522194	3.28217	-0.125844	940
UQCRB	Proteomic	0.000109707	3.95977	0.000522966	3.28153	-0.125828	940
LYRM7	Proteomic	0.000110349	3.95723	0.000525705	3.27926	0.127688	912
CNTNAP1	Proteomic	0.000111199	3.9539	0.000529433	3.27619	-0.178077	466
RBMX2	Proteomic	0.000111814	3.9515	0.000532037	3.27406	0.128354	901
RBM10	Proteomic	0.000112273	3.94972	0.000533897	3.27254	0.126046	934
LMO7	Proteomic	0.000113433	3.94526	0.000539083	3.26834	-0.131167	861
GYS2	Proteomic	0.000114224	3.94224	0.000542511	3.26559	-0.142412	729
VIM	Proteomic	0.000114628	3.94071	0.000543782	3.26458	-0.126969	918
ITPRID2	Proteomic	0.000114631	3.9407	0.000543782	3.26458	-0.136466	794
CDC42	Proteomic	0.000114939	3.93953	0.000544915	3.26367	-0.125461	940
DDX10	Proteomic	0.000115722	3.93659	0.000548292	3.26099	0.12574	935
CSK	Proteomic	0.000116121	3.93509	0.000549851	3.25975	0.127698	906
DLST	Proteomic	0.000116251	3.9346	0.000550103	3.25956	-0.125371	940
MFAP1	Proteomic	0.000116315	3.93436	0.000550103	3.25956	0.125367	940
NAA40	Proteomic	0.000116905	3.93217	0.000552557	3.25762	0.131527	853
EIF4G2	Proteomic	0.000118657	3.9257	0.000560502	3.25142	0.125209	940
NIF3L1	Proteomic	0.000118912	3.92477	0.000561367	3.25075	0.126607	919
SGPL1	Proteomic	0.000119018	3.92439	0.000561528	3.25063	-0.126737	917
DDX42	Proteomic	0.000120276	3.91982	0.00056712	3.24632	0.125102	940
POLR2L	Proteomic	0.00012109	3.91689	0.000570613	3.24366	0.125048	940
YIF1B	Proteomic	0.000121809	3.91432	0.000573655	3.24135	-0.167552	521
TFIP11	Proteomic	0.000122741	3.91101	0.000577697	3.2383	0.125742	928
SHMT2	Proteomic	0.000123737	3.9075	0.000582034	3.23505	0.124877	940
COL1A2	Proteomic	0.000124572	3.90458	0.000585609	3.23239	-0.158653	580
GPKOW	Proteomic	0.000124766	3.9039	0.000586167	3.23198	0.12629	918
VAT1	Proteomic	0.000125037	3.90296	0.000587089	3.2313	-0.125126	935
PSMF1	Proteomic	0.000125828	3.90022	0.000590445	3.22882	0.125882	923
RAB27A	Proteomic	0.00012591	3.89994	0.000590475	3.2288	-0.127537	899
LRP10	Proteomic	0.000126227	3.89885	0.00059161	3.22796	-0.144501	699
TPST1	Proteomic	0.000126616	3.89751	0.000593077	3.22689	-0.165577	531
TPX2	Proteomic	0.000126776	3.89696	0.000593467	3.2266	0.125822	923
PPP6R3	Proteomic	0.000127318	3.89511	0.000595652	3.22501	0.126956	906
NDUFAF3	Proteomic	0.000127429	3.89473	0.000595814	3.22489	0.124975	935
TPD52L2	Proteomic	0.000127944	3.89298	0.000597861	3.2234	-0.124612	940
RRM2	Proteomic	0.000128319	3.89171	0.000599256	3.22239	0.129923	864
ACBD5	Proteomic	0.000129063	3.8892	0.000602369	3.22014	-0.129355	871
ERLIN1	Proteomic	0.000129358	3.88821	0.000603389	3.2194	-0.124657	938
SEC24D	Proteomic	0.000129766	3.88684	0.000604931	3.21829	-0.129384	870
LGALS3BP	Proteomic	0.000130577	3.88413	0.000608349	3.21585	-0.130305	857
GPHN	Proteomic	0.000131531	3.88097	0.000612425	3.21295	0.136921	775
TIMM23	Proteomic	0.000131651	3.88058	0.000612621	3.21281	0.124451	939
LIPA	Proteomic	0.000132355	3.87826	0.00061553	3.21075	-0.132123	832
C19orf53	Proteomic	0.000132857	3.87662	0.000617496	3.20937	0.12675	904
PIP4K2A	Proteomic	0.000133841	3.87341	0.000621531	3.20654	-0.142453	714
SAP30	Proteomic	0.000133944	3.87308	0.000621531	3.20654	0.136849	774
CAV1	Proteomic	0.00013399	3.87293	0.000621531	3.20654	-0.146257	677
FAM50A	Proteomic	0.000134043	3.87276	0.000621531	3.20654	0.126958	900
PAFAH1B2	Proteomic	0.000135019	3.8696	0.000625497	3.20377	0.125451	921
RPS26	Proteomic	0.000135059	3.86948	0.000625497	3.20377	0.124181	940
C1QBP	Proteomic	0.000135774	3.86718	0.000628436	3.20174	0.124139	940
TDP2	Proteomic	0.000135925	3.8667	0.000628764	3.20151	0.158318	576
CAPG	Proteomic	0.000137964	3.86023	0.000637818	3.1953	-0.139861	738
YLPM1	Proteomic	0.000138801	3.85761	0.00064131	3.19293	0.124227	936
FADS3	Proteomic	0.000138916	3.85725	0.000641459	3.19283	-0.250772	226
TFB1M	Proteomic	0.000140186	3.8533	0.000646942	3.18913	0.124678	928
SULT2B1	Proteomic	0.000141161	3.85029	0.000651057	3.18638	-0.252163	223
CD82	Proteomic	0.000143625	3.84277	0.000662029	3.17912	-0.165179	525
TMF1	Proteomic	0.000144166	3.84114	0.000664133	3.17775	-0.131399	832
TPM3	Proteomic	0.000144866	3.83903	0.000666962	3.1759	-0.123622	940
TOR1B	Proteomic	0.000145476	3.83721	0.00066938	3.17433	-0.132274	820
DHX40	Proteomic	0.000145591	3.83687	0.000669512	3.17424	0.138082	752
OPTN	Proteomic	0.00014622	3.83499	0.000671713	3.17282	-0.151323	625
AGPAT1	Proteomic	0.000146241	3.83493	0.000671713	3.17282	-0.127236	886
MTHFD1L	Proteomic	0.000146476	3.83423	0.000672395	3.17238	0.123664	938
AHSG	Proteomic	0.000148141	3.82932	0.00067964	3.16772	-0.135964	774
MRM3	Proteomic	0.000149971	3.82399	0.000687633	3.16264	0.125764	904
GALNT7	Proteomic	0.000151717	3.81897	0.000695227	3.15787	-0.127004	885
MCTS1	Proteomic	0.000152854	3.81572	0.000700028	3.15488	0.123519	935
RBFA	Proteomic	0.000154061	3.81231	0.000705111	3.15174	-0.192695	381
ZMAT2	Proteomic	0.000154144	3.81207	0.000705111	3.15174	0.128176	867
RBX1	Proteomic	0.000154337	3.81153	0.000705581	3.15145	0.123441	935
CTNND1	Proteomic	0.000155504	3.80826	0.0007105	3.14844	-0.127956	869
KRT19	Proteomic	0.000156249	3.80618	0.000713487	3.14661	-0.144814	677
DPY19L1	Proteomic	0.000156353	3.80589	0.000713543	3.14658	-0.159244	559
FAM177A1	Proteomic	0.000157555	3.80257	0.000718609	3.14351	-0.137284	753
CNDP2	Proteomic	0.000157973	3.80142	0.000720094	3.14261	0.123385	933
VTI1A	Proteomic	0.000160963	3.79327	0.000733299	3.13472	-0.131167	823
LAGE3	Proteomic	0.000161383	3.79214	0.000734784	3.13384	0.160781	546
SLC33A1	Proteomic	0.000164628	3.7835	0.000749121	3.12545	-0.168567	495
PPP2CA	Proteomic	0.000167242	3.77666	0.000760569	3.11886	0.127201	871
ME3	Proteomic	0.000167973	3.77476	0.000763453	3.11722	-0.197329	359
MEAF6	Proteomic	0.000168877	3.77243	0.000767113	3.11514	0.123907	917
TK1	Proteomic	0.000168999	3.77212	0.000767222	3.11508	0.125129	899
FKBP5	Proteomic	0.000169935	3.76972	0.000771024	3.11293	0.133387	790
UBA1	Proteomic	0.00017114	3.76665	0.00077604	3.11012	0.122281	940
MED6	Proteomic	0.000171533	3.76565	0.000777371	3.10937	0.154361	588
RSF1	Proteomic	0.000171853	3.76484	0.000778371	3.10881	0.122966	929
DDX52	Proteomic	0.000172096	3.76423	0.000779018	3.10845	0.122431	937
GPD2	Proteomic	0.000172428	3.76339	0.000780068	3.10787	-0.12566	889
SLC25A20	Proteomic	0.000172673	3.76278	0.000780724	3.1075	-0.130562	823
SEC63	Proteomic	0.000174838	3.75736	0.00079006	3.10234	-0.122238	938
COPS8	Proteomic	0.000175804	3.75497	0.000793944	3.10021	0.122519	933
FAF1	Proteomic	0.000175901	3.75473	0.000793944	3.10021	0.12466	901
G3BP2	Proteomic	0.000176669	3.75284	0.00079695	3.09857	0.122154	938
SARS1	Proteomic	0.00017712	3.75173	0.000798521	3.09771	0.122393	934
EHMT1	Proteomic	0.000178419	3.74856	0.000803579	3.09497	0.128205	850
BCL2L1	Proteomic	0.000178447	3.74849	0.000803579	3.09497	-0.125165	892
ASF1B	Proteomic	0.000178725	3.74782	0.000804365	3.09455	0.158417	555
ZC3H18	Proteomic	0.000181326	3.74154	0.000815604	3.08852	0.121942	938
LBR	Proteomic	0.000182645	3.73839	0.000820881	3.08572	0.121755	940
POLR1B	Proteomic	0.00018271	3.73824	0.000820881	3.08572	0.121945	937
DDX20	Proteomic	0.000183438	3.73651	0.000823679	3.08424	0.124039	905
CPNE3	Proteomic	0.000184827	3.73324	0.000829438	3.08122	0.122111	933
ACTN3	Proteomic	0.00018496	3.73292	0.00082956	3.08115	-0.170201	478
DCAF8	Proteomic	0.000185141	3.7325	0.000829894	3.08098	-0.137848	731
BUD13	Proteomic	0.000185683	3.73123	0.000831848	3.07996	0.123939	905
TMEM192	Proteomic	0.000187388	3.72726	0.000839004	3.07624	-0.124205	900
KIAA1522	Proteomic	0.000187632	3.72669	0.000839614	3.07592	-0.153317	589
EIF5B	Proteomic	0.000187858	3.72617	0.000840147	3.07564	0.121526	940
SLC12A4	Proteomic	0.000187988	3.72587	0.000840248	3.07559	-0.155139	575
HIVEP3	Proteomic	0.00018913	3.72324	0.000844867	3.07321	-0.212189	305
PHGDH	Proteomic	0.000189506	3.72238	0.000846062	3.0726	0.122895	918
RAB18	Proteomic	0.000190087	3.72105	0.00084817	3.07152	-0.121494	939
RAP2B	Proteomic	0.000191443	3.71796	0.000853734	3.06868	-0.12355	907
FTO	Proteomic	0.000193824	3.71259	0.000863859	3.06356	0.128099	842
NME2	Proteomic	0.000194925	3.71013	0.00086827	3.06134	0.121872	930
MANBAL	Proteomic	0.000195741	3.70832	0.000871411	3.05978	-0.133062	779
FANCI	Proteomic	0.000195916	3.70793	0.000871693	3.05964	0.124456	891
COL5A2	Proteomic	0.000196635	3.70634	0.000874394	3.05829	-0.196377	355
CREBZF	Proteomic	0.000197355	3.70475	0.000877097	3.05695	0.203534	330
SEC23A	Proteomic	0.000198236	3.70282	0.00088051	3.05527	-0.121217	938
PPIG	Proteomic	0.000198547	3.70214	0.00088139	3.05483	0.121075	940
LRRC7	Proteomic	0.000198848	3.70148	0.00088177	3.05464	-0.151705	597
PGRMC1	Proteomic	0.000198858	3.70146	0.00088177	3.05464	-0.121127	939
PRRC1	Proteomic	0.000200245	3.69844	0.000887414	3.05187	-0.122707	914
SLC35A2	Proteomic	0.000200988	3.69683	0.000890204	3.05051	-0.148304	624
HTATIP2	Proteomic	0.000201254	3.69626	0.000890876	3.05018	-0.131725	792
ABCF1	Proteomic	0.000201387	3.69597	0.000890962	3.05014	0.120959	940
NUP37	Proteomic	0.00020162	3.69547	0.000891487	3.04988	0.12095	940
TGFBI	Proteomic	0.000201768	3.69515	0.000891636	3.04981	-0.16648	494
SNRPE	Proteomic	0.000202777	3.69298	0.000895588	3.04789	0.120903	940
HAUS4	Proteomic	0.000203608	3.69121	0.000898749	3.04636	0.155389	567
CEBPZ	Proteomic	0.000203888	3.69061	0.000899479	3.04601	0.120923	939
CFL1	Proteomic	0.00020611	3.6859	0.00090877	3.04155	0.12077	940
NFYB	Proteomic	0.000209797	3.6782	0.000924504	3.03409	0.12623	858
PRCP	Proteomic	0.000211262	3.67518	0.000930434	3.03131	-0.122866	905
MYBBP1A	Proteomic	0.000213013	3.67159	0.000937619	3.02797	0.120501	940
EIF2B5	Proteomic	0.000215042	3.66748	0.000946016	3.0241	0.123882	888
KIAA0319L	Proteomic	0.000215263	3.66703	0.000946453	3.0239	-0.142601	669
PSPC1	Proteomic	0.000215895	3.66576	0.000948699	3.02287	0.120518	938
GMEB2	Proteomic	0.000216176	3.66519	0.000949401	3.02255	0.127309	840
PABPN1	Proteomic	0.000216884	3.66377	0.000951973	3.02138	0.120353	940
PRPS2	Proteomic	0.000217161	3.66322	0.000952657	3.02106	0.12803	830
NUP54	Proteomic	0.000219149	3.65926	0.000960836	3.01735	0.120268	940
PAIP1	Proteomic	0.000220559	3.65647	0.000966477	3.01481	0.121051	927
PTPRJ	Proteomic	0.000221082	3.65545	0.000968227	3.01402	-0.141504	677
MPG	Proteomic	0.00022198	3.65369	0.000971611	3.01251	0.122251	908
COL6A2	Proteomic	0.000224231	3.6493	0.000980915	3.00837	-0.155885	556
COL1A1	Proteomic	0.000227259	3.64348	0.000993605	3.00279	-0.145124	641
STBD1	Proteomic	0.000228	3.64207	0.000996289	3.00161	-0.152087	583
PVR	Proteomic	0.000228923	3.64031	0.000999762	3.0001	-0.128575	817
RTRAF	Proteomic	0.000229176	3.63983	0.00100031	2.99987	0.1199	940
SUDS3	Proteomic	0.00022943	3.63935	0.00100086	2.99963	0.126642	842
ZC3H13	Proteomic	0.000230197	3.6379	0.00100364	2.99842	0.12135	917
RCC1	Proteomic	0.000231875	3.63475	0.0010104	2.99551	0.119804	940
SVIL	Proteomic	0.000232703	3.6332	0.00101344	2.9942	-0.130431	792
HNRNPH3	Proteomic	0.000233242	3.63219	0.00101522	2.99344	0.119755	940
EIF4G3	Proteomic	0.000234335	3.63016	0.00101941	2.99165	0.120809	923
MUC16	Proteomic	0.000235568	3.62788	0.0010242	2.98961	0.1207	924
ALCAM	Proteomic	0.000235985	3.62712	0.00102544	2.98909	-0.123792	878
PEA15	Proteomic	0.000236743	3.62572	0.00102761	2.98817	-0.123694	879
HNRNPR	Proteomic	0.000236747	3.62572	0.00102761	2.98817	0.119632	940
DNAJC7	Proteomic	0.000236952	3.62534	0.00102793	2.98804	0.121241	915
RPS27A	Proteomic	0.000237575	3.6242	0.00103006	2.98714	0.168054	474
UBE2D3	Proteomic	0.000238233	3.623	0.00103234	2.98618	0.126992	833
EDIL3	Proteomic	0.000238543	3.62243	0.00103311	2.98585	-0.19716	343
RAB33B	Proteomic	0.00023984	3.62008	0.00103815	2.98374	-0.120228	929
NELFCD	Proteomic	0.000241023	3.61794	0.0010427	2.98184	0.122506	894
TBRG4	Proteomic	0.000243036	3.61433	0.0010507	2.97852	0.119479	939
AGRN	Proteomic	0.000243143	3.61414	0.0010507	2.97852	-0.121689	905
DNASE2	Proteomic	0.000243311	3.61384	0.00105085	2.97846	-0.121085	914
SEC24A	Proteomic	0.000244593	3.61156	0.00105555	2.97652	-0.12293	886
PRORP	Proteomic	0.000244669	3.61142	0.00105555	2.97652	0.12032	925
ETFB	Proteomic	0.000245774	3.60946	0.00105973	2.9748	-0.120869	916
MED30	Proteomic	0.000246386	3.60838	0.00106178	2.97396	0.122937	885
GPATCH8	Proteomic	0.000247573	3.6063	0.00106631	2.97212	0.122965	884
URB2	Proteomic	0.000247754	3.60598	0.0010665	2.97204	0.120022	928
SSB	Proteomic	0.000249192	3.60347	0.0010721	2.96976	0.119209	940
ETFA	Proteomic	0.000251663	3.59918	0.00108214	2.96572	-0.119317	937
TRAF3IP3	Proteomic	0.000251954	3.59868	0.00108279	2.96546	-0.335061	115
CTBP1	Proteomic	0.00025303	3.59683	0.00108682	2.96384	0.119526	933
AATF	Proteomic	0.000253498	3.59603	0.00108823	2.96328	0.11913	939
SERPINE2	Proteomic	0.000253762	3.59557	0.00108877	2.96306	-0.175161	432
VTA1	Proteomic	0.000255312	3.59293	0.00109482	2.96066	0.119198	937
CEP97	Proteomic	0.000258657	3.58728	0.00110855	2.95524	0.153003	566
ITM2C	Proteomic	0.000260189	3.58471	0.0011145	2.95292	-0.154024	558
SPRYD7	Proteomic	0.000261308	3.58285	0.00111868	2.95129	-0.12618	833
PGP	Proteomic	0.000261591	3.58238	0.00111928	2.95106	0.125202	846
PLIN3	Proteomic	0.000263393	3.5794	0.00112638	2.94832	-0.120223	917
CALB1	Proteomic	0.000264196	3.57807	0.00112919	2.94723	-0.181232	401
PSPH	Proteomic	0.000264652	3.57732	0.00113052	2.94672	0.123655	866
CAND1	Proteomic	0.000265599	3.57577	0.00113395	2.94541	0.118681	940
CRKL	Proteomic	0.000267776	3.57223	0.00114262	2.9421	0.119631	924
VXN	Proteomic	0.000269577	3.56932	0.00114916	2.93962	-0.163052	495
NCAPG2	Proteomic	0.000269602	3.56928	0.00114916	2.93962	0.12598	832
PLRG1	Proteomic	0.000271941	3.56553	0.00115849	2.93611	0.118484	940
NUP133	Proteomic	0.000272447	3.56472	0.00115944	2.93575	0.118469	940
FLOT2	Proteomic	0.000272461	3.5647	0.00115944	2.93575	-0.118531	939
TKFC	Proteomic	0.000272636	3.56442	0.00115956	2.93571	0.131079	767
RAB31	Proteomic	0.000273364	3.56326	0.00116202	2.93479	-0.154044	554
GTF2A1	Proteomic	0.000273644	3.56281	0.00116258	2.93458	0.129297	788
GGCT	Proteomic	0.000275176	3.56039	0.00116845	2.93239	0.120843	902
NPM1	Proteomic	0.00028222	3.54941	0.00119771	2.92165	0.118175	940
ELOC	Proteomic	0.000283707	3.54713	0.0012031	2.9197	0.11832	937
SERINC1	Proteomic	0.000283797	3.54699	0.0012031	2.9197	-0.128966	788
GPS1	Proteomic	0.000286838	3.54236	0.00121533	2.91531	0.118228	937
MARS2	Proteomic	0.000288339	3.5401	0.00122103	2.91328	0.125461	831
TIA1	Proteomic	0.000289262	3.53871	0.0012241	2.91218	0.120953	894
FAM210A	Proteomic	0.000289379	3.53853	0.0012241	2.91218	-0.130361	769
BCKDK	Proteomic	0.00029233	3.53413	0.00123592	2.90801	-0.121954	878
PRRC2C	Proteomic	0.000293929	3.53176	0.00124201	2.90588	0.118024	937
AHNAK2	Proteomic	0.000294318	3.53118	0.00124298	2.90554	-0.118581	928
TPBG	Proteomic	0.000295074	3.53007	0.00124549	2.90466	-0.138797	676
SMCHD1	Proteomic	0.000299219	3.52401	0.00126231	2.89883	0.117811	938
SUMF1	Proteomic	0.000305369	3.51517	0.00128756	2.89023	-0.141728	645
DDX49	Proteomic	0.000306485	3.51359	0.00129135	2.88895	0.11999	901
KPNA3	Proteomic	0.000306599	3.51343	0.00129135	2.88895	0.117732	936
CDC5L	Proteomic	0.00031266	3.50493	0.00131617	2.88069	0.117318	940
RAB29	Proteomic	0.000313813	3.50333	0.00132028	2.87933	-0.132292	738
WRNIP1	Proteomic	0.000313974	3.50311	0.00132028	2.87933	0.118738	917
PPP1R18	Proteomic	0.000322036	3.4921	0.00135345	2.86856	-0.125995	811
CYC1	Proteomic	0.000322949	3.49087	0.00135656	2.86756	-0.117046	940
NAA20	Proteomic	0.000325976	3.48681	0.00136854	2.86374	0.126507	803
NOP2	Proteomic	0.000326168	3.48656	0.00136861	2.86372	0.116963	940
LARP1	Proteomic	0.000329166	3.48258	0.00138045	2.85998	0.116948	939
RBM34	Proteomic	0.000329907	3.48161	0.00138281	2.85924	0.117053	937
PLEKHA6	Proteomic	0.000336976	3.4724	0.00141168	2.85026	-0.15544	528
LRPPRC	Proteomic	0.000337255	3.47204	0.0014121	2.85014	0.116681	940
DDX31	Proteomic	0.000340041	3.46847	0.001423	2.8468	0.118705	907
CHST14	Proteomic	0.000343099	3.46458	0.00143503	2.84314	-0.130051	754
EHD1	Proteomic	0.00034401	3.46343	0.00143761	2.84236	-0.116761	936
FIS1	Proteomic	0.000344084	3.46334	0.00143761	2.84236	-0.116512	940
YIF1A	Proteomic	0.000344405	3.46293	0.00143818	2.84219	-0.158664	505
GDI1	Proteomic	0.000347078	3.45957	0.00144857	2.83906	0.117756	919
UBQLN4	Proteomic	0.000347664	3.45884	0.00145024	2.83856	0.11917	897
DYNC1LI1	Proteomic	0.000350116	3.45579	0.00145969	2.83574	0.117112	928
OR4K3	Proteomic	0.000350947	3.45476	0.00146237	2.83494	0.167038	454
GCN1	Proteomic	0.000352303	3.45308	0.00146724	2.8335	0.116312	940
CGN	Proteomic	0.000352637	3.45267	0.00146785	2.83332	-0.149155	570
TRMT61A	Proteomic	0.000353979	3.45102	0.00147265	2.8319	0.121677	858
AIP	Proteomic	0.000357532	3.44668	0.00148664	2.82779	0.116496	935
FAM174A	Proteomic	0.000358486	3.44553	0.00148982	2.82687	-0.163426	473
CDC123	Proteomic	0.000359613	3.44416	0.00149371	2.82574	0.125611	803
BTF3L4	Proteomic	0.000360609	3.44296	0.00149657	2.8249	0.117684	915
ERMP1	Proteomic	0.000360686	3.44287	0.00149657	2.8249	-0.118918	896
UPF1	Proteomic	0.000364513	3.43829	0.00151165	2.82055	0.116024	940
SLC44A1	Proteomic	0.000364728	3.43803	0.00151174	2.82052	-0.127472	778
SKP1	Proteomic	0.000365464	3.43716	0.00151398	2.81988	0.116001	940
CSTF3	Proteomic	0.000366502	3.43592	0.00151748	2.81888	0.115977	940
NMNAT1	Proteomic	0.000368622	3.43342	0.00152545	2.8166	-0.124235	818
ACBD3	Proteomic	0.000374389	3.42668	0.00154798	2.81023	-0.116105	935
ACLY	Proteomic	0.00037455	3.42649	0.00154798	2.81023	0.115793	940
TNKS	Proteomic	0.000374662	3.42636	0.00154798	2.81023	-0.130872	735
KDM5B	Proteomic	0.000377915	3.42261	0.0015606	2.80671	0.151197	549
MRPS9	Proteomic	0.000379289	3.42103	0.00156542	2.80537	0.115747	939
EEF1A2	Proteomic	0.000379483	3.42081	0.00156542	2.80537	0.115866	937
RPLP1	Proteomic	0.000380117	3.42008	0.00156648	2.80508	0.116099	933
LRWD1	Proteomic	0.00038014	3.42006	0.00156648	2.80508	0.118068	902
SLMAP	Proteomic	0.000381856	3.4181	0.00157191	2.80357	-0.122	844
MEAK7	Proteomic	0.000381862	3.41809	0.00157191	2.80357	-0.120585	864
RAB35	Proteomic	0.000386328	3.41304	0.00158946	2.79875	-0.11553	940
CCDC171	Proteomic	0.000388489	3.41062	0.00159751	2.79656	0.184732	365
CRLF3	Proteomic	0.000392142	3.40656	0.0016116	2.79274	0.142983	611
NDRG2	Proteomic	0.000392328	3.40635	0.0016116	2.79274	-0.272009	166
PPOX	Proteomic	0.000392626	3.40602	0.00161197	2.79264	-0.118311	894
HSPA13	Proteomic	0.00039694	3.40127	0.00162883	2.78812	-0.117369	907
DCLK1	Proteomic	0.00039799	3.40013	0.00163188	2.78731	0.21762	261
TMED4	Proteomic	0.000398235	3.39986	0.00163188	2.78731	-0.115271	940
ALG1	Proteomic	0.000398311	3.39978	0.00163188	2.78731	-0.115514	936
SFSWAP	Proteomic	0.000399861	3.39809	0.00163738	2.78585	0.117177	909
TSEN34	Proteomic	0.000401548	3.39626	0.00164342	2.78425	0.122417	832
PNRC1	Proteomic	0.000403439	3.39422	0.0016503	2.78244	0.131502	720
ISCU	Proteomic	0.000405139	3.3924	0.00165638	2.78084	-0.119238	876
PNISR	Proteomic	0.000406361	3.39109	0.00166051	2.77976	0.124565	802
PSMA2	Proteomic	0.000408309	3.38901	0.0016676	2.77791	0.115119	939
PFDN1	Proteomic	0.00040866	3.38864	0.00166816	2.77776	0.116605	915
PLS1	Proteomic	0.000409093	3.38818	0.00166906	2.77753	0.116851	911
SFMBT1	Proteomic	0.000409838	3.38739	0.00167123	2.77696	-0.142403	612
WDFY1	Proteomic	0.000415183	3.38176	0.00169213	2.77157	-0.115591	929
GPI	Proteomic	0.000416764	3.38011	0.00169769	2.77014	0.114882	940
DNAAF5	Proteomic	0.000417618	3.37922	0.00170029	2.76948	0.118566	882
SUCLA2	Proteomic	0.000421648	3.37505	0.0017158	2.76553	-0.114783	940
GTPBP10	Proteomic	0.000431624	3.36489	0.00175548	2.7556	0.114948	934
NOTCH2	Proteomic	0.00043452	3.36199	0.00176634	2.75293	-0.143544	597
MFF	Proteomic	0.000438148	3.35838	0.00177969	2.74966	-0.11488	933
SRPRA	Proteomic	0.00043826	3.35827	0.00177969	2.74966	-0.114451	940
L1CAM	Proteomic	0.000439548	3.35699	0.00178399	2.74861	-0.147271	566
AXIN1	Proteomic	0.000441258	3.35531	0.00179001	2.74715	-0.203662	294
ALKBH2	Proteomic	0.00044535	3.3513	0.00180567	2.74336	0.164143	454
PDCL3	Proteomic	0.000445833	3.35083	0.00180669	2.74312	0.119758	856
IFIH1	Proteomic	0.000447311	3.34939	0.00181174	2.7419	-0.235225	219
PSMA5	Proteomic	0.000448425	3.34831	0.00181443	2.74126	0.114254	940
GTF3C2	Proteomic	0.000448441	3.34829	0.00181443	2.74126	0.116178	909
RRP7A	Proteomic	0.00044951	3.34726	0.00181782	2.74045	0.11509	926
UCHL1	Proteomic	0.000452213	3.34466	0.0018278	2.73807	0.148932	551
GRAMD1C	Proteomic	0.000456294	3.34076	0.00184273	2.73454	0.12785	748
NCOA5	Proteomic	0.000456378	3.34068	0.00184273	2.73454	0.114103	940
DNM1L	Proteomic	0.000457594	3.33952	0.00184669	2.73361	0.114262	937
PDXK	Proteomic	0.000457936	3.3392	0.00184711	2.73351	-0.115553	916
PPP6C	Proteomic	0.000461	3.3363	0.00185851	2.73084	0.12116	832
PLEKHO2	Proteomic	0.000461764	3.33558	0.00186063	2.73034	-0.165702	443
C8orf33	Proteomic	0.000462091	3.33527	0.00186099	2.73026	0.120278	844
SDC4	Proteomic	0.000462655	3.33474	0.0018623	2.72995	-0.134509	674
CLTC	Proteomic	0.000463782	3.33369	0.00186587	2.72912	-0.113964	940
UBE2C	Proteomic	0.000464242	3.33326	0.00186676	2.72891	0.123483	800
DHFR	Proteomic	0.000464577	3.33294	0.00186715	2.72882	0.124018	793
FAM3C	Proteomic	0.00046821	3.32956	0.00188027	2.72578	-0.114246	934
STK10	Proteomic	0.000468324	3.32945	0.00188027	2.72578	-0.137251	646
ABHD16A	Proteomic	0.000469086	3.32875	0.00188237	2.7253	-0.117936	876
TMEM199	Proteomic	0.000469622	3.32825	0.00188355	2.72502	-0.129304	728
ZNF428	Proteomic	0.000472083	3.32598	0.00189245	2.72298	0.131987	698
VASP	Proteomic	0.000473552	3.32463	0.00189736	2.72185	-0.114454	929
PELP1	Proteomic	0.000477531	3.321	0.00191233	2.71844	0.113712	940
TMEM258	Proteomic	0.00047837	3.32024	0.00191431	2.71799	-0.13507	665
ATP1B1	Proteomic	0.000478515	3.3201	0.00191431	2.71799	-0.120244	840
PAK2	Proteomic	0.000478876	3.31978	0.00191477	2.71788	0.113869	937
MTAP	Proteomic	0.000482735	3.31629	0.00192921	2.71462	0.127222	749
TAGLN2	Proteomic	0.00048421	3.31497	0.00193412	2.71352	-0.113955	934
RANBP3	Proteomic	0.000484989	3.31427	0.00193624	2.71304	0.117305	881
PSMC1	Proteomic	0.000485511	3.3138	0.00193733	2.7128	0.113569	940
UBXN6	Proteomic	0.000488792	3.31088	0.00194943	2.71009	-0.123386	795
NOC3L	Proteomic	0.000490554	3.30931	0.00195546	2.70875	0.11354	939
ODR4	Proteomic	0.000492479	3.30761	0.00196213	2.70727	-0.116577	890
PDLIM4	Proteomic	0.000492878	3.30726	0.00196272	2.70714	-0.16029	469
RPL29	Proteomic	0.000493496	3.30672	0.00196418	2.70682	0.113609	937
GOLPH3L	Proteomic	0.00049918	3.30174	0.00198486	2.70227	-0.133051	681
USP14	Proteomic	0.0004992	3.30173	0.00198486	2.70227	0.113449	938
SLC41A3	Proteomic	0.000499877	3.30114	0.00198654	2.7019	-0.179607	372
RBM15	Proteomic	0.000501185	3.3	0.00198997	2.70115	0.113354	939
NOL8	Proteomic	0.000501249	3.29995	0.00198997	2.70115	0.124164	782
RABL3	Proteomic	0.000502283	3.29905	0.00199306	2.70048	-0.113395	938
DNAJB2	Proteomic	0.00050291	3.29851	0.00199454	2.70016	-0.133759	673
WDR61	Proteomic	0.000506129	3.29574	0.00200628	2.69761	0.113389	937
NLRX1	Proteomic	0.000506494	3.29543	0.00200671	2.69751	-0.148737	543
MTPN	Proteomic	0.000507051	3.29495	0.0020079	2.69726	0.114786	914
RTF1	Proteomic	0.000507643	3.29444	0.00200893	2.69703	0.114526	918
TMEM126A	Proteomic	0.000507826	3.29429	0.00200893	2.69703	-0.113481	935
GRK1	Proteomic	0.000508899	3.29337	0.00201194	2.69638	-0.154901	500
DDT	Proteomic	0.000509102	3.2932	0.00201194	2.69638	0.115381	904
MEN1	Proteomic	0.000510497	3.29201	0.00201644	2.69542	0.115357	904
ERP29	Proteomic	0.000513465	3.28949	0.00202714	2.69312	-0.113084	940
MRPL3	Proteomic	0.000517582	3.28602	0.00204236	2.68987	0.113195	937
PSMA6	Proteomic	0.000519835	3.28413	0.00205021	2.6882	0.112977	940
POLR1E	Proteomic	0.000522628	3.28181	0.00206019	2.68609	0.113051	938
PDLIM2	Proteomic	0.00052554	3.27939	0.00207062	2.6839	-0.158175	477
OPN1SW	Proteomic	0.000528588	3.27688	0.00208158	2.68161	-0.171471	405
TERF2IP	Proteomic	0.000531656	3.27437	0.00209261	2.67931	0.11668	878
MICAL2	Proteomic	0.000534621	3.27195	0.00210322	2.67712	-0.146918	552
TM7SF2	Proteomic	0.000537147	3.26991	0.00211209	2.67529	-0.158406	474
KAT7	Proteomic	0.000537593	3.26955	0.00211278	2.67515	0.115025	902
NCAPD3	Proteomic	0.000538392	3.2689	0.00211486	2.67472	0.124198	773
RHBDD1	Proteomic	0.000542568	3.26555	0.00212995	2.67163	-0.177313	377
APOOL	Proteomic	0.000542779	3.26538	0.00212995	2.67163	-0.113814	920
MBNL1	Proteomic	0.000543638	3.26469	0.00213225	2.67116	0.115566	892
MDH1	Proteomic	0.000545004	3.2636	0.00213653	2.67029	0.112566	940
CSPG4	Proteomic	0.000546518	3.2624	0.0021414	2.6693	-0.145884	558
XPR1	Proteomic	0.000549762	3.25983	0.00215303	2.66695	-0.146867	550
LRRC8A	Proteomic	0.000551457	3.25849	0.00215858	2.66583	-0.115502	891
ARL6IP1	Proteomic	0.00055241	3.25774	0.00216123	2.6653	-0.112627	937
APOA1	Proteomic	0.00056334	3.24923	0.00220289	2.65701	-0.153241	503
[truncated: 5,815 more rows]
[truncated: 1 more columns]

## Sheet: RNA_ALTvsTEL
Transcriptomic comparison between ALT and TEL cell lines
Gene	Data	P value	log10 P value	Adjusted P-value	log10 Adjusted P-value	log2 Fold change	Size_ALT	Size_TEL
TERT	RNA	6.42998e-27	26.1918	1.07194e-22	21.9698	-6.15925	19	899
ADRB3	RNA	1.20896e-10	9.91759	1.00773e-06	5.99666	-2.95217	19	899
HSPB7	RNA	6.37537e-10	9.19549	3.54279e-06	5.45065	4.77328	19	899
CCN4	RNA	3.97661e-09	8.40049	1.52562e-05	4.81655	4.36715	19	899
LINC01881	RNA	4.57568e-09	8.33954	1.52562e-05	4.81655	-1.36464	19	899
NDUFA10	RNA	8.61133e-09	8.06493	2.39266e-05	4.62112	-0.641259	19	899
MAB21L2	RNA	1.01818e-08	7.99218	2.42486e-05	4.61531	3.18178	19	899
ANKMY1	RNA	1.54042e-08	7.81236	3.21004e-05	4.49349	-0.944131	19	899
HERC3	RNA	1.75763e-08	7.75507	3.25572e-05	4.48735	1.40954	19	899
TOMM20	RNA	2.55172e-08	7.59317	3.98688e-05	4.39937	-0.77281	19	899
D2HGDH	RNA	2.63065e-08	7.57994	3.98688e-05	4.39937	-1.17331	19	899
ERICH1	RNA	3.36013e-08	7.47364	4.66806e-05	4.33086	-1.17735	19	899
MTR	RNA	3.75237e-08	7.42569	4.81198e-05	4.31768	-0.707941	19	899
PLPP6	RNA	4.46812e-08	7.34988	5.32057e-05	4.27404	-1.28668	19	899
THAP4	RNA	9.62546e-08	7.01658	0.000106977	3.97071	-0.72713	19	899
TRIM13	RNA	1.93396e-07	6.71355	0.000197392	3.70467	-1.21793	19	899
SH3GLB1	RNA	2.01287e-07	6.69618	0.000197392	3.70467	0.75911	19	899
LINC01237	RNA	2.19854e-07	6.65787	0.000203621	3.69118	-2.35151	19	899
GRP	RNA	2.61843e-07	6.58196	0.000229746	3.63875	-3.77867	19	899
NCKAP1L	RNA	2.84929e-07	6.54526	0.000237503	3.62433	-2.68314	19	899
PRAC1	RNA	4.08767e-07	6.38852	0.000305778	3.51459	-2.97952	19	899
LRATD2	RNA	4.12069e-07	6.38503	0.000305778	3.51459	-3.35832	19	899
GLB1L2	RNA	4.31201e-07	6.36532	0.000305778	3.51459	-4.03325	19	899
ASB5	RNA	4.40206e-07	6.35634	0.000305778	3.51459	2.96606	19	899
SYCP1	RNA	5.45223e-07	6.26343	0.000351764	3.45375	-2.23616	19	899
LRRC15	RNA	5.85435e-07	6.23252	0.000351764	3.45375	3.5323	19	899
SLC27A5	RNA	5.96144e-07	6.22465	0.000351764	3.45375	-1.29523	19	899
CYP4F22	RNA	6.05026e-07	6.21823	0.000351764	3.45375	-3.49764	19	899
CACNG8	RNA	6.30038e-07	6.20063	0.000351764	3.45375	-3.3954	19	899
CAPN10	RNA	6.62126e-07	6.17906	0.000351764	3.45375	-0.633122	19	899
RHOH	RNA	6.74745e-07	6.17086	0.000351764	3.45375	-3.24956	19	899
EXOC6	RNA	6.75212e-07	6.17056	0.000351764	3.45375	-0.959715	19	899
PARD6B	RNA	1.00256e-06	5.99889	0.000506473	3.29544	-1.54345	19	899
ZNF337-AS1	RNA	1.12861e-06	5.94745	0.000553385	3.25697	-1.24086	19	899
PNMA3	RNA	1.18248e-06	5.92721	0.000563233	3.24931	-3.64413	19	899
PIGK	RNA	1.2305e-06	5.90992	0.000569824	3.24426	0.799589	19	899
ZNF692	RNA	1.37144e-06	5.86282	0.000617926	3.20906	-0.805406	19	899
OLFM3	RNA	1.50789e-06	5.82163	0.000661526	3.17945	-3.82561	19	899
DCDC2	RNA	1.57459e-06	5.80283	0.000673075	3.17194	-3.6588	19	899
FUCA2	RNA	1.63216e-06	5.78724	0.000680244	3.16734	2.93172	19	899
MTERF4	RNA	1.69083e-06	5.7719	0.000687509	3.16272	-0.619048	19	899
BMP4	RNA	1.76331e-06	5.75367	0.000699908	3.15496	3.88466	19	899
CSPG4	RNA	1.96216e-06	5.70727	0.000760725	3.11877	3.40835	19	899
RUNX1	RNA	2.08566e-06	5.68076	0.000790227	3.10225	2.54722	19	899
ISYNA1	RNA	2.17389e-06	5.66276	0.000805354	3.09401	-2.20883	19	899
NAGK	RNA	2.27654e-06	5.64272	0.00082243	3.0849	0.731276	19	899
HS3ST4	RNA	2.31865e-06	5.63477	0.00082243	3.0849	-3.10797	19	899
SMARCAL1	RNA	2.42544e-06	5.61521	0.000842387	3.07449	-0.708747	19	899
ACTC1	RNA	2.75776e-06	5.55944	0.000938257	3.02768	3.3398	19	899
ARHGAP4	RNA	2.95582e-06	5.52932	0.00098553	3.00633	-2.56986	19	899
ING5	RNA	3.39724e-06	5.46887	0.00110022	2.95852	-0.717283	19	899
PRUNE2	RNA	3.43181e-06	5.46448	0.00110022	2.95852	4.10424	19	899
ANO2	RNA	3.50254e-06	5.45562	0.00110171	2.95793	3.74361	19	899
METTL22	RNA	3.58678e-06	5.4453	0.00110732	2.95573	-0.565483	19	899
C10orf95-AS1	RNA	3.80955e-06	5.41913	0.00115471	2.93753	-1.04897	19	899
UBE3D	RNA	3.91664e-06	5.40709	0.00116597	2.93331	-0.822567	19	899
SCLY	RNA	4.02275e-06	5.39548	0.00116827	2.93246	-0.814477	19	899
HEATR1	RNA	4.06451e-06	5.39099	0.00116827	2.93246	-0.696252	19	899
NIPSNAP2	RNA	4.67994e-06	5.32976	0.00132236	2.87865	-0.686867	19	899
ZNF497	RNA	4.9859e-06	5.30226	0.00134716	2.87058	-1.3204	19	899
MYOD1	RNA	5.02987e-06	5.29844	0.00134716	2.87058	2.22846	19	899
KCNN1	RNA	5.07636e-06	5.29445	0.00134716	2.87058	-2.56979	19	899
PRKAR1B	RNA	5.09095e-06	5.2932	0.00134716	2.87058	-1.36769	19	899
THBS1	RNA	5.18337e-06	5.28539	0.00135019	2.86961	3.71333	19	899
SYNC	RNA	5.36897e-06	5.27011	0.00137702	2.86106	2.68648	19	899
AMER2	RNA	5.65475e-06	5.24759	0.00142834	2.84517	-3.36321	19	899
ANKRD16	RNA	5.81122e-06	5.23573	0.00144595	2.83985	-0.740065	19	899
VWF	RNA	6.35923e-06	5.1966	0.00155904	2.80714	2.79709	19	899
ATG4B	RNA	6.75307e-06	5.1705	0.0016316	2.78739	-0.532727	19	899
XKR6	RNA	7.08871e-06	5.14943	0.00168283	2.77396	-4.07718	19	899
NBEAL2	RNA	7.22397e-06	5.14122	0.00168283	2.77396	-1.08308	19	899
DNAJC18	RNA	7.26796e-06	5.13859	0.00168283	2.77396	-1.40802	19	899
NTRK3	RNA	7.69955e-06	5.11353	0.00175835	2.7549	3.36834	19	899
COG7	RNA	7.91234e-06	5.1017	0.00178252	2.74897	-0.541268	19	899
DNPH1	RNA	8.18128e-06	5.08718	0.00181853	2.74028	-1.04103	19	899
CDPF1	RNA	8.56421e-06	5.06731	0.00187427	2.72717	-0.912508	19	899
NR0B1	RNA	8.65686e-06	5.06264	0.00187427	2.72717	-4.06913	19	899
PDE12	RNA	8.84176e-06	5.05346	0.00188976	2.72359	-0.673295	19	899
SCNN1G	RNA	8.98641e-06	5.04641	0.00189217	2.72304	-3.65869	19	899
HOOK1	RNA	9.15903e-06	5.03815	0.00189217	2.72304	-3.68575	19	899
ABLIM3	RNA	9.19355e-06	5.03652	0.00189217	2.72304	3.40206	19	899
TYSND1	RNA	1.037e-05	4.98422	0.00210828	2.67607	-0.975085	19	899
VAX1	RNA	1.06357e-05	4.97323	0.00213624	2.67035	-3.39119	19	899
SFRP4	RNA	1.10097e-05	4.95822	0.00218504	2.66054	3.16897	19	899
GGCX	RNA	1.14091e-05	4.94275	0.00223767	2.6502	0.619937	19	899
ZNF280C	RNA	1.28596e-05	4.89077	0.00248195	2.60521	-0.752758	19	899
ARX	RNA	1.30097e-05	4.88573	0.00248195	2.60521	-3.21402	19	899
SLCO4A1	RNA	1.31013e-05	4.88269	0.00248195	2.60521	-2.67605	19	899
HSBP1L1	RNA	1.32723e-05	4.87706	0.00248609	2.60448	-2.01218	19	899
NEUROD6	RNA	1.41509e-05	4.84922	0.00262121	2.5815	-1.99762	19	899
CPNE7	RNA	1.44633e-05	4.83973	0.00264964	2.57681	-3.13451	19	899
KDSR	RNA	1.47097e-05	4.8324	0.0026655	2.57422	-0.864662	19	899
LINC01238	RNA	1.51484e-05	4.81963	0.00270145	2.5684	-2.21597	19	899
CIDECP1	RNA	1.52322e-05	4.81724	0.00270145	2.5684	0.662568	19	899
SALL3	RNA	1.54277e-05	4.8117	0.00270731	2.56746	3.4351	19	899
GDPD1	RNA	1.61288e-05	4.7924	0.00280087	2.55271	-1.4423	19	899
STK25	RNA	1.67395e-05	4.77626	0.00287695	2.54107	-0.571407	19	899
LRRN1	RNA	1.70119e-05	4.76925	0.00289394	2.53851	4.48824	19	899
LONRF1	RNA	1.75213e-05	4.75643	0.00295048	2.53011	-1.3664	19	899
SPOCK3	RNA	1.8368e-05	4.73594	0.00306212	2.51398	3.60679	19	899
IQCJ-SCHIP1	RNA	1.85921e-05	4.73067	0.00306881	2.51303	2.41373	19	899
HAS2	RNA	1.90639e-05	4.71979	0.00311583	2.50643	3.94212	19	899
ZBTB45	RNA	1.95143e-05	4.70965	0.00315847	2.50052	-0.664737	19	899
PANX3	RNA	1.99878e-05	4.69924	0.003204	2.49431	2.4687	19	899
NAV2	RNA	2.08633e-05	4.68062	0.0033125	2.47984	2.41481	19	899
GCNT1	RNA	2.13977e-05	4.66963	0.00333148	2.47736	2.70995	19	899
PRECSIT	RNA	2.1545e-05	4.66665	0.00333148	2.47736	2.35122	19	899
WIPI1	RNA	2.15823e-05	4.6659	0.00333148	2.47736	1.61034	19	899
ROS1	RNA	2.21775e-05	4.65409	0.00339194	2.46955	3.62728	19	899
USP45	RNA	2.43198e-05	4.61404	0.00368578	2.43347	-0.723848	19	899
GNG5	RNA	2.47535e-05	4.60636	0.0037177	2.42973	0.645293	19	899
TRMU	RNA	2.663e-05	4.57463	0.00396383	2.40188	-0.693453	19	899
SLAIN2	RNA	2.7073e-05	4.56746	0.00399411	2.39858	0.543459	19	899
PITPNM3	RNA	2.86341e-05	4.54312	0.00418736	2.37806	1.80715	19	899
MAGEB1	RNA	2.93257e-05	4.53275	0.00425121	2.37149	2.69469	19	899
TSTD3	RNA	3.04978e-05	4.51573	0.00437949	2.35858	-0.85767	19	899
TP53	RNA	3.0736e-05	4.51235	0.00437949	2.35858	-1.76524	19	899
RECQL	RNA	3.19591e-05	4.49541	0.00450682	2.34613	0.772569	19	899
CCNE1	RNA	3.21703e-05	4.49254	0.00450682	2.34613	1.15405	19	899
SYNPR	RNA	3.4278e-05	4.46499	0.00476206	2.3222	-2.79011	19	899
HOXA2	RNA	3.51436e-05	4.45415	0.00484198	2.31498	2.62609	19	899
PPARGC1B	RNA	3.59722e-05	4.44403	0.00491551	2.30843	-1.51525	19	899
TP53I3	RNA	4.0369e-05	4.39395	0.00547148	2.2619	1.57433	19	899
LINC02475	RNA	4.19041e-05	4.37774	0.00561021	2.25102	3.30091	19	899
TCEAL7	RNA	4.23053e-05	4.3736	0.00561021	2.25102	2.81312	19	899
SSBP4	RNA	4.24022e-05	4.37261	0.00561021	2.25102	-0.808593	19	899
THBD	RNA	4.39551e-05	4.35699	0.00574827	2.24046	4.06737	19	899
RGS14	RNA	4.41353e-05	4.35521	0.00574827	2.24046	-1.42301	19	899
IRX6	RNA	4.52745e-05	4.34415	0.00585094	2.23277	2.99394	19	899
TLCD4	RNA	4.57979e-05	4.33915	0.00585227	2.23268	2.17647	19	899
ATIC	RNA	4.59869e-05	4.33737	0.00585227	2.23268	-0.58028	19	899
VPS9D1-AS1	RNA	4.64407e-05	4.3331	0.00586525	2.23171	-1.88847	19	899
MEDAG	RNA	4.70491e-05	4.32745	0.00589741	2.22934	2.75339	19	899
COL24A1	RNA	4.75517e-05	4.32283	0.00591593	2.22798	2.87954	19	899
PRR36	RNA	4.83164e-05	4.3159	0.00596654	2.22428	-2.58948	19	899
FAM155B	RNA	4.9192e-05	4.30811	0.00603	2.21968	-3.81978	19	899
CDC42EP3	RNA	4.97781e-05	4.30296	0.00605731	2.21772	2.07841	19	899
MIR600HG	RNA	5.07933e-05	4.29419	0.00607287	2.21661	-1.23883	19	899
CENPBD1P1	RNA	5.09787e-05	4.29261	0.00607287	2.21661	-0.672397	19	899
FBXO44	RNA	5.09988e-05	4.29244	0.00607287	2.21661	-1.53153	19	899
FH	RNA	5.21056e-05	4.28312	0.00616066	2.21037	-0.644131	19	899
COA6	RNA	5.67471e-05	4.24606	0.00663961	2.17786	-0.653295	19	899
FMN1	RNA	5.69531e-05	4.24448	0.00663961	2.17786	2.27237	19	899
NAF1	RNA	5.8054e-05	4.23617	0.00672096	2.17257	-0.507272	19	899
FBXL4	RNA	6.01319e-05	4.2209	0.00689522	2.16145	-0.555894	19	899
SV2B	RNA	6.05718e-05	4.21773	0.00689522	2.16145	-2.86369	19	899
EIF4B	RNA	6.11847e-05	4.21336	0.00689522	2.16145	-0.609179	19	899
TGOLN2	RNA	6.12136e-05	4.21315	0.00689522	2.16145	0.579404	19	899
EIF4BP6	RNA	6.41226e-05	4.19299	0.00717442	2.14421	-0.857917	19	899
UCN2	RNA	6.87581e-05	4.16268	0.00764177	2.11681	2.37812	19	899
CLDN1	RNA	7.01532e-05	4.15395	0.00774519	2.11097	-3.29902	19	899
CLUHP3	RNA	7.14779e-05	4.14583	0.00782719	2.10639	-1.93358	19	899
WNK2	RNA	7.1835e-05	4.14366	0.00782719	2.10639	-3.28277	19	899
TLR4	RNA	7.24392e-05	4.14003	0.00784178	2.10559	3.96076	19	899
ABHD6	RNA	7.45735e-05	4.12742	0.00802074	2.09579	-1.21052	19	899
STMN3	RNA	7.64657e-05	4.11653	0.00817154	2.0877	-2.25372	19	899
BTBD17	RNA	7.90404e-05	4.10215	0.00839289	2.07609	-2.66251	19	899
VEGFC	RNA	7.9668e-05	4.09872	0.00840598	2.07541	3.50859	19	899
MYOCD	RNA	8.10575e-05	4.09121	0.00844636	2.07333	3.22755	19	899
RAB3D	RNA	8.1064e-05	4.09117	0.00844636	2.07333	-1.58635	19	899
RFX8	RNA	8.39761e-05	4.07584	0.00869544	2.06071	3.52501	19	899
GIGYF2	RNA	8.50335e-05	4.07041	0.00875058	2.05796	-0.441492	19	899
SYTL2	RNA	8.88951e-05	4.05112	0.00909185	2.04135	2.33498	19	899
TEX261	RNA	9.35658e-05	4.02888	0.00948213	2.02309	0.501924	19	899
SLC19A3	RNA	9.38487e-05	4.02757	0.00948213	2.02309	-2.77093	19	899
PGAP2	RNA	0.000100985	3.99574	0.0101417	1.99389	-0.56757	19	899
TMCO4	RNA	0.000102529	3.98915	0.0101677	1.99278	1.96159	19	899
LACTB	RNA	0.000102844	3.98782	0.0101677	1.99278	1.06979	19	899
RHPN1	RNA	0.000103073	3.98685	0.0101677	1.99278	-1.84148	19	899
EWSAT1	RNA	0.0001039	3.98339	0.0101889	1.99187	-2.46493	19	899
TGFBI	RNA	0.000107677	3.96788	0.0104975	1.97891	3.70991	19	899
QTRT1	RNA	0.000110782	3.95553	0.0107375	1.9691	-0.575415	19	899
ILDR2	RNA	0.000114829	3.93995	0.0110654	1.95603	3.33733	19	899
ZNF837	RNA	0.000115507	3.93739	0.0110668	1.95598	-0.962289	19	899
FAM114A1	RNA	0.00011622	3.93472	0.0110714	1.9558	1.51997	19	899
LINC01108	RNA	0.000118944	3.92466	0.011228	1.9497	1.87794	19	899
MRPL42	RNA	0.00011921	3.92369	0.011228	1.9497	-0.492303	19	899
ADAMTS5	RNA	0.000120021	3.92074	0.0112408	1.9492	3.63494	19	899
SPSB4	RNA	0.000121225	3.91641	0.0112902	1.9473	3.09101	19	899
GBE1	RNA	0.000126094	3.89931	0.0116784	1.93262	1.32636	19	899
TPM1	RNA	0.000129198	3.88875	0.0118997	1.92446	1.59066	19	899
DECR2	RNA	0.000130843	3.88325	0.0119508	1.9226	-0.759642	19	899
MYOSLID	RNA	0.000131716	3.88036	0.0119508	1.9226	2.63648	19	899
ADAMTS3	RNA	0.000132219	3.87871	0.0119508	1.9226	3.22501	19	899
LIPI	RNA	0.000132619	3.87739	0.0119508	1.9226	-2.09454	19	899
CPM	RNA	0.00013368	3.87393	0.0119816	1.92149	2.4917	19	899
MYBPH	RNA	0.000135944	3.86664	0.0120603	1.91864	2.82267	19	899
SLAIN1	RNA	0.000136606	3.86453	0.0120603	1.91864	-2.85854	19	899
COL1A1	RNA	0.000136729	3.86414	0.0120603	1.91864	2.83507	19	899
BHLHE22	RNA	0.000139899	3.85419	0.012275	1.91098	-3.32328	19	899
DDOST	RNA	0.000142029	3.84762	0.0122913	1.9104	0.574368	19	899
FAM13A-AS1	RNA	0.00014213	3.84731	0.0122913	1.9104	1.14936	19	899
FAM81A	RNA	0.000142296	3.84681	0.0122913	1.9104	2.19376	19	899
TMEM161A	RNA	0.000144923	3.83886	0.0124537	1.9047	-0.550734	19	899
EPHA6	RNA	0.000146082	3.8354	0.0124889	1.90348	2.93134	19	899
ZNF581	RNA	0.000150576	3.82224	0.0128074	1.89254	-0.662249	19	899
SCARB1	RNA	0.000154025	3.81241	0.0130342	1.88491	-1.08515	19	899
ABCA3	RNA	0.000156301	3.80604	0.0130745	1.88358	-2.41228	19	899
HS3ST3A1	RNA	0.000157571	3.80252	0.0130745	1.88358	3.59223	19	899
FBXO25	RNA	0.000157881	3.80167	0.0130745	1.88358	-1.47199	19	899
TARBP1	RNA	0.000158192	3.80082	0.0130745	1.88358	-0.761472	19	899
TUBB4A	RNA	0.000158422	3.80019	0.0130745	1.88358	-2.50627	19	899
RNF208	RNA	0.000160729	3.79391	0.0131764	1.8802	-1.41724	19	899
SIRT5	RNA	0.000161557	3.79167	0.0131764	1.8802	-0.612568	19	899
CCDC8	RNA	0.000162027	3.79041	0.0131764	1.8802	-3.43303	19	899
GEMIN8	RNA	0.000164423	3.78404	0.013286	1.87661	-0.692887	19	899
TRAP1	RNA	0.000164969	3.7826	0.013286	1.87661	-0.721001	19	899
CYBA	RNA	0.000172111	3.76419	0.0135939	1.86666	-2.50013	19	899
ERO1B	RNA	0.000172687	3.76274	0.0135939	1.86666	-1.77391	19	899
RO60	RNA	0.00017449	3.75823	0.0135939	1.86666	-0.53584	19	899
PHACTR2	RNA	0.000174707	3.75769	0.0135939	1.86666	1.91517	19	899
SLC35F2	RNA	0.000175254	3.75633	0.0135939	1.86666	-1.55781	19	899
SEC13	RNA	0.000175517	3.75568	0.0135939	1.86666	0.572909	19	899
C4orf54	RNA	0.000175812	3.75495	0.0135939	1.86666	2.65008	19	899
MLXIPL	RNA	0.000176249	3.75387	0.0135939	1.86666	-2.11668	19	899
RNPEPL1	RNA	0.000176263	3.75384	0.0135939	1.86666	-0.658777	19	899
RBMX	RNA	0.000176946	3.75216	0.0135939	1.86666	-0.41432	19	899
KHK	RNA	0.000179536	3.74585	0.0137295	1.86234	-1.28447	19	899
AKNA	RNA	0.000183679	3.73594	0.0139299	1.85605	-1.14353	19	899
ADAMTS15	RNA	0.000183827	3.73559	0.0139299	1.85605	3.0924	19	899
MAMDC2	RNA	0.000192186	3.71628	0.0144975	1.83871	2.96024	19	899
MAPKAPK2	RNA	0.000195534	3.70878	0.0146836	1.83317	0.645801	19	899
SYNPO2	RNA	0.000197248	3.70499	0.0147459	1.83133	2.04852	19	899
HSPD1	RNA	0.000202499	3.69358	0.0150278	1.8231	-0.583412	19	899
SELENOO	RNA	0.000202823	3.69288	0.0150278	1.8231	-0.534024	19	899
XPNPEP3	RNA	0.000205874	3.6864	0.0151864	1.81854	-0.529027	19	899
HIVEP2	RNA	0.00020816	3.6816	0.0152874	1.81567	1.51013	19	899
TRABD	RNA	0.000210963	3.67579	0.0154253	1.81177	-0.582532	19	899
GALNT5	RNA	0.000215109	3.66734	0.0156598	1.80521	3.75462	19	899
LY6E-DT	RNA	0.000216233	3.66508	0.0156732	1.80484	-2.16002	19	899
SLA	RNA	0.000221389	3.65484	0.0159543	1.79712	2.54389	19	899
SPATA6L	RNA	0.000222027	3.65359	0.0159543	1.79712	-1.53859	19	899
ZNF589	RNA	0.000223524	3.65068	0.015993	1.79607	-0.799481	19	899
AHSG	RNA	0.000237708	3.62396	0.016916	1.7717	-2.19132	19	899
HNRNPU	RNA	0.000238454	3.6226	0.016916	1.7717	-0.382786	19	899
MZF1	RNA	0.000240247	3.61934	0.016971	1.77029	-0.793575	19	899
PRKCB	RNA	0.000244352	3.61198	0.0171868	1.76481	-3.20733	19	899
NPW	RNA	0.000245363	3.61019	0.0171868	1.76481	-1.93272	19	899
SLC31A2	RNA	0.000247431	3.60655	0.0171969	1.76455	1.09088	19	899
ABCC9	RNA	0.000247871	3.60577	0.0171969	1.76455	0.923058	19	899
GOLT1B	RNA	0.000248603	3.60449	0.0171969	1.76455	0.621238	19	899
EHD4	RNA	0.000255325	3.59291	0.0175862	1.75483	1.16884	19	899
NKX2-2	RNA	0.00025634	3.59118	0.0175862	1.75483	-3.13967	19	899
LINC02193	RNA	0.000261639	3.5823	0.0177453	1.75092	-0.728093	19	899
OS9	RNA	0.000261759	3.5821	0.0177453	1.75092	0.652393	19	899
CCDC88C	RNA	0.000261853	3.58194	0.0177453	1.75092	-1.68182	19	899
PARP2	RNA	0.000263114	3.57986	0.0177586	1.75059	0.549678	19	899
ZNF335	RNA	0.000264966	3.57681	0.0178115	1.7493	-0.404328	19	899
ITGA11	RNA	0.000267095	3.57333	0.0178825	1.74757	2.64226	19	899
CSAD	RNA	0.000268554	3.57097	0.0179083	1.74695	-0.734769	19	899
NCF2	RNA	0.000269928	3.56875	0.0179282	1.74646	2.78565	19	899
MMP3	RNA	0.00027206	3.56533	0.0179478	1.74599	2.56483	19	899
ATRX	RNA	0.000272618	3.56445	0.0179478	1.74599	-0.62409	19	899
NEXN	RNA	0.000273454	3.56312	0.0179478	1.74599	2.49283	19	899
HOXA3	RNA	0.000278546	3.5551	0.0181482	1.74117	2.55941	19	899
E2F5	RNA	0.000278915	3.55453	0.0181482	1.74117	-1.0032	19	899
STXBP2	RNA	0.000279773	3.55319	0.0181482	1.74117	-1.57091	19	899
AK7	RNA	0.000285408	3.54453	0.018442	1.73419	-1.61096	19	899
LLGL2	RNA	0.000288789	3.53942	0.0185884	1.73076	-1.66594	19	899
MAPK15	RNA	0.000293156	3.5329	0.018797	1.72591	-2.2062	19	899
PROSER2-AS1	RNA	0.000296657	3.52775	0.0189485	1.72242	-2.38493	19	899
RNF181	RNA	0.000300879	3.52161	0.0190955	1.71907	0.512038	19	899
MRPL44	RNA	0.000301248	3.52108	0.0190955	1.71907	-0.431338	19	899
LINC00052	RNA	0.00030425	3.51677	0.0191911	1.7169	2.34187	19	899
BCAR3	RNA	0.000305299	3.51527	0.0191911	1.7169	1.59681	19	899
RAET1G	RNA	0.000307839	3.51168	0.0191911	1.7169	1.93654	19	899
LOXHD1	RNA	0.00030788	3.51162	0.0191911	1.7169	-2.42118	19	899
SEC24D	RNA	0.000308512	3.51073	0.0191911	1.7169	0.93334	19	899
TNFAIP8L3	RNA	0.000311167	3.50701	0.0192843	1.7148	2.22609	19	899
LRRC4B	RNA	0.000314205	3.50279	0.0194004	1.71219	-2.7187	19	899
PPP1R26-AS1	RNA	0.000316597	3.49949	0.019476	1.7105	-1.42171	19	899
HS3ST5	RNA	0.0003261	3.48665	0.0199868	1.69926	2.68747	19	899
COL15A1	RNA	0.000331582	3.47941	0.0201116	1.69655	2.70128	19	899
ZNF672	RNA	0.000331659	3.47931	0.0201116	1.69655	-0.55444	19	899
TRMT9B	RNA	0.000331755	3.47918	0.0201116	1.69655	-2.31526	19	899
ADGRB1	RNA	0.000334111	3.47611	0.020181	1.69506	-2.81634	19	899
MDM4	RNA	0.00034376	3.46374	0.0206797	1.68446	-0.636524	19	899
RBBP6	RNA	0.000344848	3.46237	0.0206797	1.68446	-0.372496	19	899
DUSP10	RNA	0.00034989	3.45607	0.0209069	1.67971	1.72373	19	899
PPIL6	RNA	0.000351702	3.45382	0.0209361	1.6791	-1.01807	19	899
NINJ2	RNA	0.000355172	3.44956	0.0209361	1.6791	2.4661	19	899
ADGRG7	RNA	0.000355921	3.44865	0.0209361	1.6791	-2.35962	19	899
ZNF385B	RNA	0.000356131	3.44839	0.0209361	1.6791	3.12883	19	899
CDC42	RNA	0.000356658	3.44775	0.0209361	1.6791	0.433516	19	899
TRAM2	RNA	0.000359114	3.44477	0.0209561	1.67869	1.14972	19	899
TMEM229A	RNA	0.000359513	3.44429	0.0209561	1.67869	-2.08926	19	899
LACC1	RNA	0.000361415	3.44199	0.0209936	1.67791	2.13116	19	899
STRBP	RNA	0.000372801	3.42852	0.0215797	1.66595	-0.786794	19	899
PRKCA	RNA	0.000375744	3.42511	0.0216749	1.66404	1.69612	19	899
METTL17	RNA	0.000379742	3.42051	0.021764	1.66226	0.442882	19	899
CCK	RNA	0.000379901	3.42033	0.021764	1.66226	-2.50859	19	899
CCNC	RNA	0.00038346	3.41628	0.0218568	1.66041	-0.661622	19	899
LRRFIP2	RNA	0.00038658	3.41276	0.0218568	1.66041	0.583026	19	899
CFAP92	RNA	0.000387197	3.41207	0.0218568	1.66041	-0.999183	19	899
ATP2B1-AS1	RNA	0.000387563	3.41166	0.0218568	1.66041	1.05674	19	899
WWOX	RNA	0.000388076	3.41108	0.0218568	1.66041	-0.952999	19	899
ZNF467	RNA	0.000394203	3.40428	0.0219472	1.65862	-2.32781	19	899
ZFP64	RNA	0.000394335	3.40414	0.0219472	1.65862	-0.491543	19	899
BCL11B	RNA	0.0003947	3.40373	0.0219472	1.65862	-3.39039	19	899
POLR3E	RNA	0.000396069	3.40223	0.0219472	1.65862	-0.455349	19	899
MCAT	RNA	0.000396263	3.40202	0.0219472	1.65862	-0.497304	19	899
TBRG4	RNA	0.000398178	3.39992	0.0219802	1.65797	-0.471481	19	899
ADNP2	RNA	0.000400241	3.39768	0.0220212	1.65716	-0.795177	19	899
CRPPA	RNA	0.000404093	3.39352	0.02216	1.65443	1.76493	19	899
PLCE1	RNA	0.000407727	3.38963	0.022286	1.65197	1.48712	19	899
SYPL2	RNA	0.000411958	3.38515	0.0224436	1.64891	2.282	19	899
SERTAD2	RNA	0.000414301	3.38268	0.0224978	1.64786	0.691803	19	899
EFNB2	RNA	0.000416751	3.38012	0.0225573	1.64671	2.12677	19	899
KCNJ8	RNA	0.000420568	3.37616	0.0226903	1.64416	2.99583	19	899
GALNT15	RNA	0.00042569	3.37091	0.0228925	1.64031	1.76961	19	899
EEF2	RNA	0.000430812	3.36571	0.0230935	1.63651	-0.582734	19	899
BARHL2	RNA	0.000432925	3.36359	0.0231324	1.63578	-2.30856	19	899
OLFML2B	RNA	0.000437844	3.35868	0.0232751	1.63311	2.49839	19	899
PLXNA4	RNA	0.000438389	3.35814	0.0232751	1.63311	2.92595	19	899
STBD1	RNA	0.000439977	3.35657	0.0232852	1.63292	2.07478	19	899
RPS9	RNA	0.000442259	3.35432	0.0233319	1.63205	-0.478266	19	899
NMRAL1	RNA	0.000453107	3.3438	0.0236129	1.62685	-1.23326	19	899
ENC1	RNA	0.00045333	3.34359	0.0236129	1.62685	1.9234	19	899
PCOLCE	RNA	0.000455133	3.34186	0.0236129	1.62685	1.58631	19	899
STMN4	RNA	0.000455573	3.34144	0.0236129	1.62685	-2.0863	19	899
ATF5	RNA	0.000455669	3.34135	0.0236129	1.62685	-1.25618	19	899
FRMD6-AS1	RNA	0.000456082	3.34096	0.0236129	1.62685	1.38283	19	899
CBR4	RNA	0.000458775	3.3384	0.0236788	1.62564	-0.614033	19	899
RSL1D1	RNA	0.000461215	3.3361	0.0237312	1.62468	-0.482897	19	899
SLC18A3	RNA	0.000464312	3.33319	0.0238171	1.62311	-2.31284	19	899
SEC23A	RNA	0.000465993	3.33162	0.02383	1.62288	0.699534	19	899
ADSS2	RNA	0.000474001	3.32422	0.0241654	1.61681	-0.487146	19	899
PTPN21	RNA	0.000486455	3.31296	0.0246655	1.60791	1.3658	19	899
LINGO1	RNA	0.00048677	3.31268	0.0246655	1.60791	-2.8735	19	899
XG	RNA	0.000496667	3.30393	0.0250907	1.60049	-2.88907	19	899
COL22A1	RNA	0.000500044	3.30099	0.025185	1.59886	3.4606	19	899
LINC01012	RNA	0.000503691	3.29784	0.0252637	1.5975	-1.90077	19	899
CDC42EP5	RNA	0.000504638	3.29702	0.0252637	1.5975	-2.67308	19	899
SFXN4	RNA	0.000508979	3.2933	0.0254047	1.59509	-0.614234	19	899
RABL2B	RNA	0.00051105	3.29154	0.025432	1.59462	-0.557665	19	899
CMBL	RNA	0.000513888	3.28913	0.0254971	1.59351	-2.27938	19	899
AGPAT3	RNA	0.000518306	3.28541	0.0255698	1.59227	-1.05531	19	899
TTC13	RNA	0.000518421	3.28532	0.0255698	1.59227	-0.571	19	899
FBN2	RNA	0.000520201	3.28383	0.0255819	1.59207	3.63938	19	899
MAP3K3	RNA	0.000531434	3.27455	0.0259496	1.58587	0.581365	19	899
TMTC4	RNA	0.000531503	3.27449	0.0259496	1.58587	-0.826237	19	899
SGCD	RNA	0.000532347	3.27381	0.0259496	1.58587	3.01325	19	899
PCDHA10	RNA	0.000536656	3.2703	0.0260833	1.58364	-1.70437	19	899
CENPO	RNA	0.000544326	3.26414	0.0263485	1.57924	0.635851	19	899
CCDC171	RNA	0.000545272	3.26339	0.0263485	1.57924	-1.12981	19	899
HIF3A	RNA	0.000549824	3.25978	0.0264917	1.57689	-2.26737	19	899
RUNX2	RNA	0.000554643	3.25599	0.0265017	1.57673	2.50629	19	899
EIF2AK3	RNA	0.000556264	3.25472	0.0265017	1.57673	0.67482	19	899
NDUFAF4	RNA	0.000557146	3.25403	0.0265017	1.57673	-0.598967	19	899
RPL39L	RNA	0.000557482	3.25377	0.0265017	1.57673	-2.19081	19	899
MICAL2	RNA	0.00055798	3.25338	0.0265017	1.57673	2.06481	19	899
ATP10A	RNA	0.00056411	3.24864	0.0267167	1.57322	3.67316	19	899
BDKRB1	RNA	0.000568528	3.24525	0.0268496	1.57106	2.80411	19	899
GPR63	RNA	0.000571565	3.24293	0.0268715	1.57071	-2.41743	19	899
TPSB2	RNA	0.000572214	3.24244	0.0268715	1.57071	-1.81664	19	899
ADIRF-AS1	RNA	0.000576333	3.23933	0.0269889	1.56881	2.40571	19	899
PLCXD1	RNA	0.000583014	3.23432	0.0271448	1.56631	-1.20749	19	899
LINC00565	RNA	0.000584733	3.23304	0.0271448	1.56631	2.50847	19	899
TPTE2	RNA	0.000585299	3.23262	0.0271448	1.56631	-1.68625	19	899
STX5	RNA	0.000586176	3.23197	0.0271448	1.56631	0.478387	19	899
PPP1R1A	RNA	0.000588086	3.23056	0.0271578	1.5661	-2.55677	19	899
PBX3	RNA	0.000590311	3.22892	0.0271853	1.56567	1.11499	19	899
ATP9A	RNA	0.000593696	3.22644	0.0272659	1.56438	-1.72246	19	899
FGF7	RNA	0.000604055	3.21892	0.0276654	1.55806	1.50877	19	899
SEMA7A	RNA	0.000611032	3.21394	0.0279083	1.55427	2.12898	19	899
RPL3P2	RNA	0.00061529	3.21092	0.028026	1.55244	-1.07381	19	899
EARS2	RNA	0.000621264	3.20672	0.028221	1.54943	-0.460366	19	899
ZNF786	RNA	0.000630618	3.20023	0.028568	1.54412	-0.592394	19	899
ILKAP	RNA	0.000640312	3.19361	0.0289204	1.5388	-0.374795	19	899
TFB2M	RNA	0.000641867	3.19256	0.0289204	1.5388	-0.494768	19	899
C9orf64	RNA	0.000645354	3.1902	0.0289992	1.53761	2.14133	19	899
RCAN1	RNA	0.000651457	3.18611	0.0291947	1.5347	1.12623	19	899
HDAC2-AS2	RNA	0.000657145	3.18234	0.0293026	1.53309	1.27435	19	899
LINC02454	RNA	0.000658224	3.18163	0.0293026	1.53309	2.30823	19	899
LINC01615	RNA	0.000660001	3.18046	0.0293026	1.53309	2.66399	19	899
LINC00460	RNA	0.00066342	3.17821	0.0293026	1.53309	2.63155	19	899
FBXO2	RNA	0.000665019	3.17717	0.0293026	1.53309	-2.25281	19	899
MRPS17	RNA	0.000665351	3.17695	0.0293026	1.53309	-0.477899	19	899
LINC01503	RNA	0.000666168	3.17642	0.0293026	1.53309	-1.97629	19	899
LBX2-AS1	RNA	0.0006838	3.16507	0.029999	1.52289	1.38086	19	899
NECTIN1	RNA	0.000689597	3.1614	0.0301739	1.52037	1.54075	19	899
LINC01315	RNA	0.000695369	3.15778	0.0303169	1.51831	-1.79954	19	899
EPC1	RNA	0.000696502	3.15708	0.0303169	1.51831	-0.456073	19	899
SEPTIN6	RNA	0.000711163	3.14803	0.0308413	1.51087	-1.22307	19	899
MIGA1	RNA	0.000712248	3.14737	0.0308413	1.51087	0.505924	19	899
TTC7A	RNA	0.000717521	3.14417	0.0308588	1.51062	0.861948	19	899
DNAAF5	RNA	0.000718149	3.14379	0.0308588	1.51062	-0.544754	19	899
TENM3	RNA	0.000718207	3.14375	0.0308588	1.51062	3.33707	19	899
DMRT2	RNA	0.00072341	3.14062	0.0310025	1.5086	2.95197	19	899
FILIP1L	RNA	0.000734544	3.13398	0.0313237	1.50413	2.65148	19	899
JPH2	RNA	0.000734662	3.13391	0.0313237	1.50413	2.91941	19	899
PAMR1	RNA	0.000736657	3.13273	0.0313286	1.50406	2.46335	19	899
UBL3	RNA	0.000739456	3.13109	0.0313676	1.50352	0.776184	19	899
SSPOP	RNA	0.000741593	3.12983	0.0313784	1.50337	-2.26022	19	899
TPSAB1	RNA	0.000747078	3.12663	0.0315305	1.50127	-1.77526	19	899
CCDC39	RNA	0.00075373	3.12278	0.0317309	1.49852	1.40209	19	899
DIS3L2	RNA	0.000758537	3.12002	0.0318528	1.49685	-0.403726	19	899
ODR4	RNA	0.000761919	3.11809	0.0318666	1.49666	-0.472497	19	899
GGPS1	RNA	0.000762688	3.11765	0.0318666	1.49666	-0.424598	19	899
FLII	RNA	0.00076681	3.11531	0.0319136	1.49602	0.653125	19	899
FBXL16	RNA	0.000767642	3.11484	0.0319136	1.49602	-2.24027	19	899
MME	RNA	0.000770573	3.11319	0.0319558	1.49545	3.65384	19	899
PPP4R4	RNA	0.000776284	3.10998	0.0320517	1.49415	2.45352	19	899
TRIM35	RNA	0.000777845	3.10911	0.0320517	1.49415	-0.50003	19	899
MDH2	RNA	0.000778654	3.10866	0.0320517	1.49415	-0.493548	19	899
PCDHAC2	RNA	0.000782294	3.10663	0.0321222	1.49319	-2.39378	19	899
HDHD3	RNA	0.000788937	3.10296	0.0323154	1.49059	-1.10497	19	899
MMP2	RNA	0.000795502	3.09936	0.0325045	1.48806	3.13683	19	899
NBPF25P	RNA	0.000803879	3.09481	0.0327518	1.48477	0.566337	19	899
LINC00702	RNA	0.000805484	3.09394	0.0327518	1.48477	1.91238	19	899
SDF2	RNA	0.000812419	3.09022	0.0329534	1.4821	0.424045	19	899
CDK15	RNA	0.000818458	3.087	0.0331177	1.47994	2.73757	19	899
KRTAP2-3	RNA	0.000823838	3.08416	0.0332547	1.47815	2.78976	19	899
PRSS35	RNA	0.000828091	3.08192	0.0333457	1.47696	-2.43126	19	899
MEGF10	RNA	0.000833587	3.07905	0.0334861	1.47514	2.47075	19	899
MATR3	RNA	0.000859349	3.06583	0.0344355	1.46299	-0.470412	19	899
TPST2	RNA	0.000861353	3.06482	0.0344355	1.46299	0.868581	19	899
HAP1	RNA	0.000866751	3.06211	0.0345342	1.46175	-1.65375	19	899
TMEM70	RNA	0.000867965	3.0615	0.0345342	1.46175	-0.486959	19	899
FCSK	RNA	0.000891704	3.04978	0.0353267	1.4519	-0.548655	19	899
ZNF124	RNA	0.000892119	3.04958	0.0353267	1.4519	-0.685884	19	899
ATP1A1	RNA	0.000894343	3.0485	0.0353308	1.45185	-0.664779	19	899
COL10A1	RNA	0.000901284	3.04514	0.0354276	1.45066	1.7307	19	899
STXBP6	RNA	0.000901368	3.0451	0.0354276	1.45066	2.81752	19	899
CHD9	RNA	0.000903169	3.04423	0.0354276	1.45066	-0.65682	19	899
TMEM214	RNA	0.000914141	3.03899	0.0356451	1.448	0.510678	19	899
GBP5	RNA	0.000914547	3.03879	0.0356451	1.448	2.27717	19	899
UHRF1BP1	RNA	0.000915128	3.03852	0.0356451	1.448	-0.530478	19	899
COG8	RNA	0.000929547	3.03173	0.036051	1.44308	-0.410571	19	899
RPL3	RNA	0.000929875	3.03158	0.036051	1.44308	-0.525035	19	899
HDAC4	RNA	0.000950708	3.02195	0.0367732	1.43447	-0.854283	19	899
GUSBP3	RNA	0.000965396	3.01529	0.0372549	1.42882	-0.809515	19	899
NTF3	RNA	0.000973326	3.01174	0.0373758	1.42741	2.92557	19	899
LOX	RNA	0.000977417	3.00992	0.0373758	1.42741	2.53241	19	899
PSMG4	RNA	0.000977781	3.00976	0.0373758	1.42741	-0.489915	19	899
STARD5	RNA	0.000980624	3.0085	0.0373758	1.42741	1.30705	19	899
PRR16	RNA	0.000980908	3.00837	0.0373758	1.42741	2.71351	19	899
MEIS3P1	RNA	0.00098198	3.0079	0.0373758	1.42741	2.72228	19	899
TATDN3	RNA	0.000984756	3.00667	0.0373961	1.42717	-0.514352	19	899
LINC02870	RNA	0.000989182	3.00472	0.0374167	1.42693	-2.17648	19	899
AIG1	RNA	0.000991763	3.00359	0.0374167	1.42693	1.29555	19	899
PXN-AS1	RNA	0.000992033	3.00347	0.0374167	1.42693	-0.521241	19	899
GORASP1	RNA	0.00100831	2.99641	0.0379448	1.42085	0.446314	19	899
PHETA2	RNA	0.00101817	2.99218	0.0381987	1.41795	2.39056	19	899
SUSD5	RNA	0.00101964	2.99155	0.0381987	1.41795	2.29113	19	899
PPIC	RNA	0.00102357	2.98988	0.03826	1.41726	1.88703	19	899
EPHX2	RNA	0.00103987	2.98302	0.03861	1.4133	-2.41471	19	899
CDC40	RNA	0.00104009	2.98293	0.03861	1.4133	-0.427452	19	899
KNOP1	RNA	0.00104059	2.98272	0.03861	1.4133	-0.450259	19	899
CATSPER1	RNA	0.00104274	2.98182	0.03861	1.4133	2.42083	19	899
TADA3	RNA	0.00104451	2.98109	0.03861	1.4133	0.509796	19	899
PSORS1C1	RNA	0.00105195	2.97801	0.0387987	1.41118	1.99296	19	899
MED9	RNA	0.00105442	2.97698	0.0388042	1.41112	0.442389	19	899
ATXN10	RNA	0.00106897	2.97104	0.0391816	1.40692	-0.475512	19	899
MEF2C	RNA	0.00106938	2.97087	0.0391816	1.40692	2.03272	19	899
SEPTIN2	RNA	0.00107268	2.96953	0.0392163	1.40653	-0.395635	19	899
ERGIC2	RNA	0.00108254	2.96556	0.0394902	1.40351	0.527783	19	899
P3H1	RNA	0.00108847	2.96318	0.0396199	1.40209	0.80019	19	899
LCN12	RNA	0.00109464	2.96073	0.039745	1.40072	-1.41938	19	899
F3	RNA	0.00109837	2.95925	0.039745	1.40072	2.20467	19	899
MLST8	RNA	0.00109972	2.95872	0.039745	1.40072	-0.458905	19	899
COG2	RNA	0.00110252	2.95761	0.039745	1.40072	-0.400275	19	899
RBL2	RNA	0.00110383	2.9571	0.039745	1.40072	-0.599051	19	899
G2E3	RNA	0.00111164	2.95404	0.0399399	1.39859	-0.726367	19	899
SLC39A4	RNA	0.00112472	2.94896	0.0403229	1.39445	-1.31157	19	899
OPLAH	RNA	0.0011342	2.94531	0.0405757	1.39173	-2.27665	19	899
FOXL2	RNA	0.00114011	2.94305	0.040665	1.39078	2.82878	19	899
NRIP3	RNA	0.00114158	2.94249	0.040665	1.39078	1.98422	19	899
CYB561D1	RNA	0.00114541	2.94104	0.0407145	1.39025	0.456321	19	899
LAMP3	RNA	0.00114887	2.93973	0.0407505	1.38987	-2.35843	19	899
RPL23AP82	RNA	0.00115733	2.93654	0.0409635	1.3876	-0.494917	19	899
OSTF1	RNA	0.00116611	2.93326	0.0411571	1.38555	0.857029	19	899
RFTN1	RNA	0.00116774	2.93266	0.0411571	1.38555	2.13544	19	899
L1TD1	RNA	0.00118201	2.92738	0.0415724	1.38119	-1.05555	19	899
COPZ2	RNA	0.00118951	2.92463	0.0416338	1.38055	2.1776	19	899
RDH13	RNA	0.00119093	2.92411	0.0416338	1.38055	-0.900206	19	899
TLE2	RNA	0.00119125	2.924	0.0416338	1.38055	-1.96828	19	899
MAN1A1	RNA	0.0011978	2.92162	0.0417752	1.37908	2.35969	19	899
PKP2	RNA	0.00120438	2.91924	0.0419168	1.37761	-2.06758	19	899
TFAP4	RNA	0.00121625	2.91498	0.042224	1.37444	-0.573421	19	899
TNRC6A	RNA	0.00121827	2.91426	0.042224	1.37444	-0.369199	19	899
ZNF442	RNA	0.00122737	2.91102	0.0424513	1.37211	1.11108	19	899
SELENOOLP	RNA	0.00123282	2.9091	0.0424812	1.3718	-2.258	19	899
RPS15A	RNA	0.00123526	2.90824	0.0424812	1.3718	-0.470649	19	899
MPRIP	RNA	0.00123588	2.90802	0.0424812	1.3718	0.636962	19	899
RHBDD2	RNA	0.00124046	2.90642	0.0425509	1.37109	-0.587467	19	899
BDNF	RNA	0.0012559	2.90104	0.0429921	1.36661	2.54425	19	899
RELT	RNA	0.00127862	2.89326	0.0436737	1.35978	0.626611	19	899
POPDC3	RNA	0.00128105	2.89243	0.0436737	1.35978	2.78173	19	899
CACNB2	RNA	0.00128819	2.89002	0.0437595	1.35893	-1.40238	19	899
TPRKB	RNA	0.00129067	2.88918	0.0437595	1.35893	0.407911	19	899
VAV1	RNA	0.00129304	2.88839	0.0437595	1.35893	-2.17848	19	899
MYL4	RNA	0.00129407	2.88804	0.0437595	1.35893	1.82301	19	899
SLCO4A1-AS1	RNA	0.00129734	2.88695	0.0437813	1.35871	-1.87307	19	899
LRRC8D	RNA	0.00131066	2.88251	0.0441415	1.35515	-0.657078	19	899
MNX1	RNA	0.00131833	2.87998	0.0442557	1.35403	-2.36256	19	899
ZNF596	RNA	0.00131936	2.87964	0.0442557	1.35403	-1.02665	19	899
OSBPL9	RNA	0.00132339	2.87831	0.0443017	1.35358	0.479982	19	899
C1GALT1	RNA	0.00133497	2.87453	0.0445998	1.35067	0.656852	19	899
CAPN10-DT	RNA	0.0013564	2.86761	0.0452251	1.34462	-0.593715	19	899
ACTN2	RNA	0.00136362	2.86531	0.0453279	1.34363	-2.43084	19	899
TPD52	RNA	0.00136492	2.86489	0.0453279	1.34363	-1.40881	19	899
AP1S3	RNA	0.00136907	2.86357	0.0453754	1.34318	-1.15557	19	899
RCBTB1	RNA	0.00137612	2.86134	0.0454607	1.34236	-0.771504	19	899
MT1A	RNA	0.00137737	2.86095	0.0454607	1.34236	2.54808	19	899
MYL9	RNA	0.00137983	2.86017	0.0454607	1.34236	3.46574	19	899
MMP16	RNA	0.00139858	2.85431	0.0458305	1.33885	2.92092	19	899
TIMM44	RNA	0.00139951	2.85402	0.0458305	1.33885	-0.431877	19	899
UTP14A	RNA	0.00140131	2.85347	0.0458305	1.33885	-0.505265	19	899
TMC6	RNA	0.00140205	2.85324	0.0458305	1.33885	-1.568	19	899
NRP2	RNA	0.00141178	2.85023	0.0460584	1.33669	2.26299	19	899
RPL35A	RNA	0.00143857	2.84207	0.0468407	1.32938	-0.493258	19	899
RAB23	RNA	0.00145461	2.83725	0.0472143	1.32593	0.616714	19	899
CCDC144CP	RNA	0.00145571	2.83692	0.0472143	1.32593	1.55795	19	899
NUP133	RNA	0.00146928	2.83289	0.0474926	1.32337	-0.348261	19	899
ADAMTS1	RNA	0.00147454	2.83134	0.0474926	1.32337	2.4563	19	899
FOXL2NB	RNA	0.00147536	2.8311	0.0474926	1.32337	2.26121	19	899
MYO1E	RNA	0.00147569	2.83101	0.0474926	1.32337	1.65454	19	899
MGMT	RNA	0.00148078	2.82951	0.0475646	1.32272	-2.80575	19	899
SLC35F3	RNA	0.00149715	2.82473	0.0479982	1.31878	-2.84544	19	899
ISM2	RNA	0.00150601	2.82217	0.0481884	1.31706	-2.02062	19	899
ACVR1C	RNA	0.00151094	2.82075	0.0481884	1.31706	2.00461	19	899
RPF1	RNA	0.00151314	2.82012	0.0481884	1.31706	0.43034	19	899
MARCHF6	RNA	0.00151465	2.81969	0.0481884	1.31706	-0.458743	19	899
CCDC113	RNA	0.00151997	2.81816	0.0482656	1.31636	-1.15379	19	899
SDHAF4	RNA	0.00153342	2.81434	0.0486002	1.31336	-0.59781	19	899
ERLEC1	RNA	0.00155821	2.80737	0.0490932	1.30898	0.462106	19	899
CCDC57	RNA	0.00155855	2.80728	0.0490932	1.30898	-0.574326	19	899
TBX2	RNA	0.00155889	2.80718	0.0490932	1.30898	2.25669	19	899
SHANK3	RNA	0.00156076	2.80666	0.0490932	1.30898	-1.96245	19	899
SGK2	RNA	0.00157151	2.80368	0.0492997	1.30716	-1.84295	19	899
HSPG2	RNA	0.00157324	2.80321	0.0492997	1.30716	1.63244	19	899
SLC8A1	RNA	0.0015771	2.80214	0.0493134	1.30704	2.41419	19	899
CGAS	RNA	0.00157959	2.80146	0.0493134	1.30704	2.09931	19	899
UQCRC2	RNA	0.00158541	2.79986	0.049366	1.30657	-0.412265	19	899
AGAP4	RNA	0.0015872	2.79937	0.049366	1.30657	-0.47963	19	899
TGFB1I1	RNA	0.00160424	2.79473	0.0496727	1.30388	1.99581	19	899
ATP8B4	RNA	0.0016059	2.79428	0.0496727	1.30388	2.27753	19	899
ATP1B2	RNA	0.00160703	2.79398	0.0496727	1.30388	-1.75558	19	899
ROGDI	RNA	0.00160898	2.79345	0.0496727	1.30388	0.757844	19	899
SLC37A4	RNA	0.00161343	2.79225	0.049718	1.30349	-0.660307	19	899
WDPCP	RNA	0.00161899	2.79075	0.0497975	1.30279	0.33467	19	899
SDHAP3	RNA	0.00162592	2.7889	0.0499184	1.30174	-1.11736	19	899
RNF141	RNA	0.0016337	2.78683	0.050065	1.30047	-0.580979	19	899
VPS37D	RNA	0.00164045	2.78504	0.0501797	1.29947	-1.31097	19	899
CLVS2	RNA	0.0016449	2.78386	0.0501969	1.29932	-2.52646	19	899
UGP2	RNA	0.00164703	2.7833	0.0501969	1.29932	0.488768	19	899
LINC00857	RNA	0.00165137	2.78216	0.0502371	1.29898	2.58061	19	899
MICU1	RNA	0.00166135	2.77954	0.0503532	1.29797	0.433612	19	899
TRIM28	RNA	0.00166232	2.77929	0.0503532	1.29797	-0.45605	19	899
L3MBTL1	RNA	0.00166993	2.7773	0.0503532	1.29797	-1.35884	19	899
KDM3B	RNA	0.00166999	2.77729	0.0503532	1.29797	-0.327809	19	899
EIF4BP7	RNA	0.00167028	2.77721	0.0503532	1.29797	-0.826731	19	899
BRPF1	RNA	0.00168816	2.77259	0.050761	1.29447	0.428269	19	899
UTS2B	RNA	0.0016899	2.77214	0.050761	1.29447	-1.10826	19	899
CCDC80	RNA	0.00169727	2.77025	0.0508151	1.29401	2.33996	19	899
GLS2	RNA	0.0016978	2.77011	0.0508151	1.29401	-1.69935	19	899
CRYBG3	RNA	0.00170959	2.76711	0.0510762	1.29178	1.38861	19	899
SHISA6	RNA	0.00173029	2.76188	0.0516023	1.28733	-1.90255	19	899
GRPR	RNA	0.00174839	2.75736	0.052049	1.28359	1.93695	19	899
PTP4A3	RNA	0.00175888	2.75476	0.0522282	1.28209	-2.01162	19	899
BPGM	RNA	0.00176068	2.75432	0.0522282	1.28209	0.638278	19	899
HEATR5A	RNA	0.00176836	2.75243	0.0523067	1.28144	0.6963	19	899
SMIM12	RNA	0.0017696	2.75213	0.0523067	1.28144	0.351798	19	899
IL15	RNA	0.00178705	2.74786	0.0526103	1.27893	1.59497	19	899
LINC01569	RNA	0.00178885	2.74743	0.0526103	1.27893	-0.865655	19	899
FN3K	RNA	0.00178934	2.74731	0.0526103	1.27893	-1.08454	19	899
NKAIN2	RNA	0.00180155	2.74435	0.0528761	1.27674	-2.55517	19	899
GAS6-DT	RNA	0.00181156	2.74195	0.0529907	1.2758	1.48534	19	899
HM13	RNA	0.00181181	2.74189	0.0529907	1.2758	0.498912	19	899
PTPRM	RNA	0.00181873	2.74023	0.0530999	1.27491	2.6355	19	899
PRKX	RNA	0.00183758	2.73575	0.0535343	1.27137	-1.10722	19	899
IL7	RNA	0.00184279	2.73452	0.0535343	1.27137	2.10915	19	899
SPTBN5	RNA	0.00184324	2.73442	0.0535343	1.27137	1.49575	19	899
CCDC96	RNA	0.00185389	2.73192	0.05375	1.26962	0.969144	19	899
ITGA10	RNA	0.00187329	2.72739	0.0542181	1.26586	1.48889	19	899
ARHGAP25	RNA	0.0018854	2.7246	0.0544741	1.26381	1.88367	19	899
RAMP2-AS1	RNA	0.00190035	2.72117	0.0547501	1.26162	-1.15659	19	899
FUT10	RNA	0.00190152	2.7209	0.0547501	1.26162	-0.607796	19	899
USP12	RNA	0.0019103	2.7189	0.054908	1.26036	0.519575	19	899
TIMM13	RNA	0.00191773	2.71721	0.0550268	1.25943	-0.490649	19	899
USP32P3	RNA	0.00192908	2.71465	0.0551455	1.25849	1.76488	19	899
TM7SF2	RNA	0.00192981	2.71449	0.0551455	1.25849	-1.00038	19	899
KCNQ2	RNA	0.001934	2.71354	0.0551455	1.25849	-2.74015	19	899
HOXA-AS2	RNA	0.00193832	2.71258	0.0551455	1.25849	2.11684	19	899
HSPB11	RNA	0.00193841	2.71255	0.0551455	1.25849	0.520896	19	899
LINC01606	RNA	0.00194663	2.71072	0.0551922	1.25812	2.25817	19	899
SPOCK1	RNA	0.00194667	2.71071	0.0551922	1.25812	2.61948	19	899
WRN	RNA	0.00199249	2.7006	0.0562306	1.25003	-0.496942	19	899
NCEH1	RNA	0.00200146	2.69865	0.0562306	1.25003	1.17896	19	899
FHOD3	RNA	0.00200312	2.69829	0.0562306	1.25003	2.35804	19	899
COPS3	RNA	0.00200826	2.69718	0.0562306	1.25003	0.490217	19	899
LINC01140	RNA	0.00200833	2.69717	0.0562306	1.25003	1.3646	19	899
AK5	RNA	0.0020123	2.69631	0.0562306	1.25003	2.35893	19	899
TBC1D2	RNA	0.00201438	2.69586	0.0562306	1.25003	1.25886	19	899
ZIC5	RNA	0.0020156	2.6956	0.0562306	1.25003	-2.72323	19	899
ADGRL2	RNA	0.00201793	2.69509	0.0562306	1.25003	2.65473	19	899
SORD	RNA	0.00201952	2.69475	0.0562306	1.25003	-0.815001	19	899
GNS	RNA	0.00202069	2.6945	0.0562306	1.25003	0.626899	19	899
RPL10A	RNA	0.00202377	2.69384	0.0562306	1.25003	-0.425863	19	899
PCDH11X	RNA	0.00205739	2.68668	0.0570696	1.2436	-1.322	19	899
ZC3H13	RNA	0.00206089	2.68595	0.0570715	1.24358	-0.524864	19	899
FAM117B	RNA	0.00208443	2.68101	0.0575112	1.24025	-0.739799	19	899
RNF44	RNA	0.00208888	2.68009	0.0575112	1.24025	-0.535198	19	899
TNFRSF12A	RNA	0.00208969	2.67992	0.0575112	1.24025	1.39802	19	899
HLX	RNA	0.00209056	2.67974	0.0575112	1.24025	2.41274	19	899
B3GALNT2	RNA	0.0020992	2.67795	0.0575967	1.2396	-0.43858	19	899
TGFBR1	RNA	0.00210462	2.67683	0.0575967	1.2396	0.809875	19	899
TMEM165	RNA	0.00211169	2.67537	0.0575967	1.2396	0.43637	19	899
FCRLA	RNA	0.00211172	2.67536	0.0575967	1.2396	2.52017	19	899
NCL	RNA	0.00211247	2.67521	0.0575967	1.2396	-0.433073	19	899
RPRD2	RNA	0.0021144	2.67481	0.0575967	1.2396	-0.398435	19	899
DSN1	RNA	0.0021298	2.67166	0.0579214	1.23716	0.4923	19	899
PTGES2	RNA	0.00213752	2.67009	0.0580369	1.2363	-0.419344	19	899
MCPH1	RNA	0.00216112	2.66532	0.0585822	1.23223	-0.448149	19	899
CPB2-AS1	RNA	0.00216786	2.66397	0.0586675	1.2316	-0.924944	19	899
APOBEC3D	RNA	0.00217131	2.66328	0.0586675	1.2316	-1.45826	19	899
VWCE	RNA	0.00217639	2.66226	0.0587098	1.23129	-1.29046	19	899
EMC3	RNA	0.00218163	2.66122	0.0587417	1.23105	0.489672	19	899
XRN1	RNA	0.00218462	2.66062	0.0587417	1.23105	0.456576	19	899
FRYL	RNA	0.00218936	2.65968	0.0587742	1.23081	0.457504	19	899
LINC01111	RNA	0.00219636	2.6583	0.0588675	1.23012	2.15247	19	899
NTPCR	RNA	0.0022183	2.65398	0.0593599	1.22651	-0.519177	19	899
ITGB1-DT	RNA	0.00222885	2.65192	0.0595466	1.22514	1.42882	19	899
NRARP	RNA	0.00226564	2.64481	0.060324	1.21951	-1.7235	19	899
CENPC	RNA	0.00227002	2.64397	0.060324	1.21951	0.446728	19	899
IFITM10	RNA	0.00227203	2.64359	0.060324	1.21951	1.63438	19	899
EDARADD	RNA	0.00227362	2.64328	0.060324	1.21951	-2.59217	19	899
ALG12	RNA	0.00227604	2.64282	0.060324	1.21951	-0.435661	19	899
ETFDH	RNA	0.00228509	2.6411	0.0604679	1.21847	-0.54231	19	899
RAB31	RNA	0.00229097	2.63998	0.0605272	1.21805	2.33355	19	899
ABCD2	RNA	0.00231044	2.63631	0.0609451	1.21506	2.08439	19	899
MTG1	RNA	0.00233335	2.63202	0.0613737	1.21202	-0.503129	19	899
ADIRF	RNA	0.00233405	2.63189	0.0613737	1.21202	1.87654	19	899
CTNNB1	RNA	0.00234293	2.63024	0.0614823	1.21125	0.551931	19	899
BTBD2	RNA	0.00234555	2.62975	0.0614823	1.21125	-0.468286	19	899
MNX1-AS1	RNA	0.00235415	2.62817	0.0616107	1.21034	-2.1287	19	899
NGLY1	RNA	0.00235925	2.62723	0.0616475	1.21008	0.417622	19	899
LRMDA	RNA	0.00236581	2.62602	0.061722	1.20956	1.60722	19	899
EHBP1	RNA	0.00237991	2.62344	0.0618198	1.20887	0.517948	19	899
H2AW	RNA	0.00238374	2.62274	0.0618198	1.20887	-2.49452	19	899
PODNL1	RNA	0.00238813	2.62194	0.0618198	1.20887	1.39039	19	899
METTL21A	RNA	0.00238989	2.62162	0.0618198	1.20887	-0.390745	19	899
SNHG5	RNA	0.00239825	2.62011	0.0618198	1.20887	-0.977807	19	899
FAM53A	RNA	0.00240139	2.61954	0.0618198	1.20887	-0.984857	19	899
PDE6B	RNA	0.00240278	2.61929	0.0618198	1.20887	-2.02596	19	899
IGF1	RNA	0.00240285	2.61927	0.0618198	1.20887	-1.95083	19	899
LINC00944	RNA	0.00240293	2.61926	0.0618198	1.20887	2.5746	19	899
CPED1	RNA	0.00241835	2.61648	0.0620865	1.207	2.23905	19	899
DKK3	RNA	0.00242081	2.61604	0.0620865	1.207	2.36256	19	899
ADAM12	RNA	0.00242447	2.61538	0.0620865	1.207	2.68373	19	899
LDHAP4	RNA	0.00243986	2.61263	0.0623849	1.20492	-1.45305	19	899
LMF1	RNA	0.0024465	2.61145	0.0624445	1.20451	-1.47728	19	899
SLC25A6	RNA	0.00244969	2.61089	0.0624445	1.20451	-0.661949	19	899
NOP53	RNA	0.00246462	2.60825	0.0627064	1.20269	-0.533694	19	899
CAMK4	RNA	0.00246853	2.60756	0.0627064	1.20269	2.34199	19	899
DENND1C	RNA	0.0024763	2.6062	0.0627064	1.20269	-2.06405	19	899
PANX2	RNA	0.00247734	2.60601	0.0627064	1.20269	-1.73986	19	899
FAM83H	RNA	0.00247877	2.60576	0.0627064	1.20269	-1.97227	19	899
TOM1L1	RNA	0.00248493	2.60469	0.0627671	1.20227	-1.20316	19	899
TACR1	RNA	0.00250213	2.60169	0.0629307	1.20114	1.76713	19	899
EEF1E1	RNA	0.00250268	2.60159	0.0629307	1.20114	-0.497201	19	899
C10orf90	RNA	0.00250804	2.60067	0.0629307	1.20114	2.08239	19	899
PAPPA2	RNA	0.0025091	2.60048	0.0629307	1.20114	2.19831	19	899
ATG16L1	RNA	0.00251358	2.59971	0.0629307	1.20114	-0.419838	19	899
HEG1	RNA	0.00251406	2.59962	0.0629307	1.20114	1.79441	19	899
DIPK1B	RNA	0.0025244	2.59784	0.0630918	1.20003	-1.88536	19	899
CCDC18	RNA	0.00252806	2.59721	0.0630918	1.20003	0.644727	19	899
KRT80	RNA	0.00253424	2.59615	0.0631384	1.19971	2.28754	19	899
ITM2A	RNA	0.0025375	2.59559	0.0631384	1.19971	-3.00532	19	899
RYR3	RNA	0.00254742	2.5939	0.0632906	1.19866	1.61018	19	899
PMS2CL	RNA	0.00255165	2.59318	0.0633014	1.19859	-0.399564	19	899
BDP1	RNA	0.00255667	2.59233	0.0633317	1.19838	-0.493518	19	899
LINC02197	RNA	0.00256075	2.59163	0.0633363	1.19835	-1.96101	19	899
UCHL5	RNA	0.00256825	2.59036	0.0633363	1.19835	-0.43173	19	899
PSAT1	RNA	0.00256873	2.59028	0.0633363	1.19835	-1.56703	19	899
STK32A	RNA	0.00257284	2.58959	0.0633363	1.19835	2.3154	19	899
RPS2	RNA	0.00258262	2.58794	0.0633363	1.19835	-0.526397	19	899
HRCT1	RNA	0.0025838	2.58774	0.0633363	1.19835	1.96582	19	899
POMZP3	RNA	0.002585	2.58754	0.0633363	1.19835	-0.696135	19	899
GLDC	RNA	0.00258725	2.58716	0.0633363	1.19835	-2.49165	19	899
CERS4	RNA	0.00260826	2.58365	0.0637571	1.19547	-2.06201	19	899
PMS2	RNA	0.0026136	2.58276	0.063794	1.19522	-0.432028	19	899
HTRA2	RNA	0.00263058	2.57995	0.0640712	1.19334	0.392056	19	899
PLA2G15	RNA	0.00263264	2.57961	0.0640712	1.19334	0.634328	19	899
PLB1	RNA	0.00264727	2.5772	0.0642512	1.19212	1.68217	19	899
GNPAT	RNA	0.00264848	2.577	0.0642512	1.19212	-0.357453	19	899
ETS1	RNA	0.0026516	2.57649	0.0642512	1.19212	1.95347	19	899
IGSF21	RNA	0.00267193	2.57317	0.0645916	1.18982	-2.27539	19	899
CAPZB	RNA	0.0026734	2.57294	0.0645916	1.18982	0.423474	19	899
FANCL	RNA	0.00268381	2.57125	0.064626	1.18959	0.509818	19	899
LUC7L	RNA	0.00268529	2.57101	0.064626	1.18959	-0.502504	19	899
CAB39L	RNA	0.00268645	2.57082	0.064626	1.18959	-1.02315	19	899
TIGD1	RNA	0.00270937	2.56713	0.0650834	1.18653	-0.559113	19	899
HEBP2	RNA	0.00271554	2.56614	0.0651377	1.18617	0.934943	19	899
TMEM108	RNA	0.00271958	2.5655	0.065141	1.18615	2.30049	19	899
ARID4B	RNA	0.00272685	2.56434	0.0652214	1.18561	-0.431441	19	899
CAMKV	RNA	0.00273193	2.56353	0.0652492	1.18542	-2.45608	19	899
LSP1	RNA	0.00273699	2.56273	0.0652767	1.18524	1.99813	19	899
PAGE5	RNA	0.00274833	2.56093	0.0654534	1.18407	2.67634	19	899
WDR1	RNA	0.00275553	2.55979	0.0655314	1.18355	0.555948	19	899
ACAN	RNA	0.00276752	2.55791	0.0657156	1.18233	1.81627	19	899
GRTP1	RNA	0.0027726	2.55711	0.0657156	1.18233	-1.33027	19	899
BMP2K	RNA	0.00277511	2.55672	0.0657156	1.18233	0.662706	19	899
TNFRSF19	RNA	0.00279072	2.55428	0.065859	1.18138	2.28664	19	899
ENPP5	RNA	0.00279083	2.55427	0.065859	1.18138	2.61224	19	899
MFF	RNA	0.00279301	2.55393	0.065859	1.18138	-0.38825	19	899
CLOCK	RNA	0.00279914	2.55298	0.0659103	1.18105	0.496311	19	899
PTGER2	RNA	0.00281084	2.55116	0.0660924	1.17985	2.74974	19	899
MIR9-3HG	RNA	0.00283079	2.54809	0.0664677	1.17739	-2.71024	19	899
EEF1A1P5	RNA	0.00285376	2.54458	0.0668331	1.17501	-0.562215	19	899
TIAM2	RNA	0.00285437	2.54449	0.0668331	1.17501	0.93185	19	899
CHST11	RNA	0.00285852	2.54386	0.0668365	1.17499	1.81443	19	899
NME4	RNA	0.00287845	2.54084	0.0672082	1.17258	-1.22818	19	899
ATG10	RNA	0.00289338	2.53859	0.0674622	1.17094	-0.446693	19	899
IL11	RNA	0.00290558	2.53677	0.0676	1.17005	1.62226	19	899
TMEM104	RNA	0.0029074	2.5365	0.0676	1.17005	0.476414	19	899
DGCR5	RNA	0.00291147	2.53589	0.0676004	1.17005	-1.59043	19	899
LOXL4	RNA	0.0029175	2.53499	0.0676462	1.16976	2.60968	19	899
C1QTNF6	RNA	0.00292561	2.53378	0.067662	1.16966	-1.24285	19	899
SOD3	RNA	0.00292965	2.53318	0.067662	1.16966	2.59692	19	899
LENG9	RNA	0.00293036	2.53308	0.067662	1.16966	-1.26685	19	899
NPRL3	RNA	0.00295063	2.53009	0.0680359	1.16726	-0.482794	19	899
SLC66A1	RNA	0.00298663	2.52482	0.068771	1.16259	0.501374	19	899
ELMO1	RNA	0.00299317	2.52387	0.0688263	1.16225	1.69871	19	899
DNER	RNA	0.0030067	2.52191	0.0690423	1.16088	-2.54315	19	899
ARHGAP42	RNA	0.00301692	2.52044	0.0691713	1.16007	1.957	19	899
GPR137B	RNA	0.0030243	2.51938	0.0691713	1.16007	-1.70509	19	899
SRP54	RNA	0.00303018	2.51853	0.0691713	1.16007	0.389108	19	899
DESI2	RNA	0.00303107	2.5184	0.0691713	1.16007	-0.428692	19	899
RIPOR3	RNA	0.00303307	2.51812	0.0691713	1.16007	-1.81678	19	899
FAM135B	RNA	0.0030409	2.517	0.0692119	1.15982	2.0087	19	899
RPL22	RNA	0.00304561	2.51633	0.0692119	1.15982	-0.444724	19	899
ZNF764	RNA	0.00304742	2.51607	0.0692119	1.15982	-0.4581	19	899
PPAN	RNA	0.00305468	2.51503	0.0692119	1.15982	-0.485135	19	899
TMEM68	RNA	0.0030612	2.51411	0.0692119	1.15982	-0.470688	19	899
MRS2	RNA	0.00306386	2.51373	0.0692119	1.15982	-0.456844	19	899
UBXN7	RNA	0.00306391	2.51372	0.0692119	1.15982	-0.456169	19	899
ADGRG2	RNA	0.00308123	2.51128	0.069509	1.15796	-1.5316	19	899
ASIC2	RNA	0.00309984	2.50866	0.0698343	1.15593	-2.35247	19	899
CAMK1G	RNA	0.00311381	2.50671	0.0700061	1.15486	-2.05475	19	899
NRBP1	RNA	0.00311586	2.50642	0.0700061	1.15486	0.45504	19	899
ELL2	RNA	0.00312207	2.50556	0.0700511	1.15459	1.52649	19	899
RPL13AP5	RNA	0.00313693	2.5035	0.0702899	1.15311	-0.805657	19	899
ELAVL3	RNA	0.00315968	2.50036	0.0706007	1.15119	-2.30922	19	899
PIP4P1	RNA	0.00316234	2.49999	0.0706007	1.15119	0.373009	19	899
ADTRP	RNA	0.0031635	2.49983	0.0706007	1.15119	2.02847	19	899
BST1	RNA	0.00317193	2.49868	0.0706943	1.15062	1.5654	19	899
TOM1L2	RNA	0.00317931	2.49767	0.070764	1.15019	0.693884	19	899
MRAS	RNA	0.00318531	2.49685	0.0708031	1.14995	1.87224	19	899
USP42	RNA	0.00319759	2.49518	0.070937	1.14913	-0.390975	19	899
ADRB2	RNA	0.00319985	2.49487	0.070937	1.14913	2.33249	19	899
COL14A1	RNA	0.00321436	2.49291	0.0711642	1.14774	2.34283	19	899
PLPP3	RNA	0.00324577	2.48868	0.0717642	1.14409	1.95385	19	899
SIAH3	RNA	0.00325096	2.48799	0.0717838	1.14397	-2.11011	19	899
GARS1	RNA	0.00325703	2.48718	0.0718228	1.14374	-0.538403	19	899
CMAS	RNA	0.00326892	2.4856	0.0719896	1.14273	0.483494	19	899
CFAP57	RNA	0.0032785	2.48433	0.0721053	1.14203	-1.46567	19	899
ITGB3	RNA	0.00329014	2.48279	0.0722661	1.14107	2.20495	19	899
PET117	RNA	0.00330319	2.48107	0.0724386	1.14003	-0.444667	19	899
HECW2	RNA	0.00330669	2.48061	0.0724386	1.14003	1.80833	19	899
RNASE2	RNA	0.00331117	2.48002	0.0724417	1.14001	1.72791	19	899
NUDT3	RNA	0.00332294	2.47848	0.0725763	1.13921	-0.401812	19	899
IGHV4-59	RNA	0.00332603	2.47807	0.0725763	1.13921	-1.4871	19	899
KCNH1	RNA	0.00334102	2.47612	0.0728075	1.13782	2.26423	19	899
CTXN1	RNA	0.00334537	2.47556	0.0728075	1.13782	-1.28151	19	899
MFSD14B	RNA	0.00338446	2.47051	0.0735351	1.13351	0.393559	19	899
CALU	RNA	0.00338794	2.47006	0.0735351	1.13351	0.644151	19	899
CAMK2A	RNA	0.00339203	2.46954	0.0735351	1.13351	1.80545	19	899
NIPA1	RNA	0.003427	2.46509	0.0741081	1.13013	-0.746526	19	899
CECR2	RNA	0.00342955	2.46476	0.0741081	1.13013	-2.19843	19	899
FAM189A2	RNA	0.00343179	2.46448	0.0741081	1.13013	2.14892	19	899
TMED9	RNA	0.00343778	2.46372	0.0741414	1.12994	0.548035	19	899
PLLP	RNA	0.00345837	2.46113	0.074489	1.12791	-0.966601	19	899
DENND6B	RNA	0.00346792	2.45993	0.0745342	1.12764	-1.01338	19	899
CFAP298	RNA	0.00346952	2.45973	0.0745342	1.12764	-0.385976	19	899
ALKBH5	RNA	0.00347388	2.45919	0.0745342	1.12764	0.453616	19	899
SLC37A2	RNA	0.00348042	2.45837	0.0745705	1.12743	1.39344	19	899
TRIB1	RNA	0.00348452	2.45786	0.0745705	1.12743	-1.13094	19	899
HTR7	RNA	0.00349293	2.45681	0.0746548	1.12694	2.41623	19	899
SERPINE1	RNA	0.00350194	2.45569	0.0747178	1.12658	2.60998	19	899
RAB11B-AS1	RNA	0.00350738	2.45502	0.0747178	1.12658	-0.568003	19	899
NOB1	RNA	0.00351104	2.45456	0.0747178	1.12658	-0.492207	19	899
CD44	RNA	0.00351381	2.45422	0.0747178	1.12658	2.65388	19	899
ATOH8	RNA	0.00352369	2.453	0.0748323	1.12591	2.14428	19	899
NAXE	RNA	0.00352834	2.45243	0.0748359	1.12589	-0.486026	19	899
CA3	RNA	0.00355726	2.44888	0.0750955	1.12439	1.79823	19	899
NUDT16	RNA	0.00355762	2.44884	0.0750955	1.12439	1.46186	19	899
SULT4A1	RNA	0.00355793	2.4488	0.0750955	1.12439	-2.85781	19	899
PPP6R2	RNA	0.00356362	2.44811	0.0750955	1.12439	-0.429177	19	899
CD55	RNA	0.00356528	2.44791	0.0750955	1.12439	1.56308	19	899
PAM16	RNA	0.00356997	2.44734	0.0750955	1.12439	-0.377835	19	899
ECHDC3	RNA	0.00357587	2.44662	0.0750955	1.12439	-2.14308	19	899
CA14	RNA	0.00357662	2.44653	0.0750955	1.12439	-1.19035	19	899
PARD6A	RNA	0.00359365	2.44446	0.0753582	1.12287	-1.01188	19	899
SRD5A3	RNA	0.00360147	2.44352	0.0754273	1.12247	-0.746919	19	899
RN7SL2	RNA	0.00361219	2.44223	0.0755569	1.12173	-1.22681	19	899
NBPF1	RNA	0.00361837	2.44149	0.0755912	1.12153	0.589307	19	899
CHST14	RNA	0.00363606	2.43937	0.0758576	1.12	0.671008	19	899
MAP3K7CL	RNA	0.00364022	2.43887	0.0758576	1.12	1.7893	19	899
SLC7A5	RNA	0.00365079	2.43761	0.0759828	1.11928	-0.988267	19	899
ZW10	RNA	0.00365572	2.43703	0.0759907	1.11924	0.403069	19	899
SCG2	RNA	0.00368278	2.43382	0.0764087	1.11686	-2.17805	19	899
CAMK2N2	RNA	0.003685	2.43356	0.0764087	1.11686	1.53518	19	899
TANC2	RNA	0.00369814	2.43202	0.0765463	1.11608	1.44574	19	899
DOK3	RNA	0.00370404	2.43132	0.0765463	1.11608	1.17223	19	899
MYO7B	RNA	0.00370541	2.43116	0.0765463	1.11608	2.43794	19	899
EBPL	RNA	0.00371952	2.42951	0.0767426	1.11496	-0.653394	19	899
DOK7	RNA	0.00372713	2.42863	0.0767463	1.11494	2.01394	19	899
TNFRSF11B	RNA	0.0037289	2.42842	0.0767463	1.11494	2.41	19	899
CENPQ	RNA	0.00373486	2.42773	0.0767742	1.11478	0.513031	19	899
RPL23AP53	RNA	0.00374382	2.42668	0.0768636	1.11428	-0.82339	19	899
FOXN4	RNA	0.00375605	2.42527	0.0768706	1.11424	-2.50997	19	899
NWD1	RNA	0.00375908	2.42492	0.0768706	1.11424	-1.63985	19	899
COPS7B	RNA	0.0037625	2.42452	0.0768706	1.11424	-0.276378	19	899
ASF1B	RNA	0.0037626	2.42451	0.0768706	1.11424	0.696247	19	899
CAP1	RNA	0.00377516	2.42306	0.0770326	1.11333	0.494093	19	899
FRMPD4	RNA	0.00378283	2.42218	0.0770436	1.11326	2.35257	19	899
C16orf72	RNA	0.00378494	2.42194	0.0770436	1.11326	-0.345277	19	899
ARC	RNA	0.00380182	2.42001	0.0772929	1.11186	-1.82668	19	899
MUC15	RNA	0.00380799	2.4193	0.077324	1.11169	2.90662	19	899
PCMTD2	RNA	0.00381443	2.41857	0.0773606	1.11148	-0.629153	19	899
ACOT1	RNA	0.00382903	2.41691	0.0775456	1.11044	1.52227	19	899
CHSY3	RNA	0.00383286	2.41648	0.0775456	1.11044	2.50482	19	899
LUZP2	RNA	0.00384872	2.41468	0.0777721	1.10918	1.89785	19	899
IQCK	RNA	0.00386201	2.41319	0.0779461	1.10821	-0.713602	19	899
AIF1L	RNA	0.00387994	2.41118	0.0782011	1.10679	-1.82119	19	899
TMA16	RNA	0.00388402	2.41072	0.0782011	1.10679	-0.404618	19	899
KLF5	RNA	0.00389078	2.40996	0.0782427	1.10656	1.35689	19	899
FBN1	RNA	0.00391348	2.40744	0.0786044	1.10455	1.92636	19	899
ULBP2	RNA	0.00394211	2.40427	0.079084	1.10191	1.59024	19	899
SPARC	RNA	0.00395446	2.40291	0.0792366	1.10107	2.74312	19	899
LCTL	RNA	0.00396526	2.40173	0.07924	1.10106	1.10164	19	899
SRPX	RNA	0.00396565	2.40169	0.07924	1.10106	2.10306	19	899
SCHIP1	RNA	0.00396981	2.40123	0.07924	1.10106	1.52402	19	899
FAM156A	RNA	0.00397997	2.40012	0.07924	1.10106	-0.520368	19	899
RBPJ	RNA	0.00398204	2.39989	0.07924	1.10106	0.466734	19	899
ECSIT	RNA	0.00398315	2.39977	0.07924	1.10106	-0.474938	19	899
EPB41	RNA	0.00398981	2.39905	0.0792779	1.10085	-0.792575	19	899
POLM	RNA	0.00401826	2.39596	0.0796668	1.09872	-0.504419	19	899
AOPEP	RNA	0.00401894	2.39589	0.0796668	1.09872	0.788012	19	899
LPCAT1	RNA	0.00402395	2.39535	0.0796714	1.0987	-0.749685	19	899
POMT2	RNA	0.00403715	2.39393	0.0798378	1.09779	0.39983	19	899
CTCFL	RNA	0.00404646	2.39292	0.079902	1.09744	-1.82031	19	899
ZNF121	RNA	0.0040513	2.39241	0.079902	1.09744	-0.577644	19	899
PLA2G6	RNA	0.00405605	2.3919	0.079902	1.09744	-0.762455	19	899
MAP7D1	RNA	0.00406402	2.39104	0.079902	1.09744	0.483006	19	899
SEMA5B	RNA	0.00406875	2.39054	0.079902	1.09744	-2.28478	19	899
ARCN1	RNA	0.00406915	2.3905	0.079902	1.09744	0.410561	19	899
KMO	RNA	0.00408055	2.38928	0.0799738	1.09705	-1.87759	19	899
LINC01444	RNA	0.00408328	2.38899	0.0799738	1.09705	2.17658	19	899
SPECC1	RNA	0.0040872	2.38857	0.0799738	1.09705	1.38674	19	899
NEK5	RNA	0.00409639	2.3876	0.0800596	1.09659	-0.914533	19	899
CCL28	RNA	0.00410904	2.38626	0.0802129	1.09576	2.22595	19	899
ERVW-1	RNA	0.00412546	2.38453	0.0804351	1.09455	0.817049	19	899
ZNF662	RNA	0.0041307	2.38398	0.0804351	1.09455	2.33927	19	899
OGT	RNA	0.0041349	2.38354	0.0804351	1.09455	-0.537455	19	899
FAP	RNA	0.00415724	2.3812	0.0806628	1.09333	2.47335	19	899
DTYMK	RNA	0.00415962	2.38095	0.0806628	1.09333	-0.449851	19	899
EEF1A1	RNA	0.00416112	2.38079	0.0806628	1.09333	-0.475286	19	899
SSX1	RNA	0.0041677	2.3801	0.0806965	1.09315	2.35868	19	899
KIF27	RNA	0.00421293	2.37542	0.0814777	1.08896	-0.54169	19	899
MYO1B	RNA	0.00422585	2.37409	0.0815556	1.08855	1.52255	19	899
SASS6	RNA	0.00422674	2.37399	0.0815556	1.08855	0.499309	19	899
SNORA71B	RNA	0.00424597	2.37202	0.0818069	1.08721	-0.61032	19	899
GBF1	RNA	0.00424958	2.37165	0.0818069	1.08721	0.363939	19	899
HES4	RNA	0.00425449	2.37115	0.0818069	1.08721	-1.67276	19	899
OGG1	RNA	0.00426191	2.3704	0.0818253	1.08711	0.493105	19	899
RNF187	RNA	0.00426526	2.37005	0.0818253	1.08711	-0.549402	19	899
SLC9A2	RNA	0.00427859	2.3687	0.0819359	1.08653	2.17825	19	899
EIF2S3	RNA	0.00428086	2.36847	0.0819359	1.08653	-0.426719	19	899
MRM3	RNA	0.00428817	2.36773	0.0819817	1.08628	-0.450764	19	899
MILR1	RNA	0.00430837	2.36569	0.0822735	1.08474	2.117	19	899
EMC1	RNA	0.00432589	2.36392	0.0824588	1.08376	0.434793	19	899
TCF19	RNA	0.00432796	2.36372	0.0824588	1.08376	0.678476	19	899
CARM1	RNA	0.00436219	2.3603	0.0830064	1.08089	-0.411699	19	899
NOS3	RNA	0.00436666	2.35985	0.0830064	1.08089	-1.87941	19	899
POU5F1B	RNA	0.00438415	2.35811	0.0831853	1.07995	-1.25054	19	899
SPTY2D1	RNA	0.00438605	2.35793	0.0831853	1.07995	0.371896	19	899
CSF1R	RNA	0.00440264	2.35629	0.0833519	1.07908	2.03006	19	899
NTHL1	RNA	0.00440484	2.35607	0.0833519	1.07908	-0.496288	19	899
METTL8	RNA	0.00441549	2.35502	0.0834588	1.07853	-0.451494	19	899
GANAB	RNA	0.00442333	2.35425	0.0834977	1.07833	0.375064	19	899
WASH3P	RNA	0.00442757	2.35383	0.0834977	1.07833	-0.356278	19	899
STARD8	RNA	0.00444752	2.35188	0.0837793	1.07686	1.38355	19	899
CELSR2	RNA	0.00446055	2.35061	0.0837907	1.0768	-1.15785	19	899
EVI2A	RNA	0.00446146	2.35052	0.0837907	1.0768	2.12754	19	899
GREM1	RNA	0.0044646	2.35022	0.0837907	1.0768	2.48824	19	899
AIFM1	RNA	0.00446823	2.34986	0.0837907	1.0768	-0.435503	19	899
FOXN1	RNA	0.00448548	2.34819	0.0837962	1.07678	1.80561	19	899
CCND3	RNA	0.00448621	2.34812	0.0837962	1.07678	0.790654	19	899
CDH15	RNA	0.00448626	2.34812	0.0837962	1.07678	1.49697	19	899
MGLL	RNA	0.00448881	2.34787	0.0837962	1.07678	1.84995	19	899
ABHD5	RNA	0.00449366	2.3474	0.0837962	1.07678	0.600118	19	899
ARHGEF16	RNA	0.00450525	2.34628	0.0838949	1.07626	-1.78976	19	899
H3P6	RNA	0.00451806	2.34505	0.0838949	1.07626	-0.512033	19	899
GALC	RNA	0.00452059	2.3448	0.0838949	1.07626	1.98545	19	899
LINC00685	RNA	0.00452542	2.34434	0.0838949	1.07626	-0.8731	19	899
CACNA1B	RNA	0.00452749	2.34414	0.0838949	1.07626	-2.20666	19	899
ANGEL2	RNA	0.00453835	2.3431	0.0838949	1.07626	-0.365198	19	899
PDCD1LG2	RNA	0.00454095	2.34285	0.0838949	1.07626	2.57402	19	899
CEP128	RNA	0.00454219	2.34273	0.0838949	1.07626	0.66026	19	899
KIF23	RNA	0.00454424	2.34254	0.0838949	1.07626	0.578308	19	899
RASSF4	RNA	0.00456523	2.34054	0.0841891	1.07474	1.48432	19	899
FST	RNA	0.00457643	2.33947	0.0843024	1.07416	2.49983	19	899
CCDC163	RNA	0.00458398	2.33876	0.0843482	1.07392	0.749007	19	899
CNNM1	RNA	0.00460777	2.33651	0.0846925	1.07215	-2.29082	19	899
NR1D2	RNA	0.00462147	2.33522	0.0847674	1.07177	0.60022	19	899
ST6GALNAC5	RNA	0.00462201	2.33517	0.0847674	1.07177	2.50664	19	899
UBFD1	RNA	0.00463241	2.33419	0.0848647	1.07127	-0.330993	19	899
SLIT3	RNA	0.00464095	2.33339	0.0849122	1.07103	2.62051	19	899
C12orf73	RNA	0.00464519	2.333	0.0849122	1.07103	-0.368485	19	899
MLC1	RNA	0.00466131	2.33149	0.0850863	1.07014	-2.42768	19	899
NCBP2	RNA	0.00466724	2.33094	0.0850863	1.07014	-0.350439	19	899
FOXQ1	RNA	0.00467002	2.33068	0.0850863	1.07014	2.48065	19	899
CFAP97	RNA	0.00467941	2.32981	0.0851642	1.06974	-0.475923	19	899
ALPK3	RNA	0.00469853	2.32804	0.0853793	1.06865	1.5745	19	899
TAF5L	RNA	0.00470147	2.32777	0.0853793	1.06865	-0.316396	19	899
CLSPN	RNA	0.00472069	2.32599	0.0855459	1.0678	0.787017	19	899
ZNF839	RNA	0.00472142	2.32593	0.0855459	1.0678	-0.439838	19	899
DNAJA3	RNA	0.00472604	2.3255	0.0855459	1.0678	-0.351049	19	899
ZDHHC11B	RNA	0.00473308	2.32486	0.0855789	1.06763	-1.8528	19	899
CGREF1	RNA	0.00473983	2.32424	0.0855789	1.06763	-2.13484	19	899
FIBIN	RNA	0.00474326	2.32392	0.0855789	1.06763	2.0194	19	899
ST13	RNA	0.00476496	2.32194	0.0858551	1.06623	-0.3374	19	899
PPP2R2A	RNA	0.00476887	2.32158	0.0858551	1.06623	-0.441576	19	899
RAB12	RNA	0.00477959	2.32061	0.0859553	1.06573	0.452827	19	899
FLG	RNA	0.00479438	2.31927	0.0861284	1.06485	2.36893	19	899
PCDHA12	RNA	0.00482374	2.31662	0.0864878	1.06304	-2.06005	19	899
HTATIP2	RNA	0.0048328	2.3158	0.0864878	1.06304	1.97868	19	899
RBL1	RNA	0.00484205	2.31497	0.0864878	1.06304	0.510509	19	899
INTS8	RNA	0.00484209	2.31497	0.0864878	1.06304	-0.38306	19	899
TNKS	RNA	0.00484444	2.31476	0.0864878	1.06304	-0.460862	19	899
ZNF268	RNA	0.00484964	2.31429	0.0864878	1.06304	-0.803653	19	899
MGST2	RNA	0.00485071	2.31419	0.0864878	1.06304	1.83924	19	899
ATP8B1	RNA	0.00487209	2.31228	0.0866209	1.06238	-1.52085	19	899
ST8SIA4	RNA	0.00487532	2.312	0.0866209	1.06238	1.72988	19	899
TRAPPC9	RNA	0.00487583	2.31195	0.0866209	1.06238	-0.554158	19	899
DUSP11	RNA	0.00488207	2.3114	0.0866209	1.06238	0.311856	19	899
RNASE1	RNA	0.00488415	2.31121	0.0866209	1.06238	2.45294	19	899
GALNT1	RNA	0.00489804	2.30998	0.0867749	1.06161	0.860546	19	899
GRK5	RNA	0.00490963	2.30895	0.0868879	1.06104	-1.1035	19	899
ANKRD28	RNA	0.00491685	2.30831	0.0869235	1.06086	0.527103	19	899
ADGRF5	RNA	0.00492548	2.30755	0.0869838	1.06056	2.19967	19	899
POU3F2	RNA	0.00495662	2.30481	0.087441	1.05828	-2.46563	19	899
GABRA3	RNA	0.00497216	2.30346	0.0876225	1.05738	2.77046	19	899
DCTN5	RNA	0.00500186	2.30087	0.0880527	1.05526	-0.305973	19	899
DNAH1	RNA	0.00502171	2.29915	0.088309	1.05399	-0.863251	19	899
SH2D3A	RNA	0.00503668	2.29786	0.088479	1.05316	-1.40791	19	899
RNFT2	RNA	0.00505566	2.29622	0.0887188	1.05198	-0.9739	19	899
TFB1M	RNA	0.00506911	2.29507	0.088803	1.05157	-0.459637	19	899
C1QBP	RNA	0.00507111	2.2949	0.088803	1.05157	-0.533969	19	899
RAI2	RNA	0.00508172	2.29399	0.0888195	1.05149	2.05345	19	899
CAPRIN1	RNA	0.00508337	2.29385	0.0888195	1.05149	-0.317864	19	899
TSPAN13	RNA	0.00508803	2.29345	0.0888195	1.05149	-1.68245	19	899
SFXN5	RNA	0.00512687	2.29015	0.0892916	1.04919	0.611507	19	899
TVP23B	RNA	0.00512944	2.28993	0.0892916	1.04919	0.470869	19	899
BTD	RNA	0.00513115	2.28979	0.0892916	1.04919	0.644019	19	899
RHBDF2	RNA	0.0051585	2.28748	0.089674	1.04733	-0.954812	19	899
SDCCAG8	RNA	0.00517395	2.28618	0.089849	1.04649	-0.473265	19	899
CLDN16	RNA	0.00518614	2.28516	0.0899352	1.04607	-1.70973	19	899
PDCD6	RNA	0.00518971	2.28486	0.0899352	1.04607	-0.392269	19	899
FZD9	RNA	0.00519557	2.28437	0.0899432	1.04603	-1.96357	19	899
RBM11	RNA	0.00520875	2.28327	0.0900778	1.04538	-2.36355	19	899
PCDH8	RNA	0.00525639	2.27931	0.0907859	1.04198	-2.18596	19	899
BRD1	RNA	0.00526669	2.27846	0.0907859	1.04198	-0.391338	19	899
COG1	RNA	0.00526948	2.27823	0.0907859	1.04198	0.346983	19	899
HSPA9	RNA	0.00527148	2.27807	0.0907859	1.04198	-0.416294	19	899
MIR29B2CHG	RNA	0.00529602	2.27605	0.0910486	1.04073	-1.09276	19	899
ZNF365	RNA	0.00530246	2.27552	0.0910486	1.04073	2.08467	19	899
GPR137C	RNA	0.00530805	2.27506	0.0910486	1.04073	1.11932	19	899
MYL6	RNA	0.00532026	2.27407	0.0910486	1.04073	0.516369	19	899
NDUFB10	RNA	0.00532414	2.27375	0.0910486	1.04073	-0.386662	19	899
CES4A	RNA	0.00532481	2.2737	0.0910486	1.04073	-1.8212	19	899
SLC5A6	RNA	0.00532496	2.27368	0.0910486	1.04073	-0.550756	19	899
CD163L1	RNA	0.0053436	2.27217	0.0912736	1.03965	2.42095	19	899
SLC25A27	RNA	0.00535109	2.27156	0.091308	1.03949	1.95476	19	899
SERPINA1	RNA	0.00537055	2.26998	0.0914225	1.03895	2.66632	19	899
SHISA7	RNA	0.00537661	2.26949	0.0914225	1.03895	-1.83147	19	899
LMO7	RNA	0.00537878	2.26932	0.0914225	1.03895	1.07164	19	899
TMEM135	RNA	0.00537973	2.26924	0.0914225	1.03895	-0.516497	19	899
FZD3	RNA	0.00540532	2.26718	0.0917639	1.03733	-1.34965	19	899
GLG1	RNA	0.00541509	2.26639	0.0917712	1.03729	-0.488619	19	899
WAS	RNA	0.00541677	2.26626	0.0917712	1.03729	-0.921191	19	899
IL21R	RNA	0.0054606	2.26276	0.0922179	1.03518	1.71628	19	899
C11orf24	RNA	0.0054618	2.26266	0.0922179	1.03518	0.571481	19	899
FOSL2	RNA	0.00546519	2.26239	0.0922179	1.03518	1.35533	19	899
CCDC93	RNA	0.00547012	2.262	0.0922179	1.03518	0.348444	19	899
NACA	RNA	0.00547079	2.26195	0.0922179	1.03518	-0.374147	19	899
SAMD10	RNA	0.00550045	2.2596	0.0926242	1.03328	-0.906046	19	899
PTN	RNA	0.00551536	2.25843	0.0927816	1.03254	2.56131	19	899
PLXNA2	RNA	0.00553893	2.25657	0.0929821	1.0316	1.95547	19	899
ST13P4	RNA	0.00554092	2.25642	0.0929821	1.0316	-0.450328	19	899
OLFM1	RNA	0.00554401	2.25618	0.0929821	1.0316	-2.765	19	899
NFIB	RNA	0.00556794	2.25431	0.0932895	1.03017	-1.51646	19	899
CPLX1	RNA	0.00557587	2.25369	0.0933287	1.02998	-1.74123	19	899
TENT5A	RNA	0.00558751	2.25278	0.0934198	1.02956	1.84968	19	899
MCRIP2	RNA	0.00559699	2.25205	0.0934198	1.02956	-0.567686	19	899
ADAT3	RNA	0.00560329	2.25156	0.0934198	1.02956	-0.552861	19	899
TMEM119	RNA	0.00561293	2.25081	0.0934198	1.02956	1.69618	19	899
KRT16P6	RNA	0.00561871	2.25036	0.0934198	1.02956	2.02756	19	899
THAP2	RNA	0.00562048	2.25023	0.0934198	1.02956	-0.455226	19	899
ZNF721	RNA	0.00562241	2.25008	0.0934198	1.02956	-0.546281	19	899
CYLD	RNA	0.00563425	2.24916	0.0934198	1.02956	0.617641	19	899
MFSD4A	RNA	0.00564073	2.24866	0.0934198	1.02956	-1.01786	19	899
KRT86	RNA	0.00564505	2.24833	0.0934198	1.02956	2.07981	19	899
STON2	RNA	0.00564581	2.24827	0.0934198	1.02956	1.98808	19	899
MTFR2	RNA	0.00564856	2.24806	0.0934198	1.02956	0.58293	19	899
MSRB3	RNA	0.00566849	2.24653	0.0936565	1.02846	1.90451	19	899
KCNJ11	RNA	0.00567829	2.24578	0.0937256	1.02814	-1.53951	19	899
MCM3AP-AS1	RNA	0.00572126	2.24251	0.0943414	1.0253	-0.495386	19	899
NKX2-4	RNA	0.00575719	2.23979	0.0947716	1.02332	-2.14001	19	899
AGFG1	RNA	0.00576371	2.2393	0.0947716	1.02332	-0.360295	19	899
SCAT1	RNA	0.0057649	2.23921	0.0947716	1.02332	2.22371	19	899
WNK1	RNA	0.00577009	2.23882	0.0947716	1.02332	0.415989	19	899
KIF9-AS1	RNA	0.00577586	2.23838	0.0947729	1.02332	0.632253	19	899
TPST1	RNA	0.00578398	2.23777	0.0948129	1.02313	1.09759	19	899
DDX56	RNA	0.00581378	2.23554	0.0952078	1.02133	-0.33598	19	899
SRSF7	RNA	0.00582472	2.23472	0.0952934	1.02094	-0.303919	19	899
SNHG18	RNA	0.00583505	2.23396	0.0953688	1.02059	2.71845	19	899
BANK1	RNA	0.00584683	2.23308	0.0953969	1.02047	2.08888	19	899
SYP	RNA	0.00585276	2.23264	0.0953969	1.02047	-1.356	19	899
PCCB	RNA	0.00585394	2.23255	0.0953969	1.02047	-0.447453	19	899
RAF1	RNA	0.00586808	2.2315	0.095534	1.01984	0.329726	19	899
ATF7IP2	RNA	0.0058839	2.23033	0.0956055	1.01952	-1.89	19	899
PSPH	RNA	0.00589078	2.22983	0.0956055	1.01952	-0.547362	19	899
DOCK10	RNA	0.00589453	2.22955	0.0956055	1.01952	2.19793	19	899
NOG	RNA	0.00589541	2.22949	0.0956055	1.01952	2.51706	19	899
ZNF425	RNA	0.00590304	2.22892	0.0956361	1.01938	-0.784398	19	899
DNASE1L3	RNA	0.00591427	2.2281	0.0957251	1.01897	-1.6651	19	899
YBEY	RNA	0.00597918	2.22336	0.0966817	1.01466	-0.547307	19	899
ARF4	RNA	0.00600642	2.22138	0.0969313	1.01354	0.470628	19	899
PLCL2	RNA	0.00601383	2.22085	0.0969313	1.01354	1.84983	19	899
INTS6-AS1	RNA	0.00601748	2.22059	0.0969313	1.01354	-0.623758	19	899
DTX1	RNA	0.00601787	2.22056	0.0969313	1.01354	-2.63174	19	899
CLEC3A	RNA	0.00602957	2.21971	0.097026	1.01311	-1.56546	19	899
FREM1	RNA	0.00604454	2.21864	0.0971597	1.01251	-2.35865	19	899
CAMSAP3	RNA	0.00605175	2.21812	0.0971597	1.01251	-1.77651	19	899
ALG10	RNA	0.00605536	2.21786	0.0971597	1.01251	0.476047	19	899
UGT3A2	RNA	0.00609485	2.21504	0.0975894	1.0106	-2.28542	19	899
ACOT7	RNA	0.0061016	2.21456	0.0975894	1.0106	-0.638319	19	899
GPR50	RNA	0.00610323	2.21444	0.0975894	1.0106	1.60461	19	899
TCF7	RNA	0.00610946	2.214	0.0975894	1.0106	1.65895	19	899
GATD3B	RNA	0.00612047	2.21322	0.0975894	1.0106	-0.779277	19	899
TOP3A	RNA	0.00612931	2.21259	0.0975894	1.0106	0.439195	19	899
MDGA2	RNA	0.00612993	2.21254	0.0975894	1.0106	2.07569	19	899
RAP1A	RNA	0.00613459	2.21221	0.0975894	1.0106	0.423819	19	899
FLVCR2	RNA	0.00614038	2.2118	0.0975894	1.0106	1.69697	19	899
CREB3	RNA	0.00614068	2.21178	0.0975894	1.0106	0.468159	19	899
SNAI2	RNA	0.00617664	2.20925	0.0980673	1.00848	2.23925	19	899
STK26	RNA	0.00619814	2.20774	0.0983152	1.00738	1.53285	19	899
GSR	RNA	0.00620791	2.20705	0.0983765	1.00711	-0.601672	19	899
POU3F1	RNA	0.0062244	2.2059	0.0985442	1.00637	-2.04698	19	899
EMP1	RNA	0.00623845	2.20492	0.0986729	1.0058	2.09552	19	899
TMUB2	RNA	0.00625081	2.20406	0.0987746	1.00535	0.31609	19	899
FANCM	RNA	0.00626283	2.20323	0.0988481	1.00503	0.504742	19	899
MYCBP	RNA	0.00627214	2.20258	0.0988481	1.00503	0.463162	19	899
REV1	RNA	0.00627324	2.20251	0.0988481	1.00503	0.290444	19	899
ART3	RNA	0.00628911	2.20141	0.0990046	1.00434	-1.49112	19	899
MAGI2-AS3	RNA	0.00630203	2.20052	0.0990282	1.00424	2.05011	19	899
TLE5	RNA	0.00630249	2.20049	0.0990282	1.00424	-0.515962	19	899
STK17B	RNA	0.00631951	2.19932	0.099202	1.00348	0.740825	19	899
IFI44	RNA	0.00633198	2.19846	0.0993043	1.00303	2.35419	19	899
VPS28	RNA	0.00634015	2.1979	0.099319	1.00297	-0.422781	19	899
SHFL	RNA	0.00634483	2.19758	0.099319	1.00297	-0.871148	19	899
TUBGCP6	RNA	0.00636848	2.19596	0.0995956	1.00176	-0.38552	19	899
MGAT3	RNA	0.00638112	2.1951	0.0996997	1.00131	-2.33995	19	899
MAP3K6	RNA	0.00639368	2.19425	0.0997143	1.00124	0.848848	19	899
KCTD13	RNA	0.00639401	2.19423	0.0997143	1.00124	-0.397794	19	899
MAPT	RNA	0.00640059	2.19378	0.0997236	1.0012	-1.79216	19	899
COL12A1	RNA	0.00644352	2.19088	0.100299	0.998705	2.33958	19	899
PEA15	RNA	0.00645755	2.18993	0.100423	0.998165	0.666325	19	899
KIRREL2	RNA	0.00647354	2.18886	0.100511	0.997787	-2.28498	19	899
CHKB	RNA	0.00647998	2.18843	0.100511	0.997787	-0.470454	19	899
LAP3	RNA	0.00648127	2.18834	0.100511	0.997787	0.499756	19	899
SH3GL3	RNA	0.00651966	2.18578	0.101012	0.995626	-1.91415	19	899
ZWILCH	RNA	0.00654821	2.18388	0.101333	0.994249	0.466417	19	899
TMEM45A	RNA	0.00655251	2.18359	0.101333	0.994249	0.556336	19	899
MINDY4	RNA	0.00656611	2.18269	0.101449	0.993751	-1.2175	19	899
NONO	RNA	0.00658923	2.18117	0.101584	0.993176	-0.337083	19	899
PRIM2	RNA	0.0065903	2.18109	0.101584	0.993176	0.444637	19	899
SIGIRR	RNA	0.0065931	2.18091	0.101584	0.993176	-1.25857	19	899
ELOVL2	RNA	0.00659988	2.18046	0.101594	0.99313	-2.53083	19	899
SLC16A1	RNA	0.0066102	2.17979	0.101659	0.992853	-0.862947	19	899
CACNA1E	RNA	0.00662773	2.17864	0.101835	0.992104	2.1684	19	899
DONSON	RNA	0.00664829	2.17729	0.102034	0.991257	0.428291	19	899
UBE2I	RNA	0.00665357	2.17695	0.102034	0.991257	-0.30034	19	899
SHMT1	RNA	0.00665902	2.17659	0.102034	0.991257	0.58418	19	899
CTTNBP2	RNA	0.00668009	2.17522	0.102262	0.990284	-2.41506	19	899
GSTT2B	RNA	0.00669033	2.17455	0.102325	0.990018	1.8864	19	899
NBPF26	RNA	0.00671232	2.17313	0.102567	0.98899	0.587086	19	899
UBE2G2	RNA	0.00673154	2.17189	0.10268	0.988514	-0.349614	19	899
LARP4B	RNA	0.00673201	2.17186	0.10268	0.988514	-0.34112	19	899
STX6	RNA	0.00674454	2.17105	0.102777	0.988104	-0.347409	19	899
C7orf26	RNA	0.00676355	2.16983	0.102938	0.987424	-0.37518	19	899
LINC00937	RNA	0.00676875	2.16949	0.102938	0.987424	-1.06551	19	899
TLE4	RNA	0.00677606	2.16902	0.102938	0.987424	1.85132	19	899
FAM20A	RNA	0.0067798	2.16878	0.102938	0.987424	1.64381	19	899
PHKA2	RNA	0.00678771	2.16828	0.102964	0.987313	-0.447106	19	899
EPB41L3	RNA	0.00682461	2.16592	0.103281	0.98598	2.98297	19	899
CLCF1	RNA	0.00682648	2.1658	0.103281	0.98598	1.45466	19	899
KIF16B	RNA	0.00682716	2.16576	0.103281	0.98598	-1.07578	19	899
MT1E	RNA	0.00683556	2.16523	0.103314	0.98584	2.99139	19	899
OGFOD3	RNA	0.00687517	2.16272	0.103819	0.983724	0.386178	19	899
PRKACA	RNA	0.00688143	2.16232	0.103819	0.983722	0.382604	19	899
LOXL1	RNA	0.00690183	2.16104	0.104033	0.982829	1.97569	19	899
METTL4	RNA	0.00692033	2.15987	0.104124	0.982447	0.424263	19	899
PCSK2	RNA	0.00692039	2.15987	0.104124	0.982447	-2.31051	19	899
CSPG5	RNA	0.00695085	2.15796	0.104488	0.980932	-1.13342	19	899
GPR183	RNA	0.0069654	2.15705	0.104613	0.980415	1.97766	19	899
TG	RNA	0.00698356	2.15592	0.104712	0.980002	1.6564	19	899
DNAJC15	RNA	0.0069846	2.15586	0.104712	0.980002	2.07946	19	899
DNAJB4	RNA	0.00699651	2.15512	0.10474	0.979888	0.657469	19	899
DUSP9	RNA	0.006999	2.15496	0.10474	0.979888	-1.9114	19	899
PABPC5	RNA	0.0070071	2.15446	0.104767	0.979775	2.05422	19	899
ZMYND8	RNA	0.00702328	2.15346	0.104816	0.979571	-0.516928	19	899
TSPEAR	RNA	0.00702431	2.1534	0.104816	0.979571	-2.04885	19	899
HAVCR2	RNA	0.00703461	2.15276	0.104816	0.979571	1.21122	19	899
DUSP28	RNA	0.00703847	2.15252	0.104816	0.979571	-0.377232	19	899
PPA1	RNA	0.00704182	2.15231	0.104816	0.979571	-0.451151	19	899
AFF2	RNA	0.00705279	2.15164	0.104886	0.979283	2.43057	19	899
LLGL1	RNA	0.00707783	2.1501	0.105165	0.978131	0.50483	19	899
FLT4	RNA	0.00710319	2.14855	0.105315	0.97751	-1.64154	19	899
GBA	RNA	0.00710637	2.14835	0.105315	0.97751	0.580919	19	899
TMEM186	RNA	0.00710691	2.14832	0.105315	0.97751	-0.340368	19	899
NUP62CL	RNA	0.00713619	2.14653	0.105567	0.976472	-2.02527	19	899
CADPS2	RNA	0.00713658	2.14651	0.105567	0.976472	-2.25105	19	899
KPNA3	RNA	0.00716094	2.14503	0.105833	0.975377	-0.599385	19	899
CDC73	RNA	0.00716825	2.14459	0.105848	0.975319	-0.328465	19	899
FUT9	RNA	0.00717677	2.14407	0.10588	0.975188	-2.40809	19	899
SYT5	RNA	0.00718988	2.14328	0.105979	0.97478	-1.58567	19	899
SYTL1	RNA	0.00721506	2.14176	0.106238	0.973721	-1.3382	19	899
ALDH1A2	RNA	0.00722016	2.14145	0.106238	0.973721	1.99815	19	899
PRSS12	RNA	0.00723752	2.14041	0.106399	0.973061	2.0113	19	899
GRPEL2	RNA	0.0072463	2.13988	0.106434	0.972918	-0.447217	19	899
AMPD3	RNA	0.00725418	2.13941	0.106456	0.972828	1.27078	19	899
SPDL1	RNA	0.00728715	2.13744	0.106821	0.971343	0.568304	19	899
ZNF48	RNA	0.00730096	2.13662	0.106821	0.971343	-0.480897	19	899
TIAF1	RNA	0.00731273	2.13592	0.106821	0.971343	0.726889	19	899
RPS2P46	RNA	0.00731576	2.13574	0.106821	0.971343	-0.823259	19	899
RPL13A	RNA	0.00732157	2.1354	0.106821	0.971343	-0.472152	19	899
PCDHA11	RNA	0.00732296	2.13531	0.106821	0.971343	-2.04196	19	899
DNAH6	RNA	0.00732576	2.13515	0.106821	0.971343	1.46693	19	899
CD9	RNA	0.00733893	2.13437	0.106821	0.971343	1.89364	19	899
GLI4	RNA	0.00734112	2.13424	0.106821	0.971343	-0.523855	19	899
STEAP2	RNA	0.00734737	2.13387	0.106821	0.971343	-1.59008	19	899
MYL5	RNA	0.00735531	2.1334	0.106821	0.971343	-0.718424	19	899
P2RX5	RNA	0.00735598	2.13336	0.106821	0.971343	-1.66575	19	899
PRAP1	RNA	0.00736602	2.13277	0.106821	0.971343	-1.58431	19	899
NELL2	RNA	0.00737351	2.13233	0.106821	0.971343	-2.47147	19	899
ABCG1	RNA	0.00737515	2.13223	0.106821	0.971343	-1.90286	19	899
AP2A2	RNA	0.0073915	2.13127	0.106965	0.970758	-0.357115	19	899
PDLIM4	RNA	0.00741345	2.12998	0.107112	0.970162	2.56534	19	899
FOXK1	RNA	0.00741515	2.12988	0.107112	0.970162	-0.455076	19	899
PLAAT3	RNA	0.00742093	2.12954	0.107112	0.970162	1.69775	19	899
TEX14	RNA	0.00743662	2.12862	0.107153	0.969994	1.22142	19	899
ERMP1	RNA	0.00744212	2.1283	0.107153	0.969994	-0.800001	19	899
TOB2	RNA	0.00744796	2.12796	0.107153	0.969994	-0.394037	19	899
SNHG4	RNA	0.00745229	2.12771	0.107153	0.969994	-0.801449	19	899
FN3KRP	RNA	0.00745593	2.1275	0.107153	0.969994	0.402235	19	899
SECISBP2	RNA	0.00748123	2.12603	0.107424	0.968898	-0.383597	19	899
PPT1	RNA	0.00750434	2.12469	0.107616	0.968124	0.509144	19	899
ENDOG	RNA	0.00750748	2.12451	0.107616	0.968124	-0.519131	19	899
SPATA2L	RNA	0.00752621	2.12342	0.107741	0.967617	-0.50385	19	899
PCGF5	RNA	0.00752917	2.12325	0.107741	0.967617	0.724061	19	899
RIDA	RNA	0.00759233	2.11963	0.108528	0.964459	-0.505641	19	899
PIM3	RNA	0.00759714	2.11935	0.108528	0.964459	-0.569889	19	899
FBXO28	RNA	0.00761967	2.11806	0.108756	0.963545	-0.331409	19	899
FZD4	RNA	0.00763384	2.11726	0.108774	0.963473	-1.14442	19	899
DYNC2I1	RNA	0.0076349	2.1172	0.108774	0.963473	-0.474688	19	899
SEZ6L2	RNA	0.00764597	2.11657	0.108774	0.963473	-1.39803	19	899
ANKLE1	RNA	0.00764703	2.11651	0.108774	0.963473	-1.09668	19	899
SNRNP35	RNA	0.00765702	2.11594	0.108824	0.963276	-0.317601	19	899
HOXA5	RNA	0.00767094	2.11515	0.108923	0.962882	1.92136	19	899
ADAM19	RNA	0.00767705	2.11481	0.108923	0.962882	2.26494	19	899
C19orf44	RNA	0.00769577	2.11375	0.109026	0.962471	-0.382582	19	899
GET4	RNA	0.00770025	2.1135	0.109026	0.962471	-0.429556	19	899
NSMF	RNA	0.00770819	2.11305	0.109026	0.962471	-0.741633	19	899
NCK2	RNA	0.00771129	2.11287	0.109026	0.962471	0.82202	19	899
SNHG19	RNA	0.00772264	2.11223	0.109026	0.962471	-0.616585	19	899
MYO5A	RNA	0.00772996	2.11182	0.109026	0.962471	0.895515	19	899
ESRRB	RNA	0.0077301	2.11182	0.109026	0.962471	-1.58519	19	899
UBA6-AS1	RNA	0.00775004	2.1107	0.109049	0.962377	0.39714	19	899
USP7	RNA	0.00775419	2.11046	0.109049	0.962377	-0.312203	19	899
SYTL3	RNA	0.00775544	2.11039	0.109049	0.962377	1.39064	19	899
TGS1	RNA	0.00776347	2.10994	0.109049	0.962377	-0.376705	19	899
ATP11B	RNA	0.00776447	2.10989	0.109049	0.962377	-0.560234	19	899
KCTD2	RNA	0.00777506	2.1093	0.109106	0.962151	0.318183	19	899
AK3	RNA	0.00779608	2.10812	0.109241	0.961616	-0.614802	19	899
CDHR2	RNA	0.00780305	2.10774	0.109241	0.961616	-1.2607	19	899
BACE2	RNA	0.00780613	2.10756	0.109241	0.961616	-1.84178	19	899
KNL1	RNA	0.00781086	2.1073	0.109241	0.961616	0.615623	19	899
ASL	RNA	0.00782087	2.10674	0.109289	0.961424	0.648606	19	899
TBC1D8B	RNA	0.00783106	2.10618	0.10934	0.961222	0.574593	19	899
GTF2B	RNA	0.00784521	2.1054	0.109446	0.960801	0.3123	19	899
RUVBL1	RNA	0.00785443	2.10489	0.109483	0.960655	-0.397788	19	899
GUSBP9	RNA	0.00787033	2.10401	0.10958	0.960269	-0.719995	19	899
HCFC2	RNA	0.00787455	2.10377	0.10958	0.960269	0.452331	19	899
GALNT16	RNA	0.00788226	2.10335	0.109596	0.960207	1.33675	19	899
ZDHHC4	RNA	0.00789523	2.10264	0.109685	0.959855	-0.73243	19	899
TTC38	RNA	0.00793783	2.1003	0.109954	0.958788	-0.810533	19	899
SIPA1L1	RNA	0.0079411	2.10012	0.109954	0.958788	-0.678296	19	899
IBA57	RNA	0.00794319	2.10001	0.109954	0.958788	-0.412323	19	899
MCU	RNA	0.00794328	2.1	0.109954	0.958788	0.517819	19	899
SMARCC1	RNA	0.0079593	2.09912	0.109954	0.958788	-0.430751	19	899
PRTG	RNA	0.00796158	2.099	0.109954	0.958788	2.02824	19	899
KAT2B	RNA	0.00796322	2.09891	0.109954	0.958788	0.783732	19	899
FGFR1OP2	RNA	0.00797468	2.09829	0.109954	0.958788	0.409172	19	899
C14orf119	RNA	0.00797673	2.09818	0.109954	0.958788	0.357005	19	899
RPL22P1	RNA	0.00798932	2.09749	0.109954	0.958788	-0.494971	19	899
TMEM140	RNA	0.00799632	2.09711	0.109954	0.958788	0.960378	19	899
ZNF404	RNA	0.00800349	2.09672	0.109954	0.958788	1.52156	19	899
GPR176	RNA	0.00800442	2.09667	0.109954	0.958788	1.64966	19	899
UTRN	RNA	0.00800698	2.09653	0.109954	0.958788	1.26404	19	899
ADAM10	RNA	0.00801523	2.09608	0.109977	0.958699	0.437498	19	899
ANKFN1	RNA	0.00802677	2.09546	0.110045	0.958431	1.95108	19	899
MT-TP	RNA	0.00804433	2.09451	0.110195	0.957839	-0.728875	19	899
CCND1	RNA	0.00805802	2.09377	0.110292	0.957457	-1.84589	19	899
INHBA	RNA	0.00806976	2.09314	0.110362	0.957181	2.59478	19	899
GSDME	RNA	0.00808734	2.09219	0.110461	0.956792	1.81395	19	899
PPP1R3G	RNA	0.00809025	2.09204	0.110461	0.956792	1.20886	19	899
RCAN2	RNA	0.00809944	2.09155	0.110496	0.956655	2.31433	19	899
SRSF12	RNA	0.00813719	2.08953	0.110778	0.955546	-1.64669	19	899
RBM34	RNA	0.00813729	2.08952	0.110778	0.955546	-0.314576	19	899
LAMA4	RNA	0.00814376	2.08917	0.110778	0.955546	2.26996	19	899
SLC25A21	RNA	0.00815427	2.08861	0.110778	0.955546	-1.51296	19	899
DOC2B	RNA	0.00815984	2.08832	0.110778	0.955546	-2.0136	19	899
TDP1	RNA	0.00816002	2.08831	0.110778	0.955546	-0.555776	19	899
ITGA1	RNA	0.00819354	2.08653	0.111143	0.954119	1.54372	19	899
NEUROD1	RNA	0.00820906	2.08571	0.111263	0.95365	-2.10623	19	899
IL1RAP	RNA	0.00824658	2.08373	0.111577	0.952425	-1.47027	19	899
FASTKD3	RNA	0.00825029	2.08353	0.111577	0.952425	-0.366857	19	899
AKAP3	RNA	0.00825232	2.08342	0.111577	0.952425	1.03668	19	899
CTHRC1	RNA	0.00826056	2.08299	0.111592	0.952366	2.10072	19	899
DIP2C-AS1	RNA	0.00826752	2.08262	0.111592	0.952366	-1.77247	19	899
HTR7P1	RNA	0.00827987	2.08198	0.111592	0.952366	1.06363	19	899
TES	RNA	0.00828023	2.08196	0.111592	0.952366	-1.64359	19	899
AHCTF1	RNA	0.00830297	2.08077	0.111764	0.951699	-0.382832	19	899
QSER1	RNA	0.00830697	2.08056	0.111764	0.951699	0.441146	19	899
TFAP2A-AS1	RNA	0.00831306	2.08024	0.111764	0.951699	-1.64804	19	899
DICER1-AS1	RNA	0.00832971	2.07937	0.111897	0.95118	-0.726961	19	899
DRG2	RNA	0.00836073	2.07776	0.112224	0.949916	-0.432913	19	899
ALOX5AP	RNA	0.00838067	2.07672	0.112401	0.94923	1.77161	19	899
RBMX2	RNA	0.008395	2.07598	0.112502	0.948838	-0.322957	19	899
ZBTB16	RNA	0.00842441	2.07446	0.112732	0.947954	-1.7886	19	899
LCA5L	RNA	0.00842563	2.0744	0.112732	0.947954	-0.656349	19	899
GPLD1	RNA	0.00845742	2.07276	0.11301	0.946884	-1.13625	19	899
DENND6A	RNA	0.00846466	2.07239	0.11301	0.946884	-0.340044	19	899
AFAP1L1	RNA	0.00846676	2.07228	0.11301	0.946884	1.85961	19	899
DOCK5	RNA	0.00850549	2.0703	0.113301	0.945765	1.46684	19	899
ACBD6	RNA	0.00850651	2.07025	0.113301	0.945765	-0.300774	19	899
LINC01411	RNA	0.00850899	2.07012	0.113301	0.945765	1.7033	19	899
KEAP1	RNA	0.00851617	2.06976	0.113307	0.945745	-0.446469	19	899
BLOC1S5	RNA	0.00853766	2.06866	0.113502	0.944997	-0.355646	19	899
WNT11	RNA	0.00855915	2.06757	0.113612	0.944575	1.94553	19	899
ACP1	RNA	0.0085596	2.06755	0.113612	0.944575	-0.316357	19	899
SWSAP1	RNA	0.00856969	2.06703	0.113656	0.944408	-0.449149	19	899
GPR68	RNA	0.00857767	2.06663	0.113671	0.94435	1.62861	19	899
CHN2	RNA	0.00859278	2.06587	0.113725	0.944143	-1.78784	19	899
SMIM10L1	RNA	0.0085954	2.06573	0.113725	0.944143	0.407265	19	899
IRX1	RNA	0.00862135	2.06442	0.113766	0.943986	2.49247	19	899
CYP39A1	RNA	0.00862178	2.0644	0.113766	0.943986	2.05034	19	899
ARHGAP22	RNA	0.00864243	2.06336	0.113766	0.943986	1.26567	19	899
NFIL3	RNA	0.0086579	2.06259	0.113766	0.943986	0.797816	19	899
SYNGAP1	RNA	0.00866014	2.06248	0.113766	0.943986	-0.60455	19	899
FANCD2	RNA	0.00866144	2.06241	0.113766	0.943986	0.512406	19	899
STXBP5-AS1	RNA	0.00866539	2.06221	0.113766	0.943986	0.961001	19	899
APC2	RNA	0.00866564	2.0622	0.113766	0.943986	-1.11737	19	899
BMT2	RNA	0.00866584	2.06219	0.113766	0.943986	0.532303	19	899
BBOX1-AS1	RNA	0.00866674	2.06214	0.113766	0.943986	1.63683	19	899
LRRN3	RNA	0.00881441	2.05481	0.115614	0.936991	2.07845	19	899
USP1	RNA	0.00885508	2.05281	0.115919	0.935846	0.440094	19	899
PDE3A	RNA	0.00886482	2.05233	0.115919	0.935846	2.32737	19	899
PRDM1	RNA	0.00886579	2.05228	0.115919	0.935846	1.81876	19	899
LINC01293	RNA	0.00886622	2.05226	0.115919	0.935846	1.81057	19	899
CSRNP2	RNA	0.00887244	2.05196	0.115919	0.935846	0.405733	19	899
CMTM7	RNA	0.00888263	2.05146	0.115961	0.935688	1.56915	19	899
KIAA1958	RNA	0.00889484	2.05086	0.115985	0.935597	-0.60796	19	899
PLEKHF1	RNA	0.00890206	2.05051	0.115985	0.935597	1.25692	19	899
FAM160A1	RNA	0.00890536	2.05035	0.115985	0.935597	1.39295	19	899
GET1	RNA	0.00891788	2.04974	0.116058	0.935326	-0.393854	19	899
NDNF	RNA	0.0089353	2.04889	0.116194	0.934817	2.30165	19	899
RAB17	RNA	0.00896127	2.04763	0.116392	0.934078	-2.06853	19	899
F13A1	RNA	0.00896449	2.04747	0.116392	0.934078	2.04759	19	899
TMEM106B	RNA	0.0089886	2.04631	0.116614	0.933249	-0.58258	19	899
MRPS27	RNA	0.00899855	2.04583	0.116652	0.933107	-0.382084	19	899
S100A2	RNA	0.00902335	2.04463	0.116694	0.932953	1.69919	19	899
SEC22B	RNA	0.00902446	2.04458	0.116694	0.932953	0.401469	19	899
EPB41L4A-AS1	RNA	0.00902564	2.04452	0.116694	0.932953	-0.549244	19	899
RABL2A	RNA	0.00902974	2.04432	0.116694	0.932953	-0.488552	19	899
EFHD2	RNA	0.00905615	2.04306	0.116944	0.932021	0.630964	19	899
GRN	RNA	0.00908091	2.04187	0.117169	0.931188	0.612552	19	899
N4BP3	RNA	0.0090876	2.04155	0.117169	0.931188	-1.67814	19	899
ECE1	RNA	0.00910083	2.04092	0.117247	0.9309	0.769658	19	899
AGT	RNA	0.00910769	2.04059	0.117247	0.9309	2.273	19	899
TMEM182	RNA	0.0091379	2.03915	0.117545	0.929797	0.409365	19	899
PPIB	RNA	0.00915274	2.03845	0.117562	0.929734	0.492128	19	899
LGALS1	RNA	0.00915332	2.03842	0.117562	0.929734	1.90784	19	899
TP53I13	RNA	0.00917677	2.03731	0.117772	0.928958	0.574542	19	899
LRPAP1	RNA	0.00919213	2.03658	0.117878	0.928566	0.44963	19	899
COX15	RNA	0.00922294	2.03513	0.118183	0.927446	-0.325272	19	899
SP7	RNA	0.00928775	2.03209	0.118847	0.925012	1.297	19	899
RAMAC	RNA	0.00928903	2.03203	0.118847	0.925012	0.331264	19	899
MTBP	RNA	0.00933454	2.02991	0.119338	0.923223	0.492172	19	899
DHX34	RNA	0.00935423	2.02899	0.119498	0.922641	-0.353822	19	899
CARD10	RNA	0.00936926	2.02829	0.119556	0.92243	1.36588	19	899
S100A6	RNA	0.00937311	2.02812	0.119556	0.92243	2.10566	19	899
EXTL3-AS1	RNA	0.00939156	2.02726	0.119699	0.921908	-0.819135	19	899
LENG8-AS1	RNA	0.00942539	2.0257	0.120039	0.920679	-0.514758	19	899
GDF6	RNA	0.00950584	2.02201	0.120956	0.917374	-2.11911	19	899
EIF2AK1	RNA	0.0095119	2.02173	0.120956	0.917374	-0.299431	19	899
SPRN	RNA	0.00952347	2.0212	0.12101	0.917177	-0.830479	19	899
SREBF1	RNA	0.00953294	2.02077	0.121028	0.917114	-0.65832	19	899
CCDC59	RNA	0.00954376	2.02028	0.121028	0.917114	-0.307594	19	899
LUM	RNA	0.00954663	2.02015	0.121028	0.917114	2.44618	19	899
MRRF	RNA	0.00957297	2.01895	0.121266	0.916263	-0.3374	19	899
M6PR	RNA	0.00957991	2.01864	0.121266	0.916263	0.493072	19	899
DDX28	RNA	0.00960108	2.01768	0.121365	0.915907	-0.385327	19	899
LPAR2	RNA	0.00960232	2.01762	0.121365	0.915907	-0.753229	19	899
SBK1	RNA	0.00961882	2.01688	0.121481	0.915491	-1.67452	19	899
VAMP5	RNA	0.00963326	2.01623	0.121572	0.915168	1.73991	19	899
MPLKIP	RNA	0.00964094	2.01588	0.121576	0.91515	-0.323853	19	899
GCHFR	RNA	0.00969811	2.01331	0.122137	0.913152	-1.35242	19	899
SMURF2	RNA	0.00970971	2.01279	0.122137	0.913152	0.646443	19	899
KIAA0753	RNA	0.00970994	2.01278	0.122137	0.913152	-0.360346	19	899
TMEM170A	RNA	0.00971646	2.01249	0.122137	0.913152	-0.371215	19	899
SORBS1	RNA	0.00972308	2.0122	0.122137	0.913152	1.36217	19	899
TTN	RNA	0.00972937	2.01192	0.122137	0.913152	1.56045	19	899
CDC42SE2	RNA	0.00974501	2.01122	0.122242	0.912781	-0.465523	19	899
TCF3	RNA	0.00975758	2.01066	0.122286	0.912623	-0.495106	19	899
DYNLT2B	RNA	0.00976322	2.01041	0.122286	0.912623	-0.638703	19	899
ATP5F1D	RNA	0.00979998	2.00877	0.122598	0.911516	-0.407325	19	899
ZBTB24	RNA	0.00980377	2.00861	0.122598	0.911516	-0.346012	19	899
TEX22	RNA	0.0098102	2.00832	0.122598	0.911516	-0.753149	19	899
TAF1	RNA	0.0098408	2.00697	0.122888	0.910489	-0.335953	19	899
LINC00942	RNA	0.00984867	2.00662	0.122895	0.910467	1.63705	19	899
LRRC56	RNA	0.00985963	2.00614	0.122923	0.910365	-0.869346	19	899
ZNF628	RNA	0.0098695	2.0057	0.122923	0.910365	-0.355518	19	899
MIEF2	RNA	0.0098731	2.00555	0.122923	0.910365	0.470663	19	899
PRODH	RNA	0.00991587	2.00367	0.123364	0.908812	-1.6012	19	899
C10orf55	RNA	0.00993929	2.00264	0.12349	0.90837	1.89624	19	899
STK32B	RNA	0.00994446	2.00242	0.12349	0.90837	-2.31831	19	899
ORC2	RNA	0.00995415	2.002	0.12349	0.90837	-0.279819	19	899
ZC3H11A	RNA	0.00995638	2.0019	0.12349	0.90837	-0.298876	19	899
GUCD1	RNA	0.00996302	2.00161	0.12349	0.90837	0.354034	19	899
GRIA2	RNA	0.0100175	1.99924	0.124072	0.906325	-2.06866	19	899
RENBP	RNA	0.0100505	1.99781	0.124352	0.905347	-1.54629	19	899
UBE2F	RNA	0.010055	1.99762	0.124352	0.905347	-0.374916	19	899
VEZT	RNA	0.010069	1.99701	0.124433	0.905065	-0.361779	19	899
NFE2	RNA	0.0101143	1.99506	0.1249	0.903436	2.09049	19	899
ZDHHC24	RNA	0.0101344	1.9942	0.125056	0.902897	-0.384353	19	899
COPB2	RNA	0.0101513	1.99348	0.125172	0.902495	0.321451	19	899
RASAL3	RNA	0.0101908	1.99179	0.125566	0.901128	-1.39043	19	899
TXLNA	RNA	0.0102114	1.99092	0.125659	0.900806	0.320647	19	899
MT1M	RNA	0.0102134	1.99083	0.125659	0.900806	1.96953	19	899
RWDD2B	RNA	0.0102223	1.99045	0.125675	0.90075	-0.598294	19	899
TDRP	RNA	0.0102739	1.98827	0.126216	0.898884	-2.05841	19	899
ZCCHC3	RNA	0.0103046	1.98697	0.1265	0.897908	-0.426676	19	899
RPL18A	RNA	0.0103228	1.9862	0.126631	0.897461	-0.418757	19	899
RAB3IP	RNA	0.0103584	1.98471	0.126974	0.896285	-0.81342	19	899
FOXA1	RNA	0.0103711	1.98417	0.127028	0.8961	-1.84255	19	899
CES3	RNA	0.010378	1.98388	0.127028	0.8961	-1.24146	19	899
VIP	RNA	0.010393	1.98326	0.127118	0.895794	1.56197	19	899
PDE9A	RNA	0.0104295	1.98174	0.127441	0.89469	-2.28331	19	899
CYREN	RNA	0.0104386	1.98136	0.127441	0.89469	0.368604	19	899
KDM7A	RNA	0.0104471	1.981	0.127441	0.89469	-0.936449	19	899
LRPPRC	RNA	0.01045	1.98088	0.127441	0.89469	-0.367732	19	899
ZMIZ1-AS1	RNA	0.0104709	1.98002	0.127602	0.894142	1.32495	19	899
MAN2B2	RNA	0.0105154	1.97817	0.12804	0.892655	0.504933	19	899
LSM4	RNA	0.0105284	1.97764	0.12804	0.892655	-0.355692	19	899
RPN2	RNA	0.0105298	1.97758	0.12804	0.892655	0.40475	19	899
NSG1	RNA	0.0105515	1.97669	0.12821	0.892079	-1.74726	19	899
P4HB	RNA	0.0105712	1.97588	0.128356	0.891585	0.49401	19	899
LYRM9	RNA	0.0105848	1.97532	0.128428	0.891341	-0.994474	19	899
ADRB1	RNA	0.0106251	1.97367	0.128823	0.890008	-1.93743	19	899
EXT2	RNA	0.0106329	1.97335	0.128823	0.890005	0.451482	19	899
ELMOD1	RNA	0.0106489	1.9727	0.128923	0.889669	1.51939	19	899
COLCA1	RNA	0.0106626	1.97214	0.128996	0.889425	-1.19197	19	899
PRELID3B	RNA	0.0106908	1.97099	0.129243	0.888592	-0.400861	19	899
GAD1	RNA	0.0106988	1.97066	0.129247	0.888581	1.71048	19	899
PHYKPL	RNA	0.0107351	1.96919	0.129472	0.887824	-0.526962	19	899
TSC1	RNA	0.0107368	1.96912	0.129472	0.887824	-0.355514	19	899
PLOD1	RNA	0.0107411	1.96895	0.129472	0.887824	0.72056	19	899
MT-CO3	RNA	0.0107509	1.96856	0.129472	0.887824	-0.498567	19	899
WWC1	RNA	0.0107563	1.96834	0.129472	0.887824	-1.22204	19	899
ZNF142	RNA	0.0107842	1.96721	0.129696	0.887073	-0.30408	19	899
ALDH3B1	RNA	0.0107905	1.96696	0.129696	0.887073	1.47115	19	899
ATP2A1	RNA	0.0108092	1.96621	0.129765	0.886844	0.715802	19	899
LONP1	RNA	0.0108118	1.9661	0.129765	0.886844	-0.414353	19	899
TMEM86A	RNA	0.0108398	1.96498	0.129932	0.886283	1.26671	19	899
PGLS	RNA	0.0108466	1.96471	0.129932	0.886283	-0.420716	19	899
DNAJB5	RNA	0.0108594	1.9642	0.129932	0.886283	0.816211	19	899
THEM6	RNA	0.0108612	1.96412	0.129932	0.886283	-0.741664	19	899
CHMP7	RNA	0.0108712	1.96372	0.129932	0.886283	-0.371798	19	899
POLRMT	RNA	0.0108725	1.96367	0.129932	0.886283	-0.36236	19	899
P2RY2	RNA	0.0108939	1.96282	0.130094	0.885742	2.06591	19	899
FAM239A	RNA	0.0109039	1.96242	0.13012	0.885655	-1.1745	19	899
SHISA4	RNA	0.010924	1.96162	0.130196	0.885401	1.03399	19	899
USP39	RNA	0.0109296	1.9614	0.130196	0.885401	0.270895	19	899
LTBP1	RNA	0.0109336	1.96123	0.130196	0.885401	1.84274	19	899
CLYBL	RNA	0.0109902	1.95899	0.130777	0.883469	-0.944335	19	899
INPP1	RNA	0.011009	1.95825	0.130907	0.883037	1.16656	19	899
OLFM2	RNA	0.0110461	1.95679	0.131081	0.882461	-1.79114	19	899
EYA1	RNA	0.0110535	1.9565	0.131081	0.882461	2.43621	19	899
FARP2	RNA	0.0110541	1.95648	0.131081	0.882461	-0.440137	19	899
RPS15	RNA	0.0110623	1.95616	0.131081	0.882461	-0.376576	19	899
CCDC50	RNA	0.011063	1.95613	0.131081	0.882461	-1.18991	19	899
SRSF6	RNA	0.0110756	1.95563	0.131137	0.882275	-0.301077	19	899
LINC00511	RNA	0.0110854	1.95525	0.13116	0.882197	1.35967	19	899
CFL2	RNA	0.0110975	1.95478	0.13121	0.882033	0.657801	19	899
MFSD2A	RNA	0.0111205	1.95388	0.131389	0.881442	1.25347	19	899
STK35	RNA	0.0111428	1.95301	0.131559	0.880879	-0.374445	19	899
COPS9	RNA	0.0111581	1.95241	0.131647	0.88059	-0.380632	19	899
TRAPPC6B	RNA	0.011183	1.95144	0.131847	0.879931	0.380208	19	899
ARHGEF40	RNA	0.011218	1.95009	0.132083	0.879154	1.26678	19	899
FAM238C	RNA	0.0112188	1.95005	0.132083	0.879154	-1.30104	19	899
MEX3B	RNA	0.0112616	1.9484	0.132493	0.877808	1.19318	19	899
PMP22	RNA	0.0112758	1.94785	0.132533	0.877677	1.91659	19	899
CKAP2L	RNA	0.0112881	1.94738	0.132533	0.877677	0.58883	19	899
LINC01116	RNA	0.0112888	1.94735	0.132533	0.877677	1.5209	19	899
PTBP2	RNA	0.0113236	1.94602	0.132847	0.876648	0.466092	19	899
SPTBN2	RNA	0.0113505	1.94499	0.133069	0.875923	-1.37379	19	899
CAVIN3	RNA	0.0113812	1.94381	0.133335	0.875055	2.61264	19	899
NAA25	RNA	0.011395	1.94329	0.133398	0.87485	-0.28985	19	899
TNK1	RNA	0.0114026	1.943	0.133398	0.87485	-1.25719	19	899
DGKD	RNA	0.0114272	1.94206	0.133481	0.874582	-0.568226	19	899
AFG3L1P	RNA	0.0114273	1.94206	0.133481	0.874582	-0.377979	19	899
SYNGR2	RNA	0.0114336	1.94182	0.133481	0.874582	-0.66116	19	899
HOXA11	RNA	0.0114578	1.9409	0.133669	0.873971	2.13037	19	899
DALRD3	RNA	0.0114662	1.94058	0.133673	0.873955	-0.419025	19	899
MARVELD3	RNA	0.0115139	1.93878	0.133922	0.873149	-1.49158	19	899
CHSY1	RNA	0.0115165	1.93868	0.133922	0.873149	0.642441	19	899
S100A10	RNA	0.0115214	1.9385	0.133922	0.873149	1.7315	19	899
SMTN	RNA	0.0115254	1.93834	0.133922	0.873149	0.666632	19	899
KCNN4	RNA	0.011537	1.93791	0.133922	0.873149	1.88726	19	899
PCDHB8	RNA	0.0115434	1.93767	0.133922	0.873149	1.70033	19	899
FAM110C	RNA	0.0115437	1.93765	0.133922	0.873149	-2.16307	19	899
MCAM	RNA	0.0115574	1.93714	0.133935	0.873104	1.81581	19	899
ZNF580	RNA	0.011561	1.93701	0.133935	0.873104	-0.436749	19	899
B4GALNT4	RNA	0.0115746	1.93649	0.134	0.872896	-1.90567	19	899
ITGA7	RNA	0.0115879	1.93599	0.134061	0.872697	1.25656	19	899
SUPT20H	RNA	0.0116312	1.93438	0.134437	0.871481	0.370019	19	899
GPR89B	RNA	0.0116365	1.93418	0.134437	0.871481	0.364166	19	899
GLIPR1	RNA	0.0116486	1.93373	0.134483	0.871332	1.54736	19	899
NNAT	RNA	0.0116611	1.93326	0.134534	0.871168	-1.39261	19	899
ZXDC	RNA	0.0117187	1.93112	0.135016	0.869616	-0.360354	19	899
NDC80	RNA	0.0117191	1.93111	0.135016	0.869616	0.585994	19	899
MYO18B	RNA	0.0117271	1.93081	0.135016	0.869616	2.0836	19	899
LUZP1	RNA	0.0118067	1.92787	0.135838	0.866979	0.583998	19	899
SNORC	RNA	0.0118176	1.92747	0.135869	0.866879	-0.799359	19	899
PCDHAC1	RNA	0.0118284	1.92707	0.1359	0.866779	-1.73625	19	899
DPH1	RNA	0.0118391	1.92668	0.135929	0.866687	-0.393912	19	899
ZBED6CL	RNA	0.0118505	1.92626	0.135967	0.866567	-1.9707	19	899
SLC2A10	RNA	0.0118697	1.92556	0.136093	0.866164	2.36723	19	899
CLEC12A	RNA	0.0118952	1.92463	0.136292	0.86553	1.70698	19	899
PALLD	RNA	0.0119099	1.92409	0.136296	0.865516	1.21305	19	899
WIF1	RNA	0.0119119	1.92402	0.136296	0.865516	1.72124	19	899
SGO1	RNA	0.0119234	1.9236	0.136334	0.865396	0.527889	19	899
C1QL3	RNA	0.012002	1.92075	0.137138	0.862842	-1.47574	19	899
PDE5A	RNA	0.0120105	1.92044	0.137141	0.862832	1.24961	19	899
ANO3	RNA	0.0120276	1.91982	0.137243	0.86251	2.11601	19	899
SPOCD1	RNA	0.0120543	1.91886	0.137454	0.861843	1.80547	19	899
TNNI3	RNA	0.0120666	1.91841	0.1375	0.861697	-1.72399	19	899
HSD11B2	RNA	0.0121175	1.91659	0.137936	0.860323	-1.36944	19	899
DMBT1	RNA	0.0121214	1.91645	0.137936	0.860323	1.9985	19	899
CASP9	RNA	0.0121355	1.91594	0.138003	0.860113	0.475444	19	899
IPO5	RNA	0.0121823	1.91427	0.13844	0.858739	-0.51922	19	899
PLCXD3	RNA	0.0121985	1.9137	0.138529	0.85846	-2.173	19	899
NECAP2	RNA	0.012214	1.91314	0.138551	0.858391	0.344388	19	899
PTK2B	RNA	0.012217	1.91304	0.138551	0.858391	-0.920851	19	899
VSTM2L	RNA	0.0122504	1.91185	0.138826	0.857531	-2.0392	19	899
KCNE4	RNA	0.0122579	1.91158	0.138826	0.857531	-1.25975	19	899
PLEKHA8	RNA	0.0123013	1.91005	0.139222	0.856291	-0.609339	19	899
HDLBP	RNA	0.0123122	1.90966	0.139251	0.8562	-0.36285	19	899
SCN5A	RNA	0.0123474	1.90843	0.139524	0.855352	1.93314	19	899
ALDH16A1	RNA	0.012353	1.90823	0.139524	0.855352	-0.498304	19	899
ZBTB17	RNA	0.012363	1.90788	0.139541	0.855297	0.301555	19	899
ARL5B	RNA	0.0123975	1.90666	0.139609	0.855085	-0.428153	19	899
SHISA9	RNA	0.0124034	1.90646	0.139609	0.855085	-0.729558	19	899
WDR12	RNA	0.0124074	1.90632	0.139609	0.855085	-0.343198	19	899
CLEC5A	RNA	0.0124168	1.90599	0.139609	0.855085	1.39057	19	899
IDE	RNA	0.0124186	1.90593	0.139609	0.855085	-0.379899	19	899
ATR	RNA	0.0124192	1.90591	0.139609	0.855085	-0.345375	19	899
ADGRL1	RNA	0.0124306	1.90551	0.139643	0.85498	-0.984257	19	899
UNC13A	RNA	0.0124434	1.90506	0.139693	0.854825	-1.86979	19	899
ZNF554	RNA	0.0124597	1.90449	0.139723	0.854732	-0.496574	19	899
WNT10B	RNA	0.0124704	1.90412	0.139723	0.854732	1.42183	19	899
HSD11B1L	RNA	0.012479	1.90382	0.139723	0.854732	-0.691807	19	899
ANKRD1	RNA	0.01248	1.90378	0.139723	0.854732	2.35373	19	899
SEMA3F	RNA	0.012488	1.90351	0.139723	0.854732	-1.42689	19	899
PPM1K	RNA	0.0125088	1.90278	0.139862	0.8543	0.790721	19	899
MAPK8IP2	RNA	0.012525	1.90222	0.139949	0.854029	-1.29626	19	899
TMEM200C	RNA	0.0125579	1.90108	0.140223	0.853181	2.16914	19	899
MINDY2	RNA	0.0125708	1.90064	0.140273	0.853025	0.523693	19	899
OR2A1-AS1	RNA	0.0126191	1.89897	0.140718	0.85165	-1.02709	19	899
SLC12A5	RNA	0.0126364	1.89838	0.140814	0.851355	-1.666	19	899
BRD9	RNA	0.0126452	1.89808	0.140814	0.851355	-0.360741	19	899
DYSF	RNA	0.0126539	1.89778	0.140814	0.851355	2.03942	19	899
HES6	RNA	0.0126623	1.89749	0.140814	0.851355	-1.28814	19	899
CUX2	RNA	0.0126699	1.89723	0.140814	0.851355	-2.10034	19	899
FAM3C	RNA	0.0126797	1.89689	0.140816	0.851347	0.625045	19	899
CGRRF1	RNA	0.0126871	1.89664	0.140816	0.851347	0.37251	19	899
LINC00882	RNA	0.0127652	1.89397	0.141465	0.849352	1.36975	19	899
PLPP2	RNA	0.0127671	1.89391	0.141465	0.849352	-1.25919	19	899
ZBTB33	RNA	0.0127709	1.89378	0.141465	0.849352	-0.3652	19	899
IFT140	RNA	0.0127892	1.89316	0.141531	0.849148	-0.495292	19	899
MT-ATP6	RNA	0.0127939	1.893	0.141531	0.849148	-0.48337	19	899
B3GNT4	RNA	0.0128147	1.89229	0.14162	0.848876	-0.671138	19	899
FRMD6	RNA	0.0128189	1.89215	0.14162	0.848876	1.53198	19	899
SH3YL1	RNA	0.0128384	1.89149	0.141741	0.848506	-0.739378	19	899
NAA11	RNA	0.0128673	1.89051	0.141966	0.847815	1.98616	19	899
SDE2	RNA	0.0128867	1.88986	0.142087	0.847447	-0.311577	19	899
ERMARD	RNA	0.0129089	1.88911	0.142166	0.847204	-0.379847	19	899
SNX7	RNA	0.012911	1.88904	0.142166	0.847204	1.42987	19	899
TXLNG	RNA	0.0129344	1.88825	0.142329	0.846706	-0.415393	19	899
IPO8	RNA	0.0129534	1.88762	0.142444	0.846355	0.345016	19	899
CCDC15	RNA	0.0129799	1.88673	0.142642	0.845753	0.856053	19	899
AQP9	RNA	0.0129956	1.88621	0.14272	0.845515	1.449	19	899
MFSD4B	RNA	0.0130093	1.88575	0.142777	0.845343	-0.42649	19	899
GPR143	RNA	0.0130421	1.88465	0.143043	0.844533	-1.8539	19	899
RBAK	RNA	0.0130765	1.88351	0.143269	0.843848	-0.398428	19	899
IGFBP7	RNA	0.0130935	1.88294	0.143269	0.843848	2.56512	19	899
ENOX1	RNA	0.0130968	1.88283	0.143269	0.843848	1.61275	19	899
GUSB	RNA	0.0131024	1.88265	0.143269	0.843848	0.421915	19	899
UBR1	RNA	0.0131147	1.88224	0.143269	0.843848	0.320122	19	899
RPL18	RNA	0.0131241	1.88193	0.143269	0.843848	-0.349406	19	899
MROCKI	RNA	0.0131314	1.88169	0.143269	0.843848	1.99193	19	899
MMP14	RNA	0.0131347	1.88158	0.143269	0.843848	1.75	19	899
TENT5C	RNA	0.0131409	1.88138	0.143269	0.843848	1.49602	19	899
SERPINB7	RNA	0.0131617	1.88069	0.143269	0.843848	2.21064	19	899
AARS1	RNA	0.0131676	1.88049	0.143269	0.843848	-0.458414	19	899
SNORD63B	RNA	0.0131691	1.88044	0.143269	0.843848	-0.479705	19	899
HMBOX1	RNA	0.0131745	1.88027	0.143269	0.843848	-0.413793	19	899
MT2A	RNA	0.0131952	1.87958	0.143401	0.843448	1.42807	19	899
NME3	RNA	0.013234	1.87831	0.14373	0.842454	-0.823716	19	899
DYNC1I1	RNA	0.013246	1.87792	0.143765	0.842345	1.94257	19	899
COPB1	RNA	0.0132604	1.87744	0.143782	0.842296	0.319809	19	899
CFAP45	RNA	0.0132647	1.8773	0.143782	0.842296	0.979204	19	899
MALINC1	RNA	0.0133157	1.87564	0.144028	0.841554	0.594786	19	899
ZNF587B	RNA	0.0133307	1.87515	0.144028	0.841554	-0.450199	19	899
GPR1	RNA	0.013333	1.87507	0.144028	0.841554	1.85321	19	899
MT-ATP8	RNA	0.0133495	1.87454	0.144028	0.841554	-0.545464	19	899
HNRNPA0	RNA	0.0133512	1.87448	0.144028	0.841554	-0.301433	19	899
STAG3L2	RNA	0.0133539	1.87439	0.144028	0.841554	-0.453751	19	899
ZBED4	RNA	0.0133607	1.87417	0.144028	0.841554	-0.363304	19	899
CALHM5	RNA	0.0133625	1.87411	0.144028	0.841554	1.871	19	899
SFMBT1	RNA	0.0133669	1.87397	0.144028	0.841554	0.590751	19	899
C11orf96	RNA	0.0133738	1.87374	0.144028	0.841554	1.70279	19	899
SCFD1	RNA	0.013422	1.87218	0.144337	0.840622	0.347033	19	899
LMTK3	RNA	0.0134342	1.87179	0.144337	0.840622	-1.26241	19	899
NDUFS7	RNA	0.013441	1.87157	0.144337	0.840622	-0.349727	19	899
CENPP	RNA	0.0134427	1.87151	0.144337	0.840622	0.508735	19	899
MRPL34	RNA	0.0134527	1.87119	0.144337	0.840622	-0.354279	19	899
ELP3	RNA	0.0134611	1.87092	0.144337	0.840622	-0.322869	19	899
ACP2	RNA	0.0134791	1.87034	0.144337	0.840622	0.511644	19	899
PICALM	RNA	0.0134929	1.86989	0.144337	0.840622	0.419062	19	899
ZNF341	RNA	0.0134949	1.86983	0.144337	0.840622	-0.383698	19	899
TESMIN	RNA	0.0135004	1.86965	0.144337	0.840622	-1.24537	19	899
AFP	RNA	0.0135013	1.86962	0.144337	0.840622	1.78441	19	899
DNAL4	RNA	0.0135064	1.86946	0.144337	0.840622	-0.468985	19	899
TSPYL1	RNA	0.0135475	1.86814	0.144576	0.839904	-0.378471	19	899
SH3BP5L	RNA	0.0135516	1.86801	0.144576	0.839904	-0.349677	19	899
SLC22A4	RNA	0.0135548	1.86791	0.144576	0.839904	1.23592	19	899
TOM1	RNA	0.0135787	1.86714	0.144664	0.839639	0.439542	19	899
GID4	RNA	0.0135839	1.86698	0.144664	0.839639	0.403871	19	899
C19orf47	RNA	0.0135891	1.86681	0.144664	0.839639	0.357761	19	899
PKIA	RNA	0.0136204	1.86581	0.144905	0.838916	2.26703	19	899
SGO2	RNA	0.0136558	1.86468	0.145189	0.838068	0.523901	19	899
DBNDD1	RNA	0.013681	1.86388	0.145315	0.83769	-1.04482	19	899
MAST4	RNA	0.0136878	1.86367	0.145315	0.83769	1.32616	19	899
EPRS1	RNA	0.0136938	1.86347	0.145315	0.83769	-0.347455	19	899
QRFPR	RNA	0.0137382	1.86207	0.145693	0.836562	-2.03234	19	899
MIF4GD	RNA	0.0137579	1.86145	0.145752	0.836384	-0.457344	19	899
ELAVL2	RNA	0.0137613	1.86134	0.145752	0.836384	2.37965	19	899
STT3B	RNA	0.0137735	1.86096	0.145789	0.836275	0.372619	19	899
SDSL	RNA	0.0137904	1.86042	0.145854	0.836081	1.2313	19	899
TLN2	RNA	0.0137972	1.86021	0.145854	0.836081	0.974483	19	899
C6orf120	RNA	0.0138105	1.85979	0.145903	0.835935	-0.392655	19	899
PCDHA4	RNA	0.0138453	1.8587	0.146143	0.835221	-0.981306	19	899
FAM8A1	RNA	0.0138508	1.85853	0.146143	0.835221	-0.442346	19	899
BAK1	RNA	0.0138652	1.85807	0.146145	0.835217	0.400855	19	899
CHKB-CPT1B	RNA	0.0138684	1.85797	0.146145	0.835217	-0.642284	19	899
BCL9	RNA	0.0138959	1.85711	0.146341	0.834634	-0.575861	19	899
HECTD3	RNA	0.0139443	1.8556	0.146758	0.833397	0.351955	19	899
PPP1R3C	RNA	0.0139741	1.85468	0.146923	0.83291	2.01293	19	899
DOP1A	RNA	0.0139776	1.85457	0.146923	0.83291	-0.543214	19	899
SYT8	RNA	0.0140107	1.85354	0.147178	0.832157	1.89524	19	899
GTF2H2C	RNA	0.014056	1.85214	0.147562	0.831026	-0.398971	19	899
HES1	RNA	0.0140916	1.85104	0.147706	0.830601	-1.3831	19	899
MED21	RNA	0.0140962	1.8509	0.147706	0.830601	0.356877	19	899
NRSN2-AS1	RNA	0.0140964	1.85089	0.147706	0.830601	-0.565578	19	899
GLT8D2	RNA	0.0141259	1.84998	0.147923	0.829964	1.35408	19	899
MRPS30	RNA	0.0141538	1.84913	0.148122	0.82938	-0.348306	19	899
C1RL	RNA	0.0141767	1.84843	0.148196	0.829164	-1.14772	19	899
PINX1	RNA	0.0141787	1.84836	0.148196	0.829164	-0.473564	19	899
DOC2A	RNA	0.0141931	1.84792	0.148253	0.828995	-1.18768	19	899
ATP5F1B	RNA	0.0142808	1.84525	0.148946	0.826971	-0.331994	19	899
SAMD9L	RNA	0.0142836	1.84516	0.148946	0.826971	1.97086	19	899
GEMIN2	RNA	0.0142862	1.84508	0.148946	0.826971	0.377971	19	899
PCDHGB1	RNA	0.0143109	1.84433	0.14911	0.826493	1.45934	19	899
HID1	RNA	0.0143801	1.84224	0.149738	0.824667	-1.64774	19	899
FLCN	RNA	0.0143976	1.84171	0.149826	0.824412	0.433372	19	899
CRABP1	RNA	0.0144277	1.8408	0.150046	0.823775	-2.22124	19	899
MMP19	RNA	0.0144787	1.83927	0.150483	0.822513	1.57661	19	899
PCSK4	RNA	0.0144977	1.8387	0.150586	0.822214	-0.879646	19	899
AMZ1	RNA	0.0145646	1.8367	0.151111	0.820705	1.46133	19	899
PLEKHO2	RNA	0.0145663	1.83665	0.151111	0.820705	0.622257	19	899
SP5	RNA	0.0145997	1.83566	0.151363	0.81998	1.68466	19	899
SMG9	RNA	0.0146141	1.83523	0.151418	0.819821	0.341621	19	899
SNX11	RNA	0.0146432	1.83436	0.151625	0.819229	0.360965	19	899
KAT14	RNA	0.014663	1.83378	0.151737	0.81891	-0.443117	19	899
MFAP5	RNA	0.0146807	1.83325	0.151825	0.818658	1.71435	19	899
CIP2A	RNA	0.0147064	1.83249	0.151997	0.818165	0.524026	19	899
LINC00324	RNA	0.0147329	1.83171	0.152176	0.817653	0.781774	19	899
R3HDM2	RNA	0.0148345	1.82873	0.153131	0.814937	-0.365777	19	899
INPP5J	RNA	0.0148571	1.82807	0.15317	0.814826	-1.20893	19	899
LRRC8B	RNA	0.0148652	1.82783	0.15317	0.814826	-0.782797	19	899
PHF1	RNA	0.0148659	1.82781	0.15317	0.814826	0.397107	19	899
SMIM13	RNA	0.0148814	1.82736	0.153227	0.814664	-0.380899	19	899
SNTB1	RNA	0.0148898	1.82711	0.153227	0.814664	2.05061	19	899
PPP1R7	RNA	0.0149099	1.82652	0.15334	0.814346	-0.294033	19	899
EMILIN2	RNA	0.0149596	1.82508	0.153755	0.81317	1.80311	19	899
APOO	RNA	0.0149697	1.82479	0.153764	0.813144	-0.434653	19	899
KCNA2	RNA	0.014997	1.824	0.15395	0.81262	-1.94122	19	899
SRGAP2C	RNA	0.0150328	1.82296	0.154219	0.811861	0.587202	19	899
TOP1	RNA	0.0150521	1.8224	0.154219	0.811861	-0.351457	19	899
EFNB1	RNA	0.0150633	1.82208	0.154219	0.811861	-1.03343	19	899
PPP1R14B	RNA	0.0150719	1.82183	0.154219	0.811861	0.407254	19	899
NDEL1	RNA	0.0150743	1.82176	0.154219	0.811861	0.382946	19	899
FGD6	RNA	0.0150787	1.82164	0.154219	0.811861	-0.837007	19	899
ALDH9A1	RNA	0.0151016	1.82098	0.154359	0.811469	-0.341928	19	899
FAM207A	RNA	0.0151435	1.81977	0.154692	0.810533	-0.379629	19	899
SMPD2	RNA	0.0151587	1.81934	0.154742	0.810392	-0.501361	19	899
NEXMIF	RNA	0.0151792	1.81875	0.154742	0.810392	-2.20908	19	899
ANKRD13C	RNA	0.0151809	1.8187	0.154742	0.810392	0.297676	19	899
GPATCH11	RNA	0.0151855	1.81857	0.154742	0.810392	0.3713	19	899
HNRNPA1P48	RNA	0.0152173	1.81766	0.154816	0.810185	-0.454947	19	899
COL7A1	RNA	0.0152248	1.81745	0.154816	0.810185	1.26132	19	899
ADAP1	RNA	0.0152347	1.81716	0.154816	0.810185	-1.37606	19	899
PLA2G3	RNA	0.0152366	1.81711	0.154816	0.810185	-2.0083	19	899
TRAIP	RNA	0.0152392	1.81704	0.154816	0.810185	0.422642	19	899
SPRR2D	RNA	0.0152624	1.81638	0.154957	0.80979	1.75825	19	899
DDX17	RNA	0.0152943	1.81547	0.15505	0.809528	-0.31266	19	899
CDH5	RNA	0.0152956	1.81543	0.15505	0.809528	-1.96386	19	899
BTG2	RNA	0.0153155	1.81487	0.15505	0.809528	-1.2359	19	899
ZIC2	RNA	0.0153185	1.81479	0.15505	0.809528	-1.94079	19	899
PDF	RNA	0.0153304	1.81445	0.15505	0.809528	-0.452321	19	899
TINF2	RNA	0.015332	1.8144	0.15505	0.809528	0.329582	19	899
MALAT1	RNA	0.0153498	1.8139	0.15505	0.809528	-0.660023	19	899
LEMD3	RNA	0.0153503	1.81388	0.15505	0.809528	0.319499	19	899
SLC22A5	RNA	0.0153603	1.8136	0.15505	0.809528	-0.757355	19	899
ELL3	RNA	0.0153646	1.81348	0.15505	0.809528	-1.09417	19	899
IRAK1BP1	RNA	0.0153793	1.81306	0.155105	0.809374	-0.729706	19	899
RTP4	RNA	0.0154126	1.81213	0.155211	0.809078	1.92049	19	899
LAMP1	RNA	0.0154142	1.81208	0.155211	0.809078	0.476995	19	899
LYRM1	RNA	0.0154212	1.81188	0.155211	0.809078	-0.434701	19	899
LAPTM5	RNA	0.0154271	1.81172	0.155211	0.809078	1.63151	19	899
ADPRH	RNA	0.0154525	1.811	0.155261	0.808938	1.83427	19	899
LRRC61	RNA	0.0154539	1.81096	0.155261	0.808938	-1.97782	19	899
SP140L	RNA	0.015465	1.81065	0.155261	0.808938	1.08516	19	899
CTSA	RNA	0.0154693	1.81053	0.155261	0.808938	0.603182	19	899
CYTOR	RNA	0.0154864	1.81005	0.155301	0.808826	1.3396	19	899
PPP3CB-AS1	RNA	0.0154919	1.8099	0.155301	0.808826	0.469328	19	899
RBM27	RNA	0.0155502	1.80826	0.155791	0.807457	-0.281869	19	899
ANXA10	RNA	0.0156221	1.80626	0.156418	0.805713	1.98297	19	899
ZNF503	RNA	0.0156338	1.80594	0.156441	0.805649	1.50285	19	899
CSGALNACT2	RNA	0.0156589	1.80524	0.156545	0.805362	0.480887	19	899
DIPK1A	RNA	0.0156642	1.80509	0.156545	0.805362	0.826121	19	899
MYBBP1A	RNA	0.0156723	1.80487	0.156545	0.805362	-0.436456	19	899
LARGE2	RNA	0.0156856	1.8045	0.156583	0.805255	-1.676	19	899
MICALL1	RNA	0.0157051	1.80396	0.156639	0.8051	0.533083	19	899
TENT5B	RNA	0.0157124	1.80376	0.156639	0.8051	1.51575	19	899
TBX15	RNA	0.0157193	1.80357	0.156639	0.8051	1.69949	19	899
RHBDD1	RNA	0.0157549	1.80259	0.156774	0.804725	-0.630449	19	899
MBNL1-AS1	RNA	0.0157558	1.80256	0.156774	0.804725	0.837013	19	899
C12orf4	RNA	0.0157611	1.80241	0.156774	0.804725	0.371452	19	899
GLIPR2	RNA	0.0158293	1.80054	0.157347	0.803141	1.50155	19	899
PHF14	RNA	0.0158376	1.80031	0.157347	0.803141	-0.394503	19	899
ZNF695	RNA	0.0158583	1.79974	0.157459	0.802833	-1.46822	19	899
TNS3	RNA	0.0159207	1.79804	0.157846	0.801767	1.44464	19	899
NPY1R	RNA	0.0159324	1.79772	0.157846	0.801767	-1.95316	19	899
JUP	RNA	0.0159351	1.79765	0.157846	0.801767	-1.5057	19	899
GPR89A	RNA	0.0159492	1.79726	0.157846	0.801767	0.326531	19	899
SPATS2L	RNA	0.0159512	1.79721	0.157846	0.801767	1.08543	19	899
XYLT1	RNA	0.0159541	1.79713	0.157846	0.801767	2.18221	19	899
CRISPLD2	RNA	0.0159827	1.79635	0.158035	0.801245	1.38498	19	899
TEK	RNA	0.0160434	1.7947	0.158541	0.799858	1.73836	19	899
BCL6	RNA	0.01607	1.79398	0.158675	0.799491	-1.28584	19	899
PCYOX1	RNA	0.016076	1.79382	0.158675	0.799491	0.46199	19	899
SLC25A23	RNA	0.0161204	1.79262	0.15902	0.798548	-0.653565	19	899
NCAPD2	RNA	0.0161625	1.79149	0.15926	0.797894	0.446485	19	899
PTMA	RNA	0.0161773	1.79109	0.15926	0.797894	-0.38549	19	899
RTN4RL2	RNA	0.0161774	1.79109	0.15926	0.797894	-1.30317	19	899
TCF20	RNA	0.016183	1.79094	0.15926	0.797894	-0.314534	19	899
TDRD6	RNA	0.0162425	1.78935	0.159751	0.796556	1.6853	19	899
SNRNP70	RNA	0.0162634	1.78879	0.1598	0.796423	-0.272269	19	899
RIPK4	RNA	0.0162666	1.7887	0.1598	0.796423	-1.589	19	899
MELK	RNA	0.0163035	1.78772	0.159925	0.796085	0.524556	19	899
FBXL19	RNA	0.0163065	1.78764	0.159925	0.796085	-0.388685	19	899
BTBD10	RNA	0.0163176	1.78734	0.159925	0.796085	0.357426	19	899
FAM86B1	RNA	0.0163177	1.78734	0.159925	0.796085	-0.738791	19	899
NKX3-1	RNA	0.0163436	1.78665	0.160085	0.79565	1.678	19	899
P2RX6	RNA	0.0163626	1.78615	0.160134	0.795516	1.36441	19	899
RN7SL3	RNA	0.0163734	1.78586	0.160134	0.795516	-1.44929	19	899
NPIPB5	RNA	0.0163812	1.78565	0.160134	0.795516	-0.407554	19	899
CDH7	RNA	0.0163871	1.7855	0.160134	0.795516	-1.65297	19	899
PDZRN3	RNA	0.0164014	1.78512	0.16018	0.795392	2.29437	19	899
EOGT	RNA	0.0164236	1.78453	0.160304	0.795057	0.644145	19	899
KDM7A-DT	RNA	0.0164386	1.78414	0.160355	0.794917	-0.950633	19	899
EXO5	RNA	0.0164686	1.78334	0.160388	0.794827	1.05314	19	899
ADCYAP1R1	RNA	0.0164724	1.78324	0.160388	0.794827	-1.69513	19	899
RPS3AP6	RNA	0.0164733	1.78322	0.160388	0.794827	-0.549229	19	899
FKBP2	RNA	0.0164804	1.78303	0.160388	0.794827	0.362265	19	899
CENPJ	RNA	0.0165126	1.78218	0.160608	0.794232	0.466115	19	899
CCDC68	RNA	0.0165375	1.78153	0.160757	0.793831	1.9422	19	899
ACO2	RNA	0.01658	1.78042	0.161018	0.793126	-0.354462	19	899
VSTM4	RNA	0.0165837	1.78032	0.161018	0.793126	1.0341	19	899
SPACA9	RNA	0.0166102	1.77962	0.161181	0.792686	-0.62163	19	899
XKR4	RNA	0.0166309	1.77908	0.161212	0.792601	-1.02365	19	899
UBA6	RNA	0.0166328	1.77903	0.161212	0.792601	0.346289	19	899
OIP5-AS1	RNA	0.0166842	1.77769	0.161617	0.791514	-0.386691	19	899
GOLGA2	RNA	0.0167157	1.77688	0.161827	0.790948	0.358545	19	899
AHCY	RNA	0.0167563	1.77582	0.162127	0.790145	-0.377272	19	899
SNED1	RNA	0.0167725	1.7754	0.162189	0.789978	-1.32912	19	899
YBX2	RNA	0.0168075	1.7745	0.162308	0.789661	-1.83382	19	899
CTC1	RNA	0.0168243	1.77406	0.162308	0.789661	-0.45033	19	899
NIN	RNA	0.0168359	1.77376	0.162308	0.789661	0.508021	19	899
EPHA5	RNA	0.016839	1.77368	0.162308	0.789661	2.13166	19	899
TPMT	RNA	0.0168409	1.77364	0.162308	0.789661	0.501166	19	899
PSD	RNA	0.0168431	1.77358	0.162308	0.789661	-0.946181	19	899
FBXO36	RNA	0.0168709	1.77286	0.162482	0.789196	-0.621163	19	899
ITPKA	RNA	0.0169346	1.77122	0.163001	0.787811	1.07497	19	899
MATN2	RNA	0.0169756	1.77017	0.163174	0.787348	1.36894	19	899
RNF126	RNA	0.0169764	1.77016	0.163174	0.787348	-0.309396	19	899
TBCK	RNA	0.016982	1.77001	0.163174	0.787348	-0.390698	19	899
LY6E	RNA	0.0170081	1.76934	0.163331	0.786933	-1.51334	19	899
PASK	RNA	0.0170487	1.76831	0.163621	0.786162	-0.529874	19	899
HP1BP3	RNA	0.0170579	1.76807	0.163621	0.786162	0.295178	19	899
UBE3B	RNA	0.0171137	1.76666	0.163837	0.785587	-0.275626	19	899
RAB32	RNA	0.0171214	1.76646	0.163837	0.785587	2.0934	19	899
ADGRL3	RNA	0.0171249	1.76637	0.163837	0.785587	2.25726	19	899
STAU2	RNA	0.0171317	1.7662	0.163837	0.785587	-0.392542	19	899
ADAMTS12	RNA	0.0171335	1.76615	0.163837	0.785587	2.42503	19	899
SUPT3H	RNA	0.0171395	1.766	0.163837	0.785587	-0.604461	19	899
SF3A2	RNA	0.0171538	1.76564	0.16388	0.785473	-0.316962	19	899
TEFM	RNA	0.0171858	1.76483	0.164092	0.784914	0.288602	19	899
SLC41A2	RNA	0.0172024	1.76441	0.164157	0.784741	0.971852	19	899
SINHCAF	RNA	0.0172181	1.76401	0.164212	0.784595	-0.52796	19	899
JADE2	RNA	0.0172574	1.76302	0.164493	0.783853	-0.715068	19	899
C1orf52	RNA	0.0173104	1.76169	0.16481	0.783016	0.311572	19	899
MESD	RNA	0.0173303	1.76119	0.16481	0.783016	0.317125	19	899
YIPF5	RNA	0.0173308	1.76118	0.16481	0.783016	0.376457	19	899
SEC11C	RNA	0.0173332	1.76112	0.16481	0.783016	-0.830989	19	899
LVRN	RNA	0.0173401	1.76095	0.16481	0.783016	1.15519	19	899
TMEM217	RNA	0.0173557	1.76056	0.164864	0.782873	0.829541	19	899
CASKIN1	RNA	0.0173942	1.7596	0.164865	0.782871	-1.11361	19	899
PRKD2	RNA	0.0173966	1.75953	0.164865	0.782871	-0.409718	19	899
TMEM205	RNA	0.017405	1.75933	0.164865	0.782871	-0.536196	19	899
FAM180A	RNA	0.0174075	1.75926	0.164865	0.782871	1.5633	19	899
UBL7-AS1	RNA	0.0174206	1.75894	0.164865	0.782871	0.369021	19	899
NSUN6	RNA	0.0174207	1.75894	0.164865	0.782871	-0.377464	19	899
NRK	RNA	0.017425	1.75883	0.164865	0.782871	1.94817	19	899
ZNF8	RNA	0.0174504	1.7582	0.164927	0.782708	-0.440879	19	899
MARCHF3	RNA	0.0174514	1.75817	0.164927	0.782708	1.05969	19	899
RPLP0	RNA	0.0175125	1.75665	0.165411	0.781435	-0.358003	19	899
CLIC3	RNA	0.0175678	1.75528	0.16584	0.780311	1.86645	19	899
NLGN3	RNA	0.0175862	1.75483	0.165892	0.780174	-0.956112	19	899
PLCD1	RNA	0.0176074	1.7543	0.165892	0.780174	0.804902	19	899
AXIN1	RNA	0.017611	1.75422	0.165892	0.780174	-0.327594	19	899
BRIP1	RNA	0.0176132	1.75416	0.165892	0.780174	0.537854	19	899
TMEM184B	RNA	0.0176331	1.75367	0.165986	0.779929	0.402929	19	899
SMOC2	RNA	0.0176454	1.75337	0.166008	0.779872	-2.24466	19	899
P4HA1	RNA	0.0176769	1.75259	0.16621	0.779344	0.613137	19	899
APH1B	RNA	0.0176927	1.75221	0.16621	0.779344	0.984906	19	899
JUN	RNA	0.0176967	1.75211	0.16621	0.779344	0.910667	19	899
HTRA3	RNA	0.0177213	1.7515	0.166347	0.778986	2.14779	19	899
NAT10	RNA	0.0177346	1.75118	0.166378	0.778905	-0.336101	19	899
CLTCL1	RNA	0.0177831	1.74999	0.166739	0.777962	0.954131	19	899
RPS15AP1	RNA	0.0178095	1.74935	0.166779	0.77786	-0.781786	19	899
MAN1C1	RNA	0.0178281	1.74889	0.166779	0.77786	1.34144	19	899
RPL39	RNA	0.017839	1.74863	0.166779	0.77786	-0.380174	19	899
LFNG	RNA	0.0178557	1.74822	0.166779	0.77786	1.33099	19	899
SNAP25	RNA	0.017864	1.74802	0.166779	0.77786	-2.17668	19	899
KCNK10	RNA	0.0178651	1.74799	0.166779	0.77786	1.90119	19	899
CTSZ	RNA	0.0178655	1.74798	0.166779	0.77786	1.85245	19	899
TATDN2	RNA	0.0178674	1.74794	0.166779	0.77786	0.370819	19	899
CIPC	RNA	0.0179055	1.74701	0.166815	0.777765	-0.353462	19	899
TAF13	RNA	0.0179088	1.74693	0.166815	0.777765	0.4332	19	899
LETMD1	RNA	0.01791	1.74691	0.166815	0.777765	-0.321549	19	899
MEA1	RNA	0.0179204	1.74665	0.166815	0.777765	0.348267	19	899
CHMP3	RNA	0.0179213	1.74663	0.166815	0.777765	0.312273	19	899
RHOC	RNA	0.0179673	1.74552	0.16715	0.776893	0.846331	19	899
TBR1	RNA	0.0179828	1.74514	0.167201	0.776762	1.09703	19	899
TMEM50A	RNA	0.0180225	1.74418	0.167448	0.77612	0.30085	19	899
PLK2	RNA	0.0180295	1.74402	0.167448	0.77612	1.57198	19	899
KANK3	RNA	0.0180496	1.74353	0.167541	0.775878	-1.18879	19	899
TTLL11	RNA	0.0180809	1.74278	0.167739	0.775367	0.528616	19	899
INPP4B	RNA	0.0181247	1.74173	0.168028	0.774618	1.68703	19	899
PLBD1	RNA	0.0181373	1.74143	0.168028	0.774618	2.05901	19	899
PCDHA3	RNA	0.0181423	1.74131	0.168028	0.774618	-1.71431	19	899
PPP1CC	RNA	0.0182001	1.73993	0.168469	0.773479	-0.28814	19	899
ALKBH2	RNA	0.018222	1.73941	0.168578	0.773198	-0.448963	19	899
PRDX2	RNA	0.0182396	1.73899	0.168648	0.773019	-1.31241	19	899
HHIPL2	RNA	0.0183852	1.73553	0.16988	0.769859	1.26407	19	899
FDXR	RNA	0.0183986	1.73522	0.16988	0.769859	-0.643593	19	899
PNMA6A	RNA	0.0184034	1.7351	0.16988	0.769859	-1.95853	19	899
MORN1	RNA	0.0184397	1.73425	0.17	0.769552	-0.451535	19	899
ASGR1	RNA	0.0184461	1.7341	0.17	0.769552	-1.15505	19	899
PPP1R1B	RNA	0.018447	1.73408	0.17	0.769552	-1.90573	19	899
IL31RA	RNA	0.0184872	1.73313	0.170276	0.768846	1.96414	19	899
GRAMD4	RNA	0.0185159	1.73245	0.170393	0.768548	-0.696408	19	899
IQGAP2	RNA	0.0185203	1.73235	0.170393	0.768548	-1.81921	19	899
DIO2	RNA	0.0185392	1.73191	0.170473	0.768345	1.83762	19	899
ZNF444	RNA	0.0185613	1.73139	0.170547	0.768157	-0.389287	19	899
LDB1	RNA	0.0185685	1.73122	0.170547	0.768157	-0.367001	19	899
SIX2	RNA	0.0185779	1.731	0.170547	0.768157	1.93803	19	899
DES	RNA	0.01862	1.73002	0.170608	0.768	1.70473	19	899
ADCK1	RNA	0.0186207	1.73	0.170608	0.768	-0.393336	19	899
ZKSCAN1	RNA	0.0186299	1.72979	0.170608	0.768	-0.385141	19	899
LGALS3	RNA	0.0186324	1.72973	0.170608	0.768	1.55041	19	899
RPS5	RNA	0.0186358	1.72965	0.170608	0.768	-0.377064	19	899
SH3BGRL3	RNA	0.0186777	1.72868	0.170836	0.767421	0.60684	19	899
GABPA	RNA	0.0186877	1.72844	0.170836	0.767421	-0.29558	19	899
AVL9	RNA	0.0186919	1.72835	0.170836	0.767421	-0.336777	19	899
GTF3C6	RNA	0.0187016	1.72812	0.170836	0.767421	-0.458976	19	899
HAPLN1	RNA	0.0187173	1.72776	0.17087	0.767335	1.98968	19	899
KLHDC4	RNA	0.0187346	1.72736	0.17087	0.767335	-0.340577	19	899
SYT3	RNA	0.0187361	1.72732	0.17087	0.767335	-1.89851	19	899
GATC	RNA	0.0187532	1.72692	0.170874	0.767323	-0.240776	19	899
NUDT6	RNA	0.0187571	1.72683	0.170874	0.767323	0.475125	19	899
E2F7	RNA	0.0188325	1.72509	0.171305	0.76623	0.72951	19	899
RABEPK	RNA	0.018833	1.72508	0.171305	0.76623	-0.358841	19	899
SLC9B2	RNA	0.0188352	1.72503	0.171305	0.76623	-1.08784	19	899
LENG8	RNA	0.0188642	1.72436	0.171475	0.765799	-0.410498	19	899
MORF4L1	RNA	0.0188752	1.72411	0.171481	0.765783	0.282974	19	899
MAILR	RNA	0.018892	1.72372	0.171541	0.765633	-0.591097	19	899
EPB41L4A	RNA	0.0189062	1.7234	0.171576	0.765543	1.38491	19	899
NFE2L3	RNA	0.0189408	1.7226	0.17172	0.76518	-1.07993	19	899
ALDH5A1	RNA	0.0189426	1.72256	0.17172	0.76518	-1.00961	19	899
PINK1	RNA	0.0189784	1.72174	0.171865	0.764813	0.589914	19	899
KCNJ3	RNA	0.0189793	1.72172	0.171865	0.764813	-1.71493	19	899
PARD6G-AS1	RNA	0.0190203	1.72078	0.172143	0.764111	-0.812467	19	899
H2BC18	RNA	0.0190678	1.7197	0.172388	0.763493	1.07746	19	899
RAD51	RNA	0.019068	1.71969	0.172388	0.763493	0.508558	19	899
DEAF1	RNA	0.0190919	1.71915	0.172426	0.763397	-0.433026	19	899
AZIN2	RNA	0.0190964	1.71905	0.172426	0.763397	1.00618	19	899
SARS2	RNA	0.0191033	1.71889	0.172426	0.763397	-0.397897	19	899
PAX9	RNA	0.0191486	1.71786	0.172741	0.762604	-1.87527	19	899
FRAS1	RNA	0.019178	1.7172	0.172901	0.762203	1.98359	19	899
COL11A2	RNA	0.019187	1.71699	0.172901	0.762203	0.863318	19	899
PTCD2	RNA	0.0192076	1.71653	0.172993	0.761972	-0.31006	19	899
ZNF276	RNA	0.0192424	1.71574	0.173213	0.761419	-0.397822	19	899
CNBP	RNA	0.0192814	1.71486	0.173399	0.760954	-0.266281	19	899
ZNF12	RNA	0.0193059	1.71431	0.173399	0.760954	-0.310361	19	899
GASK1B	RNA	0.0193079	1.71426	0.173399	0.760954	1.87759	19	899
PTTG1	RNA	0.019314	1.71413	0.173399	0.760954	0.520742	19	899
MZT2A	RNA	0.0193151	1.7141	0.173399	0.760954	-0.360747	19	899
TMEM216	RNA	0.0193472	1.71338	0.173594	0.760465	-0.793648	19	899
TNNI2	RNA	0.0193688	1.7129	0.173694	0.760214	1.76436	19	899
LBX2	RNA	0.0193932	1.71235	0.173819	0.759902	1.12921	19	899
CC2D1B	RNA	0.0194189	1.71177	0.173952	0.75957	0.281655	19	899
TCEA1P2	RNA	0.0194564	1.71094	0.173952	0.75957	-0.485138	19	899
TRIM55	RNA	0.0194632	1.71079	0.173952	0.75957	1.88093	19	899
PLPP4	RNA	0.0194706	1.71062	0.173952	0.75957	2.04922	19	899
ZMIZ2	RNA	0.0194822	1.71036	0.173952	0.75957	-0.406211	19	899
CISD3	RNA	0.0194982	1.71	0.173952	0.75957	0.492789	19	899
GHR	RNA	0.0194988	1.70999	0.173952	0.75957	1.6581	19	899
BRK1	RNA	0.0195074	1.7098	0.173952	0.75957	0.308782	19	899
SKAP2	RNA	0.0195097	1.70975	0.173952	0.75957	1.07948	19	899
PLPPR3	RNA	0.0195124	1.70969	0.173952	0.75957	-1.92761	19	899
C5orf46	RNA	0.0195417	1.70904	0.174121	0.759149	1.66454	19	899
ATXN7L3B	RNA	0.0195784	1.70822	0.174355	0.758566	-0.350292	19	899
ACTR3B	RNA	0.0196535	1.70656	0.174913	0.757178	-0.433889	19	899
FRG2FP	RNA	0.0196621	1.70637	0.174913	0.757178	-1.34554	19	899
SOS2	RNA	0.0196788	1.706	0.174969	0.75704	0.339408	19	899
OTX2	RNA	0.0197103	1.70531	0.175151	0.756587	-1.627	19	899
FBXO34	RNA	0.0197204	1.70508	0.175151	0.756587	0.304089	19	899
SHOC1	RNA	0.0197548	1.70433	0.175363	0.756061	1.56607	19	899
SYNPO2L	RNA	0.0197719	1.70395	0.175421	0.755917	0.999092	19	899
C7orf57	RNA	0.0197957	1.70343	0.175539	0.755626	1.37434	19	899
FNBP1	RNA	0.0198168	1.70297	0.175573	0.755541	-0.838802	19	899
ADA2	RNA	0.0198206	1.70288	0.175573	0.755541	-1.48743	19	899
ERLIN2	RNA	0.0198438	1.70237	0.175686	0.755263	-0.423873	19	899
IQANK1	RNA	0.0198821	1.70154	0.175831	0.754905	-1.24995	19	899
DLG3	RNA	0.0198843	1.70149	0.175831	0.754905	-1.11754	19	899
H4-16	RNA	0.0198918	1.70133	0.175831	0.754905	0.868847	19	899
WASH2P	RNA	0.0199242	1.70062	0.175991	0.754509	-0.326603	19	899
ZNF230	RNA	0.0199311	1.70047	0.175991	0.754509	0.502431	19	899
TMTC1	RNA	0.0199541	1.69997	0.176101	0.754238	1.95405	19	899
SMIM26	RNA	0.019965	1.69973	0.176104	0.754231	-0.35971	19	899
PYCR2	RNA	0.0200005	1.69896	0.176323	0.75369	-0.299605	19	899
PLEKHJ1	RNA	0.0200132	1.69868	0.176343	0.753642	-0.345261	19	899
RASAL1	RNA	0.0200581	1.69771	0.176629	0.752938	-2.07391	19	899
PPARG	RNA	0.0200669	1.69752	0.176629	0.752938	1.82609	19	899
SOX2	RNA	0.0200876	1.69707	0.176718	0.752719	-2.31127	19	899
EFNA3	RNA	0.0201089	1.69661	0.176756	0.752626	-0.724926	19	899
FSTL3	RNA	0.0201227	1.69631	0.176756	0.752626	0.938832	19	899
LRP10	RNA	0.020126	1.69624	0.176756	0.752626	0.66441	19	899
MNT	RNA	0.020136	1.69603	0.176756	0.752626	-0.314453	19	899
SRRM2	RNA	0.0201449	1.69583	0.176756	0.752626	-0.283263	19	899
NFAM1	RNA	0.0201716	1.69526	0.176897	0.75228	-1.40197	19	899
NAV3	RNA	0.0201844	1.69498	0.176916	0.752233	1.38342	19	899
PGM5P2	RNA	0.0202095	1.69444	0.176949	0.752153	0.801445	19	899
THEM5	RNA	0.020212	1.69439	0.176949	0.752153	1.51545	19	899
CCNB2	RNA	0.0202202	1.69422	0.176949	0.752153	0.504713	19	899
BAALC-AS1	RNA	0.0202306	1.69399	0.176949	0.752153	0.934642	19	899
SPATA5	RNA	0.0202637	1.69328	0.177105	0.751769	0.367588	19	899
FANCI	RNA	0.0202697	1.69315	0.177105	0.751769	0.467731	19	899
[truncated: 14,763 more rows]

## Sheet: RNA_AssociationWithTA
Transcriptomic association with telomerase activity
[truncated: 16,672 more rows]

[truncated: 4 more sheets: GO_enrichment, Hallmark_enrichment, Molecular chaperone_enrichment, mRNA_StemnessIndex]
