# Supplementary material for: Large-scale drug sensitivity, gene dependency, and proteogenomic analyses of telomere maintenance mechanisms in cancer cells
Source: Nat Commun. 2025 Dec 23;16:11337. doi: 10.1038/s41467-025-67190-w (PMC12727880; doi:10.1038/s41467-025-67190-w)
Supplement: Supplementary file 7 — Supplementary Data 6 [file 41467_2025_67190_MOESM7_ESM.xlsx]

## Sheet: PEGs_ALTvsTEL
CRIPSR-Cas9 gene essentiality comparison between ALT and TEL cell lines
Gene	Data	P value	log10 P value	Adjusted P-value	log10 Adjusted P-value	Differential dependency score	Size_ALT	Size_TEL
SMARCAL1	Geme dependency score	9.88876e-18	17.0049	1.72915e-13	12.7622	0.751847	14	505
FANCM	Geme dependency score	1.9487e-16	15.7103	1.70375e-12	11.7686	0.926604	15	506
TRIM8	Geme dependency score	1.11349e-14	13.9533	6.49019e-11	10.1877	-0.66582	15	506
ETV6	Geme dependency score	2.29967e-12	11.6383	1.0053e-08	7.9977	-0.630365	15	506
CENPS	Geme dependency score	3.83271e-12	11.4165	1.34037e-08	7.87277	0.5638	15	506
TERF2IP	Geme dependency score	7.97911e-12	11.098	2.32538e-08	7.63351	0.534016	14	505
SAMHD1	Geme dependency score	5.63266e-10	9.24929	1.40704e-06	5.85169	0.560805	15	506
FAAP24	Geme dependency score	3.70917e-08	7.43072	8.10731e-05	4.09112	0.546226	15	506
CENPX	Geme dependency score	1.14039e-07	6.94295	0.000221565	3.6545	0.480404	15	506
NOP9	Geme dependency score	3.5808e-07	6.44602	0.000612354	3.213	-0.84779	15	506
ETAA1	Geme dependency score	3.85217e-07	6.4143	0.000612354	3.213	0.409569	15	506
CHTF18	Geme dependency score	6.64725e-07	6.17736	0.000968616	3.01385	0.523668	15	506
SIVA1	Geme dependency score	1.8922e-06	5.72303	0.00238083	2.62327	0.572147	15	506
SUB1	Geme dependency score	1.96685e-06	5.70623	0.00238083	2.62327	0.470807	14	505
CCDC93	Geme dependency score	2.17118e-06	5.6633	0.00238083	2.62327	0.409437	15	506
SLC39A8	Geme dependency score	2.1785e-06	5.66184	0.00238083	2.62327	0.325463	15	506
XRCC2	Geme dependency score	3.0374e-06	5.5175	0.00312424	2.50526	-0.677473	15	506
ZMAT1	Geme dependency score	4.26526e-06	5.37005	0.00414346	2.38264	0.337587	15	499
FZR1	Geme dependency score	4.57716e-06	5.3394	0.00421244	2.37547	0.746787	15	506
LORICRIN	Geme dependency score	6.15268e-06	5.21094	0.00537929	2.26928	0.28244	15	506
FLI1	Geme dependency score	7.19913e-06	5.14272	0.00599448	2.22225	-0.522365	15	506
RAD51D	Geme dependency score	1.98246e-05	4.7028	0.0157569	1.80253	-0.621306	15	506
EPHA7	Geme dependency score	2.23985e-05	4.64978	0.0170287	1.76882	-0.254117	15	506
TMED7	Geme dependency score	2.75426e-05	4.56	0.0200671	1.69752	0.282959	15	506
SARDH	Geme dependency score	4.02401e-05	4.39534	0.0281455	1.55059	-0.287738	15	506
ARFIP2	Geme dependency score	4.2542e-05	4.37118	0.0286111	1.54347	0.270605	15	506
AEBP2	Geme dependency score	4.45765e-05	4.35089	0.0288691	1.53957	-0.312732	14	505
HOXA10	Geme dependency score	4.90611e-05	4.30926	0.030118	1.52117	0.296539	15	506
MASP2	Geme dependency score	4.99498e-05	4.30147	0.030118	1.52117	-0.265486	15	506
DSCC1	Geme dependency score	5.25752e-05	4.27922	0.030493	1.5158	0.575945	15	506
RWDD2B	Geme dependency score	5.40594e-05	4.26713	0.030493	1.5158	0.259226	15	506
E2F7	Geme dependency score	5.64455e-05	4.24837	0.0308439	1.51083	0.412131	14	505
MRPS23	Geme dependency score	6.24145e-05	4.20471	0.0330721	1.48054	-0.59155	15	506
LUC7L2	Geme dependency score	6.9896e-05	4.15555	0.0359471	1.44434	0.512503	15	506
CINP	Geme dependency score	8.50243e-05	4.07046	0.0424781	1.37183	-0.580021	15	506
OAF	Geme dependency score	9.46704e-05	4.02379	0.0459835	1.3374	-0.298383	15	506
HTR1D	Geme dependency score	0.000111802	3.95155	0.0528372	1.27706	-0.225773	15	506
MIA3	Geme dependency score	0.000120625	3.91856	0.0534363	1.27216	0.261502	15	506
RIPOR3	Geme dependency score	0.000121793	3.91438	0.0534363	1.27216	0.274668	15	506
KIN	Geme dependency score	0.000122238	3.91279	0.0534363	1.27216	0.440459	15	506
RARS2	Geme dependency score	0.000128108	3.89243	0.0546363	1.26252	-0.624056	15	506
FANCF	Geme dependency score	0.000142956	3.8448	0.0595172	1.22536	0.411797	15	506
POLE3	Geme dependency score	0.000146392	3.83448	0.0595303	1.22526	0.556825	14	505
POU3F3	Geme dependency score	0.000159392	3.79753	0.063344	1.19829	0.278092	15	506
NUP133	Geme dependency score	0.000168257	3.77403	0.06446	1.19071	0.431548	15	506
POLE4	Geme dependency score	0.000169573	3.77064	0.06446	1.19071	0.439727	14	505
E2F8	Geme dependency score	0.000179019	3.7471	0.0652744	1.18526	0.319096	14	505
EIF2AK3	Geme dependency score	0.000183377	3.73666	0.0652744	1.18526	-0.299791	15	506
UBA2	Geme dependency score	0.000185474	3.73172	0.0652744	1.18526	-0.402549	15	506
HSPA5	Geme dependency score	0.00018911	3.72329	0.0652744	1.18526	0.543592	15	506
MRPL39	Geme dependency score	0.000195353	3.70918	0.0652744	1.18526	-0.578819	15	506
RHNO1	Geme dependency score	0.000197388	3.70468	0.0652744	1.18526	-0.338598	15	506
HEPN1	Geme dependency score	0.000200588	3.69769	0.0652744	1.18526	-0.272202	15	506
DPH6	Geme dependency score	0.000201579	3.69555	0.0652744	1.18526	-0.450314	15	506
SRSF4	Geme dependency score	0.000206908	3.68422	0.0657817	1.18189	0.263964	14	505
UBASH3B	Geme dependency score	0.000212107	3.67344	0.0662305	1.17894	-0.219793	15	506
SEC23A	Geme dependency score	0.000236416	3.62632	0.0725258	1.13951	0.288723	15	506
LIG3	Geme dependency score	0.000245422	3.61009	0.0734649	1.13392	-0.342709	15	506
PDE8A	Geme dependency score	0.000250923	3.60046	0.0734649	1.13392	-0.233222	15	506
E2F1	Geme dependency score	0.000252081	3.59846	0.0734649	1.13392	0.50103	14	505
GANC	Geme dependency score	0.000275363	3.56009	0.0780644	1.10755	-0.235652	15	506
RPUSD4	Geme dependency score	0.000284034	3.54663	0.0780644	1.10755	-0.46742	15	506
BRIP1	Geme dependency score	0.000284394	3.54608	0.0780644	1.10755	-0.369264	15	506
WFDC2	Geme dependency score	0.000287047	3.54205	0.0780644	1.10755	0.243629	15	506
TIMM23	Geme dependency score	0.00029324	3.53278	0.0780644	1.10755	0.391518	15	506
C1orf109	Geme dependency score	0.000295326	3.5297	0.0780644	1.10755	-0.685827	15	506
ANKRD49	Geme dependency score	0.00030018	3.52262	0.0780644	1.10755	-0.554532	15	506
INTS7	Geme dependency score	0.000304551	3.51634	0.0780644	1.10755	0.398973	15	506
MCM10	Geme dependency score	0.000308043	3.51139	0.0780644	1.10755	0.428266	15	506
CCT7	Geme dependency score	0.000319549	3.49546	0.0798068	1.09796	0.361893	15	506
PSMD1	Geme dependency score	0.000326855	3.48564	0.0798068	1.09796	0.460989	15	506
PGK1	Geme dependency score	0.000331601	3.47938	0.0798068	1.09796	-0.672403	15	499
GID8	Geme dependency score	0.000333599	3.47678	0.0798068	1.09796	0.360182	15	506
TRIP12	Geme dependency score	0.000337739	3.47142	0.0798068	1.09796	0.437036	14	505
XRCC3	Geme dependency score	0.000346285	3.46057	0.0807352	1.09294	-0.653297	15	506
UBB	Geme dependency score	0.000375214	3.42572	0.0854072	1.06851	0.333782	15	506
CD302	Geme dependency score	0.000376093	3.42471	0.0854072	1.06851	0.233847	15	506
U2AF2	Geme dependency score	0.000391541	3.40722	0.0866754	1.0621	0.366258	14	505
ZC3H4	Geme dependency score	0.000391591	3.40717	0.0866754	1.0621	0.355567	15	506
SLC6A19	Geme dependency score	0.000409054	3.38822	0.0889299	1.05095	-0.259907	15	506
H2AC20	Geme dependency score	0.000411948	3.38516	0.0889299	1.05095	0.407022	15	506
KIFC1	Geme dependency score	0.000418676	3.37812	0.0892801	1.04925	0.385494	15	506
FSIP2	Geme dependency score	0.000424515	3.37211	0.0894347	1.04849	0.21642	15	506
RAD51C	Geme dependency score	0.000431177	3.36534	0.0897567	1.04693	-0.486957	15	506
MRPL21	Geme dependency score	0.000454219	3.34273	0.0931866	1.03065	-0.612074	15	506
RMI1	Geme dependency score	0.000458312	3.33884	0.0931866	1.03065	-0.483032	15	506
S100Z	Geme dependency score	0.000469607	3.32827	0.0942863	1.02555	-0.26928	15	506
FOXR1	Geme dependency score	0.000474505	3.32376	0.0942863	1.02555	-0.291207	15	506
PPP1CB	Geme dependency score	0.000492101	3.30795	0.096684	1.01465	0.528582	14	505
TUBA1A	Geme dependency score	0.000498424	3.3024	0.0968382	1.01395	0.306454	15	506
MRPL22	Geme dependency score	0.000535683	3.27109	0.102934	0.987443	-0.385335	15	506
ATR	Geme dependency score	0.000545223	3.26343	0.103265	0.986047	0.456161	15	506
GJA1	Geme dependency score	0.000549219	3.26025	0.103265	0.986047	-0.249507	15	506
NFIC	Geme dependency score	0.000567226	3.24624	0.104928	0.979107	0.317179	15	506
MYL4	Geme dependency score	0.000570067	3.24407	0.104928	0.979107	-0.282653	15	506
MRPL11	Geme dependency score	0.000610094	3.2146	0.110691	0.955888	-0.390472	15	506
KIAA0100	Geme dependency score	0.000614035	3.21181	0.110691	0.955888	-0.388259	15	506
SLC49A3	Geme dependency score	0.000683708	3.16513	0.121993	0.913665	-0.19622	15	506
SLC25A16	Geme dependency score	0.000691775	3.16004	0.122186	0.91298	0.227157	15	506
LRRN1	Geme dependency score	0.000734352	3.1341	0.126031	0.899522	-0.217015	15	506
PLTP	Geme dependency score	0.000740698	3.13036	0.126031	0.899522	0.235056	15	506
PNPT1	Geme dependency score	0.000750059	3.1249	0.126031	0.899522	-0.443346	15	506
RLF	Geme dependency score	0.000750809	3.12447	0.126031	0.899522	0.258556	15	506
ATP6V1G3	Geme dependency score	0.000756676	3.12109	0.126031	0.899522	0.230912	15	506
UVSSA	Geme dependency score	0.000756793	3.12102	0.126031	0.899522	-0.22316	15	506
TGM4	Geme dependency score	0.000790954	3.10185	0.130477	0.884464	-0.182996	15	506
EXOSC8	Geme dependency score	0.000851833	3.06965	0.139207	0.856339	-0.437853	15	506
FAT4	Geme dependency score	0.000862966	3.06401	0.139721	0.854739	-0.218946	15	506
SPATA2	Geme dependency score	0.000887156	3.052	0.140647	0.851871	0.238568	15	506
MYBL1	Geme dependency score	0.00089076	3.05024	0.140647	0.851871	0.318589	15	506
OPTC	Geme dependency score	0.000893292	3.04901	0.140647	0.851871	0.21041	15	506
RNF216	Geme dependency score	0.000900859	3.04534	0.140647	0.851871	-0.263494	15	506
FABP1	Geme dependency score	0.000925122	3.0338	0.142271	0.846882	-0.211204	15	506
PRIM1	Geme dependency score	0.000927539	3.03267	0.142271	0.846882	0.327002	15	506
TOP3A	Geme dependency score	0.000943111	3.02544	0.142441	0.846365	-0.418014	15	506
TRIM11	Geme dependency score	0.000944937	3.0246	0.142441	0.846365	-0.274511	15	506
TINF2	Geme dependency score	0.000961655	3.01698	0.143722	0.842476	-0.56227	14	505
THG1L	Geme dependency score	0.000978143	3.0096	0.144947	0.838789	-0.436665	15	506
LPIN3	Geme dependency score	0.00101867	2.99197	0.149685	0.824822	0.207258	15	506
SON	Geme dependency score	0.00105633	2.9762	0.152938	0.815483	0.470667	15	506
ADRA2B	Geme dependency score	0.00107679	2.96787	0.152938	0.815483	0.233745	15	506
HACD2	Geme dependency score	0.00108545	2.96439	0.152938	0.815483	-0.250683	15	506
MRPL16	Geme dependency score	0.00108668	2.9639	0.152938	0.815483	-0.442026	15	506
CXorf65	Geme dependency score	0.00109432	2.96086	0.152938	0.815483	0.176925	15	499
PRRT1	Geme dependency score	0.00110467	2.95677	0.152938	0.815483	0.208681	15	506
IL1RL2	Geme dependency score	0.0011083	2.95534	0.152938	0.815483	0.251308	15	506
EYA2	Geme dependency score	0.00113039	2.94677	0.152938	0.815483	0.215647	14	505
SURF1	Geme dependency score	0.00113064	2.94667	0.152938	0.815483	-0.279825	15	506
PPP1R14D	Geme dependency score	0.00113234	2.94602	0.152938	0.815483	-0.251033	15	506
GAPDH	Geme dependency score	0.00113702	2.94423	0.152938	0.815483	-0.480784	15	506
CDC25B	Geme dependency score	0.00114923	2.93959	0.1534	0.814175	0.499546	15	506
BBS5	Geme dependency score	0.0011663	2.93319	0.1545	0.811072	0.240648	15	506
ACAD9	Geme dependency score	0.00118483	2.92634	0.155436	0.80845	-0.32934	15	506
DUOXA2	Geme dependency score	0.00119115	2.92404	0.155436	0.80845	-0.228334	15	506
SNRPB	Geme dependency score	0.00121243	2.91634	0.157041	0.803987	0.37742	14	505
HEPACAM	Geme dependency score	0.00124833	2.90367	0.159566	0.797059	-0.208684	15	506
PPIC	Geme dependency score	0.00125018	2.90303	0.159566	0.797059	0.167059	15	506
MRPL12	Geme dependency score	0.00127414	2.89478	0.160435	0.794701	-0.419059	15	506
CLDN19	Geme dependency score	0.00127533	2.89438	0.160435	0.794701	0.265267	15	506
ASPM	Geme dependency score	0.00132546	2.87763	0.16555	0.781071	0.425322	15	506
MRPS33	Geme dependency score	0.00134408	2.87157	0.166685	0.778103	-0.366617	15	506
ITPRID1	Geme dependency score	0.00138014	2.86008	0.169839	0.769962	0.209643	15	506
CLEC4D	Geme dependency score	0.00138894	2.85732	0.169839	0.769962	-0.203952	15	506
MTERF3	Geme dependency score	0.00140234	2.85315	0.170287	0.768818	-0.303062	15	506
SLC35D1	Geme dependency score	0.00142379	2.84655	0.171216	0.766456	0.244968	15	506
VNN1	Geme dependency score	0.00142957	2.84479	0.171216	0.766456	-0.176518	15	506
EVI5	Geme dependency score	0.00148099	2.82945	0.176167	0.754075	0.232774	15	506
SURF4	Geme dependency score	0.00149493	2.82538	0.176624	0.75295	0.371256	15	506
PRKRA	Geme dependency score	0.0015105	2.82088	0.177029	0.751957	0.681273	15	506
PFDN4	Geme dependency score	0.0015186	2.81856	0.177029	0.751957	0.328422	15	506
SPATA25	Geme dependency score	0.00153738	2.81322	0.17803	0.749507	0.208993	15	506
PSG1	Geme dependency score	0.00156861	2.80448	0.180452	0.743637	0.257673	15	506
CFAP69	Geme dependency score	0.00159929	2.79607	0.18278	0.738072	-0.215554	15	506
ATAD2B	Geme dependency score	0.00162984	2.78785	0.184936	0.732978	-0.201416	14	505
SATL1	Geme dependency score	0.0016573	2.7806	0.184936	0.732978	0.200932	15	499
NABP1	Geme dependency score	0.00165965	2.77998	0.184936	0.732978	0.222535	15	506
SYVN1	Geme dependency score	0.00166047	2.77977	0.184936	0.732978	0.475365	15	506
POLR3D	Geme dependency score	0.00168563	2.77324	0.185333	0.732046	0.436329	14	505
FRG2C	Geme dependency score	0.00168822	2.77257	0.185333	0.732046	-0.244282	15	506
IL1F10	Geme dependency score	0.00170089	2.76932	0.185333	0.732046	0.222863	15	506
NSUN4	Geme dependency score	0.00172265	2.7638	0.185333	0.732046	-0.326938	15	506
C12orf60	Geme dependency score	0.00172438	2.76337	0.185333	0.732046	-0.205499	15	506
ENO1	Geme dependency score	0.00172763	2.76255	0.185333	0.732046	-0.562663	14	505
TNKS2	Geme dependency score	0.00175899	2.75474	0.187018	0.728116	0.197564	14	505
DSC2	Geme dependency score	0.00176473	2.75332	0.187018	0.728116	-0.223136	15	506
GNB2	Geme dependency score	0.0017982	2.74516	0.188941	0.723675	0.298002	15	506
ZBTB7A	Geme dependency score	0.00180448	2.74365	0.188941	0.723675	0.395399	15	506
PSG4	Geme dependency score	0.00184078	2.735	0.19121	0.71849	0.279819	15	506
PROCR	Geme dependency score	0.00184802	2.73329	0.19121	0.71849	0.250756	15	506
BCAM	Geme dependency score	0.00185922	2.73067	0.191238	0.718427	0.201973	15	506
RTN4	Geme dependency score	0.00187487	2.72703	0.191719	0.717335	0.217228	15	506
ARHGEF4	Geme dependency score	0.00188733	2.72415	0.191871	0.716991	0.205066	15	506
CALM2	Geme dependency score	0.00196181	2.70734	0.197964	0.703414	0.315565	15	506
TBXT	Geme dependency score	0.00198012	2.70331	0.197964	0.703414	0.307108	15	506
ATPSCKMT	Geme dependency score	0.00198123	2.70307	0.197964	0.703414	-0.199467	15	506
RPS8	Geme dependency score	0.00199259	2.70058	0.197969	0.703404	-0.297469	15	506
VPS9D1	Geme dependency score	0.00204029	2.69031	0.201563	0.69559	-0.239378	15	506
RCCD1	Geme dependency score	0.00207096	2.68383	0.202895	0.69273	-0.200309	15	506
AKAP17A	Geme dependency score	0.00207698	2.68257	0.202895	0.69273	-0.261444	15	499
ACR	Geme dependency score	0.00208965	2.67993	0.202998	0.692509	-0.231597	15	506
ZNF226	Geme dependency score	0.00211381	2.67493	0.203708	0.690991	0.243541	15	506
STK38L	Geme dependency score	0.00212026	2.67361	0.203708	0.690991	-0.204006	15	506
SDHAF3	Geme dependency score	0.00214099	2.66939	0.204575	0.689147	0.207528	15	506
C20orf144	Geme dependency score	0.00215688	2.66617	0.204974	0.688302	0.207896	15	506
DVL3	Geme dependency score	0.00219598	2.65837	0.207042	0.683941	-0.230132	15	506
SNAP91	Geme dependency score	0.00220232	2.65712	0.207042	0.683941	-0.206839	15	506
MYL5	Geme dependency score	0.00222773	2.65214	0.208311	0.681288	-0.179572	15	506
AURKAIP1	Geme dependency score	0.00228575	2.64097	0.212599	0.672439	-0.31835	15	506
MAPK8	Geme dependency score	0.00233457	2.63179	0.215991	0.665564	0.21142	14	505
HMGCS2	Geme dependency score	0.00236856	2.62552	0.217983	0.661578	0.222001	15	506
RPGR	Geme dependency score	0.0024577	2.60947	0.221657	0.654318	-0.181386	15	499
EAF2	Geme dependency score	0.00246059	2.60896	0.221657	0.654318	0.24669	15	506
TOMM34	Geme dependency score	0.00248607	2.60449	0.221657	0.654318	0.197875	15	506
MRPS2	Geme dependency score	0.00249787	2.60243	0.221657	0.654318	-0.350821	15	506
TTC27	Geme dependency score	0.0025042	2.60133	0.221657	0.654318	-0.369438	15	506
WNT9A	Geme dependency score	0.00251264	2.59987	0.221657	0.654318	0.205698	15	506
FBXO7	Geme dependency score	0.0025169	2.59913	0.221657	0.654318	0.3396	15	506
TSKS	Geme dependency score	0.00251999	2.5986	0.221657	0.654318	0.194997	15	506
CXCL3	Geme dependency score	0.00253054	2.59679	0.221657	0.654318	0.193028	15	506
FOXRED1	Geme dependency score	0.00253525	2.59598	0.221657	0.654318	-0.337617	15	506
RUNX2	Geme dependency score	0.00260306	2.58452	0.226454	0.645021	0.315647	15	506
ENTPD7	Geme dependency score	0.00265448	2.57602	0.228518	0.641079	-0.199987	15	506
ELAVL2	Geme dependency score	0.00266386	2.57449	0.228518	0.641079	-0.22273	15	506
TDP2	Geme dependency score	0.00267803	2.57218	0.228518	0.641079	-0.421549	14	505
FGF18	Geme dependency score	0.00268512	2.57104	0.228518	0.641079	-0.203305	15	506
TFDP1	Geme dependency score	0.00269214	2.5699	0.228518	0.641079	0.447548	14	505
SLCO1C1	Geme dependency score	0.00272025	2.56539	0.229789	0.638671	-0.203682	15	506
SCNM1	Geme dependency score	0.00275285	2.56022	0.231425	0.63559	0.306001	15	506
HSD17B10	Geme dependency score	0.00277469	2.55679	0.231964	0.63458	-0.555097	15	499
CCND1	Geme dependency score	0.0027858	2.55505	0.231964	0.63458	-0.891571	14	505
OLFM3	Geme dependency score	0.00282754	2.54859	0.234324	0.630183	-0.196243	15	506
DOLK	Geme dependency score	0.00284764	2.54551	0.234791	0.629318	-0.381489	15	506
NECTIN1	Geme dependency score	0.00286003	2.54363	0.234791	0.629318	-0.228439	15	506
FOXJ2	Geme dependency score	0.00290788	2.53642	0.236086	0.62693	-0.171066	15	506
VCPIP1	Geme dependency score	0.00293549	2.53232	0.236086	0.62693	0.359369	15	506
PRPF39	Geme dependency score	0.00293965	2.5317	0.236086	0.62693	0.404402	15	506
CCDC40	Geme dependency score	0.00295148	2.52996	0.236086	0.62693	-0.202995	15	506
PSMA5	Geme dependency score	0.002959	2.52885	0.236086	0.62693	0.322666	15	506
ATP5F1C	Geme dependency score	0.00300289	2.52246	0.236086	0.62693	-0.418623	15	506
HERC4	Geme dependency score	0.00302994	2.51857	0.236086	0.62693	0.199569	15	506
CLCN4	Geme dependency score	0.00305224	2.51538	0.236086	0.62693	-0.16132	15	499
UGT2B4	Geme dependency score	0.00305336	2.51522	0.236086	0.62693	0.184521	15	506
TFAM	Geme dependency score	0.00306337	2.5138	0.236086	0.62693	-0.392386	15	506
MRPS35	Geme dependency score	0.00308902	2.51018	0.236086	0.62693	-0.380881	15	506
LDOC1	Geme dependency score	0.00310036	2.50859	0.236086	0.62693	0.174896	15	499
GPR32	Geme dependency score	0.00310781	2.50755	0.236086	0.62693	0.201601	15	506
RAPGEF4	Geme dependency score	0.00312049	2.50578	0.236086	0.62693	0.172987	15	506
DCAF12L2	Geme dependency score	0.00312543	2.50509	0.236086	0.62693	0.183421	15	499
DPH5	Geme dependency score	0.0031277	2.50478	0.236086	0.62693	-0.369649	15	506
AVPR2	Geme dependency score	0.00313398	2.5039	0.236086	0.62693	0.180884	15	499
FASTKD5	Geme dependency score	0.00314119	2.50291	0.236086	0.62693	-0.352653	15	506
FGFR1	Geme dependency score	0.00314243	2.50273	0.236086	0.62693	0.445032	15	506
IAPP	Geme dependency score	0.00314583	2.50226	0.236086	0.62693	-0.186256	15	506
TMEM37	Geme dependency score	0.00317966	2.49762	0.237454	0.624421	0.184847	15	506
SPATA5L1	Geme dependency score	0.00322285	2.49176	0.237454	0.624421	-0.443297	15	506
PHLDB2	Geme dependency score	0.00323016	2.49078	0.237454	0.624421	0.175532	15	506
POP4	Geme dependency score	0.00323414	2.49024	0.237454	0.624421	-0.340431	15	506
GORASP2	Geme dependency score	0.00324436	2.48887	0.237454	0.624421	0.244253	15	506
TMEM174	Geme dependency score	0.00326894	2.48559	0.237454	0.624421	0.200687	15	506
MTIF2	Geme dependency score	0.00327582	2.48468	0.237454	0.624421	-0.261502	15	506
DLGAP3	Geme dependency score	0.00328796	2.48307	0.237454	0.624421	0.197652	15	506
CBLB	Geme dependency score	0.00329313	2.48239	0.237454	0.624421	0.192806	15	506
BMPR1B	Geme dependency score	0.00330162	2.48127	0.237454	0.624421	0.210012	15	506
ZFAND3	Geme dependency score	0.00332718	2.47792	0.237454	0.624421	0.221243	15	506
SPINT1	Geme dependency score	0.00333702	2.47664	0.237454	0.624421	-0.287608	15	506
RNF175	Geme dependency score	0.00334059	2.47618	0.237454	0.624421	-0.17999	15	506
SECTM1	Geme dependency score	0.00339224	2.46951	0.239205	0.621231	-0.220121	15	506
SCRN2	Geme dependency score	0.00339258	2.46947	0.239205	0.621231	-0.241527	15	506
ARHGAP11A	Geme dependency score	0.00343361	2.46425	0.240399	0.619068	0.298707	15	506
LARS2	Geme dependency score	0.00344489	2.46282	0.240399	0.619068	-0.477349	15	506
NEFM	Geme dependency score	0.00345077	2.46208	0.240399	0.619068	0.246921	15	506
RPP21	Geme dependency score	0.00354568	2.4503	0.244517	0.611691	-0.500172	15	506
AMPD3	Geme dependency score	0.00354813	2.45	0.244517	0.611691	0.184568	15	506
C10orf82	Geme dependency score	0.00355519	2.44914	0.244517	0.611691	-0.182678	15	506
PTOV1	Geme dependency score	0.00356929	2.44742	0.244517	0.611691	0.255468	15	506
ENPP7	Geme dependency score	0.0035798	2.44614	0.244517	0.611691	-0.244166	15	506
BCDIN3D	Geme dependency score	0.00361671	2.44169	0.246077	0.608929	0.277685	15	506
LAD1	Geme dependency score	0.00364817	2.43792	0.247255	0.606854	0.184515	15	506
RMND1	Geme dependency score	0.0037268	2.42866	0.251609	0.599273	-0.259468	15	506
ZNF615	Geme dependency score	0.00376593	2.42413	0.253273	0.596411	0.175059	15	506
HMGCS1	Geme dependency score	0.00378635	2.42178	0.253671	0.595729	0.475181	15	506
PRKAR1A	Geme dependency score	0.00383507	2.41623	0.25479	0.593817	0.455502	15	506
CASR	Geme dependency score	0.00386882	2.41242	0.25479	0.593817	-0.186324	15	506
CHCHD5	Geme dependency score	0.00388433	2.41068	0.25479	0.593817	0.249973	15	506
IP6K3	Geme dependency score	0.00390541	2.40833	0.25479	0.593817	0.212459	15	506
KLK9	Geme dependency score	0.00391259	2.40754	0.25479	0.593817	0.198066	15	506
EXOC3L1	Geme dependency score	0.00394335	2.40414	0.25479	0.593817	0.194764	15	506
MRPL15	Geme dependency score	0.00395731	2.4026	0.25479	0.593817	-0.436787	15	506
ZBED6	Geme dependency score	0.0039624	2.40204	0.25479	0.593817	0.190056	15	506
MTG1	Geme dependency score	0.00396376	2.40189	0.25479	0.593817	-0.33881	15	506
APOC3	Geme dependency score	0.00396697	2.40154	0.25479	0.593817	-0.191373	15	506
MKS1	Geme dependency score	0.00397142	2.40105	0.25479	0.593817	-0.178023	15	506
FBXO24	Geme dependency score	0.00398414	2.39967	0.25479	0.593817	0.187967	15	506
DNAJC15	Geme dependency score	0.00399248	2.39876	0.25479	0.593817	0.169721	15	506
ZRANB3	Geme dependency score	0.00401248	2.39659	0.255135	0.59323	0.18332	15	506
SHC4	Geme dependency score	0.00406221	2.39124	0.256862	0.5903	-0.181921	15	506
PTPRZ1	Geme dependency score	0.00409273	2.38799	0.256862	0.5903	-0.216093	15	506
PTCHD1	Geme dependency score	0.00412169	2.38492	0.256862	0.5903	-0.167011	15	499
B4GALNT3	Geme dependency score	0.00415511	2.38142	0.256862	0.5903	-0.208268	15	506
EXOSC2	Geme dependency score	0.00415853	2.38106	0.256862	0.5903	-0.316397	15	506
FRZB	Geme dependency score	0.00416595	2.38029	0.256862	0.5903	0.185457	15	506
SEMG2	Geme dependency score	0.00416825	2.38005	0.256862	0.5903	0.197034	15	506
HSD11B2	Geme dependency score	0.00417635	2.3792	0.256862	0.5903	0.213358	15	506
UXT	Geme dependency score	0.00419449	2.37732	0.256862	0.5903	-0.389711	14	498
MEAK7	Geme dependency score	0.00422592	2.37408	0.256862	0.5903	-0.204114	15	506
SELL	Geme dependency score	0.00424923	2.37169	0.256862	0.5903	0.169191	15	506
HOXC11	Geme dependency score	0.00425817	2.37078	0.256862	0.5903	0.243456	15	506
DMKN	Geme dependency score	0.00427003	2.36957	0.256862	0.5903	0.243844	15	506
NSD3	Geme dependency score	0.00427464	2.3691	0.256862	0.5903	0.233439	14	505
MRPL51	Geme dependency score	0.00428018	2.36854	0.256862	0.5903	-0.337658	15	506
TMX4	Geme dependency score	0.00429568	2.36697	0.256862	0.5903	0.18368	15	506
KCTD21	Geme dependency score	0.00430146	2.36638	0.256862	0.5903	-0.207453	15	506
TRIM61	Geme dependency score	0.00430405	2.36612	0.256862	0.5903	-0.237598	15	506
MRPL48	Geme dependency score	0.00433758	2.36275	0.257585	0.589079	-0.374434	15	506
TMCO5A	Geme dependency score	0.00434562	2.36195	0.257585	0.589079	-0.208141	15	506
COX19	Geme dependency score	0.00440782	2.35578	0.260389	0.584377	-0.262482	15	506
LPAR1	Geme dependency score	0.00456509	2.34055	0.26813	0.571655	0.31581	15	506
RNASEH1	Geme dependency score	0.00456953	2.34013	0.26813	0.571655	-0.237519	15	506
KRT31	Geme dependency score	0.00465775	2.33182	0.272101	0.565269	0.223035	15	506
RRH	Geme dependency score	0.00469686	2.32819	0.272101	0.565269	-0.177677	15	506
SLC27A4	Geme dependency score	0.00471393	2.32662	0.272101	0.565269	-0.190229	15	506
ZMYM6	Geme dependency score	0.00473219	2.32494	0.272101	0.565269	0.158631	15	506
DCTN5	Geme dependency score	0.00474576	2.32369	0.272101	0.565269	0.371808	15	506
TNFRSF11A	Geme dependency score	0.00474768	2.32352	0.272101	0.565269	0.202949	15	506
FNBP1L	Geme dependency score	0.00475294	2.32304	0.272101	0.565269	0.213675	15	506
KLHDC1	Geme dependency score	0.00476856	2.32161	0.272101	0.565269	0.198844	15	506
NGRN	Geme dependency score	0.00478234	2.32036	0.272101	0.565269	-0.284333	15	506
HS1BP3	Geme dependency score	0.00479282	2.31941	0.272101	0.565269	-0.193192	15	506
RPA2	Geme dependency score	0.00486199	2.31319	0.275135	0.560454	0.354163	15	506
PPA2	Geme dependency score	0.00487786	2.31177	0.275143	0.560442	-0.405745	15	506
HMG20B	Geme dependency score	0.00492791	2.30734	0.276189	0.558794	0.199806	14	505
KCTD10	Geme dependency score	0.00492799	2.30733	0.276189	0.558794	0.543222	15	506
RNF25	Geme dependency score	0.00495275	2.30515	0.276689	0.558008	0.31923	15	506
CYP24A1	Geme dependency score	0.00498506	2.30233	0.276774	0.557874	0.188564	15	506
ALG12	Geme dependency score	0.00498592	2.30225	0.276774	0.557874	0.29966	15	506
DNAJB9	Geme dependency score	0.00502929	2.29849	0.277155	0.557277	-0.22289	15	506
RAD54L2	Geme dependency score	0.00503796	2.29775	0.277155	0.557277	0.265955	15	506
SUPT6H	Geme dependency score	0.00504596	2.29706	0.277155	0.557277	-0.302068	14	505
NKG7	Geme dependency score	0.00505619	2.29618	0.277155	0.557277	0.165617	15	506
TTF2	Geme dependency score	0.00509801	2.2926	0.278089	0.555816	-0.383339	14	505
S100A7A	Geme dependency score	0.00510503	2.292	0.278089	0.555816	0.165439	15	506
SLC36A4	Geme dependency score	0.005168	2.28668	0.279447	0.553701	-0.158383	15	506
PON2	Geme dependency score	0.00516905	2.28659	0.279447	0.553701	-0.219448	15	506
TTC31	Geme dependency score	0.0051779	2.28585	0.279447	0.553701	-0.186982	15	506
NDUFB2	Geme dependency score	0.00522702	2.28175	0.280746	0.551687	-0.333233	15	506
CLDN25	Geme dependency score	0.0052351	2.28108	0.280746	0.551687	-0.194943	15	506
NRDE2	Geme dependency score	0.00526356	2.27872	0.280746	0.551687	0.337337	15	506
YARS1	Geme dependency score	0.00527278	2.27796	0.280746	0.551687	-0.320113	15	506
EDN3	Geme dependency score	0.00528224	2.27718	0.280746	0.551687	0.184862	15	506
PGS1	Geme dependency score	0.00536415	2.2705	0.282661	0.548734	-0.392985	15	506
DUT	Geme dependency score	0.00537181	2.26988	0.282661	0.548734	-0.337066	15	506
PJVK	Geme dependency score	0.00539343	2.26814	0.282661	0.548734	0.170358	15	506
CENPU	Geme dependency score	0.00542216	2.26583	0.282661	0.548734	-0.265961	14	505
C11orf52	Geme dependency score	0.00542361	2.26571	0.282661	0.548734	-0.203397	15	506
SERPINF1	Geme dependency score	0.00544967	2.26363	0.282661	0.548734	-0.183873	15	506
NKAIN1	Geme dependency score	0.00545104	2.26352	0.282661	0.548734	0.173641	15	506
SPINK14	Geme dependency score	0.00545762	2.263	0.282661	0.548734	-0.249233	15	506
POLG	Geme dependency score	0.00546377	2.26251	0.282661	0.548734	-0.399751	15	506
DLGAP4	Geme dependency score	0.00552179	2.25792	0.2836	0.547294	0.163954	15	506
TCFL5	Geme dependency score	0.0055397	2.25651	0.2836	0.547294	0.226085	15	506
L3MBTL1	Geme dependency score	0.00558272	2.25315	0.2836	0.547294	0.224645	14	505
GTF2E2	Geme dependency score	0.00560851	2.25115	0.2836	0.547294	0.336302	14	505
RPA1	Geme dependency score	0.00563369	2.24921	0.2836	0.547294	0.287877	15	506
MED25	Geme dependency score	0.00563579	2.24905	0.2836	0.547294	0.395696	14	505
USP37	Geme dependency score	0.00565744	2.24738	0.2836	0.547294	0.403999	15	506
PTPN9	Geme dependency score	0.00568928	2.24494	0.2836	0.547294	-0.178905	15	506
TMEM256	Geme dependency score	0.00570038	2.2441	0.2836	0.547294	0.171765	15	506
YARS2	Geme dependency score	0.00570894	2.24344	0.2836	0.547294	-0.476181	14	505
ZNF782	Geme dependency score	0.00571221	2.2432	0.2836	0.547294	-0.196924	15	506
MRPL34	Geme dependency score	0.00571307	2.24313	0.2836	0.547294	-0.318029	15	506
CDCA5	Geme dependency score	0.00572378	2.24232	0.2836	0.547294	0.387522	14	505
RERG	Geme dependency score	0.00572761	2.24203	0.2836	0.547294	-0.197917	15	506
DUOX2	Geme dependency score	0.00573774	2.24126	0.2836	0.547294	-0.20145	15	506
MRPL13	Geme dependency score	0.00576962	2.23885	0.2836	0.547294	-0.312772	15	506
TPI1	Geme dependency score	0.00577091	2.23876	0.2836	0.547294	-0.42043	15	506
PLEKHH2	Geme dependency score	0.00578132	2.23797	0.2836	0.547294	-0.164493	15	506
HTT	Geme dependency score	0.00580577	2.23614	0.2836	0.547294	-0.283091	15	506
RMC1	Geme dependency score	0.00581507	2.23544	0.2836	0.547294	-0.227435	15	506
RAB25	Geme dependency score	0.00583483	2.23397	0.2836	0.547294	0.209477	15	506
CATSPER3	Geme dependency score	0.00585317	2.23261	0.2836	0.547294	0.176035	15	506
TAF4	Geme dependency score	0.00585926	2.23216	0.2836	0.547294	0.316189	14	505
LGALS7	Geme dependency score	0.00590827	2.22854	0.2836	0.547294	0.211297	15	506
NARF	Geme dependency score	0.00591633	2.22795	0.2836	0.547294	-0.185404	15	506
DOCK5	Geme dependency score	0.00594251	2.22603	0.2836	0.547294	0.297324	15	506
KLRC3	Geme dependency score	0.0059475	2.22567	0.2836	0.547294	0.175907	15	506
CNOT4	Geme dependency score	0.00594806	2.22562	0.2836	0.547294	0.375948	15	506
CD70	Geme dependency score	0.00595225	2.22532	0.2836	0.547294	-0.195378	15	506
SLC23A3	Geme dependency score	0.0060024	2.22167	0.284642	0.5457	-0.154121	15	506
RSPO4	Geme dependency score	0.00602484	2.22005	0.284642	0.5457	-0.185509	15	506
SPATS2L	Geme dependency score	0.00603142	2.21958	0.284642	0.5457	0.202519	15	506
MRPS7	Geme dependency score	0.00604987	2.21825	0.284642	0.5457	-0.292265	15	506
RANBP2	Geme dependency score	0.00605553	2.21785	0.284642	0.5457	0.340462	15	506
HAAO	Geme dependency score	0.00607912	2.21616	0.284985	0.545178	-0.2117	14	505
CDX4	Geme dependency score	0.00610671	2.21419	0.285332	0.544649	0.167042	15	499
CYB5R1	Geme dependency score	0.00611916	2.21331	0.285332	0.544649	0.179593	15	506
CLN3	Geme dependency score	0.00614918	2.21118	0.285969	0.543681	0.172312	15	506
RILPL1	Geme dependency score	0.00621109	2.20683	0.286534	0.542824	0.190772	15	506
ATG4A	Geme dependency score	0.00622602	2.20579	0.286534	0.542824	0.164416	15	499
WFDC8	Geme dependency score	0.00623606	2.20509	0.286534	0.542824	0.182244	15	506
JMJD4	Geme dependency score	0.00623721	2.20501	0.286534	0.542824	0.18125	14	505
NOL4	Geme dependency score	0.00624324	2.20459	0.286534	0.542824	-0.17587	15	506
AACS	Geme dependency score	0.0062666	2.20297	0.286853	0.542341	0.185466	15	506
ZNF124	Geme dependency score	0.00632599	2.19887	0.288815	0.53938	-0.189626	15	506
MRPS18A	Geme dependency score	0.00635698	2.19675	0.289474	0.53839	-0.296791	15	506
IZUMO3	Geme dependency score	0.0064001	2.19381	0.290681	0.536583	-0.225355	15	506
TLL1	Geme dependency score	0.00642977	2.1918	0.290698	0.536558	-0.181247	15	506
WBP2NL	Geme dependency score	0.00644697	2.19064	0.290698	0.536558	-0.188162	15	506
FAM47C	Geme dependency score	0.00645034	2.19042	0.290698	0.536558	0.172157	15	499
CENPP	Geme dependency score	0.00649326	2.18754	0.29188	0.534796	-0.346265	14	505
H2AX	Geme dependency score	0.00653858	2.18452	0.292642	0.533664	-0.319721	15	506
GPR84	Geme dependency score	0.00659471	2.1808	0.292642	0.533664	0.197145	15	506
MRPL36	Geme dependency score	0.00660342	2.18023	0.292642	0.533664	-0.327255	15	506
STAP2	Geme dependency score	0.00660583	2.18007	0.292642	0.533664	0.164564	15	506
PGBD2	Geme dependency score	0.00661404	2.17953	0.292642	0.533664	-0.222197	15	506
HMBS	Geme dependency score	0.00664538	2.17748	0.292642	0.533664	-0.30575	15	506
F3	Geme dependency score	0.00666698	2.17607	0.292642	0.533664	0.222786	15	506
ITGAV	Geme dependency score	0.00668532	2.17488	0.292642	0.533664	0.624066	15	506
PNLIPRP3	Geme dependency score	0.00668716	2.17476	0.292642	0.533664	-0.19	15	506
CRYBA2	Geme dependency score	0.0066928	2.17439	0.292642	0.533664	0.155203	15	506
PFKFB2	Geme dependency score	0.00669431	2.17429	0.292642	0.533664	0.187393	15	506
GDF5	Geme dependency score	0.00673717	2.17152	0.293781	0.531976	0.21184	15	506
ARHGEF38	Geme dependency score	0.00677533	2.16907	0.293929	0.531757	-0.1967	15	506
AHCTF1	Geme dependency score	0.00679872	2.16757	0.293929	0.531757	0.30993	15	506
C6orf15	Geme dependency score	0.00680955	2.16688	0.293929	0.531757	0.199832	15	506
APEX2	Geme dependency score	0.00681827	2.16633	0.293929	0.531757	-0.338862	15	499
SEL1L	Geme dependency score	0.00685376	2.16407	0.293929	0.531757	0.270436	15	506
TTPAL	Geme dependency score	0.00685972	2.16369	0.293929	0.531757	0.187769	15	506
CAPNS2	Geme dependency score	0.00688	2.16241	0.293929	0.531757	0.157508	15	506
TAS2R38	Geme dependency score	0.0068913	2.1617	0.293929	0.531757	-0.164193	15	506
ATP4B	Geme dependency score	0.00689185	2.16166	0.293929	0.531757	0.167351	15	506
SLC39A14	Geme dependency score	0.00694725	2.15819	0.294572	0.530809	-0.190381	15	506
SUDS3	Geme dependency score	0.00696234	2.15724	0.294572	0.530809	0.30801	14	505
DHPS	Geme dependency score	0.00697235	2.15662	0.294572	0.530809	-0.420245	15	506
C2orf49	Geme dependency score	0.00697625	2.15638	0.294572	0.530809	0.223113	15	506
DNAAF1	Geme dependency score	0.00699411	2.15527	0.294572	0.530809	0.159157	15	506
WDR41	Geme dependency score	0.007008	2.15441	0.294572	0.530809	0.173199	15	506
PIDD1	Geme dependency score	0.00703457	2.15276	0.29498	0.530208	-0.238992	15	506
FKBP3	Geme dependency score	0.00706036	2.15117	0.295106	0.530021	0.212367	15	506
SDC3	Geme dependency score	0.00707135	2.1505	0.295106	0.530021	0.202478	15	506
SPATC1	Geme dependency score	0.00710062	2.1487	0.295354	0.529657	0.17474	15	506
COX4I1	Geme dependency score	0.00711197	2.14801	0.295354	0.529657	-0.342397	15	506
JUN	Geme dependency score	0.00713771	2.14644	0.295354	0.529657	0.406036	15	506
PDCL	Geme dependency score	0.00715462	2.14541	0.295354	0.529657	0.36348	15	506
OPRM1	Geme dependency score	0.00721408	2.14182	0.295354	0.529657	-0.185316	15	506
LINC02694	Geme dependency score	0.00724103	2.1402	0.295354	0.529657	-0.21326	15	506
CDC73	Geme dependency score	0.0072589	2.13913	0.295354	0.529657	0.301076	14	505
PABPC5	Geme dependency score	0.00726671	2.13866	0.295354	0.529657	0.184568	15	499
SDHA	Geme dependency score	0.00730121	2.13661	0.295354	0.529657	-0.35199	15	506
DUSP15	Geme dependency score	0.00731834	2.13559	0.295354	0.529657	0.197619	15	506
LCE3C	Geme dependency score	0.00732972	2.13491	0.295354	0.529657	0.287638	15	506
PKP2	Geme dependency score	0.00734877	2.13379	0.295354	0.529657	-0.189034	15	506
PPIL6	Geme dependency score	0.0073591	2.13318	0.295354	0.529657	-0.164519	15	506
WWTR1	Geme dependency score	0.00739787	2.13089	0.295354	0.529657	0.458424	14	505
L1CAM	Geme dependency score	0.00740751	2.13033	0.295354	0.529657	0.15655	15	499
PTPN11	Geme dependency score	0.00740996	2.13018	0.295354	0.529657	0.428096	15	506
ZNF34	Geme dependency score	0.00742028	2.12958	0.295354	0.529657	-0.180325	15	506
ASIC1	Geme dependency score	0.00742095	2.12954	0.295354	0.529657	0.251623	15	506
CFAP65	Geme dependency score	0.00743762	2.12857	0.295354	0.529657	0.166201	15	506
QRSL1	Geme dependency score	0.00746586	2.12692	0.295354	0.529657	-0.383382	15	506
RAB40A	Geme dependency score	0.0074697	2.1267	0.295354	0.529657	0.199522	15	499
AARS2	Geme dependency score	0.00750833	2.12446	0.295354	0.529657	-0.365552	15	506
RTKN	Geme dependency score	0.00751769	2.12392	0.295354	0.529657	-0.22299	15	506
MRPL35	Geme dependency score	0.00752909	2.12326	0.295354	0.529657	-0.286175	15	506
MINDY2	Geme dependency score	0.00754104	2.12257	0.295354	0.529657	0.226964	15	506
FAM104B	Geme dependency score	0.00754741	2.1222	0.295354	0.529657	-0.362084	15	499
SNAI3	Geme dependency score	0.0075694	2.12094	0.295354	0.529657	-0.187651	15	506
FAM217B	Geme dependency score	0.00756981	2.12092	0.295354	0.529657	0.170652	15	506
PIH1D3	Geme dependency score	0.00758112	2.12027	0.295354	0.529657	0.169972	15	499
FAM98B	Geme dependency score	0.007584	2.1201	0.295354	0.529657	-0.367381	15	506
PIK3R5	Geme dependency score	0.00764886	2.1164	0.296605	0.527822	0.185097	15	506
MRPL4	Geme dependency score	0.00765005	2.11634	0.296605	0.527822	-0.359338	15	506
PAQR3	Geme dependency score	0.00769506	2.11379	0.29769	0.526236	0.197827	15	506
WNT5B	Geme dependency score	0.00772549	2.11207	0.298156	0.525557	-0.201423	15	506
NUP160	Geme dependency score	0.00778166	2.10893	0.298156	0.525557	0.29166	15	506
LRPPRC	Geme dependency score	0.00778764	2.10859	0.298156	0.525557	-0.39763	15	506
RPS4X	Geme dependency score	0.00781754	2.10693	0.298156	0.525557	-0.373245	15	499
THAP1	Geme dependency score	0.00781768	2.10692	0.298156	0.525557	-0.499033	15	506
TEX12	Geme dependency score	0.00786624	2.10423	0.298156	0.525557	-0.176994	15	506
PANX3	Geme dependency score	0.00789579	2.1026	0.298156	0.525557	-0.151892	15	506
SMG6	Geme dependency score	0.00789627	2.10258	0.298156	0.525557	0.448184	15	506
PXMP4	Geme dependency score	0.00790764	2.10195	0.298156	0.525557	0.196395	15	506
ZNF324	Geme dependency score	0.00793964	2.1002	0.298156	0.525557	0.178076	15	506
LIFR	Geme dependency score	0.00794202	2.10007	0.298156	0.525557	0.226163	15	506
PPM1D	Geme dependency score	0.00794618	2.09984	0.298156	0.525557	-0.419072	15	506
ZBTB11	Geme dependency score	0.00795865	2.09916	0.298156	0.525557	-0.328492	15	506
ZNF341	Geme dependency score	0.00796185	2.09899	0.298156	0.525557	0.186244	15	506
IL27	Geme dependency score	0.00796286	2.09893	0.298156	0.525557	-0.190928	15	506
SLCO2B1	Geme dependency score	0.00805861	2.09374	0.300937	0.521524	-0.166	15	506
ASTL	Geme dependency score	0.00807792	2.0927	0.300937	0.521524	0.210685	15	506
UTP4	Geme dependency score	0.00808879	2.09212	0.300937	0.521524	-0.319395	15	506
MRM3	Geme dependency score	0.00812942	2.08994	0.301807	0.520271	-0.287119	15	506
MRPS18C	Geme dependency score	0.00820227	2.08607	0.302962	0.518612	-0.326268	15	506
NTNG2	Geme dependency score	0.0082255	2.08484	0.302962	0.518612	-0.170803	15	506
MRPL19	Geme dependency score	0.00825593	2.08323	0.302962	0.518612	-0.286127	15	506
MRPL53	Geme dependency score	0.00825618	2.08322	0.302962	0.518612	-0.343318	15	506
RMI2	Geme dependency score	0.00826035	2.083	0.302962	0.518612	-0.266915	15	506
MRPL46	Geme dependency score	0.00826449	2.08278	0.302962	0.518612	-0.355796	15	506
MRC1	Geme dependency score	0.00833967	2.07885	0.305079	0.515588	0.163156	15	506
IRS1	Geme dependency score	0.00837895	2.07681	0.305092	0.515569	0.278799	15	506
FANCA	Geme dependency score	0.00839041	2.07622	0.305092	0.515569	0.265703	15	506
NDUFAF1	Geme dependency score	0.00840632	2.07539	0.305092	0.515569	-0.33568	15	506
RNPC3	Geme dependency score	0.00840984	2.07521	0.305092	0.515569	0.311237	15	506
BNIP2	Geme dependency score	0.00844249	2.07353	0.305606	0.514838	0.204466	15	506
H3C6	Geme dependency score	0.00845896	2.07268	0.305606	0.514838	0.215745	15	506
SOWAHC	Geme dependency score	0.00857127	2.06695	0.309025	0.510006	0.232334	15	506
TOPORS	Geme dependency score	0.00859485	2.06576	0.309238	0.509708	-0.201961	15	506
SNRPB2	Geme dependency score	0.00861309	2.06484	0.309258	0.50968	0.594786	15	506
MRPS34	Geme dependency score	0.00865644	2.06266	0.309767	0.508965	-0.366483	15	506
SPDYA	Geme dependency score	0.00866269	2.06235	0.309767	0.508965	0.164588	15	506
PQBP1	Geme dependency score	0.0086917	2.0609	0.31005	0.508568	-0.278087	14	498
ATP5F1D	Geme dependency score	0.00870608	2.06018	0.31005	0.508568	-0.389232	15	506
CDKL5	Geme dependency score	0.00877079	2.05696	0.31111	0.507087	0.163419	15	499
ATP6V1C2	Geme dependency score	0.00877142	2.05693	0.31111	0.507087	-0.171126	15	506
GFI1	Geme dependency score	0.00880555	2.05524	0.311688	0.50628	0.204772	14	505
TMC8	Geme dependency score	0.00892212	2.04953	0.313538	0.503709	-0.212673	15	506
TTC4	Geme dependency score	0.00894881	2.04823	0.313538	0.503709	-0.367694	15	506
SLC25A31	Geme dependency score	0.00895799	2.04779	0.313538	0.503709	-0.151054	15	506
MATN4	Geme dependency score	0.0089612	2.04763	0.313538	0.503709	0.203608	15	506
DDX47	Geme dependency score	0.00896137	2.04763	0.313538	0.503709	-0.318951	15	506
MTG2	Geme dependency score	0.00896541	2.04743	0.313538	0.503709	-0.386284	15	506
SEC16A	Geme dependency score	0.00898969	2.04626	0.31376	0.503403	0.322399	15	506
ARL4C	Geme dependency score	0.00901549	2.04501	0.313895	0.503216	-0.205181	15	506
NDFIP2	Geme dependency score	0.00907139	2.04233	0.313895	0.503216	0.158386	15	506
C7orf26	Geme dependency score	0.00912273	2.03988	0.313895	0.503216	0.380947	15	506
MED27	Geme dependency score	0.00915283	2.03844	0.313895	0.503216	0.268859	14	505
RTBDN	Geme dependency score	0.00915627	2.03828	0.313895	0.503216	0.180864	15	506
DLX1	Geme dependency score	0.00915895	2.03815	0.313895	0.503216	0.172239	15	506
CHTF8	Geme dependency score	0.00917997	2.03716	0.313895	0.503216	0.309459	15	506
ATF4	Geme dependency score	0.009184	2.03697	0.313895	0.503216	-0.349746	15	506
DUSP22	Geme dependency score	0.00918488	2.03693	0.313895	0.503216	-0.231179	15	506
ELMO2	Geme dependency score	0.00920562	2.03595	0.313895	0.503216	0.417982	15	506
C1orf115	Geme dependency score	0.00922904	2.03484	0.313895	0.503216	0.164085	15	506
EIF4G3	Geme dependency score	0.00925255	2.03374	0.313895	0.503216	0.198911	15	506
CENPO	Geme dependency score	0.00927516	2.03268	0.313895	0.503216	-0.302175	14	505
ANXA2R	Geme dependency score	0.00931303	2.03091	0.313895	0.503216	0.199262	15	506
PAGE5	Geme dependency score	0.00932842	2.03019	0.313895	0.503216	0.165276	15	499
TSPAN11	Geme dependency score	0.00937763	2.02791	0.313895	0.503216	-0.221277	15	506
ORAI3	Geme dependency score	0.00941019	2.0264	0.313895	0.503216	-0.208392	15	506
TGM5	Geme dependency score	0.00941588	2.02614	0.313895	0.503216	-0.169843	15	506
GTF3C3	Geme dependency score	0.00944322	2.02488	0.313895	0.503216	0.312715	14	505
ZNF710	Geme dependency score	0.00946521	2.02387	0.313895	0.503216	-0.191857	15	506
GTPBP10	Geme dependency score	0.00947404	2.02346	0.313895	0.503216	-0.275872	15	506
HID1	Geme dependency score	0.00949042	2.02271	0.313895	0.503216	-0.231995	15	506
SLC35B2	Geme dependency score	0.00953156	2.02084	0.313895	0.503216	0.327175	15	506
B3GALT1	Geme dependency score	0.00954845	2.02007	0.313895	0.503216	0.175232	15	506
CX3CL1	Geme dependency score	0.00956944	2.01911	0.313895	0.503216	0.143095	15	506
MTMR10	Geme dependency score	0.00957207	2.01899	0.313895	0.503216	-0.174914	15	506
IGFBP3	Geme dependency score	0.00957229	2.01898	0.313895	0.503216	0.183646	15	506
GLIS3	Geme dependency score	0.00963836	2.016	0.313895	0.503216	-0.177093	15	506
LILRA2	Geme dependency score	0.00964149	2.01586	0.313895	0.503216	0.147107	15	506
DDAH1	Geme dependency score	0.00964371	2.01576	0.313895	0.503216	0.163957	15	506
RASSF9	Geme dependency score	0.00965015	2.01547	0.313895	0.503216	0.154207	15	506
FAH	Geme dependency score	0.00966329	2.01487	0.313895	0.503216	-0.157345	15	506
LCN1	Geme dependency score	0.00966689	2.01471	0.313895	0.503216	-0.243763	15	506
MRPL49	Geme dependency score	0.00968475	2.01391	0.313895	0.503216	-0.340961	15	506
PTCD3	Geme dependency score	0.00969239	2.01357	0.313895	0.503216	-0.338633	15	506
ADAMTS1	Geme dependency score	0.00970292	2.0131	0.313895	0.503216	0.196867	15	506
KLF2	Geme dependency score	0.00971283	2.01265	0.313895	0.503216	0.199036	15	506
PLAAT4	Geme dependency score	0.00971565	2.01253	0.313895	0.503216	-0.203927	15	506
CPLX1	Geme dependency score	0.00972975	2.0119	0.313895	0.503216	-0.158061	15	506
PECR	Geme dependency score	0.0097414	2.01138	0.313895	0.503216	0.171187	15	506
MTERF4	Geme dependency score	0.00974351	2.01128	0.313895	0.503216	-0.260202	15	506
FAM53A	Geme dependency score	0.00974868	2.01105	0.313895	0.503216	-0.184141	15	506
IL17REL	Geme dependency score	0.00978792	2.00931	0.313895	0.503216	-0.179902	15	506
NAV1	Geme dependency score	0.00980013	2.00877	0.313895	0.503216	0.209155	15	506
TOR1AIP1	Geme dependency score	0.00981013	2.00833	0.313895	0.503216	0.183127	15	506
ATP5PD	Geme dependency score	0.00981931	2.00792	0.313895	0.503216	-0.258331	15	506
SH3D21	Geme dependency score	0.00983948	2.00703	0.313938	0.503157	0.161513	15	506
CACNG6	Geme dependency score	0.00985656	2.00627	0.313938	0.503157	0.220211	15	506
RPL27	Geme dependency score	0.00991445	2.00373	0.315036	0.50164	-0.245726	15	506
ANKRD17	Geme dependency score	0.00993116	2.003	0.315036	0.50164	0.337922	15	506
ANAPC13	Geme dependency score	0.00994682	2.00232	0.315036	0.50164	0.291823	15	506
ITM2C	Geme dependency score	0.00996309	2.00161	0.315036	0.50164	0.160318	15	506
GEMIN6	Geme dependency score	0.0100125	1.99946	0.316026	0.500277	-0.369931	15	506
C2CD5	Geme dependency score	0.0100412	1.99821	0.316362	0.499815	-0.185732	15	506
DHX36	Geme dependency score	0.0101035	1.99553	0.317752	0.497912	0.320619	14	505
SPATA6	Geme dependency score	0.0101351	1.99417	0.317924	0.497676	-0.148705	15	506
EIF2AK4	Geme dependency score	0.0101454	1.99373	0.317924	0.497676	-0.391503	15	506
DNAJC19	Geme dependency score	0.0102215	1.99049	0.319167	0.495982	-0.407147	15	506
TMEM235	Geme dependency score	0.0102323	1.99002	0.319167	0.495982	-0.211311	15	506
HSPA12A	Geme dependency score	0.0102398	1.98971	0.319167	0.495982	-0.129066	15	506
HIF3A	Geme dependency score	0.0102682	1.98851	0.319484	0.495551	0.185207	14	505
ZNF19	Geme dependency score	0.0103154	1.98651	0.320175	0.494613	-0.15271	15	506
PRKCE	Geme dependency score	0.0103545	1.98487	0.320175	0.494613	0.23016	15	506
MRPS11	Geme dependency score	0.0103615	1.98458	0.320175	0.494613	-0.425582	15	506
MRPL38	Geme dependency score	0.0103757	1.98398	0.320175	0.494613	-0.373079	15	506
PCDHGA3	Geme dependency score	0.0104023	1.98287	0.320175	0.494613	0.166027	15	506
PHYKPL	Geme dependency score	0.0104061	1.98271	0.320175	0.494613	-0.162695	15	506
DUOXA1	Geme dependency score	0.0104429	1.98118	0.320175	0.494613	-0.177262	15	506
MFSD9	Geme dependency score	0.0104754	1.97983	0.320175	0.494613	0.182492	15	506
NDUFA2	Geme dependency score	0.0104887	1.97928	0.320175	0.494613	-0.347073	15	506
CYP2S1	Geme dependency score	0.0105	1.97881	0.320175	0.494613	0.170678	15	506
EARS2	Geme dependency score	0.0105018	1.97873	0.320175	0.494613	-0.391158	15	506
REPIN1	Geme dependency score	0.0105101	1.97839	0.320175	0.494613	0.14733	15	506
EWSR1	Geme dependency score	0.0105324	1.97747	0.320296	0.494449	-0.298129	15	506
APBA2	Geme dependency score	0.0105809	1.97548	0.321212	0.493209	-0.206145	15	506
TBX21	Geme dependency score	0.010617	1.974	0.321749	0.492483	-0.171615	15	506
KMT5C	Geme dependency score	0.0106509	1.97262	0.32192	0.492252	0.162189	14	505
OSGEP	Geme dependency score	0.0106865	1.97116	0.32192	0.492252	-0.381668	15	506
KHDC4	Geme dependency score	0.0107908	1.96695	0.32192	0.492252	0.274125	15	506
ARSB	Geme dependency score	0.0108062	1.96633	0.32192	0.492252	-0.199912	15	506
PSMG4	Geme dependency score	0.0108266	1.96551	0.32192	0.492252	-0.426063	15	506
AFMID	Geme dependency score	0.0108285	1.96543	0.32192	0.492252	-0.174581	15	506
CDK2	Geme dependency score	0.0108358	1.96514	0.32192	0.492252	0.402927	14	505
SV2B	Geme dependency score	0.0108612	1.96412	0.32192	0.492252	-0.157965	15	506
VN1R4	Geme dependency score	0.0108613	1.96412	0.32192	0.492252	0.181693	15	506
GSG1	Geme dependency score	0.0108681	1.96384	0.32192	0.492252	-0.162422	15	506
CYC1	Geme dependency score	0.0108686	1.96383	0.32192	0.492252	-0.409835	15	506
LBX1	Geme dependency score	0.0108709	1.96373	0.32192	0.492252	0.181321	15	506
RPS21	Geme dependency score	0.0108713	1.96372	0.32192	0.492252	0.267707	15	506
SLC39A9	Geme dependency score	0.0109123	1.96208	0.32192	0.492252	0.272014	15	506
TMEM25	Geme dependency score	0.010914	1.96202	0.32192	0.492252	-0.173493	15	506
PARP4	Geme dependency score	0.0109172	1.96189	0.32192	0.492252	0.157727	14	505
DNAJC25	Geme dependency score	0.0109399	1.96099	0.322046	0.492081	-0.172228	15	506
PIAS3	Geme dependency score	0.0109935	1.95887	0.323078	0.490692	0.184463	15	506
PSMA7	Geme dependency score	0.0110418	1.95696	0.323954	0.489516	0.253387	15	506
ARMC8	Geme dependency score	0.0110796	1.95548	0.324518	0.488761	0.176566	15	506
SAE1	Geme dependency score	0.0111009	1.95464	0.324599	0.488653	-0.344354	15	506
ITPKB	Geme dependency score	0.0111391	1.95315	0.325173	0.487886	0.169933	15	506
RBM22	Geme dependency score	0.0111619	1.95226	0.325295	0.487723	0.269015	15	506
SLC25A6	Geme dependency score	0.0111883	1.95124	0.325521	0.487421	-0.189555	15	499
ARNTL2	Geme dependency score	0.0112524	1.94876	0.326554	0.486045	-0.198221	15	506
FAM183A	Geme dependency score	0.0112611	1.94842	0.326554	0.486045	0.184896	15	506
SLC9A8	Geme dependency score	0.0113291	1.94581	0.327981	0.484152	0.156304	15	506
ERAL1	Geme dependency score	0.0114161	1.94248	0.329096	0.482677	-0.281647	15	506
SCN3A	Geme dependency score	0.0114179	1.94241	0.329096	0.482677	0.162891	15	506
NDN	Geme dependency score	0.0114241	1.94218	0.329096	0.482677	-0.182766	15	506
ACOT8	Geme dependency score	0.0114698	1.94045	0.329869	0.481659	0.177715	15	506
FMOD	Geme dependency score	0.0115234	1.93842	0.330605	0.480691	0.163078	15	506
CCT6A	Geme dependency score	0.0115332	1.93805	0.330605	0.480691	0.307793	15	506
ANKRD42	Geme dependency score	0.0115809	1.93626	0.33143	0.479608	-0.190482	15	506
ALPP	Geme dependency score	0.0116151	1.93498	0.331866	0.479037	0.163177	15	506
POU5F2	Geme dependency score	0.0116486	1.93373	0.332279	0.478497	0.164651	15	506
HNRNPA2B1	Geme dependency score	0.0117812	1.92881	0.335514	0.474289	0.374098	14	505
RPAIN	Geme dependency score	0.0118173	1.92748	0.335997	0.473665	0.439833	15	506
EIF4A1	Geme dependency score	0.0118716	1.92549	0.33661	0.472873	-0.454957	15	506
FBXO28	Geme dependency score	0.0118904	1.9248	0.33661	0.472873	0.209972	15	506
CHST15	Geme dependency score	0.0118967	1.92457	0.33661	0.472873	-0.154246	15	506
CMTM6	Geme dependency score	0.0119458	1.92278	0.337139	0.47219	-0.189475	15	506
MARVELD2	Geme dependency score	0.0119539	1.92249	0.337139	0.47219	-0.16228	15	506
CHRNA7	Geme dependency score	0.012003	1.92071	0.337978	0.471111	-0.169274	15	506
NFU1	Geme dependency score	0.0120777	1.91802	0.338693	0.470194	-0.267931	15	506
PPP1R3E	Geme dependency score	0.0120814	1.91788	0.338693	0.470194	0.222623	15	506
BACH2	Geme dependency score	0.0120992	1.91724	0.338693	0.470194	-0.164321	15	506
LCA5	Geme dependency score	0.0121109	1.91682	0.338693	0.470194	-0.148632	15	506
PSMD9	Geme dependency score	0.0121252	1.91631	0.338693	0.470194	0.222313	14	505
GPER1	Geme dependency score	0.0121841	1.91421	0.339794	0.468784	-0.176657	15	506
CEP72	Geme dependency score	0.0122818	1.91074	0.341973	0.466009	-0.234408	15	506
POM121L2	Geme dependency score	0.0123237	1.90926	0.34239	0.465479	-0.175406	15	506
DDX58	Geme dependency score	0.0123951	1.90675	0.34239	0.465479	-0.185824	15	506
CCNB2	Geme dependency score	0.0124189	1.90592	0.34239	0.465479	0.18781	15	506
POU4F2	Geme dependency score	0.0124484	1.90489	0.34239	0.465479	0.152935	15	506
C1orf122	Geme dependency score	0.0124506	1.90481	0.34239	0.465479	0.230138	15	506
NRAP	Geme dependency score	0.0124508	1.9048	0.34239	0.465479	-0.139307	15	506
BPIFA1	Geme dependency score	0.0124646	1.90432	0.34239	0.465479	0.171424	15	506
PHLDA3	Geme dependency score	0.0124715	1.90408	0.34239	0.465479	0.185275	15	506
LMBRD2	Geme dependency score	0.012473	1.90403	0.34239	0.465479	0.163373	15	506
RBCK1	Geme dependency score	0.0125059	1.90288	0.342756	0.465015	-0.170348	15	506
ZNF197	Geme dependency score	0.012536	1.90184	0.342831	0.46492	0.159918	15	506
UNC93A	Geme dependency score	0.0125573	1.9011	0.342831	0.46492	-0.154146	15	506
PRPF6	Geme dependency score	0.0126115	1.89923	0.342831	0.46492	0.303405	14	505
SAP130	Geme dependency score	0.0126255	1.89875	0.342831	0.46492	0.32276	14	505
FOXB1	Geme dependency score	0.0126447	1.89809	0.342831	0.46492	-0.167445	15	506
TRMT61A	Geme dependency score	0.0126548	1.89775	0.342831	0.46492	-0.345357	15	506
BST1	Geme dependency score	0.0127092	1.89588	0.342831	0.46492	-0.171769	15	506
RACGAP1	Geme dependency score	0.0127473	1.89458	0.342831	0.46492	0.274525	15	506
CRYGS	Geme dependency score	0.0128123	1.89237	0.342831	0.46492	-0.173409	15	506
TACR3	Geme dependency score	0.0128535	1.89098	0.342831	0.46492	0.155269	15	506
WIF1	Geme dependency score	0.0128659	1.89056	0.342831	0.46492	0.165902	15	506
KIAA0825	Geme dependency score	0.0128811	1.89005	0.342831	0.46492	0.143691	15	506
ERCC1	Geme dependency score	0.0128953	1.88957	0.342831	0.46492	-0.208997	14	505
KHK	Geme dependency score	0.0129344	1.88825	0.342831	0.46492	0.163729	15	506
GZMA	Geme dependency score	0.0129367	1.88818	0.342831	0.46492	-0.22699	15	506
NDUFA10	Geme dependency score	0.0129656	1.88721	0.342831	0.46492	-0.319486	15	506
PDZD7	Geme dependency score	0.0129696	1.88707	0.342831	0.46492	-0.167346	15	506
UGT1A10	Geme dependency score	0.012976	1.88686	0.342831	0.46492	-0.148326	15	506
TNK1	Geme dependency score	0.0129819	1.88666	0.342831	0.46492	0.164347	15	506
BAG6	Geme dependency score	0.013017	1.88549	0.342831	0.46492	0.241478	14	505
SLC4A9	Geme dependency score	0.0130363	1.88485	0.342831	0.46492	0.142405	15	506
HSPB6	Geme dependency score	0.0130393	1.88475	0.342831	0.46492	0.191074	15	506
TERT	Geme dependency score	0.0130824	1.88331	0.342831	0.46492	-0.208381	14	505
CLCN7	Geme dependency score	0.013092	1.88299	0.342831	0.46492	-0.152213	15	506
GPR27	Geme dependency score	0.0130989	1.88276	0.342831	0.46492	0.165125	15	506
TBC1D8	Geme dependency score	0.013129	1.88177	0.342831	0.46492	0.190838	15	506
MRPL41	Geme dependency score	0.0131317	1.88168	0.342831	0.46492	-0.360649	15	506
SIX2	Geme dependency score	0.0131321	1.88167	0.342831	0.46492	0.157286	15	506
GPATCH3	Geme dependency score	0.0131372	1.8815	0.342831	0.46492	0.163989	15	506
PLCG1	Geme dependency score	0.0131542	1.88093	0.342831	0.46492	0.222507	15	506
IQCG	Geme dependency score	0.0131801	1.88008	0.342831	0.46492	-0.159304	15	506
CLIC6	Geme dependency score	0.0131827	1.87999	0.342831	0.46492	0.179711	15	506
ANKRD28	Geme dependency score	0.013204	1.87929	0.342831	0.46492	0.177769	15	506
RHOXF1	Geme dependency score	0.0132145	1.87895	0.342831	0.46492	0.147892	15	499
RPS11	Geme dependency score	0.0132286	1.87849	0.342831	0.46492	-0.250438	15	506
ECSIT	Geme dependency score	0.0132337	1.87832	0.342831	0.46492	-0.301434	15	506
HTATSF1	Geme dependency score	0.0132602	1.87745	0.342831	0.46492	0.304158	15	499
FAM118B	Geme dependency score	0.0132688	1.87717	0.342831	0.46492	-0.133226	15	506
GDF6	Geme dependency score	0.0132803	1.87679	0.342831	0.46492	-0.159423	15	506
WDR26	Geme dependency score	0.0132929	1.87638	0.342831	0.46492	0.368641	15	506
TNFAIP6	Geme dependency score	0.0133836	1.87343	0.343461	0.464122	0.148087	15	506
ZNF613	Geme dependency score	0.0134054	1.87272	0.343461	0.464122	0.163309	15	506
CCNE1	Geme dependency score	0.0134237	1.87213	0.343461	0.464122	0.370863	14	505
SYNGR2	Geme dependency score	0.0134578	1.87103	0.343461	0.464122	-0.177742	15	506
DDO	Geme dependency score	0.0134645	1.87081	0.343461	0.464122	-0.164156	15	506
PSMB9	Geme dependency score	0.0134858	1.87012	0.343461	0.464122	0.160917	15	506
DOP1A	Geme dependency score	0.0134889	1.87002	0.343461	0.464122	-0.148938	15	506
GCDH	Geme dependency score	0.0134939	1.86986	0.343461	0.464122	0.171004	15	506
UBE2C	Geme dependency score	0.0134941	1.86986	0.343461	0.464122	0.413465	15	506
APBB2	Geme dependency score	0.0135318	1.86864	0.343921	0.463541	-0.157974	15	506
AKR7A2	Geme dependency score	0.0136077	1.86621	0.345348	0.461743	0.165383	15	506
NEPRO	Geme dependency score	0.0136734	1.86412	0.345728	0.461266	-0.305415	15	506
HFE	Geme dependency score	0.0137022	1.86321	0.345728	0.461266	-0.14056	15	506
SPINT4	Geme dependency score	0.0137103	1.86295	0.345728	0.461266	0.150475	15	506
GRIK4	Geme dependency score	0.0137264	1.86244	0.345728	0.461266	-0.154375	15	506
SMC3	Geme dependency score	0.0137556	1.86152	0.345728	0.461266	-0.28289	14	505
PTPA	Geme dependency score	0.0137678	1.86114	0.345728	0.461266	-0.379748	15	506
C12orf65	Geme dependency score	0.0137892	1.86046	0.345728	0.461266	-0.227637	15	506
FAAP20	Geme dependency score	0.0138236	1.85938	0.345728	0.461266	0.218218	15	506
UGT1A6	Geme dependency score	0.0138298	1.85918	0.345728	0.461266	0.17812	15	506
ANKRD7	Geme dependency score	0.0138394	1.85888	0.345728	0.461266	-0.161616	15	506
MPHOSPH10	Geme dependency score	0.0138604	1.85822	0.345728	0.461266	-0.227432	15	506
AFG1L	Geme dependency score	0.0138821	1.85754	0.345728	0.461266	-0.16989	15	506
TMED10	Geme dependency score	0.0138969	1.85708	0.345728	0.461266	0.455417	15	506
EPDR1	Geme dependency score	0.0138995	1.857	0.345728	0.461266	0.157749	15	506
RPSA	Geme dependency score	0.0139686	1.85485	0.346952	0.45973	-0.247583	15	506
TOP2A	Geme dependency score	0.0140053	1.85371	0.347309	0.459283	-0.329989	15	506
ZNF534	Geme dependency score	0.0140227	1.85317	0.347309	0.459283	0.13389	15	506
PLCZ1	Geme dependency score	0.014201	1.84768	0.350201	0.455683	-0.192621	15	506
MYD88	Geme dependency score	0.0142182	1.84716	0.350201	0.455683	-0.209131	15	506
PRR32	Geme dependency score	0.0142369	1.84659	0.350201	0.455683	0.150471	15	499
COLEC12	Geme dependency score	0.0142552	1.84603	0.350201	0.455683	-0.169489	15	506
CHRM5	Geme dependency score	0.0142635	1.84577	0.350201	0.455683	-0.151509	15	506
TLX2	Geme dependency score	0.0142779	1.84534	0.350201	0.455683	-0.187276	15	506
ZNF551	Geme dependency score	0.014284	1.84515	0.350201	0.455683	0.166403	15	506
MAX	Geme dependency score	0.0143111	1.84433	0.350201	0.455683	-0.326848	15	506
CCDC74A	Geme dependency score	0.0143309	1.84373	0.350201	0.455683	-0.179879	15	506
NDUFA8	Geme dependency score	0.0143397	1.84346	0.350201	0.455683	-0.386858	15	506
CACNB1	Geme dependency score	0.0143611	1.84281	0.350235	0.45564	-0.179017	15	506
CCT8	Geme dependency score	0.0143843	1.84211	0.350311	0.455546	0.265973	15	506
CLIC2	Geme dependency score	0.0144436	1.84032	0.351267	0.454363	0.155299	15	499
PTK2	Geme dependency score	0.014512	1.83827	0.351717	0.453807	0.389033	15	506
TWNK	Geme dependency score	0.0145244	1.8379	0.351717	0.453807	-0.336602	15	506
PLXNA3	Geme dependency score	0.0145369	1.83753	0.351717	0.453807	0.163287	15	499
SUMO2	Geme dependency score	0.0145426	1.83736	0.351717	0.453807	-0.314042	15	506
PAXIP1	Geme dependency score	0.0146452	1.83431	0.352255	0.453143	-0.382223	14	505
ZNF467	Geme dependency score	0.0146517	1.83411	0.352255	0.453143	-0.143395	15	506
CCDC171	Geme dependency score	0.0146593	1.83389	0.352255	0.453143	-0.178659	15	506
MAGEB4	Geme dependency score	0.0146629	1.83378	0.352255	0.453143	-0.161152	15	499
NOP2	Geme dependency score	0.0146656	1.8337	0.352255	0.453143	-0.306082	15	506
MRPL47	Geme dependency score	0.0147	1.83268	0.352398	0.452966	-0.318714	15	506
RCC1L	Geme dependency score	0.0147118	1.83233	0.352398	0.452966	-0.268682	15	506
CEACAM21	Geme dependency score	0.0147577	1.83098	0.352695	0.452601	0.16946	15	506
FLCN	Geme dependency score	0.0147774	1.8304	0.352695	0.452601	0.339819	14	505
MT1B	Geme dependency score	0.0148022	1.82967	0.352695	0.452601	0.203153	15	506
ATP11B	Geme dependency score	0.0148141	1.82932	0.352695	0.452601	-0.17364	15	506
BLNK	Geme dependency score	0.0148377	1.82863	0.352695	0.452601	-0.14981	15	506
RAPGEF1	Geme dependency score	0.0148452	1.82841	0.352695	0.452601	0.274044	15	506
B3GALT2	Geme dependency score	0.0148692	1.82771	0.352784	0.452491	0.167854	15	506
PDZD3	Geme dependency score	0.0149465	1.82546	0.354139	0.450826	-0.183375	15	506
PLA2G4E	Geme dependency score	0.0150424	1.82268	0.354229	0.450716	-0.1626	15	506
PTGES	Geme dependency score	0.0150452	1.8226	0.354229	0.450716	-0.153476	15	506
C18orf54	Geme dependency score	0.0150599	1.82218	0.354229	0.450716	0.152326	15	506
EAF1	Geme dependency score	0.0150695	1.8219	0.354229	0.450716	0.452752	15	506
ZNF385B	Geme dependency score	0.0150719	1.82183	0.354229	0.450716	0.138388	15	506
GCKR	Geme dependency score	0.0150841	1.82148	0.354229	0.450716	-0.14275	15	506
PAM16	Geme dependency score	0.0150921	1.82125	0.354229	0.450716	0.257959	15	506
DNAH14	Geme dependency score	0.0151249	1.82031	0.354523	0.450356	0.158356	15	506
CKAP2L	Geme dependency score	0.0151733	1.81892	0.354527	0.450351	0.22788	15	506
PPM1G	Geme dependency score	0.0151816	1.81868	0.354527	0.450351	-0.293442	15	506
FDX2	Geme dependency score	0.0151859	1.81856	0.354527	0.450351	0.280308	15	506
LAP3	Geme dependency score	0.0152721	1.8161	0.355994	0.448558	-0.179346	15	506
WDR18	Geme dependency score	0.0152908	1.81557	0.355994	0.448558	-0.389073	15	506
DUSP2	Geme dependency score	0.015319	1.81477	0.355994	0.448558	0.156423	15	506
PDCD1	Geme dependency score	0.0153404	1.81416	0.355994	0.448558	-0.162689	15	506
AP1M1	Geme dependency score	0.0153505	1.81388	0.355994	0.448558	0.239143	15	506
UBE2R2	Geme dependency score	0.0154427	1.81128	0.357151	0.447148	0.263655	15	506
COL8A2	Geme dependency score	0.0154471	1.81115	0.357151	0.447148	0.173763	15	506
XPO4	Geme dependency score	0.015482	1.81017	0.357151	0.447148	0.254934	15	506
DOK5	Geme dependency score	0.0154979	1.80973	0.357151	0.447148	0.158737	15	506
TTBK2	Geme dependency score	0.0155026	1.8096	0.357151	0.447148	-0.147891	15	506
SHARPIN	Geme dependency score	0.015566	1.80782	0.357196	0.447094	-0.179909	15	506
PLK1	Geme dependency score	0.0155918	1.8071	0.357196	0.447094	0.247933	14	505
BARX2	Geme dependency score	0.0155924	1.80709	0.357196	0.447094	-0.175155	15	506
LEMD2	Geme dependency score	0.0156488	1.80552	0.357196	0.447094	0.352947	15	506
NT5DC1	Geme dependency score	0.0156492	1.80551	0.357196	0.447094	-0.170793	15	506
PDCL3	Geme dependency score	0.0156661	1.80504	0.357196	0.447094	0.23856	15	506
PXK	Geme dependency score	0.0156822	1.80459	0.357196	0.447094	0.152233	15	506
FBXL22	Geme dependency score	0.0156944	1.80425	0.357196	0.447094	0.142726	15	506
LIN52	Geme dependency score	0.0156993	1.80412	0.357196	0.447094	0.232871	15	506
MMS22L	Geme dependency score	0.0157088	1.80386	0.357196	0.447094	0.300902	15	506
SPAG4	Geme dependency score	0.0157379	1.80305	0.357394	0.446853	0.198252	15	506
CASKIN2	Geme dependency score	0.0157887	1.80165	0.357409	0.446835	-0.180612	15	506
MZT2A	Geme dependency score	0.0158092	1.80109	0.357409	0.446835	0.157305	15	506
RP9	Geme dependency score	0.0158134	1.80097	0.357409	0.446835	-0.197627	15	506
MRPL27	Geme dependency score	0.0158231	1.80071	0.357409	0.446835	-0.271781	15	506
IL9R	Geme dependency score	0.0158408	1.80022	0.357409	0.446835	-0.238019	15	499
VSTM4	Geme dependency score	0.0158963	1.7987	0.357532	0.446685	-0.171209	15	506
GLT6D1	Geme dependency score	0.0159099	1.79833	0.357532	0.446685	-0.14135	15	506
FBLN2	Geme dependency score	0.015915	1.79819	0.357532	0.446685	0.148061	15	506
LEFTY2	Geme dependency score	0.015928	1.79784	0.357532	0.446685	0.177067	15	506
PIAS4	Geme dependency score	0.0159683	1.79674	0.357977	0.446145	-0.228264	15	506
SHROOM4	Geme dependency score	0.0160495	1.79454	0.359036	0.444862	0.145953	15	499
LDHB	Geme dependency score	0.0160566	1.79435	0.359036	0.444862	-0.177536	15	506
MRPL43	Geme dependency score	0.0161505	1.79182	0.359905	0.443812	-0.373391	15	506
HJV	Geme dependency score	0.0161636	1.79146	0.359905	0.443812	0.223189	15	506
CRKL	Geme dependency score	0.0161898	1.79076	0.359905	0.443812	0.487075	15	506
PAGR1	Geme dependency score	0.0162103	1.79021	0.359905	0.443812	-0.359068	14	505
USP36	Geme dependency score	0.0162144	1.7901	0.359905	0.443812	-0.245713	15	506
MAP2K4	Geme dependency score	0.016259	1.78891	0.359905	0.443812	0.234875	15	506
RAN	Geme dependency score	0.0162664	1.78871	0.359905	0.443812	0.26954	14	505
ANHX	Geme dependency score	0.016312	1.78749	0.359905	0.443812	-0.212345	15	506
ANKRD30B	Geme dependency score	0.0163228	1.78721	0.359905	0.443812	0.158942	15	506
CDC42EP4	Geme dependency score	0.016342	1.78669	0.359905	0.443812	-0.171928	15	506
FBXL5	Geme dependency score	0.0163564	1.78631	0.359905	0.443812	-0.242934	15	506
NT5C1A	Geme dependency score	0.0163758	1.7858	0.359905	0.443812	0.161041	15	506
CYBA	Geme dependency score	0.0163834	1.7856	0.359905	0.443812	-0.182799	15	506
SETD3	Geme dependency score	0.0164193	1.78465	0.359905	0.443812	0.155284	14	505
GCSAML	Geme dependency score	0.0164212	1.78459	0.359905	0.443812	-0.192002	15	506
FKTN	Geme dependency score	0.0164248	1.7845	0.359905	0.443812	0.170082	15	506
SFXN3	Geme dependency score	0.0165817	1.78037	0.362887	0.440229	-0.135725	15	506
VAMP3	Geme dependency score	0.0166378	1.7789	0.363282	0.439756	0.146874	15	506
CERKL	Geme dependency score	0.0166413	1.77881	0.363282	0.439756	0.159259	15	506
IFNA6	Geme dependency score	0.0166889	1.77757	0.363793	0.439146	0.166111	15	506
HNRNPK	Geme dependency score	0.0167112	1.77699	0.363793	0.439146	0.2551	14	505
HHAT	Geme dependency score	0.0167404	1.77623	0.363793	0.439146	0.151873	15	506
FAM216A	Geme dependency score	0.0167503	1.77598	0.363793	0.439146	0.155122	15	506
CCDC87	Geme dependency score	0.0167687	1.7755	0.363793	0.439146	-0.21427	15	506
RIMS4	Geme dependency score	0.0168	1.77469	0.36402	0.438875	0.145611	15	506
BVES	Geme dependency score	0.0169795	1.77008	0.366922	0.435426	-0.156006	15	506
DPF2	Geme dependency score	0.0169842	1.76995	0.366922	0.435426	-0.331811	14	505
ADAM28	Geme dependency score	0.0170175	1.7691	0.366922	0.435426	0.145536	15	506
CLEC4G	Geme dependency score	0.0170178	1.7691	0.366922	0.435426	0.186006	15	506
ATG16L1	Geme dependency score	0.0171113	1.76672	0.367921	0.434245	0.170381	15	506
SYT1	Geme dependency score	0.017126	1.76635	0.367921	0.434245	0.154044	15	506
BCAR1	Geme dependency score	0.0171273	1.76631	0.367921	0.434245	0.299147	15	506
ASB5	Geme dependency score	0.0171831	1.7649	0.368668	0.433365	-0.141485	15	506
CEP135	Geme dependency score	0.0172669	1.76279	0.369205	0.432733	-0.229391	15	506
TMED2	Geme dependency score	0.0172791	1.76248	0.369205	0.432733	0.386901	15	506
SDR42E1	Geme dependency score	0.0172832	1.76238	0.369205	0.432733	-0.148907	15	506
CCL11	Geme dependency score	0.017323	1.76138	0.369205	0.432733	0.144594	15	506
TSGA10	Geme dependency score	0.0173529	1.76063	0.369205	0.432733	0.190778	15	506
KCNT2	Geme dependency score	0.0173545	1.76059	0.369205	0.432733	0.149193	15	506
SLC12A1	Geme dependency score	0.017356	1.76055	0.369205	0.432733	-0.167358	15	506
CCDC189	Geme dependency score	0.0174342	1.7586	0.370419	0.431306	-0.202571	15	506
COG2	Geme dependency score	0.0174601	1.75795	0.370518	0.431191	0.255005	15	506
PARD6G	Geme dependency score	0.0175263	1.75631	0.370888	0.430758	-0.180191	15	506
MAS1	Geme dependency score	0.0175552	1.75559	0.370888	0.430758	0.138566	15	506
PSMD8	Geme dependency score	0.0175566	1.75556	0.370888	0.430758	0.293262	15	506
NAPA	Geme dependency score	0.0175779	1.75503	0.370888	0.430758	0.333935	15	506
GUCY2C	Geme dependency score	0.0175835	1.75489	0.370888	0.430758	-0.156945	15	506
ITM2A	Geme dependency score	0.0176161	1.75409	0.371127	0.430477	0.136384	15	499
JPT1	Geme dependency score	0.0176858	1.75238	0.371642	0.429875	-0.171078	15	506
SLC25A28	Geme dependency score	0.0176975	1.75209	0.371642	0.429875	0.340173	15	506
NCKAP1	Geme dependency score	0.0177043	1.75192	0.371642	0.429875	0.36156	15	506
PAQR8	Geme dependency score	0.0177835	1.74998	0.371913	0.429558	0.198331	15	506
GRSF1	Geme dependency score	0.0178043	1.74948	0.371913	0.429558	-0.304715	15	506
KRT74	Geme dependency score	0.0178059	1.74944	0.371913	0.429558	0.158742	15	506
C4orf3	Geme dependency score	0.0178121	1.74929	0.371913	0.429558	0.145345	15	506
TK1	Geme dependency score	0.0178236	1.749	0.371913	0.429558	-0.194119	15	506
UQCRC1	Geme dependency score	0.0179129	1.74684	0.37333	0.427907	-0.319609	15	506
ARHGAP11B	Geme dependency score	0.0179597	1.7457	0.373604	0.427589	0.201949	15	506
ABCC9	Geme dependency score	0.0179687	1.74548	0.373604	0.427589	-0.151481	15	506
TFPT	Geme dependency score	0.0180814	1.74277	0.3755	0.42539	0.236445	14	505
GUK1	Geme dependency score	0.0181673	1.74071	0.375805	0.425037	-0.374906	15	506
TWSG1	Geme dependency score	0.0181699	1.74065	0.375805	0.425037	-0.14148	15	506
IL17D	Geme dependency score	0.0181879	1.74022	0.375805	0.425037	0.222554	15	506
PIH1D1	Geme dependency score	0.0181998	1.73993	0.375805	0.425037	-0.226686	15	506
PDK4	Geme dependency score	0.0182035	1.73984	0.375805	0.425037	0.156609	15	506
RTP1	Geme dependency score	0.0182755	1.73813	0.376498	0.424238	-0.159675	15	506
TFB1M	Geme dependency score	0.0182801	1.73802	0.376498	0.424238	-0.288881	15	506
PKM	Geme dependency score	0.0183262	1.73693	0.377002	0.423656	-0.345459	15	506
CDC20	Geme dependency score	0.0184189	1.73474	0.378463	0.421976	0.269425	15	506
LILRA5	Geme dependency score	0.018484	1.7332	0.379019	0.421339	0.168292	15	506
PRDM9	Geme dependency score	0.0184893	1.73308	0.379019	0.421339	-0.157598	14	505
MRPL23	Geme dependency score	0.0186041	1.73039	0.379846	0.420392	-0.35755	15	506
BHMT2	Geme dependency score	0.0186115	1.73022	0.379846	0.420392	-0.156591	15	506
ATPAF2	Geme dependency score	0.0186395	1.72956	0.379846	0.420392	-0.223595	15	506
NDUFAF2	Geme dependency score	0.0186501	1.72932	0.379846	0.420392	-0.192629	15	506
FITM2	Geme dependency score	0.0187057	1.72803	0.379846	0.420392	0.2498	15	506
MRPS25	Geme dependency score	0.0187331	1.72739	0.379846	0.420392	-0.31332	15	506
MAB21L1	Geme dependency score	0.0187993	1.72586	0.379846	0.420392	0.163396	15	506
VAX1	Geme dependency score	0.0188001	1.72584	0.379846	0.420392	-0.131279	15	506
NMB	Geme dependency score	0.0188103	1.7256	0.379846	0.420392	-0.137017	15	506
IGSF3	Geme dependency score	0.0188119	1.72557	0.379846	0.420392	-0.20516	15	506
TEAD4	Geme dependency score	0.0188228	1.72532	0.379846	0.420392	-0.210669	15	506
HCRTR1	Geme dependency score	0.0188302	1.72515	0.379846	0.420392	0.170976	15	506
DCTN4	Geme dependency score	0.0188398	1.72492	0.379846	0.420392	0.230645	15	506
DISP2	Geme dependency score	0.0188449	1.72481	0.379846	0.420392	-0.173492	15	506
PATE3	Geme dependency score	0.0188672	1.72429	0.379846	0.420392	-0.147579	15	506
PCDHB16	Geme dependency score	0.0188772	1.72406	0.379846	0.420392	-0.17928	15	506
SGIP1	Geme dependency score	0.0189243	1.72298	0.379959	0.420263	0.171528	15	506
TMEM255A	Geme dependency score	0.0189448	1.72251	0.379959	0.420263	0.150292	15	499
PLAC9	Geme dependency score	0.018948	1.72244	0.379959	0.420263	-0.184753	15	506
DMP1	Geme dependency score	0.018992	1.72143	0.380406	0.419753	-0.173991	15	506
ZNF653	Geme dependency score	0.0190289	1.72059	0.380667	0.419455	-0.1636	15	506
ZNF334	Geme dependency score	0.0190486	1.72014	0.380667	0.419455	0.158908	15	506
TRMT10B	Geme dependency score	0.0191277	1.71834	0.380859	0.419236	-0.167144	15	506
BROX	Geme dependency score	0.0191344	1.71818	0.380859	0.419236	0.145671	15	506
MRNIP	Geme dependency score	0.0191535	1.71775	0.380859	0.419236	-0.154487	15	506
ZNF219	Geme dependency score	0.0191734	1.7173	0.380859	0.419236	0.179301	15	506
CCDC112	Geme dependency score	0.0191776	1.7172	0.380859	0.419236	0.160262	15	506
RAD50	Geme dependency score	0.0191889	1.71695	0.380859	0.419236	-0.240668	15	506
KIDINS220	Geme dependency score	0.0192124	1.71642	0.380893	0.419197	-0.318189	15	506
EDAR	Geme dependency score	0.0192468	1.71564	0.381092	0.418971	0.183239	15	506
ZDHHC9	Geme dependency score	0.019266	1.71521	0.381092	0.418971	0.122588	15	499
TSPAN12	Geme dependency score	0.019291	1.71464	0.381156	0.418897	-0.139759	15	506
CLEC2D	Geme dependency score	0.0193573	1.71316	0.382034	0.417898	-0.148917	14	505
C16orf71	Geme dependency score	0.0193838	1.71256	0.382126	0.417793	-0.132074	15	506
ZNF596	Geme dependency score	0.0194954	1.71007	0.382409	0.417471	-0.18134	15	506
FAM168A	Geme dependency score	0.0194968	1.71004	0.382409	0.417471	-0.191817	15	506
HARS2	Geme dependency score	0.0194981	1.71001	0.382409	0.417471	-0.348212	15	506
REEP3	Geme dependency score	0.019598	1.70779	0.382409	0.417471	-0.139685	15	506
MRM2	Geme dependency score	0.0196109	1.7075	0.382409	0.417471	-0.296294	15	506
BPIFB6	Geme dependency score	0.0196241	1.70721	0.382409	0.417471	0.166721	15	506
H3C13	Geme dependency score	0.0196461	1.70672	0.382409	0.417471	0.306336	15	506
COQ7	Geme dependency score	0.0196473	1.7067	0.382409	0.417471	-0.236511	15	506
FTO	Geme dependency score	0.0196526	1.70658	0.382409	0.417471	0.174876	14	505
C2CD3	Geme dependency score	0.0196611	1.70639	0.382409	0.417471	-0.190924	15	506
SPATA18	Geme dependency score	0.0196669	1.70626	0.382409	0.417471	0.150804	15	506
CYP2C8	Geme dependency score	0.0196758	1.70607	0.382409	0.417471	0.187459	15	506
MDP1	Geme dependency score	0.0196825	1.70592	0.382409	0.417471	0.184837	15	506
GRIA4	Geme dependency score	0.0197268	1.70494	0.38258	0.417278	-0.164924	15	506
TFIP11	Geme dependency score	0.0197351	1.70476	0.38258	0.417278	0.273181	15	506
KCNJ1	Geme dependency score	0.0197657	1.70409	0.382688	0.417155	-0.144828	15	506
POLD2	Geme dependency score	0.0197844	1.70368	0.382688	0.417155	0.241986	15	506
ZBTB8A	Geme dependency score	0.0198664	1.70188	0.383431	0.416313	0.161639	15	506
RAB23	Geme dependency score	0.0198782	1.70162	0.383431	0.416313	0.172237	15	506
FAM131C	Geme dependency score	0.0198886	1.7014	0.383431	0.416313	0.178027	15	506
IFIH1	Geme dependency score	0.0199368	1.70034	0.383938	0.415739	0.154517	15	506
ZCWPW1	Geme dependency score	0.0199966	1.69904	0.384487	0.415118	0.161584	14	505
BCAS3	Geme dependency score	0.0200094	1.69877	0.384487	0.415118	-0.185418	15	506
RPP40	Geme dependency score	0.02018	1.69508	0.38734	0.411907	-0.307649	15	506
MSANTD2	Geme dependency score	0.0202479	1.69362	0.388084	0.411074	-0.171573	15	506
TAX1BP3	Geme dependency score	0.0202754	1.69303	0.388084	0.411074	-0.216478	15	506
TLCD5	Geme dependency score	0.0202853	1.69282	0.388084	0.411074	-0.149182	15	506
GRK7	Geme dependency score	0.0203743	1.69092	0.38936	0.409648	-0.160043	15	506
FBXO31	Geme dependency score	0.0204416	1.68948	0.38972	0.409247	-0.141704	15	506
RABL2B	Geme dependency score	0.0204452	1.68941	0.38972	0.409247	-0.176476	15	506
CES4A	Geme dependency score	0.0204795	1.68868	0.38972	0.409247	0.149405	15	506
RPL30	Geme dependency score	0.0204933	1.68839	0.38972	0.409247	0.252547	15	506
FPR3	Geme dependency score	0.0205045	1.68815	0.38972	0.409247	0.150357	15	506
SCPEP1	Geme dependency score	0.0205524	1.68714	0.390205	0.408707	-0.155867	15	506
PIP5KL1	Geme dependency score	0.0206417	1.68525	0.391477	0.407294	-0.163819	15	506
PCED1B	Geme dependency score	0.0206773	1.68451	0.391726	0.407018	-0.218064	15	506
EGFLAM	Geme dependency score	0.0207226	1.68355	0.39216	0.406536	-0.159832	15	506
NIP7	Geme dependency score	0.020771	1.68254	0.392317	0.406363	-0.267121	15	506
TERB2	Geme dependency score	0.0208105	1.68172	0.392317	0.406363	-0.156864	15	506
TRIM49B	Geme dependency score	0.0208217	1.68148	0.392317	0.406363	0.187316	15	506
PPIL2	Geme dependency score	0.0208552	1.68079	0.392317	0.406363	0.266305	15	506
UBE2T	Geme dependency score	0.0208647	1.68059	0.392317	0.406363	0.235898	15	506
KIF27	Geme dependency score	0.0209097	1.67965	0.392317	0.406363	-0.177931	15	506
ZBTB34	Geme dependency score	0.0209383	1.67906	0.392317	0.406363	-0.180383	15	506
DPP8	Geme dependency score	0.0209393	1.67904	0.392317	0.406363	-0.148393	15	506
STOML1	Geme dependency score	0.0209472	1.67887	0.392317	0.406363	-0.152276	15	506
PTPRO	Geme dependency score	0.0209636	1.67853	0.392317	0.406363	-0.157338	15	506
OVOL2	Geme dependency score	0.0209777	1.67824	0.392317	0.406363	0.189759	15	506
RTF2	Geme dependency score	0.0210194	1.67738	0.392676	0.405966	0.274842	15	506
DAP3	Geme dependency score	0.0210696	1.67634	0.393193	0.405394	-0.276542	15	506
ULK2	Geme dependency score	0.0211726	1.67423	0.394695	0.403738	-0.158328	15	506
ADPRS	Geme dependency score	0.021221	1.67324	0.395175	0.40321	0.171017	15	506
PYGB	Geme dependency score	0.0213084	1.67145	0.396382	0.401887	0.158952	15	506
LENG8	Geme dependency score	0.0213722	1.67015	0.397146	0.40105	0.2483	15	506
NFKBIL1	Geme dependency score	0.0214912	1.66774	0.398458	0.399618	0.147085	15	506
C1QTNF1	Geme dependency score	0.0215168	1.66722	0.398458	0.399618	-0.175005	15	506
RBP5	Geme dependency score	0.0215226	1.6671	0.398458	0.399618	-0.141409	15	506
SETDB1	Geme dependency score	0.0215339	1.66688	0.398458	0.399618	-0.31871	14	505
LRIG1	Geme dependency score	0.021655	1.66444	0.399855	0.398097	0.178737	15	506
SLC25A26	Geme dependency score	0.0216679	1.66418	0.399855	0.398097	-0.30948	15	506
GLCE	Geme dependency score	0.0216788	1.66396	0.399855	0.398097	0.165973	15	506
HMGCR	Geme dependency score	0.0217098	1.66334	0.399855	0.398097	0.329892	15	506
COX6C	Geme dependency score	0.0217241	1.66306	0.399855	0.398097	-0.271911	15	506
ASF1B	Geme dependency score	0.0217467	1.66261	0.399855	0.398097	0.235525	14	505
HBS1L	Geme dependency score	0.0217858	1.66183	0.400153	0.397774	-0.267982	15	506
EPHA1	Geme dependency score	0.0218425	1.6607	0.40019	0.397734	0.140605	15	506
SLC16A6	Geme dependency score	0.0219107	1.65934	0.40019	0.397734	-0.165266	15	506
PPP1R12A	Geme dependency score	0.021919	1.65918	0.40019	0.397734	0.46821	15	506
ANKRD52	Geme dependency score	0.0219209	1.65914	0.40019	0.397734	-0.292866	15	506
CDKN1B	Geme dependency score	0.0219342	1.65888	0.40019	0.397734	-0.223365	15	506
PRKAB2	Geme dependency score	0.0219545	1.65848	0.40019	0.397734	0.165046	15	506
CXCL14	Geme dependency score	0.022001	1.65756	0.40019	0.397734	0.140033	15	506
DDX60	Geme dependency score	0.022018	1.65722	0.40019	0.397734	0.157728	15	506
L3MBTL4	Geme dependency score	0.0220809	1.65598	0.40019	0.397734	-0.141405	14	505
HEXB	Geme dependency score	0.0221438	1.65475	0.40019	0.397734	0.154364	15	506
ANKRD34B	Geme dependency score	0.0221575	1.65448	0.40019	0.397734	-0.159758	15	506
H4-16	Geme dependency score	0.0221713	1.65421	0.40019	0.397734	-0.17142	15	506
C12orf45	Geme dependency score	0.0221731	1.65417	0.40019	0.397734	0.22597	15	506
ZNF492	Geme dependency score	0.0221782	1.65407	0.40019	0.397734	-0.267373	15	506
SNRNP48	Geme dependency score	0.0221911	1.65382	0.40019	0.397734	0.290676	15	506
ZNF692	Geme dependency score	0.0222079	1.65349	0.40019	0.397734	-0.159653	15	506
GPR37L1	Geme dependency score	0.0222208	1.65324	0.40019	0.397734	0.176801	15	506
BOK	Geme dependency score	0.0222354	1.65296	0.40019	0.397734	0.172336	15	506
PTGIS	Geme dependency score	0.0222527	1.65262	0.40019	0.397734	0.15963	15	506
RELL2	Geme dependency score	0.0222716	1.65225	0.40019	0.397734	-0.155444	15	506
CELA3B	Geme dependency score	0.0222817	1.65205	0.40019	0.397734	0.152572	15	506
CAPN14	Geme dependency score	0.0222913	1.65187	0.40019	0.397734	-0.135676	15	506
ZNF2	Geme dependency score	0.022413	1.6495	0.401464	0.396353	0.184175	15	506
PAFAH1B1	Geme dependency score	0.0224238	1.64929	0.401464	0.396353	0.216598	15	506
TOX3	Geme dependency score	0.0224311	1.64915	0.401464	0.396353	0.163272	15	506
CCNJ	Geme dependency score	0.0225039	1.64774	0.40197	0.395807	-0.148291	15	506
ATP5PB	Geme dependency score	0.0225565	1.64673	0.40197	0.395807	-0.281039	15	506
SNX11	Geme dependency score	0.0225664	1.64654	0.40197	0.395807	-0.165421	15	506
UPK2	Geme dependency score	0.0225726	1.64642	0.40197	0.395807	-0.182176	15	506
POLG2	Geme dependency score	0.0225743	1.64639	0.40197	0.395807	-0.243787	15	506
HNRNPA1	Geme dependency score	0.0226111	1.64568	0.402076	0.395692	0.278393	15	506
GREM1	Geme dependency score	0.0226711	1.64453	0.402076	0.395692	-0.169024	15	506
ZSCAN25	Geme dependency score	0.0226924	1.64412	0.402076	0.395692	0.136506	15	506
ARNTL	Geme dependency score	0.0226975	1.64402	0.402076	0.395692	0.191727	15	506
AVEN	Geme dependency score	0.0227411	1.64319	0.402076	0.395692	-0.206278	15	506
PADI4	Geme dependency score	0.022746	1.6431	0.402076	0.395692	-0.137125	14	505
ANGPTL3	Geme dependency score	0.0228156	1.64177	0.402076	0.395692	0.178219	15	506
DPP7	Geme dependency score	0.0228376	1.64135	0.402076	0.395692	-0.187752	15	506
RNF223	Geme dependency score	0.0228418	1.64127	0.402076	0.395692	-0.168759	15	506
GCHFR	Geme dependency score	0.0228608	1.64091	0.402076	0.395692	-0.170912	15	506
BICC1	Geme dependency score	0.0228618	1.64089	0.402076	0.395692	0.174571	15	506
HOXD1	Geme dependency score	0.0228721	1.64069	0.402076	0.395692	0.14771	15	506
CFAP161	Geme dependency score	0.0228792	1.64056	0.402076	0.395692	-0.161408	15	506
RASIP1	Geme dependency score	0.0229349	1.6395	0.402571	0.395157	-0.155273	15	506
CCNE2	Geme dependency score	0.022989	1.63848	0.402571	0.395157	0.249177	15	506
EHMT2	Geme dependency score	0.0230046	1.63818	0.402571	0.395157	0.237867	14	505
SMAD1	Geme dependency score	0.0230388	1.63754	0.402571	0.395157	0.147453	15	506
TRMT9B	Geme dependency score	0.0230525	1.63728	0.402571	0.395157	-0.139689	15	506
SAR1A	Geme dependency score	0.0230664	1.63702	0.402571	0.395157	0.281059	15	506
SIX1	Geme dependency score	0.0230873	1.63663	0.402571	0.395157	0.21045	15	506
RTN4RL1	Geme dependency score	0.0230971	1.63644	0.402571	0.395157	0.150534	15	506
PPP1R2	Geme dependency score	0.0231822	1.63484	0.402571	0.395157	0.324798	15	506
LSM5	Geme dependency score	0.0232094	1.63434	0.402571	0.395157	0.260422	15	506
CAPS	Geme dependency score	0.023232	1.63391	0.402571	0.395157	0.173071	15	506
TBC1D28	Geme dependency score	0.023235	1.63386	0.402571	0.395157	0.209243	15	506
AK6	Geme dependency score	0.0232885	1.63286	0.402571	0.395157	-0.322605	15	506
MTO1	Geme dependency score	0.0232922	1.63279	0.402571	0.395157	-0.230563	15	506
SKA2	Geme dependency score	0.0233239	1.6322	0.402571	0.395157	0.264046	15	506
MAPK6	Geme dependency score	0.023328	1.63212	0.402571	0.395157	-0.200646	15	506
INTS8	Geme dependency score	0.0233368	1.63196	0.402571	0.395157	0.258209	15	506
TANC2	Geme dependency score	0.0233682	1.63137	0.402571	0.395157	-0.149103	14	505
CCNA2	Geme dependency score	0.0233682	1.63137	0.402571	0.395157	0.286146	15	506
MRPL28	Geme dependency score	0.0233812	1.63113	0.402571	0.395157	-0.295439	15	506
C1orf35	Geme dependency score	0.0234282	1.63026	0.402571	0.395157	0.154859	15	506
EZH1	Geme dependency score	0.023441	1.63002	0.402571	0.395157	-0.162872	14	505
SCN3B	Geme dependency score	0.0234533	1.6298	0.402571	0.395157	-0.145616	15	506
CAMK4	Geme dependency score	0.0234784	1.62933	0.402571	0.395157	0.145651	15	506
HOXA4	Geme dependency score	0.0234829	1.62925	0.402571	0.395157	0.141051	15	506
PPIL4	Geme dependency score	0.0235213	1.62854	0.402834	0.394873	0.266775	15	506
SLC35F2	Geme dependency score	0.0235901	1.62727	0.403057	0.394634	-0.149419	15	506
C12orf29	Geme dependency score	0.0236141	1.62683	0.403057	0.394634	0.163171	15	506
ANKS3	Geme dependency score	0.0236297	1.62654	0.403057	0.394634	-0.187302	15	506
CAPRIN1	Geme dependency score	0.0236526	1.62612	0.403057	0.394634	-0.320349	15	506
IRGQ	Geme dependency score	0.0236628	1.62593	0.403057	0.394634	0.155353	15	506
FAM184A	Geme dependency score	0.0236726	1.62575	0.403057	0.394634	-0.16114	15	506
SPRR2F	Geme dependency score	0.0237393	1.62453	0.403432	0.39423	0.144334	15	506
SLC45A1	Geme dependency score	0.0237408	1.6245	0.403432	0.39423	-0.1531	15	506
ERP27	Geme dependency score	0.0237722	1.62393	0.403573	0.394078	-0.150778	15	506
APLP2	Geme dependency score	0.023812	1.62321	0.403856	0.393773	-0.153113	15	506
ZNF205	Geme dependency score	0.0238596	1.62234	0.403984	0.393636	-0.176928	15	506
C18orf21	Geme dependency score	0.0239056	1.6215	0.403984	0.393636	-0.234348	15	506
NKAIN2	Geme dependency score	0.0239196	1.62125	0.403984	0.393636	-0.143091	15	506
TMEM38B	Geme dependency score	0.0239227	1.62119	0.403984	0.393636	0.134977	15	506
PTPN1	Geme dependency score	0.0239848	1.62006	0.403984	0.393636	0.281991	15	506
AP1G1	Geme dependency score	0.0240008	1.61977	0.403984	0.393636	0.274766	15	506
STAG2	Geme dependency score	0.0240031	1.61973	0.403984	0.393636	-0.47922	15	499
CPSF4L	Geme dependency score	0.0240043	1.61971	0.403984	0.393636	-0.131117	15	506
NUP98	Geme dependency score	0.0240441	1.61899	0.404235	0.393366	0.293975	15	506
XKR6	Geme dependency score	0.0240655	1.61861	0.404235	0.393366	-0.153435	15	506
NOSIP	Geme dependency score	0.0240995	1.61799	0.404301	0.393295	0.215283	15	506
DNASE1L1	Geme dependency score	0.0241398	1.61727	0.404301	0.393295	0.143179	15	499
MRPL45	Geme dependency score	0.0241497	1.61709	0.404301	0.393295	-0.242733	15	506
MSI1	Geme dependency score	0.0241619	1.61687	0.404301	0.393295	-0.165897	15	506
PLPPR4	Geme dependency score	0.024244	1.6154	0.404828	0.392729	0.171653	15	506
BCL11B	Geme dependency score	0.0242703	1.61493	0.404828	0.392729	-0.183005	15	506
C1orf127	Geme dependency score	0.0242817	1.61472	0.404828	0.392729	-0.147438	15	506
AURKA	Geme dependency score	0.024286	1.61464	0.404828	0.392729	0.267234	15	506
SLC9A2	Geme dependency score	0.0243966	1.61267	0.406215	0.391244	0.160477	15	506
TNNC2	Geme dependency score	0.024431	1.61206	0.406215	0.391244	0.184483	15	506
PNOC	Geme dependency score	0.0244389	1.61192	0.406215	0.391244	0.157156	15	506
PTMA	Geme dependency score	0.0245455	1.61003	0.406721	0.390703	-0.238667	15	506
SELPLG	Geme dependency score	0.024602	1.60903	0.406721	0.390703	0.134378	15	506
THOC3	Geme dependency score	0.0246099	1.60889	0.406721	0.390703	0.242952	15	506
ARSD	Geme dependency score	0.0246331	1.60848	0.406721	0.390703	-0.146425	15	499
ELOB	Geme dependency score	0.0246752	1.60774	0.406721	0.390703	0.371809	14	505
ADNP	Geme dependency score	0.0246875	1.60752	0.406721	0.390703	0.249762	15	506
SPIN1	Geme dependency score	0.0247055	1.60721	0.406721	0.390703	-0.170833	14	505
LRSAM1	Geme dependency score	0.0247219	1.60692	0.406721	0.390703	-0.15448	15	506
M6PR	Geme dependency score	0.0247265	1.60684	0.406721	0.390703	0.149113	15	506
NCKAP5L	Geme dependency score	0.0247336	1.60671	0.406721	0.390703	0.181026	15	506
TNRC6C	Geme dependency score	0.024737	1.60665	0.406721	0.390703	-0.156085	15	506
POLR1A	Geme dependency score	0.0247583	1.60628	0.406721	0.390703	-0.215966	14	505
HSPA14	Geme dependency score	0.0247717	1.60604	0.406721	0.390703	-0.326624	15	506
LCN15	Geme dependency score	0.0248739	1.60426	0.407066	0.390335	-0.192112	15	506
CIC	Geme dependency score	0.0248776	1.60419	0.407066	0.390335	0.21439	15	506
ASCL4	Geme dependency score	0.0248903	1.60397	0.407066	0.390335	0.162694	15	506
NDUFA4	Geme dependency score	0.0248944	1.6039	0.407066	0.390335	-0.22525	15	506
MRGPRX4	Geme dependency score	0.0249091	1.60364	0.407066	0.390335	0.154161	15	506
RAD51B	Geme dependency score	0.0249747	1.6025	0.407124	0.390273	-0.225884	15	506
SLC6A2	Geme dependency score	0.024984	1.60234	0.407124	0.390273	0.141527	15	506
CAMK1	Geme dependency score	0.024985	1.60232	0.407124	0.390273	-0.137512	15	506
ADCY1	Geme dependency score	0.0250058	1.60196	0.407124	0.390273	0.149007	15	506
SHISA2	Geme dependency score	0.0250439	1.6013	0.407229	0.390161	0.141479	15	506
COL19A1	Geme dependency score	0.0250588	1.60104	0.407229	0.390161	-0.142803	15	506
PRR15L	Geme dependency score	0.0251734	1.59906	0.407763	0.389592	-0.162303	15	506
ACADL	Geme dependency score	0.0251965	1.59866	0.407763	0.389592	0.151113	15	506
CCR4	Geme dependency score	0.0252115	1.5984	0.407763	0.389592	-0.154456	15	506
SLC9A1	Geme dependency score	0.0252214	1.59823	0.407763	0.389592	0.163715	15	506
PATE4	Geme dependency score	0.0252214	1.59823	0.407763	0.389592	-0.137739	15	506
GID4	Geme dependency score	0.0252346	1.598	0.407763	0.389592	0.176369	15	506
H2AC17	Geme dependency score	0.025272	1.59736	0.407763	0.389592	-0.204274	15	506
TEX55	Geme dependency score	0.0252789	1.59724	0.407763	0.389592	-0.152397	15	506
USP31	Geme dependency score	0.0253016	1.59685	0.407763	0.389592	-0.134074	15	506
PDGFRA	Geme dependency score	0.0253791	1.59552	0.408149	0.389181	0.223882	15	506
COX15	Geme dependency score	0.0254036	1.5951	0.408149	0.389181	-0.241951	15	506
PTK6	Geme dependency score	0.0254093	1.59501	0.408149	0.389181	0.174141	15	506
NSMCE3	Geme dependency score	0.0254636	1.59408	0.408149	0.389181	-0.323367	15	506
SLC26A10	Geme dependency score	0.0254752	1.59388	0.408149	0.389181	0.20873	15	506
SPECC1	Geme dependency score	0.0254787	1.59382	0.408149	0.389181	-0.155307	15	506
DEFB113	Geme dependency score	0.0254889	1.59365	0.408149	0.389181	0.114326	15	506
SMARCE1	Geme dependency score	0.0255311	1.59293	0.408287	0.389035	-0.301483	14	505
COA7	Geme dependency score	0.0255703	1.59226	0.408287	0.389035	-0.335303	15	506
H2AZ1	Geme dependency score	0.025581	1.59208	0.408287	0.389035	-0.309421	15	506
SPINK5	Geme dependency score	0.0255927	1.59188	0.408287	0.389035	0.120116	15	506
TSPAN17	Geme dependency score	0.0256142	1.59152	0.408287	0.389035	-0.182632	15	506
AUH	Geme dependency score	0.025748	1.58926	0.408488	0.388821	0.151402	15	506
EXOSC4	Geme dependency score	0.0257524	1.58918	0.408488	0.388821	-0.267892	15	506
CXCL16	Geme dependency score	0.0257651	1.58897	0.408488	0.388821	0.145614	15	506
SCRG1	Geme dependency score	0.0258276	1.58792	0.408488	0.388821	-0.129142	15	506
PRPSAP1	Geme dependency score	0.0258392	1.58772	0.408488	0.388821	-0.164182	15	506
MPND	Geme dependency score	0.0258636	1.58731	0.408488	0.388821	0.172687	15	506
ADAMTSL3	Geme dependency score	0.0258741	1.58713	0.408488	0.388821	-0.142451	15	506
TMEM260	Geme dependency score	0.0258742	1.58713	0.408488	0.388821	-0.150596	15	506
MPPED2	Geme dependency score	0.0258948	1.58679	0.408488	0.388821	0.140001	15	506
ZNF92	Geme dependency score	0.0259384	1.58606	0.408488	0.388821	0.159557	15	506
FUCA2	Geme dependency score	0.0259437	1.58597	0.408488	0.388821	0.124266	15	506
ATXN7L3B	Geme dependency score	0.0260054	1.58494	0.408488	0.388821	-0.188504	15	506
MYOT	Geme dependency score	0.0260232	1.58464	0.408488	0.388821	0.155232	15	506
FGFRL1	Geme dependency score	0.0260633	1.58397	0.408488	0.388821	-0.153785	15	506
FBXO6	Geme dependency score	0.0260849	1.58361	0.408488	0.388821	0.1161	15	506
LGALS3	Geme dependency score	0.0261393	1.58271	0.408488	0.388821	-0.14764	15	506
BTAF1	Geme dependency score	0.026151	1.58251	0.408488	0.388821	0.310155	15	506
TBC1D23	Geme dependency score	0.0261549	1.58245	0.408488	0.388821	0.154187	15	506
CHST2	Geme dependency score	0.0261594	1.58237	0.408488	0.388821	0.135991	15	506
RPUSD3	Geme dependency score	0.0261929	1.58182	0.408488	0.388821	-0.232537	15	506
GTDC1	Geme dependency score	0.0262367	1.58109	0.408488	0.388821	0.143954	15	506
LAPTM4B	Geme dependency score	0.0262373	1.58108	0.408488	0.388821	-0.166	15	506
OCSTAMP	Geme dependency score	0.0262729	1.58049	0.408488	0.388821	0.128837	15	506
ZNF587B	Geme dependency score	0.0263129	1.57983	0.408488	0.388821	0.145542	15	506
MLF2	Geme dependency score	0.0263481	1.57925	0.408488	0.388821	-0.158501	15	506
TMEM26	Geme dependency score	0.0263571	1.5791	0.408488	0.388821	0.142822	15	506
SF3B5	Geme dependency score	0.0263601	1.57905	0.408488	0.388821	0.200487	15	506
ZBTB41	Geme dependency score	0.0263918	1.57853	0.408488	0.388821	0.146661	15	506
CDH9	Geme dependency score	0.0263956	1.57847	0.408488	0.388821	-0.135458	15	506
SARNP	Geme dependency score	0.026399	1.57841	0.408488	0.388821	-0.265164	15	506
MRPL10	Geme dependency score	0.0264049	1.57831	0.408488	0.388821	-0.301225	15	506
APCDD1L	Geme dependency score	0.0264155	1.57814	0.408488	0.388821	0.149099	15	506
CALML4	Geme dependency score	0.0264219	1.57804	0.408488	0.388821	-0.144443	15	506
HIGD2A	Geme dependency score	0.0264438	1.57768	0.408488	0.388821	-0.20439	15	506
CRAT	Geme dependency score	0.0264906	1.57691	0.408488	0.388821	-0.164964	15	506
ATP5MC1	Geme dependency score	0.0265758	1.57551	0.408488	0.388821	-0.212959	15	506
CD164L2	Geme dependency score	0.026587	1.57533	0.408488	0.388821	0.148401	15	506
ASMT	Geme dependency score	0.0266094	1.57497	0.408488	0.388821	-0.168501	15	499
KIRREL1	Geme dependency score	0.0266134	1.5749	0.408488	0.388821	-0.213982	15	506
CLRN2	Geme dependency score	0.0266337	1.57457	0.408488	0.388821	-0.150902	15	506
COQ6	Geme dependency score	0.0266709	1.57396	0.408488	0.388821	-0.193792	15	506
PSME2	Geme dependency score	0.0266877	1.57369	0.408488	0.388821	-0.178644	15	506
RBBP6	Geme dependency score	0.0267036	1.57343	0.408488	0.388821	0.292022	15	506
IMMT	Geme dependency score	0.0267081	1.57336	0.408488	0.388821	-0.224471	15	506
ART1	Geme dependency score	0.0267411	1.57282	0.408488	0.388821	-0.149331	15	506
IWS1	Geme dependency score	0.0267863	1.57209	0.408488	0.388821	0.244575	14	505
NLK	Geme dependency score	0.026788	1.57206	0.408488	0.388821	-0.157105	15	506
C11orf94	Geme dependency score	0.0267936	1.57197	0.408488	0.388821	0.162461	15	506
DPH1	Geme dependency score	0.0268013	1.57184	0.408488	0.388821	-0.252541	15	506
GRIA1	Geme dependency score	0.0268054	1.57178	0.408488	0.388821	0.137522	15	506
CRY2	Geme dependency score	0.0268438	1.57116	0.408488	0.388821	0.155359	15	506
ALG3	Geme dependency score	0.0268767	1.57062	0.408488	0.388821	0.204352	15	506
EPHX4	Geme dependency score	0.0268852	1.57049	0.408488	0.388821	0.174056	15	506
PARP9	Geme dependency score	0.0268883	1.57044	0.408488	0.388821	-0.139159	14	505
SERPINA4	Geme dependency score	0.0269503	1.56944	0.40879	0.3885	-0.120635	15	506
AGRN	Geme dependency score	0.026955	1.56936	0.40879	0.3885	-0.14987	15	506
INAFM1	Geme dependency score	0.0269898	1.5688	0.408963	0.388316	0.163121	15	506
CBFB	Geme dependency score	0.0270794	1.56736	0.409418	0.387833	0.350872	15	506
DIABLO	Geme dependency score	0.0271021	1.567	0.409418	0.387833	-0.161013	15	506
EIF1AD	Geme dependency score	0.0271061	1.56693	0.409418	0.387833	-0.223988	15	506
UBE2N	Geme dependency score	0.0271135	1.56682	0.409418	0.387833	-0.409979	14	505
LIX1	Geme dependency score	0.0271738	1.56585	0.409472	0.387775	0.140533	15	506
TNFSF18	Geme dependency score	0.0271934	1.56554	0.409472	0.387775	0.140685	15	506
NUP37	Geme dependency score	0.0272039	1.56537	0.409472	0.387775	0.261599	15	506
TEX9	Geme dependency score	0.0272107	1.56526	0.409472	0.387775	-0.14281	15	506
CEP97	Geme dependency score	0.027252	1.5646	0.409522	0.387723	-0.197894	15	506
ADAMTS13	Geme dependency score	0.0272609	1.56446	0.409522	0.387723	-0.134699	15	506
PHOSPHO1	Geme dependency score	0.0273707	1.56271	0.410345	0.38685	-0.14827	15	506
TAGLN2	Geme dependency score	0.0273744	1.56266	0.410345	0.38685	-0.173669	15	506
TRIM67	Geme dependency score	0.0273861	1.56247	0.410345	0.38685	0.12351	15	506
NR1D1	Geme dependency score	0.0274788	1.561	0.411296	0.385846	0.158035	15	506
CWH43	Geme dependency score	0.0274965	1.56072	0.411296	0.385846	-0.159794	15	506
NDUFS1	Geme dependency score	0.0275652	1.55964	0.411969	0.385135	-0.34642	15	506
ZNF575	Geme dependency score	0.0276311	1.5586	0.412602	0.384469	0.1638	15	506
KDELR1	Geme dependency score	0.0277266	1.5571	0.41366	0.383357	0.200897	15	506
ATCAY	Geme dependency score	0.0277649	1.5565	0.41366	0.383357	0.143694	15	506
TDRD1	Geme dependency score	0.0277857	1.55618	0.41366	0.383357	-0.126618	14	505
HBG2	Geme dependency score	0.0277965	1.55601	0.41366	0.383357	0.10328	15	506
LAX1	Geme dependency score	0.0278527	1.55513	0.414125	0.382869	0.148753	15	506
RPL9	Geme dependency score	0.0278751	1.55478	0.414125	0.382869	-0.178301	15	506
PET117	Geme dependency score	0.0279304	1.55392	0.414352	0.382631	-0.302562	15	506
CABP4	Geme dependency score	0.0279378	1.55381	0.414352	0.382631	-0.194097	15	506
COX11	Geme dependency score	0.028011	1.55267	0.414571	0.382401	-0.254021	15	506
PAEP	Geme dependency score	0.0280287	1.5524	0.414571	0.382401	-0.167562	15	506
DUOX1	Geme dependency score	0.0280738	1.5517	0.414571	0.382401	-0.156434	15	506
LCN12	Geme dependency score	0.0280794	1.55161	0.414571	0.382401	-0.13688	15	506
GCN1	Geme dependency score	0.0280839	1.55154	0.414571	0.382401	-0.280639	15	506
HMGB4	Geme dependency score	0.0281006	1.55128	0.414571	0.382401	0.149137	14	505
KCTD14	Geme dependency score	0.0281469	1.55057	0.414571	0.382401	-0.140346	15	506
TRPS1	Geme dependency score	0.0281562	1.55043	0.414571	0.382401	0.245536	15	506
HCAR2	Geme dependency score	0.028166	1.55027	0.414571	0.382401	0.153135	15	506
DPY19L4	Geme dependency score	0.0282443	1.54907	0.415067	0.381881	0.153933	15	506
SYCP3	Geme dependency score	0.0282579	1.54886	0.415067	0.381881	0.151878	14	505
TBKBP1	Geme dependency score	0.0283322	1.54772	0.415067	0.381881	-0.166865	15	506
LIN28B	Geme dependency score	0.0283457	1.54751	0.415067	0.381881	-0.161885	15	506
KCNK15	Geme dependency score	0.0283544	1.54738	0.415067	0.381881	0.152154	15	506
NEMP2	Geme dependency score	0.0283634	1.54724	0.415067	0.381881	0.185966	15	506
IGFBP6	Geme dependency score	0.0283659	1.5472	0.415067	0.381881	0.164964	15	506
UBR3	Geme dependency score	0.028401	1.54667	0.415233	0.381708	0.155023	15	506
ACTL10	Geme dependency score	0.0284821	1.54543	0.415503	0.381426	0.131653	15	506
LONRF2	Geme dependency score	0.0284927	1.54527	0.415503	0.381426	0.15928	15	506
SLC22A17	Geme dependency score	0.0284935	1.54525	0.415503	0.381426	0.186457	15	506
OSBPL7	Geme dependency score	0.0285345	1.54463	0.415503	0.381426	-0.156574	15	506
GALNT7	Geme dependency score	0.0285382	1.54457	0.415503	0.381426	-0.119502	15	506
STPG2	Geme dependency score	0.028685	1.54234	0.416799	0.380073	0.137957	15	506
DEFB136	Geme dependency score	0.0286857	1.54233	0.416799	0.380073	-0.130824	15	506
SUN5	Geme dependency score	0.0287044	1.54205	0.416799	0.380073	0.168906	15	506
WDR70	Geme dependency score	0.0287291	1.54168	0.416799	0.380073	0.255998	15	506
FAM126A	Geme dependency score	0.0287464	1.54142	0.416799	0.380073	0.144283	15	506
MTUS2	Geme dependency score	0.0287846	1.54084	0.417008	0.379856	0.136195	15	506
GSC	Geme dependency score	0.028816	1.54037	0.417117	0.379742	0.130445	15	506
CCDC121	Geme dependency score	0.0289145	1.53888	0.417612	0.379227	-0.152517	15	506
ZNF783	Geme dependency score	0.028918	1.53883	0.417612	0.379227	0.11876	15	506
EXO1	Geme dependency score	0.0289219	1.53877	0.417612	0.379227	0.208014	15	506
MRPS26	Geme dependency score	0.0290601	1.5367	0.419262	0.377515	-0.292259	15	506
RNASE7	Geme dependency score	0.0293454	1.53246	0.422733	0.373933	0.161252	15	506
KAT6B	Geme dependency score	0.0293491	1.53241	0.422733	0.373933	0.17605	14	505
LAMA5	Geme dependency score	0.0294344	1.53115	0.423613	0.373031	0.173577	15	506
RAD1	Geme dependency score	0.0295214	1.52986	0.424319	0.372308	-0.286392	15	506
SPEM2	Geme dependency score	0.0295518	1.52942	0.424319	0.372308	0.140363	15	506
CBWD1	Geme dependency score	0.0295562	1.52935	0.424319	0.372308	0.169482	15	506
GPC5	Geme dependency score	0.0296141	1.5285	0.4248	0.371815	-0.110082	15	506
STEAP3	Geme dependency score	0.029646	1.52803	0.424812	0.371803	0.211877	15	506
CALHM4	Geme dependency score	0.0296635	1.52778	0.424812	0.371803	-0.142055	15	506
IL17F	Geme dependency score	0.0297308	1.52679	0.425347	0.371257	0.135757	15	506
SLC6A12	Geme dependency score	0.0297494	1.52652	0.425347	0.371257	-0.150742	15	506
POLR1E	Geme dependency score	0.0298274	1.52539	0.426112	0.370476	-0.328912	15	506
STEAP1	Geme dependency score	0.0298942	1.52441	0.426376	0.370208	-0.137335	15	506
POU3F1	Geme dependency score	0.0299148	1.52411	0.426376	0.370208	-0.146137	15	506
MAN1A2	Geme dependency score	0.0299189	1.52405	0.426376	0.370208	-0.196178	15	506
CAMKMT	Geme dependency score	0.0299647	1.52339	0.42668	0.369898	0.143475	15	506
CHAF1A	Geme dependency score	0.0300139	1.52268	0.426752	0.369824	0.253227	14	505
RGS13	Geme dependency score	0.0300186	1.52261	0.426752	0.369824	-0.173138	15	506
TGFB1	Geme dependency score	0.0300654	1.52193	0.427071	0.3695	0.152366	15	506
WASHC4	Geme dependency score	0.0300945	1.52151	0.427119	0.369451	0.195883	15	506
UBOX5	Geme dependency score	0.0301177	1.52118	0.427119	0.369451	0.159587	15	506
ADAM22	Geme dependency score	0.0301743	1.52036	0.427389	0.369177	0.130267	15	506
PALLD	Geme dependency score	0.0302029	1.51995	0.427389	0.369177	-0.143635	15	506
OAZ3	Geme dependency score	0.0302101	1.51985	0.427389	0.369177	0.142645	15	506
PHF23	Geme dependency score	0.030334	1.51807	0.428546	0.368003	-0.234749	14	505
COX6B1	Geme dependency score	0.0303408	1.51797	0.428546	0.368003	-0.268989	15	506
MRRF	Geme dependency score	0.0303797	1.51742	0.428576	0.367972	-0.17475	15	506
PRR18	Geme dependency score	0.030392	1.51724	0.428576	0.367972	-0.136657	15	506
DDX19B	Geme dependency score	0.0304627	1.51623	0.428811	0.367735	0.196631	15	506
C12orf76	Geme dependency score	0.030498	1.51573	0.428811	0.367735	0.141082	15	506
ZNF57	Geme dependency score	0.0305115	1.51554	0.428811	0.367735	0.174462	15	506
CNGA2	Geme dependency score	0.0305121	1.51553	0.428811	0.367735	0.125647	15	499
KRT38	Geme dependency score	0.0305312	1.51526	0.428811	0.367735	0.150197	15	506
MPZL3	Geme dependency score	0.0305631	1.5148	0.428913	0.367631	-0.13794	15	506
PMPCB	Geme dependency score	0.0306826	1.51311	0.43013	0.3664	-0.231743	15	506
CD58	Geme dependency score	0.0307099	1.51272	0.43013	0.3664	-0.178911	15	506
PARD3B	Geme dependency score	0.030758	1.51204	0.43013	0.3664	0.142526	15	506
HSPB7	Geme dependency score	0.0307639	1.51196	0.43013	0.3664	-0.176132	15	506
CAPZA3	Geme dependency score	0.0307732	1.51183	0.43013	0.3664	-0.128761	15	506
BORCS6	Geme dependency score	0.030822	1.51114	0.43013	0.3664	0.171318	15	506
RBM12	Geme dependency score	0.030828	1.51105	0.43013	0.3664	0.281383	15	506
GJB1	Geme dependency score	0.0309052	1.50997	0.43013	0.3664	0.133113	15	499
CD53	Geme dependency score	0.030927	1.50966	0.43013	0.3664	-0.159361	15	506
LRRC30	Geme dependency score	0.0309293	1.50963	0.43013	0.3664	-0.136309	15	506
ZKSCAN8	Geme dependency score	0.0309322	1.50959	0.43013	0.3664	-0.133725	15	506
OSBP	Geme dependency score	0.0309788	1.50894	0.43013	0.3664	0.226208	15	506
ZNF780B	Geme dependency score	0.0309791	1.50893	0.43013	0.3664	0.173273	15	506
PIGH	Geme dependency score	0.0309942	1.50872	0.43013	0.3664	0.192017	15	506
TMX3	Geme dependency score	0.0310368	1.50812	0.430199	0.366331	-0.139977	15	506
FERMT2	Geme dependency score	0.0310483	1.50796	0.430199	0.366331	0.432104	15	506
TRIP11	Geme dependency score	0.0310852	1.50745	0.430368	0.36616	0.15735	14	505
UGDH	Geme dependency score	0.0311884	1.50601	0.431456	0.365064	-0.180872	15	506
HERC2	Geme dependency score	0.0312456	1.50521	0.431749	0.364769	-0.195643	15	506
TCHH	Geme dependency score	0.0312589	1.50503	0.431749	0.364769	0.150942	15	506
ZNF222	Geme dependency score	0.0313954	1.50313	0.432743	0.36377	0.168827	15	506
GTPBP8	Geme dependency score	0.0314064	1.50298	0.432743	0.36377	-0.24837	15	506
CHRM3	Geme dependency score	0.0314404	1.50251	0.432743	0.36377	0.131795	15	506
THRA	Geme dependency score	0.0314444	1.50246	0.432743	0.36377	-0.182044	15	506
MRPL57	Geme dependency score	0.0314547	1.50231	0.432743	0.36377	-0.34397	15	506
MRPS18B	Geme dependency score	0.0315641	1.50081	0.43373	0.362781	-0.267281	15	506
DGCR6L	Geme dependency score	0.031598	1.50034	0.43373	0.362781	0.156301	15	506
NIPBL	Geme dependency score	0.0316264	1.49995	0.43373	0.362781	-0.347671	14	505
SIPA1	Geme dependency score	0.0316355	1.49983	0.43373	0.362781	-0.175362	15	506
WDR43	Geme dependency score	0.0316532	1.49958	0.43373	0.362781	-0.229914	15	506
HNRNPH2	Geme dependency score	0.0316752	1.49928	0.43373	0.362781	0.143436	15	499
CACNA1F	Geme dependency score	0.0317173	1.4987	0.433966	0.362544	-0.145034	15	499
PSMD7	Geme dependency score	0.0317546	1.49819	0.434137	0.362373	0.268125	15	506
KCMF1	Geme dependency score	0.0318334	1.49712	0.434867	0.361644	0.300829	15	506
TRIM24	Geme dependency score	0.0318919	1.49632	0.434867	0.361644	0.155513	14	505
KIAA1755	Geme dependency score	0.0318996	1.49622	0.434867	0.361644	0.12827	15	506
SARS2	Geme dependency score	0.0319075	1.49611	0.434867	0.361644	-0.316121	15	506
ABCB9	Geme dependency score	0.0319705	1.49525	0.435387	0.361124	0.138863	15	506
PCDH18	Geme dependency score	0.0320417	1.49428	0.436016	0.360497	-0.14338	15	506
TPCN2	Geme dependency score	0.0320984	1.49352	0.436182	0.360332	-0.185528	15	506
ETF1	Geme dependency score	0.0321084	1.49338	0.436182	0.360332	0.206829	15	506
POTEI	Geme dependency score	0.0321314	1.49307	0.436182	0.360332	0.188611	15	506
RPL17	Geme dependency score	0.0321537	1.49277	0.436182	0.360332	-0.245881	15	506
PDZRN3	Geme dependency score	0.0322034	1.4921	0.436222	0.360293	0.149844	15	506
RAD51	Geme dependency score	0.032212	1.49198	0.436222	0.360293	-0.291891	15	506
EFCAB9	Geme dependency score	0.0322467	1.49151	0.436222	0.360293	0.146715	15	506
EPHA8	Geme dependency score	0.0322563	1.49138	0.436222	0.360293	0.126463	15	506
HTATIP2	Geme dependency score	0.0323585	1.49001	0.437265	0.359255	0.150837	14	505
RAB29	Geme dependency score	0.0324048	1.48939	0.437267	0.359253	-0.13508	15	506
ZBTB22	Geme dependency score	0.0324087	1.48934	0.437267	0.359253	0.117643	15	506
HPCAL1	Geme dependency score	0.0324364	1.48897	0.437304	0.359217	0.16713	15	506
PPA1	Geme dependency score	0.0325309	1.4877	0.437905	0.35862	-0.309691	15	506
RAB2A	Geme dependency score	0.0325311	1.4877	0.437905	0.35862	0.172061	15	506
ZNF440	Geme dependency score	0.032649	1.48613	0.438849	0.357685	0.145994	15	506
EXTL3	Geme dependency score	0.0326514	1.4861	0.438849	0.357685	0.260414	15	506
SNX27	Geme dependency score	0.032704	1.4854	0.439218	0.35732	-0.180978	15	506
EGLN2	Geme dependency score	0.0327798	1.48439	0.439898	0.356648	0.174313	14	505
COX7A2	Geme dependency score	0.0328227	1.48383	0.440136	0.356413	0.146422	15	506
TRAPPC12	Geme dependency score	0.0328793	1.48308	0.440405	0.356148	0.164725	15	506
PAPOLA	Geme dependency score	0.0328931	1.48289	0.440405	0.356148	-0.222659	14	505
ATG14	Geme dependency score	0.0329186	1.48256	0.440408	0.356144	-0.171157	15	506
IL36G	Geme dependency score	0.0330064	1.4814	0.441246	0.35532	0.149002	15	506
SIRT4	Geme dependency score	0.0330829	1.4804	0.441932	0.354645	0.169275	14	505
MRPS22	Geme dependency score	0.0332303	1.47847	0.443089	0.353509	-0.253526	15	506
GPAT2	Geme dependency score	0.0332369	1.47838	0.443089	0.353509	0.204679	15	506
BCL7A	Geme dependency score	0.0332456	1.47827	0.443089	0.353509	-0.155615	15	506
EIF4E2	Geme dependency score	0.0333641	1.47672	0.44433	0.352295	0.256455	15	506
CDADC1	Geme dependency score	0.0334771	1.47525	0.445285	0.351362	0.152032	15	506
E2F3	Geme dependency score	0.0335524	1.47428	0.445285	0.351362	0.30869	15	506
CGRRF1	Geme dependency score	0.0335857	1.47385	0.445285	0.351362	0.135415	15	506
TPR	Geme dependency score	0.0335917	1.47377	0.445285	0.351362	0.242529	14	505
RWDD3	Geme dependency score	0.0335923	1.47376	0.445285	0.351362	0.163928	15	506
INTS9	Geme dependency score	0.033612	1.47351	0.445285	0.351362	0.249521	15	506
PCDHGB2	Geme dependency score	0.033621	1.47339	0.445285	0.351362	-0.144567	15	506
PMM2	Geme dependency score	0.0336495	1.47302	0.445285	0.351362	-0.276846	15	506
FTMT	Geme dependency score	0.0336823	1.4726	0.445285	0.351362	0.124386	15	506
TMPRSS12	Geme dependency score	0.0337	1.47237	0.445285	0.351362	0.149966	15	506
KIR2DL3	Geme dependency score	0.033716	1.47216	0.445285	0.351362	0.178679	15	506
TXN2	Geme dependency score	0.0337605	1.47159	0.445537	0.351117	-0.183918	15	506
VTN	Geme dependency score	0.0338004	1.47108	0.445726	0.350932	-0.172401	15	506
LUC7L3	Geme dependency score	0.033917	1.46958	0.44636	0.350315	-0.226629	15	506
STAC3	Geme dependency score	0.0339634	1.46899	0.44636	0.350315	0.191147	15	506
HOXA13	Geme dependency score	0.0339648	1.46897	0.44636	0.350315	0.134306	15	506
CHL1	Geme dependency score	0.0340081	1.46842	0.44636	0.350315	-0.128679	15	506
IQGAP1	Geme dependency score	0.0340311	1.46812	0.44636	0.350315	-0.213979	15	506
DMBX1	Geme dependency score	0.0340344	1.46808	0.44636	0.350315	0.143925	15	506
TCEAL8	Geme dependency score	0.0340382	1.46803	0.44636	0.350315	0.132402	14	498
PARP10	Geme dependency score	0.0340526	1.46785	0.44636	0.350315	-0.157272	14	505
UFC1	Geme dependency score	0.0341316	1.46684	0.44706	0.349634	0.28066	15	506
TMEM199	Geme dependency score	0.034175	1.46629	0.447294	0.349407	-0.260818	15	506
SNRNP35	Geme dependency score	0.0342064	1.46589	0.44737	0.349333	0.217594	15	506
RNASE3	Geme dependency score	0.0343163	1.4645	0.447626	0.349085	0.161253	15	506
IRX2	Geme dependency score	0.0343229	1.46442	0.447626	0.349085	0.153571	15	506
FAM122C	Geme dependency score	0.034338	1.46423	0.447626	0.349085	0.133591	15	499
C9orf16	Geme dependency score	0.0343381	1.46422	0.447626	0.349085	-0.178602	15	506
NFS1	Geme dependency score	0.0343657	1.46387	0.447626	0.349085	0.224838	15	506
DEFB132	Geme dependency score	0.0343796	1.4637	0.447626	0.349085	-0.119036	15	506
PGC	Geme dependency score	0.0344661	1.46261	0.448408	0.348327	0.137127	15	506
POGLUT3	Geme dependency score	0.0344938	1.46226	0.448408	0.348327	0.139907	15	506
PLA2G4F	Geme dependency score	0.0345166	1.46197	0.448408	0.348327	-0.145645	15	506
LIG1	Geme dependency score	0.0346613	1.46016	0.449922	0.346863	-0.267714	15	506
FGF21	Geme dependency score	0.0346846	1.45986	0.449922	0.346863	0.150493	15	506
GIGYF1	Geme dependency score	0.0347436	1.45912	0.450125	0.346667	0.169052	15	506
MRPS31	Geme dependency score	0.0347517	1.45902	0.450125	0.346667	-0.272781	15	506
CPSF4	Geme dependency score	0.0347944	1.45849	0.450344	0.346455	-0.25391	15	506
TMEM163	Geme dependency score	0.03486	1.45767	0.450659	0.346152	0.142469	15	506
UCMA	Geme dependency score	0.0348924	1.45727	0.450659	0.346152	-0.139317	15	506
ATP6V0D1	Geme dependency score	0.034896	1.45722	0.450659	0.346152	0.273888	15	506
ADAT2	Geme dependency score	0.0349681	1.45633	0.451218	0.345613	-0.27201	15	506
TARBP1	Geme dependency score	0.034991	1.45604	0.451218	0.345613	0.162959	15	506
NEGR1	Geme dependency score	0.0350536	1.45527	0.451222	0.34561	0.125605	15	506
SCO1	Geme dependency score	0.0350573	1.45522	0.451222	0.34561	-0.204525	15	506
C2orf78	Geme dependency score	0.0350686	1.45508	0.451222	0.34561	-0.163099	15	506
TBP	Geme dependency score	0.0352218	1.45319	0.452493	0.344388	0.217702	14	505
DNAH6	Geme dependency score	0.0352222	1.45318	0.452493	0.344388	-0.135609	15	506
EDDM3B	Geme dependency score	0.0352451	1.4529	0.452493	0.344388	0.140991	15	506
C17orf50	Geme dependency score	0.0353006	1.45222	0.452606	0.34428	0.188529	15	506
PDE8B	Geme dependency score	0.0353458	1.45166	0.452606	0.34428	0.157266	15	506
VSTM2L	Geme dependency score	0.0353751	1.4513	0.452606	0.34428	0.142121	15	506
LRRC7	Geme dependency score	0.0353829	1.45121	0.452606	0.34428	0.117806	15	506
ZCCHC4	Geme dependency score	0.0353833	1.4512	0.452606	0.34428	-0.131723	15	506
ZNF451	Geme dependency score	0.0355592	1.44905	0.453296	0.343619	0.145052	15	506
ARL14EPL	Geme dependency score	0.0355749	1.44886	0.453296	0.343619	0.133899	15	506
DCK	Geme dependency score	0.0355842	1.44874	0.453296	0.343619	0.134071	15	506
TEN1	Geme dependency score	0.0355867	1.44871	0.453296	0.343619	-0.323268	15	506
CACHD1	Geme dependency score	0.035595	1.44861	0.453296	0.343619	-0.128266	15	506
PCDHGA11	Geme dependency score	0.0356164	1.44835	0.453296	0.343619	-0.125071	15	506
RLBP1	Geme dependency score	0.0356187	1.44832	0.453296	0.343619	-0.129704	15	506
VARS2	Geme dependency score	0.0356678	1.44772	0.453319	0.343596	-0.287281	15	506
GOT2	Geme dependency score	0.0356802	1.44757	0.453319	0.343596	-0.250293	14	505
DYDC1	Geme dependency score	0.0357139	1.44716	0.453319	0.343596	-0.150572	15	506
PABPN1L	Geme dependency score	0.0357456	1.44678	0.453319	0.343596	0.129885	15	506
DDI2	Geme dependency score	0.0357501	1.44672	0.453319	0.343596	0.289324	15	506
DGKB	Geme dependency score	0.0357989	1.44613	0.453608	0.343319	-0.124012	15	506
CEP44	Geme dependency score	0.0359112	1.44477	0.45445	0.342514	-0.201476	15	506
GTPBP3	Geme dependency score	0.0359173	1.4447	0.45445	0.342514	-0.172359	15	506
YBEY	Geme dependency score	0.0359586	1.4442	0.454495	0.342471	-0.213268	15	506
SNRPG	Geme dependency score	0.0359875	1.44385	0.454495	0.342471	-0.237516	14	505
TPD52	Geme dependency score	0.0360888	1.44263	0.454495	0.342471	0.142994	15	506
PBK	Geme dependency score	0.0360913	1.4426	0.454495	0.342471	0.13109	15	506
SALL2	Geme dependency score	0.0360969	1.44253	0.454495	0.342471	0.149507	15	506
CAMK2N2	Geme dependency score	0.0361531	1.44185	0.454495	0.342471	0.134221	15	506
BOD1	Geme dependency score	0.0361669	1.44169	0.454495	0.342471	-0.161437	15	506
IFT80	Geme dependency score	0.0361792	1.44154	0.454495	0.342471	-0.152803	15	506
OBSCN	Geme dependency score	0.0362071	1.44121	0.454495	0.342471	0.122105	15	506
LEMD1	Geme dependency score	0.0362225	1.44102	0.454495	0.342471	0.132592	15	506
BSND	Geme dependency score	0.0362538	1.44065	0.454495	0.342471	0.167783	15	506
HPF1	Geme dependency score	0.0362557	1.44062	0.454495	0.342471	-0.15451	15	506
SFT2D1	Geme dependency score	0.0362587	1.44059	0.454495	0.342471	0.135067	15	506
AMER3	Geme dependency score	0.0363653	1.43931	0.455187	0.34181	0.140658	15	506
ZNF662	Geme dependency score	0.0363911	1.43901	0.455187	0.34181	-0.129615	15	506
GAL3ST1	Geme dependency score	0.0363921	1.43899	0.455187	0.34181	0.169723	15	506
STX19	Geme dependency score	0.0364917	1.43781	0.456064	0.340974	-0.133904	15	506
SLC26A3	Geme dependency score	0.0365143	1.43754	0.456064	0.340974	0.142052	15	506
SEC62	Geme dependency score	0.0365805	1.43675	0.456565	0.340498	0.24059	15	506
TMEM126B	Geme dependency score	0.0366633	1.43577	0.457272	0.339825	-0.166642	15	506
KRT81	Geme dependency score	0.0368546	1.43351	0.458654	0.338515	0.162712	15	506
SLC12A5	Geme dependency score	0.0368721	1.4333	0.458654	0.338515	0.129552	15	506
CLEC5A	Geme dependency score	0.0368727	1.43329	0.458654	0.338515	0.117722	15	506
NDUFB8	Geme dependency score	0.0369044	1.43292	0.458654	0.338515	-0.271965	15	506
C15orf48	Geme dependency score	0.0369088	1.43287	0.458654	0.338515	-0.140653	15	506
RASSF5	Geme dependency score	0.0369376	1.43253	0.458654	0.338515	0.148388	15	506
IL36B	Geme dependency score	0.0369578	1.43229	0.458654	0.338515	0.155967	15	506
JPH2	Geme dependency score	0.0370322	1.43142	0.459005	0.338183	0.132196	15	506
HSF1	Geme dependency score	0.0370624	1.43107	0.459005	0.338183	-0.275642	15	506
OXSM	Geme dependency score	0.0371151	1.43045	0.459005	0.338183	-0.271896	15	506
CMC1	Geme dependency score	0.0371436	1.43012	0.459005	0.338183	-0.178397	15	506
SOX9	Geme dependency score	0.0371618	1.4299	0.459005	0.338183	0.273677	15	506
TMEM70	Geme dependency score	0.0371643	1.42987	0.459005	0.338183	-0.166652	15	506
FZD3	Geme dependency score	0.0371818	1.42967	0.459005	0.338183	0.12938	15	506
FAM193A	Geme dependency score	0.0372003	1.42945	0.459005	0.338183	0.16086	15	506
NT5C1B	Geme dependency score	0.0372223	1.4292	0.459005	0.338183	-0.121665	15	506
ITPRIPL2	Geme dependency score	0.0372973	1.42832	0.459337	0.337868	-0.123352	15	506
NOTUM	Geme dependency score	0.0373061	1.42822	0.459337	0.337868	-0.164895	15	506
AKAP1	Geme dependency score	0.0373281	1.42796	0.459337	0.337868	-0.152747	14	505
RP1L1	Geme dependency score	0.0374145	1.42696	0.460078	0.337169	-0.129607	15	506
NDUFS3	Geme dependency score	0.0374572	1.42647	0.460278	0.336979	-0.271625	15	506
TRAPPC3L	Geme dependency score	0.0375012	1.42596	0.460495	0.336775	-0.11613	15	506
PTN	Geme dependency score	0.0375392	1.42551	0.460639	0.336639	0.134839	15	506
ME3	Geme dependency score	0.0375755	1.4251	0.460678	0.336603	-0.147508	15	506
STX10	Geme dependency score	0.0376107	1.42469	0.460678	0.336603	0.161408	15	506
FAHD2B	Geme dependency score	0.0376555	1.42417	0.460678	0.336603	0.175677	15	506
BMP15	Geme dependency score	0.0376601	1.42412	0.460678	0.336603	0.135731	15	499
CFAP73	Geme dependency score	0.0376741	1.42396	0.460678	0.336603	0.134874	15	506
CCN1	Geme dependency score	0.0377597	1.42297	0.461089	0.336216	0.132651	15	506
PALB2	Geme dependency score	0.0377604	1.42296	0.461089	0.336216	-0.240949	15	506
NOP14	Geme dependency score	0.0378227	1.42225	0.461527	0.335803	-0.196817	15	506
PAFAH1B2	Geme dependency score	0.0378718	1.42168	0.461659	0.335679	-0.175596	15	506
MROH6	Geme dependency score	0.0378904	1.42147	0.461659	0.335679	-0.175641	15	506
SH3TC1	Geme dependency score	0.0379219	1.42111	0.461659	0.335679	-0.106779	15	506
NT5M	Geme dependency score	0.0379487	1.4208	0.461659	0.335679	0.141979	15	506
L3MBTL2	Geme dependency score	0.0379954	1.42027	0.461659	0.335679	-0.17362	14	505
LIPE	Geme dependency score	0.0379999	1.42022	0.461659	0.335679	0.161491	15	506
PCDHGB1	Geme dependency score	0.0380378	1.41978	0.461659	0.335679	-0.128494	15	506
GPN3	Geme dependency score	0.0380448	1.41971	0.461659	0.335679	0.26139	15	506
ANKRD40	Geme dependency score	0.0380806	1.4193	0.461773	0.335571	-0.169637	15	506
HOXA5	Geme dependency score	0.0381366	1.41866	0.462132	0.335234	0.151904	15	506
MT1F	Geme dependency score	0.0381789	1.41818	0.462324	0.335054	0.158213	15	506
CTSS	Geme dependency score	0.0382517	1.41735	0.462778	0.334628	0.152439	15	506
TMEM31	Geme dependency score	0.0382693	1.41715	0.462778	0.334628	0.106093	15	499
ARL14EP	Geme dependency score	0.0383648	1.41607	0.463451	0.333997	-0.140484	15	506
HAUS6	Geme dependency score	0.0383779	1.41592	0.463451	0.333997	0.268691	15	506
POP5	Geme dependency score	0.0384281	1.41535	0.463736	0.333729	-0.303562	15	506
POLE	Geme dependency score	0.0384695	1.41488	0.463916	0.333561	0.221899	15	506
MRPL40	Geme dependency score	0.0385609	1.41385	0.464698	0.33283	-0.268173	15	506
RECK	Geme dependency score	0.0385996	1.41342	0.464844	0.332693	-0.155473	15	506
DENND4B	Geme dependency score	0.0386933	1.41236	0.465651	0.33194	0.141065	15	506
MVB12B	Geme dependency score	0.0387338	1.41191	0.465818	0.331784	0.133892	15	506
PPM1B	Geme dependency score	0.0388012	1.41115	0.46594	0.33167	-0.155274	15	506
SRXN1	Geme dependency score	0.0388013	1.41115	0.46594	0.33167	-0.145303	15	506
BAZ1A	Geme dependency score	0.0388239	1.4109	0.46594	0.33167	0.192889	14	505
DTWD2	Geme dependency score	0.0388806	1.41027	0.466301	0.331334	0.110568	15	506
TTC22	Geme dependency score	0.0389151	1.40988	0.466395	0.331246	0.162655	15	506
RPUSD1	Geme dependency score	0.0389447	1.40955	0.466429	0.331214	0.128376	15	506
TRIM7	Geme dependency score	0.0389968	1.40897	0.466734	0.33093	0.153387	15	506
MEF2B	Geme dependency score	0.0391181	1.40762	0.466784	0.330884	-0.231181	15	506
DPP10	Geme dependency score	0.0391786	1.40695	0.466784	0.330884	0.142535	15	506
OSR2	Geme dependency score	0.0392255	1.40643	0.466784	0.330884	-0.133427	15	506
MGST1	Geme dependency score	0.0392473	1.40619	0.466784	0.330884	-0.14393	15	506
ARFGEF1	Geme dependency score	0.039291	1.40571	0.466784	0.330884	0.170717	15	506
GNAT2	Geme dependency score	0.0392916	1.4057	0.466784	0.330884	-0.145147	15	506
TP53	Geme dependency score	0.0393115	1.40548	0.466784	0.330884	0.423085	15	506
MRPS21	Geme dependency score	0.0393633	1.40491	0.466784	0.330884	-0.252383	15	506
PGPEP1L	Geme dependency score	0.0393641	1.4049	0.466784	0.330884	-0.135997	15	506
SPTY2D1	Geme dependency score	0.0393699	1.40484	0.466784	0.330884	-0.169675	15	506
BCL9	Geme dependency score	0.0393891	1.40462	0.466784	0.330884	0.168858	15	506
SULF2	Geme dependency score	0.0394112	1.40438	0.466784	0.330884	0.126578	15	506
PAOX	Geme dependency score	0.039413	1.40436	0.466784	0.330884	-0.137763	15	506
TMEFF2	Geme dependency score	0.039429	1.40418	0.466784	0.330884	0.150073	15	506
PFDN5	Geme dependency score	0.0394795	1.40363	0.466784	0.330884	0.283285	14	505
NDUFB6	Geme dependency score	0.0394887	1.40353	0.466784	0.330884	-0.302756	15	506
TRABD2B	Geme dependency score	0.0395446	1.40291	0.466784	0.330884	-0.146661	15	506
EEF2	Geme dependency score	0.0396197	1.40209	0.466784	0.330884	-0.269435	15	506
WFDC5	Geme dependency score	0.0396474	1.40179	0.466784	0.330884	0.155843	15	506
C8orf33	Geme dependency score	0.0396733	1.4015	0.466784	0.330884	-0.225625	15	506
CDK9	Geme dependency score	0.0396776	1.40145	0.466784	0.330884	-0.211632	14	505
PRSS54	Geme dependency score	0.0397142	1.40105	0.466784	0.330884	0.121974	15	506
MIIP	Geme dependency score	0.0397383	1.40079	0.466784	0.330884	-0.180906	15	506
RSAD2	Geme dependency score	0.0397569	1.40059	0.466784	0.330884	-0.138603	15	506
ANAPC1	Geme dependency score	0.0397601	1.40055	0.466784	0.330884	0.227722	15	506
C1orf52	Geme dependency score	0.0397733	1.40041	0.466784	0.330884	0.16879	15	506
SYT13	Geme dependency score	0.0398057	1.40005	0.466784	0.330884	-0.143526	15	506
MAP3K10	Geme dependency score	0.0398245	1.39985	0.466784	0.330884	0.145317	14	505
RBPJL	Geme dependency score	0.0398314	1.39977	0.466784	0.330884	0.162338	15	506
ACADM	Geme dependency score	0.0398477	1.3996	0.466784	0.330884	0.152738	15	506
NECAP1	Geme dependency score	0.0398862	1.39918	0.466784	0.330884	-0.141959	15	506
COL1A1	Geme dependency score	0.0399007	1.39902	0.466784	0.330884	-0.158999	15	506
FSD1	Geme dependency score	0.0399072	1.39895	0.466784	0.330884	0.146669	15	506
ZNF385D	Geme dependency score	0.0399086	1.39893	0.466784	0.330884	0.13482	15	506
PNKD	Geme dependency score	0.039974	1.39822	0.467236	0.330464	-0.138881	15	506
TEX10	Geme dependency score	0.0400512	1.39738	0.467826	0.329916	-0.232117	14	505
INTS2	Geme dependency score	0.0402189	1.39557	0.469029	0.328801	0.233003	15	506
MEIOB	Geme dependency score	0.040239	1.39535	0.469029	0.328801	0.14194	15	506
CD163L1	Geme dependency score	0.0402469	1.39527	0.469029	0.328801	-0.135175	15	506
AIRE	Geme dependency score	0.0402935	1.39477	0.469029	0.328801	0.127431	14	505
TMEM134	Geme dependency score	0.0402945	1.39475	0.469029	0.328801	-0.173961	15	506
EDRF1	Geme dependency score	0.0403151	1.39453	0.469029	0.328801	-0.172526	15	506
SEZ6	Geme dependency score	0.0403569	1.39408	0.469029	0.328801	-0.174748	15	506
SIGLEC12	Geme dependency score	0.0403687	1.39395	0.469029	0.328801	0.132823	15	506
IFT46	Geme dependency score	0.0404882	1.39267	0.469722	0.328159	-0.149413	15	506
FGF8	Geme dependency score	0.0405201	1.39233	0.469722	0.328159	-0.121324	15	506
KMT2D	Geme dependency score	0.0405353	1.39217	0.469722	0.328159	-0.321763	14	505
ZNF708	Geme dependency score	0.0405662	1.39184	0.469722	0.328159	0.149247	14	505
KIFAP3	Geme dependency score	0.0405677	1.39182	0.469722	0.328159	0.137282	15	506
PPP2R1B	Geme dependency score	0.0405896	1.39159	0.469722	0.328159	-0.134357	15	506
TMEM187	Geme dependency score	0.0406562	1.39087	0.470182	0.327734	0.127103	15	499
FUNDC1	Geme dependency score	0.0407399	1.38998	0.470372	0.327559	-0.151109	15	499
HSD3B2	Geme dependency score	0.0407419	1.38996	0.470372	0.327559	0.154698	15	506
GNA12	Geme dependency score	0.0407533	1.38984	0.470372	0.327559	-0.167019	15	506
HOXA3	Geme dependency score	0.0407825	1.38953	0.470398	0.327535	0.137846	15	506
UBALD2	Geme dependency score	0.0408418	1.3889	0.470771	0.327191	0.206928	15	506
SLC25A3	Geme dependency score	0.0409286	1.38797	0.471121	0.326868	-0.283308	15	506
ING3	Geme dependency score	0.0409941	1.38728	0.471121	0.326868	-0.284811	14	505
TPCN1	Geme dependency score	0.0410214	1.38699	0.471121	0.326868	0.143567	15	506
CBL	Geme dependency score	0.0410241	1.38696	0.471121	0.326868	-0.168711	15	506
ZFP30	Geme dependency score	0.0410259	1.38694	0.471121	0.326868	0.15201	15	506
LPAR4	Geme dependency score	0.0410601	1.38658	0.471121	0.326868	0.121601	15	499
NPM1	Geme dependency score	0.0410909	1.38625	0.471121	0.326868	-0.234171	14	505
OLFML2A	Geme dependency score	0.0411359	1.38578	0.471121	0.326868	0.137746	15	506
OXLD1	Geme dependency score	0.0411706	1.38541	0.471121	0.326868	-0.166232	15	506
FRAT1	Geme dependency score	0.0411717	1.3854	0.471121	0.326868	0.13933	15	506
GSK3A	Geme dependency score	0.0412178	1.38491	0.471121	0.326868	-0.205537	15	506
CXCL8	Geme dependency score	0.041227	1.38482	0.471121	0.326868	-0.142678	15	506
C9orf153	Geme dependency score	0.0412561	1.38451	0.471121	0.326868	0.129787	15	506
ACP2	Geme dependency score	0.0412705	1.38436	0.471121	0.326868	0.133644	15	506
PREPL	Geme dependency score	0.0413288	1.38375	0.471121	0.326868	-0.156946	15	506
TNP2	Geme dependency score	0.0413499	1.38353	0.471121	0.326868	0.118114	15	506
THRB	Geme dependency score	0.0413946	1.38306	0.471121	0.326868	-0.129089	14	505
PLPBP	Geme dependency score	0.0414048	1.38295	0.471121	0.326868	0.148441	15	506
GNAI3	Geme dependency score	0.0414149	1.38284	0.471121	0.326868	0.171092	15	506
GFI1B	Geme dependency score	0.0414477	1.3825	0.471121	0.326868	-0.140458	14	505
MOV10L1	Geme dependency score	0.0414811	1.38215	0.471121	0.326868	-0.142512	15	506
PRIMA1	Geme dependency score	0.0415148	1.3818	0.471121	0.326868	-0.160985	15	506
STX1B	Geme dependency score	0.0415407	1.38153	0.471121	0.326868	-0.149608	15	506
GSTP1	Geme dependency score	0.0415462	1.38147	0.471121	0.326868	-0.180288	15	506
ACVRL1	Geme dependency score	0.0416069	1.38083	0.471121	0.326868	0.149207	15	506
JARID2	Geme dependency score	0.0416938	1.37993	0.471121	0.326868	-0.147162	14	505
RAD23A	Geme dependency score	0.0417016	1.37985	0.471121	0.326868	-0.172231	15	506
MTMR1	Geme dependency score	0.041716	1.3797	0.471121	0.326868	0.133017	15	499
DLG4	Geme dependency score	0.0417177	1.37968	0.471121	0.326868	0.153893	15	506
CEP78	Geme dependency score	0.0417387	1.37946	0.471121	0.326868	-0.154272	15	506
CALCOCO2	Geme dependency score	0.0417722	1.37911	0.471121	0.326868	-0.144172	15	506
SLC25A18	Geme dependency score	0.0417963	1.37886	0.471121	0.326868	-0.167212	15	506
USP15	Geme dependency score	0.0418125	1.37869	0.471121	0.326868	0.214376	15	506
MRPL24	Geme dependency score	0.0418439	1.37837	0.471121	0.326868	-0.205144	15	506
LEFTY1	Geme dependency score	0.0418555	1.37825	0.471121	0.326868	0.145237	15	506
STAT1	Geme dependency score	0.0418909	1.37788	0.471121	0.326868	0.152036	15	506
GLIPR1	Geme dependency score	0.041911	1.37767	0.471121	0.326868	0.149473	15	506
CEBPB	Geme dependency score	0.0419125	1.37766	0.471121	0.326868	0.225527	15	506
MCL1	Geme dependency score	0.041923	1.37755	0.471121	0.326868	0.421	15	506
TPM3	Geme dependency score	0.0419498	1.37727	0.471121	0.326868	0.181983	15	506
NARS2	Geme dependency score	0.0420078	1.37667	0.471207	0.326788	-0.258006	15	506
LCT	Geme dependency score	0.0420135	1.37661	0.471207	0.326788	0.123001	15	506
DAAM2	Geme dependency score	0.0420721	1.37601	0.471207	0.326788	0.133481	15	506
NFE2L1	Geme dependency score	0.0421298	1.37541	0.471207	0.326788	0.215246	15	506
NACA2	Geme dependency score	0.042133	1.37538	0.471207	0.326788	0.173754	15	506
FKBP11	Geme dependency score	0.0421905	1.37479	0.471207	0.326788	0.150218	15	506
RBM48	Geme dependency score	0.0421921	1.37477	0.471207	0.326788	0.243441	15	506
TLN2	Geme dependency score	0.042225	1.37443	0.471207	0.326788	-0.124717	15	506
MS4A6E	Geme dependency score	0.0422461	1.37421	0.471207	0.326788	0.13169	15	506
PANK4	Geme dependency score	0.0422579	1.37409	0.471207	0.326788	-0.134457	15	506
LETM1	Geme dependency score	0.0422642	1.37403	0.471207	0.326788	-0.306772	15	506
MXRA5	Geme dependency score	0.0422988	1.37367	0.471207	0.326788	-0.116316	15	499
DBH	Geme dependency score	0.0423079	1.37358	0.471207	0.326788	-0.125371	15	506
RNF39	Geme dependency score	0.0423918	1.37272	0.471841	0.326204	-0.12085	15	506
PDHA2	Geme dependency score	0.0424363	1.37226	0.471849	0.326197	-0.168099	15	506
NLRC4	Geme dependency score	0.0425011	1.3716	0.471849	0.326197	-0.117426	15	506
ZNF655	Geme dependency score	0.0425234	1.37137	0.471849	0.326197	-0.169292	15	506
LRRTM4	Geme dependency score	0.0425287	1.37132	0.471849	0.326197	-0.142456	15	506
RSRC1	Geme dependency score	0.0425472	1.37113	0.471849	0.326197	0.152611	15	506
FABP5	Geme dependency score	0.0425738	1.37086	0.471849	0.326197	-0.181896	15	506
C11orf21	Geme dependency score	0.0425814	1.37078	0.471849	0.326197	0.124927	15	506
FAM83E	Geme dependency score	0.0426388	1.37019	0.471962	0.326093	-0.174384	15	506
MLANA	Geme dependency score	0.0426456	1.37013	0.471962	0.326093	-0.146682	15	506
ASB10	Geme dependency score	0.0426849	1.36973	0.472099	0.325967	0.133794	15	506
HS3ST4	Geme dependency score	0.0428273	1.36828	0.473282	0.32488	0.134726	15	506
BMP5	Geme dependency score	0.042846	1.36809	0.473282	0.32488	0.129781	15	506
DCLK2	Geme dependency score	0.0429126	1.36742	0.473718	0.32448	-0.140734	15	506
SMNDC1	Geme dependency score	0.0429458	1.36708	0.473786	0.324418	0.217938	14	505
GABRA5	Geme dependency score	0.0430807	1.36572	0.474974	0.32333	-0.152795	15	506
KLK14	Geme dependency score	0.0431086	1.36544	0.474983	0.323322	0.13714	15	506
SCAMP5	Geme dependency score	0.0431432	1.36509	0.475064	0.323248	-0.122483	15	506
CLCC1	Geme dependency score	0.0433317	1.36319	0.476839	0.321628	0.193024	15	506
VCL	Geme dependency score	0.0433847	1.36266	0.477122	0.32137	0.211045	15	506
SNX21	Geme dependency score	0.0435858	1.36065	0.478975	0.319687	0.157227	15	506
OTOP1	Geme dependency score	0.0436158	1.36036	0.478975	0.319687	0.201596	15	506
NLRP12	Geme dependency score	0.043652	1.36	0.478975	0.319687	0.116921	15	506
DUSP23	Geme dependency score	0.0436688	1.35983	0.478975	0.319687	0.12802	15	506
TFCP2L1	Geme dependency score	0.0437063	1.35946	0.478975	0.319687	0.148099	14	505
ACTR5	Geme dependency score	0.0437581	1.35894	0.478975	0.319687	0.238406	14	505
PAX3	Geme dependency score	0.0437888	1.35864	0.478975	0.319687	0.171666	15	506
PCGF3	Geme dependency score	0.0438462	1.35807	0.478975	0.319687	-0.168079	14	505
STRA6	Geme dependency score	0.0439127	1.35741	0.478975	0.319687	-0.11893	15	506
PPP4R1	Geme dependency score	0.0439295	1.35724	0.478975	0.319687	-0.167785	15	506
EDEM2	Geme dependency score	0.0439314	1.35723	0.478975	0.319687	0.164781	15	506
CA14	Geme dependency score	0.0439374	1.35717	0.478975	0.319687	0.129235	15	506
PPP1R16B	Geme dependency score	0.0439532	1.35701	0.478975	0.319687	0.157188	15	506
CA1	Geme dependency score	0.0439759	1.35679	0.478975	0.319687	-0.135658	15	506
MAP2K7	Geme dependency score	0.043988	1.35667	0.478975	0.319687	0.203893	15	506
CISD1	Geme dependency score	0.0439914	1.35663	0.478975	0.319687	0.101316	15	506
SEC22C	Geme dependency score	0.0440328	1.35622	0.479127	0.319549	0.133388	15	506
RBBP7	Geme dependency score	0.0440635	1.35592	0.479163	0.319517	-0.25259	14	498
HYLS1	Geme dependency score	0.0441571	1.355	0.479652	0.319074	-0.1743	15	506
DERL2	Geme dependency score	0.0441633	1.35494	0.479652	0.319074	0.30304	15	506
SLC35E4	Geme dependency score	0.044197	1.35461	0.47972	0.319013	-0.134267	15	506
NXNL1	Geme dependency score	0.0442543	1.35404	0.479951	0.318803	-0.13843	15	506
CEP120	Geme dependency score	0.0442732	1.35386	0.479951	0.318803	-0.212219	15	506
RS1	Geme dependency score	0.044337	1.35323	0.48012	0.318651	-0.147984	15	499
WDR4	Geme dependency score	0.0443625	1.35298	0.48012	0.318651	-0.239711	15	506
CHKB	Geme dependency score	0.0444488	1.35214	0.48012	0.318651	-0.130174	15	506
CLMP	Geme dependency score	0.0444817	1.35182	0.48012	0.318651	-0.160341	15	506
KIF19	Geme dependency score	0.0444848	1.35179	0.48012	0.318651	-0.130838	15	506
HDAC7	Geme dependency score	0.0444974	1.35167	0.48012	0.318651	0.180007	14	505
PYCR2	Geme dependency score	0.0445035	1.35161	0.48012	0.318651	0.132373	15	506
PRELP	Geme dependency score	0.0445084	1.35156	0.48012	0.318651	0.145481	15	506
CCDC51	Geme dependency score	0.0445409	1.35124	0.480174	0.318601	0.305411	15	506
MOB4	Geme dependency score	0.0445723	1.35093	0.480217	0.318563	0.261731	15	506
YWHAQ	Geme dependency score	0.0446892	1.3498	0.4806	0.318216	-0.153275	15	506
SELENBP1	Geme dependency score	0.044724	1.34946	0.4806	0.318216	0.143218	15	506
NEU4	Geme dependency score	0.0447288	1.34941	0.4806	0.318216	-0.124288	15	506
RASGRP1	Geme dependency score	0.0447507	1.3492	0.4806	0.318216	-0.16102	15	506
H1-0	Geme dependency score	0.0447727	1.34899	0.4806	0.318216	0.138928	15	506
NAV2	Geme dependency score	0.0447729	1.34899	0.4806	0.318216	0.139275	15	506
ZBTB39	Geme dependency score	0.044877	1.34798	0.48141	0.317484	0.201315	15	506
VWC2L	Geme dependency score	0.0449547	1.34722	0.48141	0.317484	0.135279	15	506
TTC32	Geme dependency score	0.0450935	1.34589	0.48141	0.317484	-0.132734	15	506
MARS2	Geme dependency score	0.0451067	1.34576	0.48141	0.317484	-0.391025	15	506
CREB3L4	Geme dependency score	0.0451264	1.34557	0.48141	0.317484	0.127375	15	506
DEPTOR	Geme dependency score	0.0451401	1.34544	0.48141	0.317484	-0.137378	15	506
NDUFB5	Geme dependency score	0.0451697	1.34515	0.48141	0.317484	-0.229979	15	506
MMP3	Geme dependency score	0.0452342	1.34453	0.48141	0.317484	0.130595	15	506
SINHCAF	Geme dependency score	0.0452668	1.34422	0.48141	0.317484	-0.246927	14	505
CHAC1	Geme dependency score	0.0452757	1.34414	0.48141	0.317484	-0.126815	15	506
RFWD3	Geme dependency score	0.0453172	1.34374	0.48141	0.317484	-0.226717	15	506
PPM1F	Geme dependency score	0.0453365	1.34355	0.48141	0.317484	-0.183908	15	506
CHI3L1	Geme dependency score	0.0453506	1.34342	0.48141	0.317484	0.111098	15	506
CIDEA	Geme dependency score	0.0453712	1.34322	0.48141	0.317484	0.145625	15	506
AK7	Geme dependency score	0.0454093	1.34285	0.48141	0.317484	-0.122136	15	506
ANAPC4	Geme dependency score	0.0454115	1.34283	0.48141	0.317484	0.244851	15	506
GATAD2B	Geme dependency score	0.0454145	1.34281	0.48141	0.317484	0.173617	14	505
SCTR	Geme dependency score	0.0454198	1.34275	0.48141	0.317484	0.141761	15	506
ZFP64	Geme dependency score	0.0454238	1.34272	0.48141	0.317484	0.146737	15	506
HDC	Geme dependency score	0.0454244	1.34271	0.48141	0.317484	-0.147738	15	506
EFL1	Geme dependency score	0.0454265	1.34269	0.48141	0.317484	-0.319635	15	506
ZWILCH	Geme dependency score	0.045542	1.34159	0.482343	0.316644	-0.204365	15	506
ICE1	Geme dependency score	0.045626	1.34079	0.48266	0.316359	0.271407	15	506
RAB5IF	Geme dependency score	0.0456522	1.34054	0.48266	0.316359	0.169449	15	506
MDGA1	Geme dependency score	0.0456548	1.34051	0.48266	0.316359	0.13482	15	506
TOGARAM1	Geme dependency score	0.0457674	1.33944	0.483368	0.315722	0.117697	15	506
SENP2	Geme dependency score	0.0458063	1.33907	0.483368	0.315722	0.152431	15	506
GSR	Geme dependency score	0.0458187	1.33896	0.483368	0.315722	0.150757	15	506
SLC5A7	Geme dependency score	0.0458323	1.33883	0.483368	0.315722	0.141111	15	506
CCT5	Geme dependency score	0.0458817	1.33836	0.483597	0.315516	0.219385	15	506
ANXA9	Geme dependency score	0.0459323	1.33788	0.483711	0.315414	0.16456	15	506
UBE2G2	Geme dependency score	0.0459479	1.33773	0.483711	0.315414	0.27869	15	506
ZC3H12A	Geme dependency score	0.0460188	1.33706	0.484166	0.315005	0.16654	15	506
GREM2	Geme dependency score	0.0461965	1.33539	0.4854	0.313901	0.136927	15	506
HECW2	Geme dependency score	0.0461997	1.33536	0.4854	0.313901	0.118568	15	506
PDZRN4	Geme dependency score	0.0462193	1.33518	0.4854	0.313901	0.141422	15	506
HPN	Geme dependency score	0.0462745	1.33466	0.485688	0.313643	0.140404	15	506
NUP210L	Geme dependency score	0.0463585	1.33387	0.486278	0.313115	0.133263	15	506
CNTROB	Geme dependency score	0.0463939	1.33354	0.486357	0.313045	0.18262	15	506
TUFM	Geme dependency score	0.0464327	1.33318	0.486472	0.312942	-0.247869	15	506
FN3K	Geme dependency score	0.0464951	1.33259	0.486835	0.312618	-0.14441	15	506
B3GNT4	Geme dependency score	0.046533	1.33224	0.486939	0.312525	0.143795	15	506
GCK	Geme dependency score	0.0465999	1.33162	0.487348	0.312161	0.118449	15	506
SDC4	Geme dependency score	0.0466683	1.33098	0.487459	0.312062	0.122463	15	506
TADA2A	Geme dependency score	0.046669	1.33097	0.487459	0.312062	-0.220584	14	505
CLPP	Geme dependency score	0.0467068	1.33062	0.487459	0.312062	0.203864	15	506
PGBD1	Geme dependency score	0.046722	1.33048	0.487459	0.312062	-0.134549	15	506
RBX1	Geme dependency score	0.0468214	1.32956	0.488204	0.311398	0.219392	15	506
ZAP70	Geme dependency score	0.0469314	1.32854	0.488389	0.311234	0.145724	15	506
ZNF106	Geme dependency score	0.0469345	1.32851	0.488389	0.311234	-0.138296	15	506
RPS6KB2	Geme dependency score	0.046946	1.3284	0.488389	0.311234	-0.14341	15	506
MAP1LC3C	Geme dependency score	0.0469508	1.32836	0.488389	0.311234	0.12781	15	506
TMEM176B	Geme dependency score	0.0470816	1.32715	0.488974	0.310714	-0.116204	15	506
LY6D	Geme dependency score	0.0470979	1.327	0.488974	0.310714	-0.14105	15	506
ADAM29	Geme dependency score	0.0471013	1.32697	0.488974	0.310714	-0.123192	15	506
CNTNAP3	Geme dependency score	0.0471189	1.3268	0.488974	0.310714	0.178296	15	506
BOD1L1	Geme dependency score	0.0471578	1.32645	0.489032	0.310662	-0.188069	15	506
PRMT2	Geme dependency score	0.0471805	1.32624	0.489032	0.310662	-0.15763	14	505
UNC13D	Geme dependency score	0.0472466	1.32563	0.489126	0.310579	-0.147826	15	506
GABARAP	Geme dependency score	0.0472629	1.32548	0.489126	0.310579	0.169142	15	506
RASGEF1C	Geme dependency score	0.0472849	1.32528	0.489126	0.310579	0.111913	15	506
FRMD5	Geme dependency score	0.0473315	1.32485	0.489126	0.310579	-0.132215	15	506
MMP8	Geme dependency score	0.0473418	1.32476	0.489126	0.310579	-0.140404	15	506
LGALS16	Geme dependency score	0.0473574	1.32461	0.489126	0.310579	0.132309	15	506
DARS2	Geme dependency score	0.0474749	1.32354	0.489479	0.310266	-0.264908	15	506
SNU13	Geme dependency score	0.0474888	1.32341	0.489479	0.310266	0.218043	15	506
RPS6	Geme dependency score	0.0475028	1.32328	0.489479	0.310266	0.204921	15	506
ZNF540	Geme dependency score	0.0475237	1.32309	0.489479	0.310266	0.133986	15	506
TRIM16L	Geme dependency score	0.0475315	1.32302	0.489479	0.310266	0.153514	14	505
CHIC1	Geme dependency score	0.0475676	1.32269	0.489563	0.310192	-0.127508	15	499
HPCA	Geme dependency score	0.047663	1.32182	0.489715	0.310056	0.127341	15	506
ACSL1	Geme dependency score	0.0476716	1.32174	0.489715	0.310056	0.130167	15	506
UGT1A8	Geme dependency score	0.0477377	1.32114	0.489715	0.310056	0.106087	15	506
CRYGD	Geme dependency score	0.0477518	1.32101	0.489715	0.310056	0.148891	15	506
SOX15	Geme dependency score	0.0477773	1.32078	0.489715	0.310056	0.150391	15	506
ATP6V1H	Geme dependency score	0.0477805	1.32075	0.489715	0.310056	0.253381	15	506
CCDC69	Geme dependency score	0.0478277	1.32032	0.489715	0.310056	-0.132963	15	506
MSANTD3	Geme dependency score	0.0478305	1.3203	0.489715	0.310056	-0.135401	15	506
TULP3	Geme dependency score	0.0478408	1.3202	0.489715	0.310056	-0.126877	15	506
SPATA20	Geme dependency score	0.0478931	1.31973	0.489715	0.310056	-0.13443	15	506
NCS1	Geme dependency score	0.047913	1.31955	0.489715	0.310056	0.125614	15	506
CNNM3	Geme dependency score	0.0479234	1.31945	0.489715	0.310056	0.178024	15	506
GOLGA8M	Geme dependency score	0.0479725	1.31901	0.489715	0.310056	-0.155523	15	506
VMO1	Geme dependency score	0.0480004	1.31876	0.489715	0.310056	0.154198	15	506
RHCG	Geme dependency score	0.0480113	1.31866	0.489715	0.310056	0.118652	15	506
ZNF326	Geme dependency score	0.0480399	1.3184	0.489715	0.310056	0.133184	15	506
EHD4	Geme dependency score	0.0480929	1.31792	0.489715	0.310056	-0.132953	15	506
PCNP	Geme dependency score	0.0481028	1.31783	0.489715	0.310056	0.175346	15	506
CANX	Geme dependency score	0.0481145	1.31772	0.489715	0.310056	-0.156289	15	506
SP100	Geme dependency score	0.0481631	1.31729	0.489924	0.309871	0.125866	14	505
SLC6A6	Geme dependency score	0.0482451	1.31655	0.490204	0.309623	-0.160898	15	506
CERS5	Geme dependency score	0.0482659	1.31636	0.490204	0.309623	0.127573	15	506
TAS1R2	Geme dependency score	0.0482747	1.31628	0.490204	0.309623	0.122091	15	506
ACSF2	Geme dependency score	0.0483661	1.31546	0.490573	0.309297	-0.157386	15	506
INA	Geme dependency score	0.0483671	1.31545	0.490573	0.309297	0.144849	15	506
RYR3	Geme dependency score	0.0484985	1.31427	0.491091	0.308838	-0.118241	15	506
MYO9A	Geme dependency score	0.0484991	1.31427	0.491091	0.308838	0.139075	15	506
CDC37L1	Geme dependency score	0.0485025	1.31424	0.491091	0.308838	-0.157453	15	506
VTCN1	Geme dependency score	0.0485466	1.31384	0.491253	0.308694	-0.160617	15	506
C15orf65	Geme dependency score	0.0486188	1.3132	0.491699	0.3083	0.120164	15	506
DCAF12L1	Geme dependency score	0.0487609	1.31193	0.492626	0.307483	0.136074	15	499
CCDC90B	Geme dependency score	0.048793	1.31164	0.492626	0.307483	-0.149073	15	506
IL6R	Geme dependency score	0.0487949	1.31163	0.492626	0.307483	-0.166775	15	506
ZNF501	Geme dependency score	0.048896	1.31073	0.493362	0.306835	0.152782	15	506
RNF5	Geme dependency score	0.0490372	1.30947	0.493678	0.306556	0.121051	15	506
ELOVL7	Geme dependency score	0.0491107	1.30882	0.493678	0.306556	0.114799	15	506
GAD2	Geme dependency score	0.0491279	1.30867	0.493678	0.306556	-0.115441	15	506
EXOC8	Geme dependency score	0.0491525	1.30845	0.493678	0.306556	0.225012	15	506
LRRTM1	Geme dependency score	0.0491601	1.30839	0.493678	0.306556	0.146264	15	506
PPP1R12B	Geme dependency score	0.0491821	1.30819	0.493678	0.306556	0.120381	15	506
PIGT	Geme dependency score	0.0492033	1.30801	0.493678	0.306556	0.140264	15	506
TIMP2	Geme dependency score	0.0492245	1.30782	0.493678	0.306556	-0.122805	15	506
CYBC1	Geme dependency score	0.0492291	1.30778	0.493678	0.306556	-0.115228	15	506
C5orf46	Geme dependency score	0.0492323	1.30775	0.493678	0.306556	0.113412	15	506
APOE	Geme dependency score	0.0492497	1.3076	0.493678	0.306556	0.141597	15	506
SEMG1	Geme dependency score	0.0493373	1.30682	0.493678	0.306556	0.11924	15	506
ZFYVE21	Geme dependency score	0.0493403	1.3068	0.493678	0.306556	0.152227	15	506
CADPS	Geme dependency score	0.0493517	1.3067	0.493678	0.306556	0.130658	15	506
MAD2L2	Geme dependency score	0.0493813	1.30644	0.493678	0.306556	-0.360067	15	506
AMMECR1L	Geme dependency score	0.049399	1.30628	0.493678	0.306556	0.142194	15	506
NRBF2	Geme dependency score	0.0494074	1.30621	0.493678	0.306556	-0.164975	15	506
DAGLB	Geme dependency score	0.0495338	1.3051	0.494577	0.305766	-0.160622	15	506
ARPC2	Geme dependency score	0.0495705	1.30478	0.494577	0.305766	0.220616	15	506
KCNS1	Geme dependency score	0.0496084	1.30444	0.494577	0.305766	0.147199	15	506
PIGY	Geme dependency score	0.0496324	1.30423	0.494577	0.305766	0.170681	15	506
RBMS1	Geme dependency score	0.0496387	1.30418	0.494577	0.305766	0.18647	15	506
KCNE2	Geme dependency score	0.0497048	1.3036	0.494805	0.305566	0.147289	15	506
GJB7	Geme dependency score	0.0497452	1.30325	0.494805	0.305566	-0.115479	15	506
ATRAID	Geme dependency score	0.0497465	1.30324	0.494805	0.305566	-0.116874	15	506
YPEL5	Geme dependency score	0.0499677	1.30131	0.496187	0.304354	0.372928	15	506
C16orf74	Geme dependency score	0.0499677	1.30131	0.496187	0.304354	0.110988	15	506
TYMP	Geme dependency score	0.0499763	1.30124	0.496187	0.304354	-0.141258	15	506
NDUFS8	Geme dependency score	0.0500745	1.30038	0.496187	0.304354	-0.29363	15	506
MTFMT	Geme dependency score	0.0500844	1.3003	0.496187	0.304354	-0.183574	15	506
DUS1L	Geme dependency score	0.0500931	1.30022	0.496187	0.304354	-0.163086	15	506
FOXM1	Geme dependency score	0.0501088	1.30009	0.496187	0.304354	0.27796	15	506
UBALD1	Geme dependency score	0.0501452	1.29977	0.496187	0.304354	0.161153	15	506
ABCA9	Geme dependency score	0.0501577	1.29966	0.496187	0.304354	-0.116803	15	506
RNF125	Geme dependency score	0.050179	1.29948	0.496187	0.304354	-0.124655	15	506
SRP9	Geme dependency score	0.0501976	1.29932	0.496187	0.304354	0.232871	15	506
MRE11	Geme dependency score	0.0502677	1.29871	0.496599	0.303994	-0.247678	15	506
SLC13A3	Geme dependency score	0.0503602	1.29791	0.497232	0.303441	0.123394	15	506
IARS2	Geme dependency score	0.0504152	1.29744	0.497338	0.303348	-0.329512	15	506
GH2	Geme dependency score	0.0504529	1.29711	0.497338	0.303348	-0.153918	15	506
DNM1L	Geme dependency score	0.0504965	1.29674	0.497338	0.303348	0.33401	15	506
OXNAD1	Geme dependency score	0.0505998	1.29585	0.497338	0.303348	0.129625	15	506
PIM3	Geme dependency score	0.0505999	1.29585	0.497338	0.303348	-0.167209	15	506
IL17C	Geme dependency score	0.0506314	1.29558	0.497338	0.303348	-0.145087	15	506
MFSD14B	Geme dependency score	0.0506597	1.29534	0.497338	0.303348	0.145847	15	506
MIPEP	Geme dependency score	0.0507346	1.2947	0.497338	0.303348	-0.259316	15	506
LRRC47	Geme dependency score	0.0507447	1.29461	0.497338	0.303348	-0.124921	15	506
STIM2	Geme dependency score	0.0507463	1.2946	0.497338	0.303348	0.123965	15	506
SIM1	Geme dependency score	0.0507661	1.29443	0.497338	0.303348	-0.1277	15	506
MBTPS2	Geme dependency score	0.050819	1.29397	0.497338	0.303348	-0.312693	15	499
TCEAL1	Geme dependency score	0.0508209	1.29396	0.497338	0.303348	0.144798	14	498
NKAIN4	Geme dependency score	0.0508538	1.29368	0.497338	0.303348	0.131684	15	506
ANP32E	Geme dependency score	0.0508933	1.29334	0.497338	0.303348	0.187065	14	505
PERP	Geme dependency score	0.0508964	1.29331	0.497338	0.303348	-0.145093	15	506
TRAPPC6B	Geme dependency score	0.0509217	1.2931	0.497338	0.303348	0.160717	15	506
ATP9A	Geme dependency score	0.0510211	1.29225	0.497338	0.303348	0.126201	15	506
FBXO8	Geme dependency score	0.0510504	1.292	0.497338	0.303348	-0.144632	15	506
MAU2	Geme dependency score	0.0510613	1.29191	0.497338	0.303348	-0.364626	15	506
GAREM1	Geme dependency score	0.0510947	1.29162	0.497338	0.303348	0.152151	15	506
ANAPC10	Geme dependency score	0.0511517	1.29114	0.497338	0.303348	0.181403	15	506
NBAS	Geme dependency score	0.0511819	1.29088	0.497338	0.303348	0.314284	15	506
ACTR1B	Geme dependency score	0.0512281	1.29049	0.497338	0.303348	0.173799	15	506
FSD2	Geme dependency score	0.051229	1.29048	0.497338	0.303348	-0.112999	15	506
C9orf129	Geme dependency score	0.0512298	1.29048	0.497338	0.303348	0.145213	15	506
CDC42SE2	Geme dependency score	0.0512332	1.29045	0.497338	0.303348	0.132649	15	506
SLC4A3	Geme dependency score	0.0512585	1.29023	0.497338	0.303348	0.117629	15	506
TNFRSF6B	Geme dependency score	0.051271	1.29013	0.497338	0.303348	0.117401	15	506
SLC6A18	Geme dependency score	0.0512749	1.2901	0.497338	0.303348	-0.136515	15	506
CLEC4F	Geme dependency score	0.0513621	1.28936	0.497338	0.303348	0.128856	15	506
TMEM248	Geme dependency score	0.0513653	1.28933	0.497338	0.303348	-0.141616	15	506
TLR2	Geme dependency score	0.0513738	1.28926	0.497338	0.303348	-0.106087	15	506
CBX5	Geme dependency score	0.0513842	1.28917	0.497338	0.303348	0.146896	14	505
C1D	Geme dependency score	0.0514047	1.289	0.497338	0.303348	-0.208739	15	506
C12orf75	Geme dependency score	0.0514059	1.28899	0.497338	0.303348	0.147009	15	506
PTGR1	Geme dependency score	0.0514456	1.28865	0.497338	0.303348	0.13261	15	506
NDUFA7	Geme dependency score	0.0514517	1.2886	0.497338	0.303348	-0.145766	15	506
TMEM132A	Geme dependency score	0.0514975	1.28821	0.497506	0.303202	-0.148336	15	506
CATSPERD	Geme dependency score	0.0515975	1.28737	0.498054	0.302724	0.134936	15	506
ZNF75A	Geme dependency score	0.051667	1.28679	0.498054	0.302724	-0.142434	15	506
PPP1R3A	Geme dependency score	0.0516835	1.28665	0.498054	0.302724	-0.122048	15	506
NDUFB9	Geme dependency score	0.0517117	1.28641	0.498054	0.302724	-0.240848	15	506
MSL2	Geme dependency score	0.0517388	1.28618	0.498054	0.302724	0.162063	14	505
SPANXN1	Geme dependency score	0.0517627	1.28598	0.498054	0.302724	0.100034	15	499
PPP1R3B	Geme dependency score	0.0517741	1.28589	0.498054	0.302724	-0.12294	15	506
ABHD14A	Geme dependency score	0.0517923	1.28573	0.498054	0.302724	-0.119251	15	506
GJC2	Geme dependency score	0.0518106	1.28558	0.498054	0.302724	0.129505	15	506
TMA7	Geme dependency score	0.051862	1.28515	0.498225	0.302574	0.172691	15	506
FAM32A	Geme dependency score	0.0518854	1.28495	0.498225	0.302574	0.20042	15	506
NBEAL2	Geme dependency score	0.0519158	1.2847	0.498243	0.302558	0.136166	15	506
ARSH	Geme dependency score	0.0520387	1.28367	0.499082	0.301828	0.113201	15	499
CAMK1G	Geme dependency score	0.0520717	1.2834	0.499082	0.301828	0.11971	15	506
LCE1B	Geme dependency score	0.0521384	1.28284	0.499082	0.301828	0.173124	15	506
AIMP2	Geme dependency score	0.0521412	1.28282	0.499082	0.301828	-0.146012	15	506
BLOC1S5	Geme dependency score	0.0521928	1.28239	0.499082	0.301828	-0.129856	15	506
TMPRSS13	Geme dependency score	0.0522162	1.28219	0.499082	0.301828	-0.135317	15	506
ADRA1B	Geme dependency score	0.0522273	1.2821	0.499082	0.301828	-0.100581	15	506
SLC2A4	Geme dependency score	0.0522503	1.28191	0.499082	0.301828	0.111027	15	506
MYOZ2	Geme dependency score	0.0522601	1.28183	0.499082	0.301828	-0.120595	15	506
DPYD	Geme dependency score	0.0523532	1.28106	0.499699	0.301291	0.14676	15	506
ADAM23	Geme dependency score	0.0524422	1.28032	0.500275	0.300791	0.111044	15	506
BACE1	Geme dependency score	0.0524934	1.2799	0.500491	0.300604	-0.13531	15	506
CLPS	Geme dependency score	0.0526546	1.27856	0.501604	0.299639	0.153324	15	506
NRTN	Geme dependency score	0.0526675	1.27846	0.501604	0.299639	0.139547	15	506
CDH15	Geme dependency score	0.0527328	1.27792	0.501952	0.299338	-0.140415	15	506
LCE3B	Geme dependency score	0.0528143	1.27725	0.502259	0.299072	0.201593	15	506
MCCD1	Geme dependency score	0.0528637	1.27684	0.502259	0.299072	-0.169474	15	506
KBTBD12	Geme dependency score	0.0528737	1.27676	0.502259	0.299072	-0.147929	15	506
DCTN2	Geme dependency score	0.0528861	1.27666	0.502259	0.299072	0.211489	15	506
CCR1	Geme dependency score	0.0529258	1.27633	0.502259	0.299072	0.133965	15	506
PSMC6	Geme dependency score	0.0529374	1.27624	0.502259	0.299072	0.207702	15	506
PNKP	Geme dependency score	0.0529804	1.27588	0.502395	0.298955	-0.251218	15	506
XPNPEP2	Geme dependency score	0.0530699	1.27515	0.502837	0.298573	0.107513	15	499
GINM1	Geme dependency score	0.0530845	1.27503	0.502837	0.298573	-0.135552	15	506
DTL	Geme dependency score	0.0531737	1.2743	0.503161	0.298293	0.198666	15	506
CTNNBIP1	Geme dependency score	0.0532394	1.27377	0.503161	0.298293	-0.165876	15	506
HECTD1	Geme dependency score	0.0532409	1.27375	0.503161	0.298293	0.258706	15	506
APOLD1	Geme dependency score	0.0532813	1.27343	0.503161	0.298293	-0.143286	15	506
KRT76	Geme dependency score	0.0532848	1.2734	0.503161	0.298293	0.14204	15	506
DHX38	Geme dependency score	0.0532914	1.27334	0.503161	0.298293	0.210524	14	505
NUP153	Geme dependency score	0.0533344	1.27299	0.503295	0.298178	0.231379	15	506
GZF1	Geme dependency score	0.0534293	1.27222	0.503918	0.29764	0.149584	15	506
RGS2	Geme dependency score	0.0534613	1.27196	0.503949	0.297614	0.138976	15	506
AXIN1	Geme dependency score	0.0536074	1.27077	0.505054	0.296662	-0.204129	15	506
DZIP1L	Geme dependency score	0.0537158	1.2699	0.505802	0.296019	-0.127913	15	506
CYP4A11	Geme dependency score	0.053786	1.26933	0.506122	0.295745	-0.1255	15	506
ZNF71	Geme dependency score	0.0538076	1.26916	0.506122	0.295745	0.123466	15	506
ZSCAN29	Geme dependency score	0.0538372	1.26892	0.506128	0.29574	-0.132612	15	506
LRP6	Geme dependency score	0.0539247	1.26821	0.506669	0.295276	-0.142088	15	506
STRN3	Geme dependency score	0.0540194	1.26745	0.506669	0.295276	0.152547	15	506
SKP2	Geme dependency score	0.0540252	1.2674	0.506669	0.295276	0.372242	15	506
CUEDC1	Geme dependency score	0.0540613	1.26711	0.506669	0.295276	-0.129789	15	506
POLD4	Geme dependency score	0.054062	1.26711	0.506669	0.295276	-0.173252	15	506
ADAT3	Geme dependency score	0.0540711	1.26703	0.506669	0.295276	-0.238859	15	506
TUBA8	Geme dependency score	0.0541058	1.26676	0.506669	0.295276	-0.156507	15	506
ZBTB32	Geme dependency score	0.0541266	1.26659	0.506669	0.295276	0.143044	14	505
PAFAH1B3	Geme dependency score	0.0541737	1.26621	0.506839	0.29513	0.145742	15	506
IL1RL1	Geme dependency score	0.0542446	1.26564	0.507231	0.294794	0.1293	15	506
APOA1	Geme dependency score	0.054423	1.26422	0.508627	0.293601	-0.132192	15	506
CDKL2	Geme dependency score	0.0545305	1.26336	0.509359	0.292976	0.129253	15	506
APOA5	Geme dependency score	0.0545763	1.263	0.509514	0.292843	-0.128451	15	506
PYY	Geme dependency score	0.0546305	1.26256	0.509561	0.292804	-0.141722	15	506
SFT2D3	Geme dependency score	0.0546395	1.26249	0.509561	0.292804	0.140802	15	506
KRTCAP3	Geme dependency score	0.0547826	1.26136	0.510606	0.291914	-0.129274	15	506
HDHD5	Geme dependency score	0.05481	1.26114	0.510606	0.291914	0.166339	15	506
ALKBH7	Geme dependency score	0.0548656	1.2607	0.510852	0.291705	0.136178	15	506
TMPRSS11D	Geme dependency score	0.0549044	1.26039	0.510941	0.291629	0.126096	15	506
TRIM3	Geme dependency score	0.0549683	1.25989	0.511264	0.291355	0.120518	15	506
CAMTA2	Geme dependency score	0.0550809	1.259	0.51187	0.29084	0.125464	15	506
MAIP1	Geme dependency score	0.0550921	1.25891	0.51187	0.29084	0.135741	15	506
GUCA2B	Geme dependency score	0.0551389	1.25854	0.512033	0.290702	0.135475	15	506
FFAR1	Geme dependency score	0.0552814	1.25742	0.513028	0.289859	0.144487	15	506
SLC15A4	Geme dependency score	0.0553208	1.25711	0.513028	0.289859	0.136893	15	506
PCOLCE	Geme dependency score	0.055334	1.25701	0.513028	0.289859	0.12714	15	506
ADGRL2	Geme dependency score	0.0554229	1.25631	0.513577	0.289394	0.137524	15	506
SGCB	Geme dependency score	0.0555181	1.25557	0.513577	0.289394	0.147357	15	506
HOXB3	Geme dependency score	0.0555293	1.25548	0.513577	0.289394	-0.151488	15	506
GDE1	Geme dependency score	0.0555875	1.25502	0.513577	0.289394	-0.141419	15	506
WDR73	Geme dependency score	0.0555904	1.255	0.513577	0.289394	0.392701	15	506
CYP4F3	Geme dependency score	0.0555978	1.25494	0.513577	0.289394	-0.137879	15	506
CCDC136	Geme dependency score	0.0556483	1.25455	0.513577	0.289394	-0.118088	15	506
LNPEP	Geme dependency score	0.0556554	1.25449	0.513577	0.289394	-0.129793	15	506
GSTA2	Geme dependency score	0.0556576	1.25448	0.513577	0.289394	0.129963	15	506
CTSL	Geme dependency score	0.0557513	1.25374	0.514171	0.288893	-0.131582	14	505
CEP295	Geme dependency score	0.0558114	1.25328	0.514453	0.288654	-0.188793	15	506
SLC25A53	Geme dependency score	0.055961	1.25211	0.51556	0.28772	0.120967	15	499
SLPI	Geme dependency score	0.0560208	1.25165	0.51584	0.287485	0.11935	15	506
PRRC1	Geme dependency score	0.0560713	1.25126	0.516033	0.287322	0.162775	15	506
SRBD1	Geme dependency score	0.0562188	1.25012	0.516856	0.28663	-0.249148	15	506
TMEM154	Geme dependency score	0.0562199	1.25011	0.516856	0.28663	0.143186	15	506
TUBB6	Geme dependency score	0.0562603	1.2498	0.516956	0.286546	-0.13882	15	506
TNFRSF8	Geme dependency score	0.0563578	1.24905	0.51755	0.286048	0.159792	15	506
ZBTB37	Geme dependency score	0.0563841	1.24884	0.51755	0.286048	-0.137241	15	506
BCAP31	Geme dependency score	0.0564284	1.2485	0.517685	0.285935	0.222363	15	499
KRT4	Geme dependency score	0.0564757	1.24814	0.517846	0.285799	0.143741	15	506
PGM2	Geme dependency score	0.056512	1.24786	0.517863	0.285786	-0.120379	15	506
DHX29	Geme dependency score	0.0565515	1.24756	0.517863	0.285786	-0.28697	15	506
RNF113B	Geme dependency score	0.0565686	1.24742	0.517863	0.285786	-0.118354	15	506
MRPS6	Geme dependency score	0.0566317	1.24694	0.517863	0.285786	-0.293689	15	506
GATB	Geme dependency score	0.0566344	1.24692	0.517863	0.285786	-0.232933	15	506
COA3	Geme dependency score	0.0566679	1.24666	0.517863	0.285786	-0.195295	15	506
RAI1	Geme dependency score	0.0567532	1.24601	0.517863	0.285786	0.150737	14	505
SLC6A5	Geme dependency score	0.0568254	1.24546	0.517863	0.285786	0.110123	15	506
TAT	Geme dependency score	0.0568349	1.24539	0.517863	0.285786	0.131473	14	505
NDUFAF8	Geme dependency score	0.0568643	1.24516	0.517863	0.285786	-0.224232	15	506
LIMCH1	Geme dependency score	0.0568829	1.24502	0.517863	0.285786	-0.113723	15	506
SPRR4	Geme dependency score	0.0569152	1.24477	0.517863	0.285786	0.12101	15	506
IGSF10	Geme dependency score	0.0569306	1.24465	0.517863	0.285786	0.111926	15	506
GALP	Geme dependency score	0.0569346	1.24462	0.517863	0.285786	0.160802	15	506
BTC	Geme dependency score	0.0569919	1.24419	0.517863	0.285786	0.130974	15	506
GNB3	Geme dependency score	0.0569937	1.24417	0.517863	0.285786	-0.12757	15	506
ESAM	Geme dependency score	0.0570012	1.24412	0.517863	0.285786	-0.127938	15	506
MFHAS1	Geme dependency score	0.0570261	1.24393	0.517863	0.285786	0.109586	15	506
TRIM9	Geme dependency score	0.0570451	1.24378	0.517863	0.285786	0.175594	15	506
CLPX	Geme dependency score	0.0570697	1.24359	0.517863	0.285786	0.181571	15	506
PGAM1	Geme dependency score	0.0572002	1.2426	0.518026	0.285649	-0.218871	15	506
SNAPC2	Geme dependency score	0.0572035	1.24258	0.518026	0.285649	0.266042	15	506
IL37	Geme dependency score	0.0572423	1.24228	0.518026	0.285649	0.129332	15	506
TRIM60	Geme dependency score	0.0572474	1.24224	0.518026	0.285649	-0.112744	15	506
GNPTG	Geme dependency score	0.0572876	1.24194	0.518026	0.285649	0.110316	15	506
FCGR2A	Geme dependency score	0.0572924	1.2419	0.518026	0.285649	0.118241	15	506
SFPQ	Geme dependency score	0.0572951	1.24188	0.518026	0.285649	0.249819	14	505
VIPAS39	Geme dependency score	0.0573919	1.24115	0.518425	0.285314	-0.145952	15	506
BUB1	Geme dependency score	0.0573985	1.2411	0.518425	0.285314	0.192202	14	505
SLC25A51	Geme dependency score	0.0574943	1.24038	0.51885	0.284959	-0.189823	15	506
CMPK1	Geme dependency score	0.057543	1.24001	0.51885	0.284959	-0.28261	15	506
QPRT	Geme dependency score	0.0575572	1.2399	0.51885	0.284959	0.124662	15	506
MFRP	Geme dependency score	0.0575642	1.23985	0.51885	0.284959	-0.137099	15	506
IYD	Geme dependency score	0.057653	1.23918	0.519297	0.284584	-0.108471	15	506
WFDC11	Geme dependency score	0.0576733	1.23903	0.519297	0.284584	0.13438	15	506
KLF6	Geme dependency score	0.0577314	1.23859	0.519553	0.284371	0.209016	15	506
N6AMT1	Geme dependency score	0.0578026	1.23805	0.51986	0.284114	-0.27287	15	506
RHOJ	Geme dependency score	0.0578249	1.23788	0.51986	0.284114	-0.118885	15	506
ACTRT2	Geme dependency score	0.0580984	1.23584	0.521541	0.282712	-0.113379	15	506
CCDC158	Geme dependency score	0.0580987	1.23583	0.521541	0.282712	-0.146039	15	506
SETD7	Geme dependency score	0.058117	1.2357	0.521541	0.282712	-0.123223	14	505
GBP4	Geme dependency score	0.0581313	1.23559	0.521541	0.282712	0.134955	15	506
SEC61A1	Geme dependency score	0.0582071	1.23502	0.521576	0.282682	0.19258	15	506
NUP107	Geme dependency score	0.0582205	1.23492	0.521576	0.282682	0.205428	15	506
FGF2	Geme dependency score	0.0582247	1.23489	0.521576	0.282682	-0.131092	14	505
PDCL2	Geme dependency score	0.0582614	1.23462	0.521638	0.282631	0.150151	15	506
KIFC3	Geme dependency score	0.0583537	1.23393	0.522197	0.282166	-0.117833	15	506
STRN	Geme dependency score	0.0584068	1.23354	0.522223	0.282144	-0.137667	15	506
KCNB1	Geme dependency score	0.0584231	1.23342	0.522223	0.282144	0.134593	15	506
GLIS2	Geme dependency score	0.0584462	1.23324	0.522223	0.282144	-0.154303	15	506
GPR142	Geme dependency score	0.058514	1.23274	0.52223	0.282138	-0.129206	15	506
CEMIP	Geme dependency score	0.0585235	1.23267	0.52223	0.282138	-0.107365	15	506
SPINT3	Geme dependency score	0.0585375	1.23257	0.52223	0.282138	0.113589	15	506
SNRNP40	Geme dependency score	0.0585765	1.23228	0.52223	0.282138	-0.270959	15	506
CDH22	Geme dependency score	0.0585963	1.23213	0.52223	0.282138	0.118084	15	506
RANBP9	Geme dependency score	0.0586884	1.23145	0.522596	0.281834	0.191965	15	506
TEX19	Geme dependency score	0.0586972	1.23138	0.522596	0.281834	-0.138703	15	506
TKFC	Geme dependency score	0.0587489	1.231	0.522791	0.281672	-0.132018	15	506
NDUFA1	Geme dependency score	0.0588375	1.23035	0.52331	0.281241	-0.251056	15	499
CUL3	Geme dependency score	0.0588828	1.23001	0.52331	0.281241	0.26523	15	506
HSPB3	Geme dependency score	0.058897	1.22991	0.52331	0.281241	-0.128412	15	506
DKK3	Geme dependency score	0.0589742	1.22934	0.523727	0.280895	0.118464	15	506
SYNJ2	Geme dependency score	0.0590483	1.22879	0.523727	0.280895	0.136737	15	506
PCNX3	Geme dependency score	0.0590537	1.22875	0.523727	0.280895	0.196874	15	506
MSX1	Geme dependency score	0.0590638	1.22868	0.523727	0.280895	0.120684	15	506
RPA3	Geme dependency score	0.0591839	1.2278	0.524195	0.280507	0.197235	15	506
NEDD9	Geme dependency score	0.0591937	1.22772	0.524195	0.280507	-0.174757	15	506
BICDL2	Geme dependency score	0.0592316	1.22745	0.524195	0.280507	-0.167867	15	506
C7orf57	Geme dependency score	0.0592365	1.22741	0.524195	0.280507	0.130052	15	506
TAAR1	Geme dependency score	0.0592901	1.22702	0.524404	0.280334	-0.134876	15	506
FAM89B	Geme dependency score	0.0594575	1.22579	0.52542	0.279493	0.170546	15	506
TAS2R13	Geme dependency score	0.0594651	1.22574	0.52542	0.279493	-0.123729	15	506
GAB4	Geme dependency score	0.059531	1.22526	0.525737	0.279231	-0.177232	15	506
DNAL1	Geme dependency score	0.0596739	1.22422	0.526733	0.27841	-0.118627	15	506
LCN6	Geme dependency score	0.0597329	1.22379	0.526987	0.2782	-0.167192	15	506
TEAD3	Geme dependency score	0.0598042	1.22327	0.52735	0.277901	0.165606	15	506
P2RY13	Geme dependency score	0.0598372	1.22303	0.527375	0.27788	-0.106181	15	506
DHRS9	Geme dependency score	0.0598995	1.22258	0.527516	0.277764	0.112552	15	506
CCDC8	Geme dependency score	0.0599254	1.22239	0.527516	0.277764	0.119992	15	506
XIRP2	Geme dependency score	0.0599437	1.22226	0.527516	0.277764	0.109655	15	506
NPY5R	Geme dependency score	0.0601219	1.22097	0.528403	0.277034	-0.116636	15	506
GPN1	Geme dependency score	0.0601375	1.22085	0.528403	0.277034	0.211102	15	506
SHISAL2B	Geme dependency score	0.0601537	1.22074	0.528403	0.277034	0.127361	15	506
NEUROD6	Geme dependency score	0.0601707	1.22061	0.528403	0.277034	0.132654	15	506
FAM161B	Geme dependency score	0.0601956	1.22044	0.528403	0.277034	0.113672	15	506
NFE2L3	Geme dependency score	0.0603608	1.21925	0.529588	0.276062	-0.160207	15	506
INPP5A	Geme dependency score	0.0603937	1.21901	0.529611	0.276043	0.14612	15	506
GNAT1	Geme dependency score	0.0604481	1.21862	0.529613	0.276042	-0.143551	15	506
PARP14	Geme dependency score	0.0604545	1.21857	0.529613	0.276042	-0.13606	14	505
TMEM102	Geme dependency score	0.0606175	1.2174	0.53028	0.275494	0.132867	15	506
FGD3	Geme dependency score	0.0606193	1.21739	0.53028	0.275494	0.117851	15	506
[truncated: 15,488 more rows]

## Sheet: PEGs_AssociationWithTA
CRIPSR-Cas9 gene essentiality association with telomerase activity
Gene	Data	P value	log10 P value	Adjusted P-value	log10 Adjusted P-value	Rn	Size
MRPL21	Geme dependency score	3.71691e-11	10.4298	4.98127e-07	6.30266	0.279613	540
RARS2	Geme dependency score	5.69744e-11	10.2443	4.98127e-07	6.30266	0.277036	540
MRPL57	Geme dependency score	1.80527e-10	9.74346	1.05223e-06	5.97789	0.26994	540
QRSL1	Geme dependency score	3.30278e-10	9.48112	1.44381e-06	5.84049	0.266139	540
MRPL39	Geme dependency score	4.77702e-10	9.32084	1.67062e-06	5.77712	0.263787	540
MRPS14	Geme dependency score	1.13956e-09	8.94326	3.32107e-06	5.47872	0.258153	540
MRPS23	Geme dependency score	6.35492e-09	8.19689	1.58746e-05	4.7993	0.246601	540
AARS2	Geme dependency score	9.51762e-09	8.02147	2.08031e-05	4.68187	0.243801	540
MRPL16	Geme dependency score	1.169e-08	7.93219	2.15594e-05	4.66636	0.242362	540
MRPL4	Geme dependency score	1.34577e-08	7.87103	2.15594e-05	4.66636	0.241371	540
HSD17B10	Geme dependency score	1.35625e-08	7.86766	2.15594e-05	4.66636	0.242855	533
SARS2	Geme dependency score	1.66322e-08	7.77905	2.3621e-05	4.6267	0.239872	540
TARS2	Geme dependency score	1.75611e-08	7.75545	2.3621e-05	4.6267	0.239486	540
MARS2	Geme dependency score	1.94968e-08	7.71004	2.43515e-05	4.61347	0.238741	540
MRPL20	Geme dependency score	2.22772e-08	7.65214	2.44307e-05	4.61206	0.237788	540
PTPN11	Geme dependency score	2.30697e-08	7.63696	2.44307e-05	4.61206	-0.237538	540
MRPS6	Geme dependency score	2.37806e-08	7.62378	2.44307e-05	4.61206	0.23732	540
MRPL43	Geme dependency score	2.51489e-08	7.59948	2.44307e-05	4.61206	0.236918	540
RAD50	Geme dependency score	3.50701e-08	7.45506	3.22756e-05	4.49113	0.234513	540
TFAM	Geme dependency score	5.69107e-08	7.24481	4.9757e-05	4.30315	0.230964	540
COX6C	Geme dependency score	7.04773e-08	7.15195	5.78666e-05	4.23757	0.229378	540
MRPL33	Geme dependency score	7.28048e-08	7.13784	5.78666e-05	4.23757	0.229136	540
PRORP	Geme dependency score	7.79544e-08	7.10816	5.87139e-05	4.23126	0.228627	540
DARS2	Geme dependency score	8.05864e-08	7.09374	5.87139e-05	4.23126	0.228379	540
MRPL41	Geme dependency score	9.59239e-08	7.01807	6.5125e-05	4.18625	0.227072	540
FASTKD5	Geme dependency score	9.68346e-08	7.01397	6.5125e-05	4.18625	0.227001	540
FOXRED1	Geme dependency score	1.10596e-07	6.95626	7.16255e-05	4.14493	0.225999	540
DOHH	Geme dependency score	1.25874e-07	6.90007	7.56585e-05	4.12114	0.225018	540
CDC25B	Geme dependency score	1.28378e-07	6.89151	7.56585e-05	4.12114	-0.224868	540
LRPPRC	Geme dependency score	1.29804e-07	6.88671	7.56585e-05	4.12114	0.224785	540
MTG1	Geme dependency score	1.36727e-07	6.86415	7.71227e-05	4.11282	0.224389	540
LARS2	Geme dependency score	1.48514e-07	6.82823	7.98483e-05	4.09773	0.223758	540
MRPS25	Geme dependency score	1.50692e-07	6.82191	7.98483e-05	4.09773	0.223647	540
GRB2	Geme dependency score	1.66926e-07	6.77748	8.52493e-05	4.06931	-0.222864	540
MRPL34	Geme dependency score	1.70635e-07	6.76793	8.52493e-05	4.06931	0.222695	540
GTPBP10	Geme dependency score	1.77053e-07	6.7519	8.59987e-05	4.06551	0.222411	540
NDUFB6	Geme dependency score	1.83309e-07	6.73682	8.66308e-05	4.06233	0.222144	540
DPH6	Geme dependency score	1.96368e-07	6.70693	8.88201e-05	4.05149	0.221614	540
MRPL28	Geme dependency score	1.98101e-07	6.70311	8.88201e-05	4.05149	0.221546	540
MRPL40	Geme dependency score	2.241e-07	6.64956	9.79652e-05	4.00893	0.220592	540
PPA2	Geme dependency score	2.37225e-07	6.62484	9.91364e-05	4.00377	0.220151	540
UQCRC2	Geme dependency score	2.38118e-07	6.62321	9.91364e-05	4.00377	0.220122	540
HARS2	Geme dependency score	2.75541e-07	6.55981	0.000112049	3.95059	0.218984	540
NDUFA8	Geme dependency score	3.02339e-07	6.51951	0.000120152	3.92027	0.218258	540
RPUSD4	Geme dependency score	3.13854e-07	6.50327	0.000120917	3.91751	0.217965	540
TWNK	Geme dependency score	3.18093e-07	6.49745	0.000120917	3.91751	0.217859	540
CYC1	Geme dependency score	3.937e-07	6.40483	0.000146473	3.83424	0.216178	540
UBR4	Geme dependency score	4.34116e-07	6.36239	0.000158145	3.80094	-0.215403	540
POLG	Geme dependency score	4.66379e-07	6.33126	0.000166431	3.77877	0.214833	540
MTG2	Geme dependency score	5.06909e-07	6.29507	0.000175853	3.75485	0.214168	540
MRPS11	Geme dependency score	5.23927e-07	6.28073	0.000175853	3.75485	0.213904	540
COX15	Geme dependency score	5.2743e-07	6.27784	0.000175853	3.75485	0.21385	540
GUK1	Geme dependency score	5.33009e-07	6.27327	0.000175853	3.75485	0.213766	540
EARS2	Geme dependency score	6.61868e-07	6.17923	0.000214323	3.66893	0.212025	540
MRPL38	Geme dependency score	7.45734e-07	6.12742	0.000237089	3.62509	0.211059	540
PUS1	Geme dependency score	7.62328e-07	6.11786	0.000238037	3.62336	0.21088	540
MRPL12	Geme dependency score	8.41705e-07	6.07484	0.000256851	3.59032	0.210074	540
MRPS12	Geme dependency score	8.5196e-07	6.06958	0.000256851	3.59032	0.209976	540
WDR18	Geme dependency score	9.11035e-07	6.04047	0.000267245	3.57309	0.209428	540
MRPS2	Geme dependency score	9.17004e-07	6.03763	0.000267245	3.57309	0.209375	540
MRPL13	Geme dependency score	9.7092e-07	6.01282	0.000275051	3.56059	0.208907	540
MRPL46	Geme dependency score	9.75247e-07	6.01089	0.000275051	3.56059	0.20887	540
MRPS24	Geme dependency score	1.03645e-06	5.98445	0.000287673	3.5411	0.20837	540
MRPL22	Geme dependency score	1.13212e-06	5.94611	0.000309316	3.5096	0.207643	540
MRPL3	Geme dependency score	1.15972e-06	5.93565	0.000311983	3.50587	0.207445	540
MRPL15	Geme dependency score	1.2265e-06	5.91133	0.000324947	3.48819	0.206982	540
MRPL49	Geme dependency score	1.26141e-06	5.89914	0.00032921	3.48253	0.206749	540
PRKAR1A	Geme dependency score	1.37845e-06	5.86061	0.000354464	3.45043	-0.206013	540
MRPL55	Geme dependency score	1.43689e-06	5.84258	0.000364137	3.43873	0.205667	540
CPSF4	Geme dependency score	1.57162e-06	5.80365	0.00039259	3.40606	0.204919	540
ECSIT	Geme dependency score	1.66118e-06	5.77958	0.000409119	3.38815	0.204455	540
SCO1	Geme dependency score	2.16317e-06	5.66491	0.00052535	3.27955	0.20223	540
YARS2	Geme dependency score	2.22657e-06	5.65236	0.000532033	3.27406	0.202354	538
ETF1	Geme dependency score	2.25154e-06	5.64752	0.000532033	3.27406	-0.201891	540
ACAD9	Geme dependency score	2.32193e-06	5.63415	0.00054135	3.26652	0.201629	540
RLF	Geme dependency score	2.41436e-06	5.6172	0.000555495	3.25532	-0.201297	540
PSMA5	Geme dependency score	2.5409e-06	5.59501	0.000577015	3.23881	-0.200862	540
GFM1	Geme dependency score	2.65363e-06	5.57616	0.000594888	3.22556	0.200491	540
COA6	Geme dependency score	2.81493e-06	5.55053	0.000623063	3.20547	0.199986	540
DDX6	Geme dependency score	3.12824e-06	5.5047	0.000683754	3.1651	-0.199079	540
NDUFS8	Geme dependency score	3.16856e-06	5.49914	0.000684019	3.16493	0.198969	540
KCMF1	Geme dependency score	3.41496e-06	5.46661	0.000727389	3.13823	-0.198323	540
MRPL47	Geme dependency score	3.48035e-06	5.45838	0.000727389	3.13823	0.198159	540
COQ3	Geme dependency score	3.49426e-06	5.45664	0.000727389	3.13823	0.198487	538
PDSS2	Geme dependency score	3.60557e-06	5.44303	0.00074173	3.12975	0.197853	540
COX6B1	Geme dependency score	3.75523e-06	5.42536	0.000763534	3.11717	0.197501	540
MRPL24	Geme dependency score	3.84276e-06	5.41536	0.000772351	3.11219	0.1973	540
AURKAIP1	Geme dependency score	3.93107e-06	5.40549	0.000778774	3.10859	0.197103	540
TXN2	Geme dependency score	3.96379e-06	5.40189	0.000778774	3.10859	0.197031	540
GRSF1	Geme dependency score	4.1012e-06	5.38709	0.000796818	3.09864	0.196734	540
NF1	Geme dependency score	4.17983e-06	5.37884	0.00080317	3.09519	0.196569	540
C1orf109	Geme dependency score	4.23659e-06	5.37298	0.000805229	3.09408	0.196451	540
PGS1	Geme dependency score	4.57391e-06	5.33971	0.000859994	3.0655	0.195782	540
MRPL10	Geme dependency score	4.67448e-06	5.33027	0.000869554	3.0607	0.195591	540
MRPL14	Geme dependency score	4.75073e-06	5.32324	0.000874435	3.05827	0.195449	540
TRIAP1	Geme dependency score	5.17347e-06	5.28622	0.00093763	3.02797	0.1947	540
MRPS33	Geme dependency score	5.20131e-06	5.28389	0.00093763	3.02797	0.194653	540
HGS	Geme dependency score	5.7411e-06	5.241	0.00102438	2.98954	-0.193782	540
MRM2	Geme dependency score	6.59336e-06	5.18089	0.00116456	2.93384	0.192554	540
MRPL19	Geme dependency score	6.73483e-06	5.17167	0.00117065	2.93157	0.192365	540
PET117	Geme dependency score	6.77168e-06	5.1693	0.00117065	2.93157	0.192316	540
NELFB	Geme dependency score	6.82869e-06	5.16566	0.00117065	2.93157	0.192593	538
MRPS16	Geme dependency score	7.46769e-06	5.12681	0.00126777	2.89696	0.191442	540
NDUFA11	Geme dependency score	7.95886e-06	5.09915	0.00133816	2.87349	0.190871	540
ATP5F1B	Geme dependency score	8.03623e-06	5.09495	0.0013383	2.87345	0.190784	540
SLC25A3	Geme dependency score	8.26112e-06	5.08296	0.00136277	2.86558	0.190536	540
KIN	Geme dependency score	8.58452e-06	5.06628	0.00140289	2.85298	-0.19019	540
GATB	Geme dependency score	8.89402e-06	5.0509	0.00144001	2.84164	0.189871	540
ATP5F1D	Geme dependency score	8.99481e-06	5.04601	0.00144296	2.84074	0.189769	540
SAE1	Geme dependency score	9.29541e-06	5.03173	0.00147763	2.83043	0.189472	540
SCD	Geme dependency score	9.62417e-06	5.01664	0.00151611	2.81927	0.189157	540
COX14	Geme dependency score	9.80209e-06	5.00868	0.00153035	2.81521	0.188991	540
POP5	Geme dependency score	1.01784e-05	4.99232	0.00157505	2.80271	0.188649	540
EXOSC4	Geme dependency score	1.03027e-05	4.98705	0.00158029	2.80126	0.188539	540
NDUFB7	Geme dependency score	1.06083e-05	4.97435	0.00158914	2.79884	0.188273	540
RNF25	Geme dependency score	1.06204e-05	4.97386	0.00158914	2.79884	-0.188263	540
FARS2	Geme dependency score	1.0633e-05	4.97334	0.00158914	2.79884	0.188252	540
COL16A1	Geme dependency score	1.08032e-05	4.96645	0.00159305	2.79777	-0.188108	540
GTPBP3	Geme dependency score	1.08414e-05	4.96491	0.00159305	2.79777	0.188075	540
ATP5PD	Geme dependency score	1.11383e-05	4.95318	0.00160234	2.79525	0.187829	540
MRPS28	Geme dependency score	1.11627e-05	4.95223	0.00160234	2.79525	0.187809	540
NDUFB5	Geme dependency score	1.11795e-05	4.95158	0.00160234	2.79525	0.187795	540
TNRC18	Geme dependency score	1.14804e-05	4.94004	0.00162377	2.78947	-0.187553	540
MRRF	Geme dependency score	1.16431e-05	4.93393	0.00162377	2.78947	0.187424	540
COQ6	Geme dependency score	1.16635e-05	4.93317	0.00162377	2.78947	0.187408	540
ZNF197	Geme dependency score	1.17005e-05	4.93179	0.00162377	2.78947	-0.187379	540
MRPL23	Geme dependency score	1.20323e-05	4.91965	0.00165667	2.78076	0.187124	540
PDCL	Geme dependency score	1.21446e-05	4.91562	0.00165907	2.78014	-0.187038	540
DAP3	Geme dependency score	1.26443e-05	4.89811	0.00171394	2.766	0.186669	540
MRPL11	Geme dependency score	1.31688e-05	4.88045	0.00177131	2.75171	0.186295	540
MRPS31	Geme dependency score	1.40494e-05	4.85234	0.00187533	2.72692	0.185699	540
PARS2	Geme dependency score	1.55483e-05	4.80832	0.00204808	2.68865	0.184761	540
TMEM70	Geme dependency score	1.55779e-05	4.80749	0.00204808	2.68865	0.184744	540
TUFM	Geme dependency score	1.59205e-05	4.79804	0.00207751	2.68246	0.184542	540
DHPS	Geme dependency score	1.63696e-05	4.78596	0.00212028	2.67361	0.184284	540
SLC25A26	Geme dependency score	1.69736e-05	4.77022	0.00218236	2.66107	0.183946	540
CTDNEP1	Geme dependency score	1.71867e-05	4.76481	0.00219362	2.65884	-0.18383	540
ERAL1	Geme dependency score	1.74155e-05	4.75907	0.00220672	2.65625	0.183707	540
NARS2	Geme dependency score	1.75806e-05	4.75497	0.00221161	2.65529	0.183619	540
RTN4IP1	Geme dependency score	1.90983e-05	4.719	0.00236917	2.6254	0.182845	540
MRPL36	Geme dependency score	1.9104e-05	4.71887	0.00236917	2.6254	0.182842	540
POLE	Geme dependency score	1.95842e-05	4.70809	0.00238908	2.62177	-0.182609	540
PPA1	Geme dependency score	1.96493e-05	4.70665	0.00238908	2.62177	0.182578	540
NKAIN1	Geme dependency score	1.96744e-05	4.7061	0.00238908	2.62177	-0.182566	540
UQCRC1	Geme dependency score	2.104e-05	4.67695	0.00253728	2.59563	0.181936	540
MAX	Geme dependency score	2.12455e-05	4.67273	0.00254451	2.5944	0.181844	540
METTL17	Geme dependency score	2.2067e-05	4.65626	0.00262493	2.58088	0.181487	540
SMARCAL1	Geme dependency score	2.3228e-05	4.63399	0.00274435	2.56156	-0.181334	538
NDUFB8	Geme dependency score	2.36907e-05	4.62542	0.00277704	2.55642	0.180815	540
DNLZ	Geme dependency score	2.38222e-05	4.62302	0.00277704	2.55642	0.180763	540
MRPL51	Geme dependency score	2.42193e-05	4.61584	0.00280462	2.55213	0.180606	540
TRMT61A	Geme dependency score	2.54987e-05	4.59348	0.00293336	2.53263	0.180118	540
YBEY	Geme dependency score	2.61514e-05	4.58251	0.00297391	2.52667	0.179877	540
EXOSC5	Geme dependency score	2.61913e-05	4.58184	0.00297391	2.52667	0.179863	540
MRE11	Geme dependency score	2.77857e-05	4.55618	0.00313459	2.50382	0.179299	540
MRPS18A	Geme dependency score	2.86599e-05	4.54273	0.00321248	2.49316	0.179003	540
NDUFB2	Geme dependency score	2.91295e-05	4.53567	0.00323474	2.49016	0.178848	540
CCNA2	Geme dependency score	2.92284e-05	4.53419	0.00323474	2.49016	-0.178815	540
MRPL53	Geme dependency score	3.02275e-05	4.5196	0.00332427	2.4783	0.178493	540
TFB2M	Geme dependency score	3.16079e-05	4.5002	0.00345435	2.46163	0.178065	540
PPP1R7	Geme dependency score	3.21922e-05	4.49225	0.00348727	2.45751	-0.177888	540
MRPS18B	Geme dependency score	3.2308e-05	4.49069	0.00348727	2.45751	0.177854	540
SLMAP	Geme dependency score	3.26046e-05	4.48672	0.00349769	2.45622	-0.177766	540
SCAP	Geme dependency score	3.31942e-05	4.47894	0.00353923	2.45109	0.177593	540
PNPT1	Geme dependency score	3.37525e-05	4.47169	0.00357694	2.44649	0.177432	540
MTERF4	Geme dependency score	3.44959e-05	4.46223	0.0036337	2.43965	0.177222	540
CCDC74A	Geme dependency score	3.51751e-05	4.45377	0.00368306	2.43379	0.177034	540
COX4I1	Geme dependency score	3.55234e-05	4.44949	0.00369739	2.4321	0.176939	540
MRPL32	Geme dependency score	3.67709e-05	4.4345	0.00378609	2.42181	0.176604	540
CENPS	Geme dependency score	3.6948e-05	4.43241	0.00378609	2.42181	-0.176558	540
GATC	Geme dependency score	3.70251e-05	4.4315	0.00378609	2.42181	0.176538	540
SCFD1	Geme dependency score	3.76685e-05	4.42402	0.00382948	2.41686	-0.176371	540
GTPBP8	Geme dependency score	3.97039e-05	4.40117	0.00399701	2.39826	0.175859	540
MRPS18C	Geme dependency score	3.97735e-05	4.40041	0.00399701	2.39826	0.175842	540
INTS2	Geme dependency score	4.07762e-05	4.38959	0.00407436	2.38994	-0.1756	540
SCO2	Geme dependency score	4.11633e-05	4.38549	0.00407877	2.38947	0.175508	540
COA7	Geme dependency score	4.12869e-05	4.38419	0.00407877	2.38947	0.175478	540
CSNK1E	Geme dependency score	4.16068e-05	4.38084	0.00408728	2.38857	0.175403	540
MRPL37	Geme dependency score	4.36416e-05	4.3601	0.00426323	2.37026	0.174937	540
MRPL18	Geme dependency score	4.40981e-05	4.35558	0.00428389	2.36816	0.174835	540
EAF1	Geme dependency score	4.43763e-05	4.35285	0.0042871	2.36784	-0.174773	540
PMVK	Geme dependency score	4.46407e-05	4.35027	0.00428894	2.36765	0.174715	540
IARS2	Geme dependency score	4.71271e-05	4.32673	0.00450309	2.34649	0.174184	540
NDUFB10	Geme dependency score	4.85963e-05	4.3134	0.00459797	2.33743	0.173882	540
MOB4	Geme dependency score	4.8646e-05	4.31295	0.00459797	2.33743	-0.173872	540
NDUFAF1	Geme dependency score	4.94429e-05	4.3059	0.00464816	2.33272	0.173712	540
FGFR1OP2	Geme dependency score	5.02038e-05	4.29926	0.00469445	2.32841	-0.173562	540
EEF2	Geme dependency score	5.05398e-05	4.29637	0.00470074	2.32783	0.173496	540
ANAPC1	Geme dependency score	5.22785e-05	4.28168	0.00481283	2.3176	-0.173162	540
ATP1B3	Geme dependency score	5.24397e-05	4.28034	0.00481283	2.3176	0.173132	540
NDUFS5	Geme dependency score	5.25707e-05	4.27926	0.00481283	2.3176	0.173107	540
C12orf65	Geme dependency score	5.40474e-05	4.26723	0.00492225	2.30784	0.172833	540
SSBP1	Geme dependency score	5.50076e-05	4.25958	0.00497578	2.30314	0.172659	540
MTFMT	Geme dependency score	5.52633e-05	4.25756	0.00497578	2.30314	0.172613	540
CARS2	Geme dependency score	5.54888e-05	4.25579	0.00497578	2.30314	0.172573	540
CHCHD5	Geme dependency score	5.70043e-05	4.24409	0.00508342	2.29384	-0.172305	540
GLCE	Geme dependency score	5.72706e-05	4.24207	0.00508342	2.29384	-0.172259	540
DCHS2	Geme dependency score	5.87834e-05	4.23075	0.00519134	2.28472	-0.172	540
PRPF4B	Geme dependency score	5.97606e-05	4.22358	0.00525113	2.27975	-0.171836	540
NDUFA2	Geme dependency score	6.03583e-05	4.21926	0.00527712	2.2776	0.171737	540
RPA2	Geme dependency score	6.07824e-05	4.21622	0.00528777	2.27673	-0.171668	540
COX16	Geme dependency score	6.16843e-05	4.20983	0.00532519	2.27366	0.171521	540
NDUFAF3	Geme dependency score	6.18217e-05	4.20886	0.00532519	2.27366	0.171499	540
MRPL48	Geme dependency score	6.31182e-05	4.19985	0.00535319	2.27139	0.171292	540
ATL2	Geme dependency score	6.34286e-05	4.19772	0.00535319	2.27139	0.171243	540
EDC4	Geme dependency score	6.35337e-05	4.197	0.00535319	2.27139	-0.171226	540
LMAN1	Geme dependency score	6.3621e-05	4.1964	0.00535319	2.27139	-0.171212	540
GTF2A2	Geme dependency score	6.36775e-05	4.19601	0.00535319	2.27139	0.171518	538
PGK1	Geme dependency score	6.67866e-05	4.17531	0.0055877	2.25277	0.171833	533
PRIM1	Geme dependency score	6.84178e-05	4.16483	0.00569692	2.24436	-0.170485	540
ARL2BP	Geme dependency score	6.91763e-05	4.16004	0.00573278	2.24163	-0.170688	538
CHD4	Geme dependency score	6.95827e-05	4.1575	0.00573926	2.24114	-0.170629	538
MAEA	Geme dependency score	7.03277e-05	4.15287	0.00577348	2.23856	-0.170209	540
UQCR10	Geme dependency score	7.17324e-05	4.14428	0.00586127	2.23201	0.17001	540
MRPS9	Geme dependency score	7.22891e-05	4.14093	0.00587929	2.23067	0.169932	540
MRPL54	Geme dependency score	7.29094e-05	4.13722	0.00590228	2.22898	0.169847	540
GBF1	Geme dependency score	7.34497e-05	4.13401	0.00591863	2.22778	-0.169772	540
SLC25A51	Geme dependency score	7.40749e-05	4.13033	0.00594162	2.2261	0.169687	540
MRPL35	Geme dependency score	7.44741e-05	4.12799	0.00594636	2.22575	0.169633	540
TFB1M	Geme dependency score	7.5865e-05	4.11996	0.00598004	2.2233	0.169446	540
ACADS	Geme dependency score	7.59632e-05	4.1194	0.00598004	2.2233	0.169433	540
RPUSD3	Geme dependency score	7.61342e-05	4.11842	0.00598004	2.2233	0.169411	540
KLF5	Geme dependency score	7.62639e-05	4.11768	0.00598004	2.2233	-0.169393	540
COQ7	Geme dependency score	7.71969e-05	4.1124	0.00602618	2.21996	0.169271	540
PTCD3	Geme dependency score	7.77055e-05	4.10955	0.00603893	2.21904	0.169204	540
PSMB7	Geme dependency score	7.8522e-05	4.10501	0.00607538	2.21643	-0.169099	540
NDUFAF6	Geme dependency score	8.017e-05	4.09599	0.00615731	2.21061	0.168889	540
APC	Geme dependency score	8.03403e-05	4.09507	0.00615731	2.21061	-0.168867	540
SRSF10	Geme dependency score	8.06373e-05	4.09346	0.00615731	2.21061	-0.16883	540
EIF5A	Geme dependency score	8.14421e-05	4.08915	0.00619173	2.20819	0.168729	540
NDUFA1	Geme dependency score	8.21561e-05	4.08536	0.00621897	2.20628	0.169734	533
RNASEH1	Geme dependency score	8.47175e-05	4.07203	0.00638521	2.19482	0.16833	540
LPAR1	Geme dependency score	8.59262e-05	4.06587	0.00644852	2.19054	-0.168186	540
PSMD1	Geme dependency score	9.49133e-05	4.02267	0.00709254	2.1492	-0.167173	540
PPP1CB	Geme dependency score	9.67773e-05	4.01423	0.00720105	2.1426	-0.167281	538
RPP21	Geme dependency score	9.94741e-05	4.00229	0.00737036	2.13251	0.166693	540
DMAC2	Geme dependency score	0.000102134	3.99083	0.00753548	2.12289	0.166422	540
TCF20	Geme dependency score	0.000103791	3.98384	0.00762559	2.11773	0.166257	540
MRPL30	Geme dependency score	0.000104742	3.97988	0.00764498	2.11662	0.166163	540
GRWD1	Geme dependency score	0.000104929	3.9791	0.00764498	2.11662	0.166145	540
WDR26	Geme dependency score	0.000108611	3.96413	0.00786364	2.10438	-0.16579	540
MCM10	Geme dependency score	0.00010883	3.96325	0.00786364	2.10438	-0.165769	540
GPR27	Geme dependency score	0.000111957	3.95095	0.00805633	2.09386	-0.165477	540
BCS1L	Geme dependency score	0.000114296	3.94197	0.00819088	2.08667	0.165264	540
ATP5MGL	Geme dependency score	0.000116499	3.93368	0.00831473	2.08015	0.165067	540
LETM1	Geme dependency score	0.000118263	3.92715	0.00840631	2.07539	0.164911	540
RCC1L	Geme dependency score	0.000120716	3.91823	0.00854593	2.06824	0.164699	540
DHX38	Geme dependency score	0.000121251	3.91631	0.00854918	2.06808	-0.164956	538
MRPS22	Geme dependency score	0.000122961	3.91023	0.00861046	2.06497	0.164508	540
UQCRFS1	Geme dependency score	0.000123105	3.90972	0.00861046	2.06497	0.164495	540
DMAC1	Geme dependency score	0.00012386	3.90707	0.00862878	2.06405	0.164432	540
USP37	Geme dependency score	0.000124851	3.90361	0.00866331	2.06232	-0.164349	540
VARS2	Geme dependency score	0.000125558	3.90116	0.0086779	2.06159	0.164291	540
GFI1	Geme dependency score	0.000127871	3.89323	0.00880297	2.05537	-0.164403	538
MCAT	Geme dependency score	0.000129662	3.88719	0.00888175	2.0515	0.163956	540
WARS2	Geme dependency score	0.000130031	3.88595	0.00888175	2.0515	0.163927	540
MRPS21	Geme dependency score	0.000132343	3.8783	0.00900446	2.04554	0.163743	540
RNASE3	Geme dependency score	0.00013325	3.87533	0.00903104	2.04426	-0.163672	540
ATP5F1C	Geme dependency score	0.000136725	3.86415	0.00923082	2.03476	0.163403	540
CSNK1A1	Geme dependency score	0.000137794	3.86077	0.00926717	2.03305	-0.163322	540
PDSS1	Geme dependency score	0.00013895	3.85714	0.00928007	2.03245	0.163235	540
NDUFC2	Geme dependency score	0.000139047	3.85684	0.00928007	2.03245	0.163228	540
PDPN	Geme dependency score	0.000141287	3.8499	0.00939369	2.02716	-0.163061	540
MTIF2	Geme dependency score	0.000143474	3.84323	0.0094856	2.02294	0.1629	540
COX11	Geme dependency score	0.000143754	3.84238	0.0094856	2.02294	0.162879	540
GFM2	Geme dependency score	0.000144665	3.83964	0.00950981	2.02183	0.162813	540
UBB	Geme dependency score	0.000145527	3.83706	0.00953064	2.02088	-0.162751	540
CHCHD4	Geme dependency score	0.000146818	3.83322	0.00957935	2.01866	0.162658	540
CPOX	Geme dependency score	0.000147634	3.83081	0.00959249	2.01807	0.1626	540
RTCB	Geme dependency score	0.000148117	3.8294	0.00959249	2.01807	0.162566	540
MED27	Geme dependency score	0.000150637	3.82207	0.00971972	2.01235	-0.162688	538
ATP5PF	Geme dependency score	0.00015288	3.81565	0.00982816	2.00753	0.162234	540
UFC1	Geme dependency score	0.000155923	3.80709	0.00998708	2.00056	-0.162026	540
TMEM147	Geme dependency score	0.000158871	3.79896	0.0101387	1.99402	0.161829	540
MRPS35	Geme dependency score	0.000160921	3.79339	0.0102152	1.99075	0.161694	540
FH	Geme dependency score	0.000161658	3.7914	0.0102152	1.99075	0.161646	540
MRPS34	Geme dependency score	0.000161938	3.79065	0.0102152	1.99075	0.161628	540
MRPS10	Geme dependency score	0.00016271	3.78859	0.0102152	1.99075	0.161577	540
TOMM22	Geme dependency score	0.000162991	3.78784	0.0102152	1.99075	0.161559	540
FAAP20	Geme dependency score	0.000164936	3.78268	0.0103003	1.98715	-0.161434	540
CDCA5	Geme dependency score	0.000169368	3.77117	0.0105394	1.97718	-0.16145	538
MRPL17	Geme dependency score	0.000174087	3.75923	0.0107602	1.96818	0.160863	540
UBA5	Geme dependency score	0.000174148	3.75908	0.0107602	1.96818	-0.160859	540
SBSN	Geme dependency score	0.000182803	3.73802	0.0112191	1.95004	0.160344	540
ZNFX1	Geme dependency score	0.000182858	3.73789	0.0112191	1.95004	-0.160341	540
HASPIN	Geme dependency score	0.000188566	3.72454	0.0115182	1.93862	-0.160309	538
OGDH	Geme dependency score	0.00018905	3.72342	0.0115182	1.93862	0.160281	538
TRMT112	Geme dependency score	0.00019442	3.71126	0.0118043	1.92796	0.159688	540
ATP5MG	Geme dependency score	0.000197911	3.70353	0.0119746	1.92174	0.159498	540
MTO1	Geme dependency score	0.000199843	3.69931	0.0120499	1.91902	0.159394	540
RPL8	Geme dependency score	0.000200856	3.69712	0.0120693	1.91832	0.15934	540
TEX12	Geme dependency score	0.000204339	3.68965	0.0122205	1.91291	0.159157	540
CMPK1	Geme dependency score	0.00020477	3.68873	0.0122205	1.91291	0.159134	540
HCST	Geme dependency score	0.000206857	3.68433	0.012303	1.90999	0.159025	540
JUN	Geme dependency score	0.00021096	3.6758	0.0125046	1.90293	-0.158815	540
COL8A2	Geme dependency score	0.000213507	3.67059	0.0126128	1.89919	-0.158686	540
URB1	Geme dependency score	0.000214515	3.66854	0.0126297	1.89861	0.158636	540
ACTA1	Geme dependency score	0.000216912	3.66372	0.0126856	1.89669	-0.158516	540
PCID2	Geme dependency score	0.000217608	3.66233	0.0126856	1.89669	0.158482	540
HSPA14	Geme dependency score	0.000217641	3.66226	0.0126856	1.89669	0.15848	540
SH3GL1	Geme dependency score	0.000221047	3.65552	0.0128413	1.89139	0.158313	540
CRYBA2	Geme dependency score	0.000221962	3.65372	0.0128517	1.89104	-0.158269	540
HACD2	Geme dependency score	0.00022301	3.65167	0.0128698	1.89043	0.158218	540
SUGT1	Geme dependency score	0.000224512	3.64876	0.0129139	1.88894	-0.158146	540
FAM83E	Geme dependency score	0.000225538	3.64678	0.0129304	1.88839	0.158097	540
UBA3	Geme dependency score	0.000226324	3.64527	0.012933	1.8883	0.158059	540
TMCO1	Geme dependency score	0.000227685	3.64267	0.0129403	1.88806	0.157995	540
ETAA1	Geme dependency score	0.000227932	3.6422	0.0129403	1.88806	-0.157983	540
TAMM41	Geme dependency score	0.000229473	3.63927	0.0129856	1.88654	0.15791	540
MRPL2	Geme dependency score	0.000230567	3.6372	0.0130054	1.88587	0.157859	540
POLG2	Geme dependency score	0.000232529	3.63352	0.0130644	1.88391	0.157768	540
CDC26	Geme dependency score	0.000233105	3.63245	0.0130644	1.88391	-0.157741	540
GRK4	Geme dependency score	0.000233891	3.63099	0.0130665	1.88384	0.157705	540
MALSU1	Geme dependency score	0.000239035	3.62154	0.0133113	1.87578	0.15747	540
MTERF3	Geme dependency score	0.000244167	3.61231	0.013554	1.86793	0.15724	540
N6AMT1	Geme dependency score	0.000247962	3.60561	0.0137211	1.86261	0.157073	540
TRMT10C	Geme dependency score	0.000251236	3.59992	0.013832	1.85912	0.156931	540
UROS	Geme dependency score	0.000251548	3.59938	0.013832	1.85912	0.156917	540
NDUFS1	Geme dependency score	0.000255261	3.59302	0.0139921	1.85412	0.156758	540
MIPEP	Geme dependency score	0.000260113	3.58484	0.0142136	1.8473	0.156554	540
PDCL3	Geme dependency score	0.000269422	3.56957	0.0146763	1.83338	-0.156171	540
HMBS	Geme dependency score	0.00027145	3.56631	0.0147409	1.83148	0.156089	540
AEBP2	Geme dependency score	0.000273815	3.56254	0.0148233	1.82905	0.156282	538
USP8	Geme dependency score	0.000277691	3.55644	0.0149867	1.82429	-0.155841	540
TIMMDC1	Geme dependency score	0.000278908	3.55454	0.0150061	1.82373	0.155794	540
DPH5	Geme dependency score	0.000280002	3.55284	0.0150187	1.82337	0.155751	540
EXOSC8	Geme dependency score	0.000292824	3.53339	0.0156585	1.80525	0.155261	540
PPIL2	Geme dependency score	0.000294252	3.53128	0.0156868	1.80446	-0.155208	540
FANCM	Geme dependency score	0.000297603	3.52636	0.0157964	1.80144	-0.155084	540
FANCF	Geme dependency score	0.000298113	3.52562	0.0157964	1.80144	-0.155065	540
U2AF2	Geme dependency score	0.000299791	3.52318	0.0158373	1.80032	-0.155289	538
NGRN	Geme dependency score	0.000302146	3.51978	0.0159136	1.79823	0.154918	540
THG1L	Geme dependency score	0.000315271	3.50132	0.016555	1.78107	0.15445	540
OXSM	Geme dependency score	0.000332773	3.47785	0.0173972	1.75952	0.153854	540
GADD45GIP1	Geme dependency score	0.0003333	3.47717	0.0173972	1.75952	0.153837	540
SYNJ2	Geme dependency score	0.000339188	3.46956	0.0176335	1.75366	-0.153643	540
NDUFAF5	Geme dependency score	0.000340055	3.46845	0.0176335	1.75366	0.153898	538
DDRGK1	Geme dependency score	0.000340851	3.46744	0.0176335	1.75366	-0.153589	540
CHCHD3	Geme dependency score	0.000342294	3.4656	0.0176559	1.75311	0.153542	540
FABP1	Geme dependency score	0.000352811	3.45246	0.0181448	1.74125	0.153207	540
RANBP2	Geme dependency score	0.000354912	3.44988	0.0181994	1.73994	-0.153141	540
EGFR	Geme dependency score	0.00035992	3.44379	0.0184022	1.73513	-0.152986	540
UQCRB	Geme dependency score	0.000361744	3.4416	0.0184416	1.7342	0.15293	540
KIRREL1	Geme dependency score	0.000364021	3.43887	0.0185037	1.73274	0.15286	540
SLC31A1	Geme dependency score	0.000377374	3.42323	0.019086	1.71928	0.152459	540
TSHZ3	Geme dependency score	0.00037766	3.4229	0.019086	1.71928	0.152732	538
RPA1	Geme dependency score	0.000384525	3.41508	0.019377	1.71271	-0.15225	540
MRPS26	Geme dependency score	0.000386741	3.41258	0.0193837	1.71256	0.152186	540
CIAPIN1	Geme dependency score	0.000387298	3.41195	0.0193837	1.71256	-0.152169	540
PDCD10	Geme dependency score	0.000387985	3.41118	0.0193837	1.71256	0.15215	540
GBX1	Geme dependency score	0.000391733	3.40701	0.0194994	1.70998	-0.152042	540
TMEM258	Geme dependency score	0.000393961	3.40455	0.0194994	1.70998	-0.151979	540
TFIP11	Geme dependency score	0.000394461	3.404	0.0194994	1.70998	-0.151965	540
UBAP1	Geme dependency score	0.000394761	3.40367	0.0194994	1.70998	-0.151956	540
SPRED2	Geme dependency score	0.000401868	3.39592	0.0197945	1.70345	0.151757	540
CHRNA7	Geme dependency score	0.000407777	3.38958	0.0200292	1.69834	0.151593	540
MRPS27	Geme dependency score	0.000418364	3.37845	0.0204854	1.68856	0.151306	540
SNRPB2	Geme dependency score	0.000419408	3.37736	0.0204854	1.68856	-0.151278	540
MEF2B	Geme dependency score	0.000421096	3.37562	0.0205105	1.68802	0.151233	540
CCDC115	Geme dependency score	0.000423502	3.37314	0.0205525	1.68714	0.151169	540
SPRED1	Geme dependency score	0.000424307	3.37232	0.0205525	1.68714	0.151148	540
IGFBP3	Geme dependency score	0.0004261	3.37049	0.0205823	1.68651	-0.1511	540
TRIM7	Geme dependency score	0.000431641	3.36488	0.0207925	1.68209	-0.150955	540
LPCAT4	Geme dependency score	0.000433331	3.36318	0.0208166	1.68159	0.150911	540
MT1A	Geme dependency score	0.000436376	3.36014	0.0209054	1.67974	-0.150832	540
MRM3	Geme dependency score	0.000452037	3.34483	0.0215794	1.66596	0.150435	540
ALPP	Geme dependency score	0.000452912	3.34399	0.0215794	1.66596	-0.150413	540
ANAPC5	Geme dependency score	0.000458027	3.33911	0.0217472	1.6626	-0.150287	540
HPCAL1	Geme dependency score	0.000458923	3.33826	0.0217472	1.6626	-0.150265	540
NAPA	Geme dependency score	0.000464855	3.33268	0.0219688	1.65819	-0.150119	540
CDIPT	Geme dependency score	0.000471117	3.32687	0.0222047	1.65355	0.149968	540
POLA1	Geme dependency score	0.000475125	3.32319	0.0223335	1.65104	-0.150847	533
CYFIP1	Geme dependency score	0.000484895	3.31435	0.0226872	1.64422	-0.149642	540
CES4A	Geme dependency score	0.000485246	3.31404	0.0226872	1.64422	-0.149633	540
COA3	Geme dependency score	0.000492292	3.30778	0.0229552	1.63912	0.14947	540
YAP1	Geme dependency score	0.000496142	3.30439	0.0230733	1.63689	-0.149657	538
SUB1	Geme dependency score	0.000498466	3.30236	0.0230987	1.63641	-0.149604	538
UTP4	Geme dependency score	0.000499332	3.30161	0.0230987	1.63641	0.149309	540
ETV6	Geme dependency score	0.000504947	3.29675	0.0232968	1.6327	0.149182	540
NDUFB9	Geme dependency score	0.000506307	3.29559	0.0232981	1.63268	0.149151	540
NDUFA10	Geme dependency score	0.000509963	3.29246	0.0234048	1.6307	0.149069	540
ACD	Geme dependency score	0.000518121	3.28557	0.023673	1.62575	-0.149163	538
MED31	Geme dependency score	0.000518514	3.28524	0.023673	1.62575	-0.149155	538
RHEB	Geme dependency score	0.000525578	3.27936	0.0239138	1.62135	-0.148726	540
SHOC2	Geme dependency score	0.000526526	3.27858	0.0239138	1.62135	-0.148705	540
PSME3IP1	Geme dependency score	0.000528027	3.27734	0.0239199	1.62124	-0.148673	540
NDUFAF4	Geme dependency score	0.000533481	3.27288	0.0241045	1.6179	0.148556	540
NACA2	Geme dependency score	0.000539701	3.26785	0.0242999	1.6144	-0.148423	540
TTC27	Geme dependency score	0.000540584	3.26714	0.0242999	1.6144	0.148405	540
HCCS	Geme dependency score	0.000545697	3.26305	0.0244668	1.61142	0.149261	533
IBA57	Geme dependency score	0.000547841	3.26135	0.0245001	1.61083	0.148252	540
PSMC1	Geme dependency score	0.000554447	3.25614	0.0247323	1.60674	-0.148115	540
ATP5ME	Geme dependency score	0.000563113	3.2494	0.0250549	1.60111	0.147938	540
TWIST2	Geme dependency score	0.000571103	3.24329	0.0252729	1.59734	-0.147776	540
CYP2U1	Geme dependency score	0.00057187	3.2427	0.0252729	1.59734	-0.147761	540
PKM	Geme dependency score	0.00057425	3.2409	0.0252729	1.59734	0.147713	540
DTYMK	Geme dependency score	0.00057484	3.24045	0.0252729	1.59734	0.147701	540
SF3A3	Geme dependency score	0.000575238	3.24015	0.0252729	1.59734	-0.147693	540
TAOK1	Geme dependency score	0.00057959	3.23688	0.0253799	1.59551	0.147607	540
CCT8	Geme dependency score	0.000581017	3.23581	0.0253799	1.59551	-0.147579	540
DOCK5	Geme dependency score	0.000582028	3.23506	0.0253799	1.59551	-0.147559	540
NF2	Geme dependency score	0.00059002	3.22913	0.0256513	1.59089	0.147402	540
ARF4	Geme dependency score	0.000591186	3.22828	0.0256513	1.59089	-0.147379	540
JAK3	Geme dependency score	0.000596096	3.22468	0.0257102	1.58989	0.147284	540
SGO1	Geme dependency score	0.000596643	3.22429	0.0257102	1.58989	-0.147274	540
C1orf115	Geme dependency score	0.00059798	3.22331	0.0257102	1.58989	-0.147248	540
MANSC1	Geme dependency score	0.000599326	3.22234	0.0257102	1.58989	0.147222	540
TRAPPC12	Geme dependency score	0.000599895	3.22192	0.0257102	1.58989	-0.147211	540
SKA1	Geme dependency score	0.000602424	3.2201	0.0257555	1.58913	-0.147163	540
BAG6	Geme dependency score	0.000609919	3.21473	0.0260123	1.58482	-0.147292	538
DLST	Geme dependency score	0.000611494	3.21361	0.026016	1.58476	0.147262	538
CDC42EP1	Geme dependency score	0.00061584	3.21053	0.0261373	1.58274	0.146909	540
TRUB2	Geme dependency score	0.000624647	3.20437	0.026424	1.578	0.146745	540
CEP152	Geme dependency score	0.000627992	3.20205	0.026424	1.578	0.146683	540
TTC4	Geme dependency score	0.00062838	3.20178	0.026424	1.578	0.146676	540
BOP1	Geme dependency score	0.000628638	3.2016	0.026424	1.578	0.146672	540
FERMT2	Geme dependency score	0.000632189	3.19915	0.0265095	1.5766	-0.146606	540
RPAP3	Geme dependency score	0.000636183	3.19642	0.0266131	1.5749	-0.146534	540
PTDSS1	Geme dependency score	0.000638294	3.19498	0.0266377	1.5745	0.146495	540
GFOD1	Geme dependency score	0.000643805	3.19125	0.0267784	1.57222	-0.146396	540
ZNF485	Geme dependency score	0.000644727	3.19062	0.0267784	1.57222	-0.146379	540
PRRT1	Geme dependency score	0.000648743	3.18793	0.0268813	1.57055	-0.146308	540
SREBF1	Geme dependency score	0.00065437	3.18418	0.0270504	1.56783	0.146208	540
RUSC2	Geme dependency score	0.000658293	3.18158	0.0271484	1.56626	0.146138	540
PGD	Geme dependency score	0.000660066	3.18041	0.0271574	1.56611	0.146107	540
KDELR3	Geme dependency score	0.000661658	3.17937	0.027159	1.56609	0.146079	540
UBA2	Geme dependency score	0.00066376	3.17799	0.0271815	1.56573	0.146043	540
ZFAND5	Geme dependency score	0.000708212	3.14984	0.0289341	1.53859	0.145289	540
NDUFS7	Geme dependency score	0.000710267	3.14858	0.0289504	1.53835	0.145256	540
POU4F2	Geme dependency score	0.000716699	3.14466	0.029105	1.53603	-0.145151	540
DLD	Geme dependency score	0.000717389	3.14425	0.029105	1.53603	0.145407	538
CEP89	Geme dependency score	0.000726741	3.13862	0.0293763	1.532	0.144988	540
COQ4	Geme dependency score	0.000727435	3.13821	0.0293763	1.532	0.144977	540
ZFP36L1	Geme dependency score	0.000733895	3.13437	0.0295689	1.52917	-0.144874	540
TMED10	Geme dependency score	0.00073836	3.13173	0.0296804	1.52753	-0.144803	540
TMEM59L	Geme dependency score	0.000746021	3.12725	0.0299195	1.52405	0.144682	540
DPM1	Geme dependency score	0.000749259	3.12537	0.0299806	1.52316	-0.144632	540
RNF14	Geme dependency score	0.00075258	3.12345	0.0300448	1.52223	-0.144847	538
ADAM11	Geme dependency score	0.000761128	3.11854	0.0303168	1.51832	-0.144448	540
MRPL58	Geme dependency score	0.000766031	3.11575	0.0304428	1.51652	0.144373	540
FAAH	Geme dependency score	0.0007796	3.10813	0.0309118	1.50988	-0.144167	540
NDUFA3	Geme dependency score	0.000794518	3.0999	0.031432	1.50263	0.143944	540
USP38	Geme dependency score	0.000805507	3.09393	0.0317948	1.49764	-0.143783	540
CENPT	Geme dependency score	0.000812247	3.09031	0.0319886	1.495	-0.143685	540
ITPRID1	Geme dependency score	0.000824861	3.08362	0.0323547	1.49006	-0.143503	540
ATRN	Geme dependency score	0.000825242	3.08342	0.0323547	1.49006	-0.143498	540
PCBD2	Geme dependency score	0.000828304	3.08181	0.0324021	1.48943	-0.143454	540
TLN1	Geme dependency score	0.000836807	3.07737	0.0326616	1.48596	-0.143334	540
SDHC	Geme dependency score	0.000848565	3.07132	0.0330468	1.48087	0.143169	540
TRIM8	Geme dependency score	0.000854804	3.06813	0.0332158	1.47866	0.143083	540
PTP4A1	Geme dependency score	0.000866133	3.06242	0.0335814	1.4739	0.142927	540
NBEAL2	Geme dependency score	0.000875114	3.05794	0.0338545	1.47038	-0.142805	540
PDGFRB	Geme dependency score	0.000885148	3.05298	0.0341671	1.46639	-0.14267	540
SLC5A1	Geme dependency score	0.00089425	3.04854	0.0344424	1.46291	0.142549	540
ZCCHC7	Geme dependency score	0.00090431	3.04368	0.0347533	1.459	0.142416	540
MRPS7	Geme dependency score	0.000911876	3.04006	0.0349672	1.45634	0.142318	540
FRMD6	Geme dependency score	0.000913999	3.03905	0.034972	1.45628	0.14229	540
SMNDC1	Geme dependency score	0.000919769	3.03632	0.0351159	1.4545	-0.142478	538
RMND1	Geme dependency score	0.000922443	3.03506	0.0351413	1.45418	0.142181	540
TTF2	Geme dependency score	0.000925301	3.03372	0.0351729	1.45379	0.142406	538
MRPS17	Geme dependency score	0.000929081	3.03195	0.0351729	1.45379	0.142096	540
PGLYRP2	Geme dependency score	0.000929307	3.03184	0.0351729	1.45379	0.142093	540
ATP5F1A	Geme dependency score	0.000931391	3.03087	0.0351756	1.45376	0.142066	540
MRPS15	Geme dependency score	0.000938199	3.02771	0.0353563	1.45153	0.141979	540
PAGE2	Geme dependency score	0.000960278	3.0176	0.0361106	1.44237	-0.142625	533
SLC36A1	Geme dependency score	0.000971206	3.01269	0.0364219	1.43864	-0.141568	540
NR2F6	Geme dependency score	0.000972723	3.01201	0.0364219	1.43864	0.141549	540
RBBP6	Geme dependency score	0.000989413	3.00462	0.036865	1.43339	-0.141346	540
CDAN1	Geme dependency score	0.000990469	3.00416	0.036865	1.43339	0.141594	538
COX10	Geme dependency score	0.00099088	3.00398	0.036865	1.43339	0.141328	540
KRT31	Geme dependency score	0.000997419	3.00112	0.0370295	1.43145	-0.14125	540
POLRMT	Geme dependency score	0.00100421	2.99817	0.0372027	1.42943	0.141168	540
MVD	Geme dependency score	0.00100979	2.99577	0.0373302	1.42794	0.141102	540
RAN	Geme dependency score	0.00101701	2.99268	0.0375177	1.42576	-0.141277	538
MTHFD1	Geme dependency score	0.00104157	2.98231	0.0383429	1.41631	0.140731	540
TMEM126B	Geme dependency score	0.00104722	2.97996	0.0384701	1.41488	0.140666	540
GNB1L	Geme dependency score	0.00107243	2.96963	0.0392634	1.40601	0.140381	540
YJU2	Geme dependency score	0.00107449	2.9688	0.0392634	1.40601	-0.140358	540
TTI2	Geme dependency score	0.00107562	2.96834	0.0392634	1.40601	0.140345	540
TRAPPC13	Geme dependency score	0.00107989	2.96662	0.0392634	1.40601	-0.140297	540
DDX58	Geme dependency score	0.00108147	2.96599	0.0392634	1.40601	0.14028	540
TOMM70	Geme dependency score	0.00108263	2.96552	0.0392634	1.40601	0.140267	540
SLC16A1	Geme dependency score	0.00108454	2.96476	0.0392634	1.40601	0.140246	540
C1orf210	Geme dependency score	0.00108969	2.9627	0.0393073	1.40553	-0.140189	540
NIFK	Geme dependency score	0.00109025	2.96248	0.0393073	1.40553	0.140182	540
SAR1A	Geme dependency score	0.0011044	2.95688	0.0397355	1.40082	-0.140027	540
SON	Geme dependency score	0.0011154	2.95257	0.0400092	1.39784	-0.139908	540
NFIC	Geme dependency score	0.00111658	2.95211	0.0400092	1.39784	-0.139895	540
CYCS	Geme dependency score	0.00113051	2.94673	0.0404254	1.39335	0.139746	540
NDUFC1	Geme dependency score	0.00114475	2.94129	0.0407817	1.38953	0.139594	540
COX18	Geme dependency score	0.0011454	2.94104	0.0407817	1.38953	0.139587	540
SURF6	Geme dependency score	0.00114832	2.93994	0.0407817	1.38953	0.139557	540
ATP5PO	Geme dependency score	0.0011498	2.93938	0.0407817	1.38953	0.139541	540
ALG12	Geme dependency score	0.00115762	2.93643	0.0409761	1.38747	-0.139459	540
HAP1	Geme dependency score	0.00116567	2.93343	0.0411775	1.38534	-0.139375	540
SLC11A2	Geme dependency score	0.00116888	2.93223	0.0412076	1.38502	0.139342	540
TPI1	Geme dependency score	0.00117681	2.92929	0.0414038	1.38296	0.13926	540
DKC1	Geme dependency score	0.00118067	2.92787	0.0414564	1.38241	0.140127	533
CCT6A	Geme dependency score	0.00119705	2.92189	0.0419216	1.37756	-0.139054	540
C8orf37	Geme dependency score	0.00119872	2.92128	0.0419216	1.37756	0.139037	540
PCSK1	Geme dependency score	0.00121107	2.91683	0.0422689	1.37398	-0.138913	540
CENPA	Geme dependency score	0.00122196	2.91294	0.0425055	1.37155	0.13906	538
LRRD1	Geme dependency score	0.00122271	2.91268	0.0425055	1.37155	0.138797	540
WDR4	Geme dependency score	0.00122612	2.91147	0.0425394	1.37121	0.138763	540
VCL	Geme dependency score	0.00125381	2.90177	0.0433486	1.36302	-0.138491	540
DCPS	Geme dependency score	0.0012544	2.90156	0.0433486	1.36302	0.138486	540
SLC49A3	Geme dependency score	0.00126905	2.89652	0.04354	1.36111	0.138344	540
PPP4C	Geme dependency score	0.00126929	2.89644	0.04354	1.36111	0.138342	540
SCYL3	Geme dependency score	0.00126931	2.89643	0.04354	1.36111	-0.138342	540
ATM	Geme dependency score	0.0012699	2.89623	0.04354	1.36111	0.138336	540
CDK17	Geme dependency score	0.00127284	2.89523	0.0435554	1.36096	0.138308	540
MAGEB18	Geme dependency score	0.00128598	2.89077	0.0439192	1.35735	-0.139083	533
EXTL3	Geme dependency score	0.00129682	2.88712	0.0442031	1.35455	-0.13808	540
NUP107	Geme dependency score	0.00129951	2.88622	0.0442057	1.35452	-0.138055	540
AMER3	Geme dependency score	0.00130612	2.88402	0.0442057	1.35452	-0.137993	540
RASIP1	Geme dependency score	0.00130646	2.88391	0.0442057	1.35452	0.13799	540
YPEL5	Geme dependency score	0.00130701	2.88372	0.0442057	1.35452	-0.137985	540
MRPL27	Geme dependency score	0.00131363	2.88153	0.044344	1.35317	0.137923	540
GMPS	Geme dependency score	0.00136182	2.86588	0.0458514	1.33865	0.137483	540
PPAN	Geme dependency score	0.00136544	2.86473	0.0458514	1.33865	0.13745	540
LORICRIN	Geme dependency score	0.00136706	2.86421	0.0458514	1.33865	-0.137436	540
CWC22	Geme dependency score	0.00136938	2.86347	0.0458514	1.33865	-0.137415	540
PYM1	Geme dependency score	0.0013714	2.86284	0.0458514	1.33865	0.137397	540
CRK	Geme dependency score	0.00138271	2.85927	0.0460243	1.33701	-0.137296	540
TMEM187	Geme dependency score	0.00138313	2.85914	0.0460243	1.33701	-0.138186	533
GATA6	Geme dependency score	0.00138447	2.85872	0.0460243	1.33701	-0.13728	540
GPR61	Geme dependency score	0.00139036	2.85687	0.0461325	1.33599	-0.137228	540
MATN1	Geme dependency score	0.00140494	2.85234	0.0464942	1.3326	-0.1371	540
XRCC2	Geme dependency score	0.00140658	2.85184	0.0464942	1.3326	0.137086	540
PFDN5	Geme dependency score	0.00141578	2.84901	0.0465444	1.33213	-0.137259	538
NMUR1	Geme dependency score	0.00141632	2.84884	0.0465444	1.33213	-0.137001	540
SLC39A7	Geme dependency score	0.00141691	2.84866	0.0465444	1.33213	-0.136996	540
AASDHPPT	Geme dependency score	0.00141875	2.8481	0.0465444	1.33213	0.13698	540
FZR1	Geme dependency score	0.0014346	2.84327	0.0469766	1.32812	-0.136844	540
NDUFS2	Geme dependency score	0.00144306	2.84072	0.047103	1.32695	0.136771	540
OSBP	Geme dependency score	0.00144385	2.84048	0.047103	1.32695	-0.136765	540
NDUFB4	Geme dependency score	0.00145785	2.83629	0.047471	1.32357	0.136646	540
ARTN	Geme dependency score	0.00148483	2.82832	0.0482599	1.31641	-0.13642	540
ZNF451	Geme dependency score	0.00149018	2.82676	0.0483438	1.31566	-0.136375	540
IDH3A	Geme dependency score	0.00149748	2.82464	0.0484906	1.31434	0.136567	538
NDUFA9	Geme dependency score	0.00151122	2.82067	0.0488272	1.31134	0.136202	540
NDUFV2	Geme dependency score	0.00151613	2.81926	0.0488272	1.31134	0.136162	540
HOXA10	Geme dependency score	0.00151625	2.81923	0.0488272	1.31134	-0.136161	540
PLOD1	Geme dependency score	0.00152194	2.8176	0.0489176	1.31053	-0.136367	538
CYB5B	Geme dependency score	0.00152465	2.81683	0.0489176	1.31053	0.136093	540
CRYBA4	Geme dependency score	0.00153011	2.81528	0.0490029	1.30978	0.136049	540
XYLT1	Geme dependency score	0.00154129	2.81212	0.0490508	1.30935	0.135959	540
MACIR	Geme dependency score	0.00154214	2.81188	0.0490508	1.30935	-0.135952	540
FBXO10	Geme dependency score	0.00154477	2.81114	0.0490508	1.30935	0.135931	540
PGM2	Geme dependency score	0.00154507	2.81105	0.0490508	1.30935	0.135929	540
CHTF18	Geme dependency score	0.00154563	2.81089	0.0490508	1.30935	-0.135924	540
EMC3	Geme dependency score	0.0015581	2.80741	0.0492973	1.30718	0.135825	540
PTPMT1	Geme dependency score	0.00155904	2.80714	0.0492973	1.30718	0.135817	540
COX7C	Geme dependency score	0.00156714	2.80489	0.0494577	1.30577	0.135753	540
MRPS5	Geme dependency score	0.00156977	2.80416	0.0494577	1.30577	0.135732	540
C19orf25	Geme dependency score	0.00158275	2.80059	0.0497769	1.30297	-0.13563	540
MBTPS2	Geme dependency score	0.00160027	2.79581	0.0502377	1.29897	0.136376	533
ARFIP1	Geme dependency score	0.00161642	2.79145	0.0506536	1.29539	-0.135369	540
NDUFA6	Geme dependency score	0.00163293	2.78703	0.0510794	1.29175	0.135243	540
OFD1	Geme dependency score	0.00163908	2.7854	0.0511802	1.2909	0.136077	533
E2F1	Geme dependency score	0.00164252	2.78449	0.0511963	1.29076	-0.13542	538
TMED2	Geme dependency score	0.00164575	2.78364	0.0512056	1.29068	-0.135146	540
CTDP1	Geme dependency score	0.0016516	2.7821	0.0512964	1.28991	-0.135351	538
TMA7	Geme dependency score	0.00165998	2.7799	0.0514654	1.28849	-0.135038	540
PIGN	Geme dependency score	0.00166726	2.778	0.0515993	1.28736	-0.134984	540
BLVRB	Geme dependency score	0.0016805	2.77456	0.0518199	1.2855	0.134886	540
SPTSSA	Geme dependency score	0.00168182	2.77422	0.0518199	1.2855	-0.134876	540
MED15	Geme dependency score	0.00168581	2.77319	0.0518199	1.2855	0.135095	538
CAMK2N2	Geme dependency score	0.00169149	2.77173	0.0518199	1.2855	-0.134804	540
AHR	Geme dependency score	0.00169189	2.77163	0.0518199	1.2855	-0.134801	540
COPZ1	Geme dependency score	0.00169485	2.77087	0.0518199	1.2855	-0.13478	540
TMEM200B	Geme dependency score	0.00169512	2.7708	0.0518199	1.2855	-0.134778	540
C15orf41	Geme dependency score	0.00173544	2.76059	0.0529385	1.27623	0.134484	540
NSUN4	Geme dependency score	0.00173777	2.76001	0.0529385	1.27623	0.134467	540
DNAJC2	Geme dependency score	0.00174386	2.75849	0.0530315	1.27547	0.134672	538
ADSL	Geme dependency score	0.00176346	2.75363	0.0534968	1.27167	0.134284	540
UXT	Geme dependency score	0.00176528	2.75319	0.0534968	1.27167	0.135399	531
SLC30A9	Geme dependency score	0.00177871	2.7499	0.0538105	1.26913	0.134176	540
EPN3	Geme dependency score	0.00179603	2.74569	0.0542406	1.26568	-0.134055	540
GPR173	Geme dependency score	0.00181411	2.74134	0.0546924	1.26207	-0.134802	533
NME6	Geme dependency score	0.00182033	2.73985	0.0547854	1.26134	0.133886	540
SLC39A8	Geme dependency score	0.0018274	2.73817	0.0549037	1.2604	-0.133838	540
SLC12A6	Geme dependency score	0.00185296	2.73213	0.0555136	1.2556	0.133664	540
FGFR1	Geme dependency score	0.00185405	2.73188	0.0555136	1.2556	-0.133656	540
CCT7	Geme dependency score	0.00186436	2.72947	0.0557268	1.25394	-0.133586	540
ATPAF2	Geme dependency score	0.00188185	2.72542	0.0561536	1.25062	0.133469	540
SAMHD1	Geme dependency score	0.00188666	2.72431	0.0562014	1.25025	-0.133437	540
SNRPA1	Geme dependency score	0.00193035	2.71436	0.0573923	1.24115	-0.133149	540
CINP	Geme dependency score	0.00193321	2.71372	0.0573923	1.24115	0.13313	540
FDXR	Geme dependency score	0.00194101	2.71197	0.0575263	1.24013	0.133079	540
SDHD	Geme dependency score	0.00195225	2.70946	0.0576656	1.23908	0.133007	540
CALM1	Geme dependency score	0.00195677	2.70846	0.0576656	1.23908	-0.132977	540
ERCC2	Geme dependency score	0.00196046	2.70764	0.0576656	1.23908	0.133199	538
LANCL2	Geme dependency score	0.00196251	2.70719	0.0576656	1.23908	-0.13294	540
SEC22C	Geme dependency score	0.00196318	2.70704	0.0576656	1.23908	-0.132936	540
RANBP9	Geme dependency score	0.0019655	2.70653	0.0576656	1.23908	-0.132921	540
DDX19A	Geme dependency score	0.00197186	2.70512	0.0577554	1.23841	-0.13288	540
TMEM125	Geme dependency score	0.0019779	2.7038	0.0578353	1.23781	-0.132842	540
ZNF430	Geme dependency score	0.00198243	2.7028	0.0578711	1.23754	0.133058	538
ZBTB49	Geme dependency score	0.00199676	2.69967	0.0581923	1.23513	0.132722	540
MAGEA6	Geme dependency score	0.00201027	2.69675	0.0584885	1.23293	-0.133501	533
SCD5	Geme dependency score	0.00202731	2.69308	0.0588833	1.23001	0.13253	540
NDUFAF7	Geme dependency score	0.00203058	2.69238	0.0588833	1.23001	0.132509	540
CFLAR	Geme dependency score	0.00204655	2.68898	0.0592482	1.22732	-0.13241	540
UBE2T	Geme dependency score	0.00205154	2.68792	0.0592945	1.22699	-0.132379	540
KPNB1	Geme dependency score	0.0020584	2.68647	0.0593512	1.22657	-0.132337	540
TSFM	Geme dependency score	0.00206029	2.68607	0.0593512	1.22657	0.132325	540
LPAR5	Geme dependency score	0.00206606	2.68486	0.0594197	1.22607	-0.13229	540
ESCO1	Geme dependency score	0.00208352	2.6812	0.0598234	1.22313	-0.132183	540
MRPL42	Geme dependency score	0.0020973	2.67834	0.0601202	1.22098	0.1321	540
SERPINA4	Geme dependency score	0.00211389	2.67492	0.0604968	1.21827	0.132	540
PSMA4	Geme dependency score	0.00212178	2.6733	0.0606172	1.2174	-0.131952	540
ZNF589	Geme dependency score	0.00212504	2.67263	0.0606172	1.2174	-0.131933	540
PRPF3	Geme dependency score	0.00213399	2.67081	0.0607698	1.21631	-0.131879	540
PINX1	Geme dependency score	0.00213733	2.67013	0.0607698	1.21631	0.13186	540
KRT19	Geme dependency score	0.00214253	2.66907	0.0608185	1.21596	-0.131829	540
TAF6	Geme dependency score	0.00215184	2.66719	0.060984	1.21478	0.132017	538
BCL2L1	Geme dependency score	0.00215579	2.66639	0.0609969	1.21469	-0.13175	540
GAB1	Geme dependency score	0.00216801	2.66394	0.0612436	1.21294	-0.131678	540
ZNF567	Geme dependency score	0.00217813	2.66192	0.0614304	1.21162	0.131619	540
EIF2S2	Geme dependency score	0.00219344	2.65887	0.0617624	1.20928	-0.13153	540
COA5	Geme dependency score	0.00219968	2.65764	0.0618385	1.20874	0.131494	540
SLC30A7	Geme dependency score	0.00220695	2.65621	0.0619435	1.208	-0.131451	540
ILK	Geme dependency score	0.00221964	2.65372	0.0621996	1.20621	-0.131378	540
DOLK	Geme dependency score	0.00223172	2.65136	0.062436	1.20456	0.131309	540
HTR6	Geme dependency score	0.00223521	2.65068	0.062436	1.20456	-0.131289	540
NPAT	Geme dependency score	0.00224814	2.64818	0.0625612	1.20369	-0.131458	538
MAP3K12	Geme dependency score	0.00224882	2.64805	0.0625612	1.20369	0.131454	538
UFL1	Geme dependency score	0.00225043	2.64773	0.0625612	1.20369	-0.131203	540
IL1F10	Geme dependency score	0.0022597	2.64595	0.0627192	1.2026	-0.13115	540
ATG16L1	Geme dependency score	0.00226798	2.64436	0.0628492	1.2017	-0.131103	540
EDN3	Geme dependency score	0.00227418	2.64317	0.0629214	1.2012	-0.131068	540
ZNF507	Geme dependency score	0.00228139	2.6418	0.0630212	1.20051	0.131028	540
MAD1L1	Geme dependency score	0.00230999	2.63639	0.0637106	1.19579	0.130869	540
IL17REL	Geme dependency score	0.00232491	2.63359	0.0639587	1.1941	0.130786	540
CNOT6	Geme dependency score	0.0023263	2.63333	0.0639587	1.1941	-0.130779	540
SUPV3L1	Geme dependency score	0.00235561	2.6279	0.0646627	1.18935	0.130618	540
WFDC2	Geme dependency score	0.00236773	2.62567	0.0648936	1.1878	-0.130552	540
GUCY1B1	Geme dependency score	0.00237188	2.62491	0.0649055	1.18772	-0.13053	540
RPRD1A	Geme dependency score	0.00238022	2.62338	0.0649959	1.18711	-0.130485	540
TTBK2	Geme dependency score	0.00238261	2.62295	0.0649959	1.18711	0.130472	540
ACSL3	Geme dependency score	0.00238857	2.62186	0.065057	1.18671	0.13044	540
NUDT15	Geme dependency score	0.0023963	2.62046	0.0651659	1.18598	-0.130398	540
ARIH2OS	Geme dependency score	0.00240821	2.61831	0.0653881	1.1845	-0.130335	540
DDX56	Geme dependency score	0.0024146	2.61715	0.0654601	1.18402	0.130301	540
SOS2	Geme dependency score	0.00242065	2.61607	0.0655223	1.18361	-0.130269	540
HAPLN2	Geme dependency score	0.00243151	2.61412	0.0657147	1.18234	-0.130211	540
ZCCHC4	Geme dependency score	0.00243901	2.61279	0.0658158	1.18167	0.130171	540
PPP4R2	Geme dependency score	0.00246106	2.60888	0.0663084	1.17843	-0.130296	538
TSPAN3	Geme dependency score	0.00246728	2.60778	0.0663735	1.17801	0.130023	540
VPS4A	Geme dependency score	0.00248401	2.60485	0.066721	1.17574	-0.129936	540
GREM1	Geme dependency score	0.00249632	2.6027	0.0669489	1.17426	0.129873	540
GANC	Geme dependency score	0.00250753	2.60075	0.0671247	1.17312	0.129815	540
TCN2	Geme dependency score	0.00251189	2.6	0.0671247	1.17312	0.129792	540
DPF1	Geme dependency score	0.00251439	2.59957	0.0671247	1.17312	0.13002	538
UNC5A	Geme dependency score	0.002524	2.59791	0.0672786	1.17212	-0.12973	540
WNT9A	Geme dependency score	0.00252898	2.59706	0.0673085	1.17193	-0.129705	540
FAM32A	Geme dependency score	0.00253602	2.59585	0.0673807	1.17146	-0.129669	540
MYL5	Geme dependency score	0.00254312	2.59463	0.0673807	1.17146	0.129633	540
NLRP6	Geme dependency score	0.00255399	2.59278	0.0673807	1.17146	-0.129578	540
CAMKV	Geme dependency score	0.00255462	2.59267	0.0673807	1.17146	-0.129575	540
NCOA2	Geme dependency score	0.00255474	2.59265	0.0673807	1.17146	0.129814	538
SCARA3	Geme dependency score	0.00255481	2.59264	0.0673807	1.17146	0.129574	540
MRPL50	Geme dependency score	0.00256991	2.59008	0.0676769	1.16956	0.129498	540
RPGRIP1L	Geme dependency score	0.00258098	2.58822	0.0678662	1.16835	-0.129442	540
DTX2	Geme dependency score	0.00259923	2.58516	0.0682435	1.16594	-0.129351	540
PLIN1	Geme dependency score	0.00263509	2.5792	0.0690813	1.16064	-0.129174	540
FNDC3B	Geme dependency score	0.00264525	2.57753	0.0692437	1.15962	-0.129124	540
C3orf84	Geme dependency score	0.00265585	2.5758	0.0693965	1.15866	-0.129072	540
MBNL1	Geme dependency score	0.00265902	2.57528	0.0693965	1.15866	0.129057	540
TCTE1	Geme dependency score	0.0026733	2.57295	0.0696652	1.15698	-0.128987	540
ITGAV	Geme dependency score	0.00267792	2.5722	0.0696818	1.15688	-0.128965	540
HNRNPK	Geme dependency score	0.00269283	2.56979	0.0699643	1.15512	-0.129131	538
LSR	Geme dependency score	0.00269678	2.56915	0.0699643	1.15512	0.128874	540
COX5B	Geme dependency score	0.0027076	2.56741	0.070141	1.15403	0.128822	540
ATOH1	Geme dependency score	0.00271464	2.56629	0.0702192	1.15354	0.128788	540
TNFRSF11A	Geme dependency score	0.00272573	2.56452	0.0703447	1.15277	-0.128735	540
GPR160	Geme dependency score	0.00272754	2.56423	0.0703447	1.15277	-0.128727	540
KANSL1	Geme dependency score	0.00273834	2.56251	0.0704396	1.15218	-0.128913	538
ERCC1	Geme dependency score	0.00274568	2.56135	0.0704396	1.15218	0.128879	538
MCF2L	Geme dependency score	0.00274626	2.56126	0.0704396	1.15218	-0.128638	540
RAB40A	Geme dependency score	0.00274801	2.56098	0.0704396	1.15218	-0.129468	533
CRLF1	Geme dependency score	0.00275463	2.55994	0.0704396	1.15218	0.128598	540
MIA	Geme dependency score	0.00275539	2.55982	0.0704396	1.15218	0.128595	540
PIGT	Geme dependency score	0.00276342	2.55855	0.070504	1.15179	-0.128557	540
PTPA	Geme dependency score	0.00276597	2.55815	0.070504	1.15179	0.128545	540
TP53BP2	Geme dependency score	0.00277702	2.55642	0.0706826	1.15069	-0.128493	540
SGO2	Geme dependency score	0.00278454	2.55525	0.0707711	1.15014	-0.128458	540
PRKRIP1	Geme dependency score	0.00282535	2.54893	0.0715965	1.14511	0.128269	540
PTPN1	Geme dependency score	0.00282901	2.54837	0.0715965	1.14511	-0.128252	540
TIFAB	Geme dependency score	0.0028331	2.54774	0.0715965	1.14511	-0.128233	540
FMN2	Geme dependency score	0.0028334	2.54769	0.0715965	1.14511	-0.128231	540
POLE3	Geme dependency score	0.0028379	2.547	0.0716068	1.14505	-0.128448	538
RYR2	Geme dependency score	0.00285207	2.54484	0.0718607	1.14351	-0.128146	540
KLK12	Geme dependency score	0.00285747	2.54402	0.0718667	1.14347	0.128121	540
COQ2	Geme dependency score	0.00286053	2.54355	0.0718667	1.14347	0.128107	540
EIF2AK4	Geme dependency score	0.00287611	2.5412	0.072117	1.14196	0.128036	540
NOL6	Geme dependency score	0.00288065	2.54051	0.072117	1.14196	0.128016	540
ADAM7	Geme dependency score	0.00288662	2.53961	0.072117	1.14196	-0.127989	540
POLR2F	Geme dependency score	0.00288942	2.53919	0.072117	1.14196	-0.128213	538
BTN3A1	Geme dependency score	0.00289111	2.53893	0.072117	1.14196	-0.127968	540
CYTH2	Geme dependency score	0.00290665	2.53661	0.0724012	1.14025	0.127898	540
DSCC1	Geme dependency score	0.00296862	2.52745	0.0737097	1.13248	-0.127623	540
SPATA5L1	Geme dependency score	0.00296939	2.52733	0.0737097	1.13248	0.127619	540
CD74	Geme dependency score	0.00297182	2.52698	0.0737097	1.13248	-0.127609	540
RAF1	Geme dependency score	0.00298601	2.52491	0.0739286	1.13119	-0.127546	540
ESPN	Geme dependency score	0.00299577	2.52349	0.0739286	1.13119	-0.127504	540
CLCC1	Geme dependency score	0.0029959	2.52347	0.0739286	1.13119	-0.127503	540
TRIM16L	Geme dependency score	0.00299756	2.52323	0.0739286	1.13119	-0.127732	538
RIPOR3	Geme dependency score	0.00301346	2.52093	0.074216	1.1295	-0.127426	540
SMU1	Geme dependency score	0.00302161	2.51976	0.0743121	1.12894	-0.127391	540
FAR1	Geme dependency score	0.00302844	2.51878	0.0743753	1.12857	0.127361	540
CBLL1	Geme dependency score	0.00305068	2.5156	0.0748165	1.126	-0.127265	540
RSL1D1	Geme dependency score	0.00305801	2.51456	0.0748912	1.12557	0.127234	540
SOCS3	Geme dependency score	0.00306548	2.5135	0.0749692	1.12512	-0.127202	540
B3GALT6	Geme dependency score	0.00310456	2.508	0.0757242	1.12077	-0.127036	540
ATL3	Geme dependency score	0.00310501	2.50794	0.0757242	1.12077	0.127034	540
NLRP4	Geme dependency score	0.00311055	2.50716	0.0757536	1.1206	0.12701	540
PNKP	Geme dependency score	0.00311655	2.50633	0.0757942	1.12036	0.126985	540
FAM3A	Geme dependency score	0.00312164	2.50562	0.0758125	1.12026	-0.127792	533
SPAG8	Geme dependency score	0.00314658	2.50216	0.0762762	1.11761	0.126859	540
VASH2	Geme dependency score	0.00314946	2.50176	0.0762762	1.11761	-0.126847	540
GFER	Geme dependency score	0.00316022	2.50028	0.076431	1.11673	0.126802	540
NHLH1	Geme dependency score	0.00318617	2.49673	0.0769521	1.11378	-0.126694	540
WDFY3	Geme dependency score	0.00322777	2.4911	0.0778494	1.10874	-0.126523	540
NLRC5	Geme dependency score	0.0032362	2.48996	0.0779451	1.10821	-0.126489	540
UBALD1	Geme dependency score	0.0032422	2.48916	0.0779824	1.108	-0.126465	540
SDHB	Geme dependency score	0.00325487	2.48747	0.0781795	1.10691	0.126413	540
LMO2	Geme dependency score	0.00326915	2.48556	0.0784148	1.1056	-0.126355	540
RSU1	Geme dependency score	0.00328835	2.48302	0.078713	1.10395	-0.126278	540
PTPN6	Geme dependency score	0.00329076	2.4827	0.078713	1.10395	-0.126268	540
PSMC6	Geme dependency score	0.00329858	2.48167	0.078713	1.10395	-0.126237	540
TTC5	Geme dependency score	0.00329959	2.48154	0.078713	1.10395	-0.126233	540
PSMD8	Geme dependency score	0.00333793	2.47652	0.0794688	1.0998	-0.12608	540
CDX1	Geme dependency score	0.00334056	2.47618	0.0794688	1.0998	-0.12607	540
TYK2	Geme dependency score	0.00334926	2.47505	0.0794688	1.0998	0.126036	540
NDUFB11	Geme dependency score	0.00334945	2.47503	0.0794688	1.0998	0.126857	533
SLC9A6	Geme dependency score	0.00336577	2.47292	0.0797477	1.09828	-0.126792	533
COX17	Geme dependency score	0.00338425	2.47054	0.080002	1.0969	0.125898	540
DDX54	Geme dependency score	0.00338565	2.47036	0.080002	1.0969	0.126125	538
AGRP	Geme dependency score	0.00341506	2.4666	0.0805881	1.09373	-0.125778	540
PLA2G4E	Geme dependency score	0.00342058	2.4659	0.0806095	1.09361	0.125756	540
DPH7	Geme dependency score	0.00342903	2.46483	0.0806999	1.09313	0.125724	540
HECTD1	Geme dependency score	0.00344737	2.46251	0.0810225	1.09139	-0.125653	540
RMI1	Geme dependency score	0.00348564	2.45772	0.0818121	1.08718	0.125507	540
ANAPC4	Geme dependency score	0.00349242	2.45687	0.0818612	1.08692	-0.125481	540
RAC1	Geme dependency score	0.00349838	2.45613	0.0818911	1.08676	-0.125458	540
CXorf65	Geme dependency score	0.00351249	2.45439	0.0820827	1.08575	-0.126223	533
AIFM1	Geme dependency score	0.00351912	2.45357	0.0820827	1.08575	0.126434	531
SNU13	Geme dependency score	0.0035211	2.45332	0.0820827	1.08575	-0.125372	540
LMNA	Geme dependency score	0.00352534	2.4528	0.0820827	1.08575	-0.125356	540
BSCL2	Geme dependency score	0.00353946	2.45106	0.082216	1.08504	0.125303	540
MTPAP	Geme dependency score	0.00354047	2.45094	0.082216	1.08504	0.125299	540
RPS6KA3	Geme dependency score	0.00354705	2.45013	0.0822596	1.08481	-0.126092	533
DNAJB9	Geme dependency score	0.00356492	2.44795	0.0824477	1.08382	0.125208	540
PCDHA7	Geme dependency score	0.00356565	2.44786	0.0824477	1.08382	-0.125205	540
LAP3	Geme dependency score	0.00356931	2.44742	0.0824477	1.08382	0.125191	540
BTF3L4	Geme dependency score	0.0035785	2.4463	0.0825511	1.08328	-0.125157	540
C12orf45	Geme dependency score	0.00362972	2.44013	0.0835884	1.07785	-0.124968	540
E2F7	Geme dependency score	0.00363303	2.43973	0.0835884	1.07785	-0.125187	538
RPIA	Geme dependency score	0.00364686	2.43808	0.0837962	1.07678	0.124905	540
C9orf131	Geme dependency score	0.00365802	2.43675	0.0839425	1.07602	0.124864	540
C4orf33	Geme dependency score	0.00367088	2.43523	0.0841272	1.07506	-0.124817	540
SRSF4	Geme dependency score	0.00367639	2.43458	0.0841432	1.07498	-0.125028	538
C3orf14	Geme dependency score	0.00370073	2.43171	0.0844637	1.07333	-0.124709	540
MRPL44	Geme dependency score	0.00370161	2.43161	0.0844637	1.07333	0.124706	540
RPAIN	Geme dependency score	0.00370489	2.43123	0.0844637	1.07333	-0.124694	540
TIMM23	Geme dependency score	0.00373538	2.42767	0.0850479	1.07034	-0.124585	540
FBXO7	Geme dependency score	0.00380939	2.41914	0.0866203	1.06238	-0.124322	540
ADORA2A	Geme dependency score	0.00383062	2.41673	0.0869191	1.06088	0.124248	540
NXT1	Geme dependency score	0.00383558	2.41617	0.0869191	1.06088	0.124231	540
MYBL1	Geme dependency score	0.00383744	2.41596	0.0869191	1.06088	-0.124224	540
TRIP12	Geme dependency score	0.00385575	2.41389	0.0872207	1.05938	-0.12439	538
FOXA3	Geme dependency score	0.00386693	2.41263	0.0873607	1.05868	0.124121	540
PSEN2	Geme dependency score	0.00390421	2.40847	0.0879118	1.05595	-0.123993	540
KCNS1	Geme dependency score	0.00390576	2.40829	0.0879118	1.05595	-0.123987	540
AKR1B10	Geme dependency score	0.00391419	2.40736	0.0879118	1.05595	0.123959	540
GAREM1	Geme dependency score	0.00391542	2.40722	0.0879118	1.05595	-0.123954	540
ELF3	Geme dependency score	0.00392063	2.40664	0.0879118	1.05595	-0.123936	540
HNRNPCL1	Geme dependency score	0.00392149	2.40655	0.0879118	1.05595	-0.123934	540
KANSL1L	Geme dependency score	0.00394499	2.40395	0.0883254	1.05391	-0.123853	540
DNAJC16	Geme dependency score	0.00395069	2.40333	0.0883399	1.05384	-0.123834	540
AKR7A2	Geme dependency score	0.00397531	2.40063	0.0887769	1.0517	-0.12375	540
PPP4R1	Geme dependency score	0.0039864	2.39942	0.0888189	1.05149	0.123713	540
GPR150	Geme dependency score	0.00398735	2.39932	0.0888189	1.05149	-0.12371	540
SSC5D	Geme dependency score	0.00399692	2.39827	0.0889187	1.05101	0.123678	540
CHRNG	Geme dependency score	0.00401301	2.39653	0.0891141	1.05005	-0.123624	540
SMIM10	Geme dependency score	0.00401662	2.39614	0.0891141	1.05005	-0.124418	533
TGFBRAP1	Geme dependency score	0.00402099	2.39567	0.0891141	1.05005	-0.123597	540
DUOXA2	Geme dependency score	0.00403031	2.39466	0.0891414	1.04992	0.123566	540
HRH3	Geme dependency score	0.00403242	2.39443	0.0891414	1.04992	-0.123559	540
INTS12	Geme dependency score	0.00405663	2.39183	0.0895635	1.04787	-0.123707	538
THAP8	Geme dependency score	0.00408116	2.38922	0.0899914	1.0458	0.123397	540
TOP3A	Geme dependency score	0.00409812	2.38742	0.0900857	1.04534	0.123341	540
DHX29	Geme dependency score	0.00409897	2.38733	0.0900857	1.04534	0.123338	540
SETD5	Geme dependency score	0.00410089	2.38712	0.0900857	1.04534	-0.12356	538
ZNF207	Geme dependency score	0.00411453	2.38568	0.0902718	1.04445	-0.123287	540
GIP	Geme dependency score	0.00412465	2.38461	0.0903804	1.04393	0.123254	540
TMEM41A	Geme dependency score	0.00413234	2.3838	0.0903969	1.04385	0.123229	540
LIPT1	Geme dependency score	0.00413574	2.38345	0.0903969	1.04385	0.123218	540
ZC3H13	Geme dependency score	0.00414723	2.38224	0.0904659	1.04352	-0.12318	540
ANXA10	Geme dependency score	0.00414924	2.38203	0.0904659	1.04352	0.123174	540
STK24	Geme dependency score	0.00416367	2.38052	0.090497	1.04337	0.123127	540
CLEC5A	Geme dependency score	0.00416371	2.38052	0.090497	1.04337	-0.123127	540
FAM131C	Geme dependency score	0.00416619	2.38026	0.090497	1.04337	-0.123119	540
EIF2D	Geme dependency score	0.00417791	2.37904	0.0905355	1.04318	0.123081	540
FAM110D	Geme dependency score	0.00417832	2.379	0.0905355	1.04318	-0.123079	540
HNRNPC	Geme dependency score	0.00418778	2.37802	0.0906282	1.04274	-0.123277	538
ME2	Geme dependency score	0.00423216	2.37344	0.0914753	1.0387	0.122906	540
PRKCE	Geme dependency score	0.00424351	2.37227	0.0916074	1.03807	-0.12287	540
TRMT9B	Geme dependency score	0.00425852	2.37074	0.0917916	1.0372	0.122822	540
UQCRQ	Geme dependency score	0.00426254	2.37033	0.0917916	1.0372	0.12281	540
KIAA1755	Geme dependency score	0.00427343	2.36922	0.0918128	1.0371	-0.122775	540
TBX18	Geme dependency score	0.00427402	2.36916	0.0918128	1.0371	-0.123	538
RAPGEF1	Geme dependency score	0.00428798	2.36775	0.0919995	1.03621	-0.122729	540
SRP54	Geme dependency score	0.00430186	2.36634	0.0921842	1.03534	-0.122685	540
MRPL52	Geme dependency score	0.00430943	2.36558	0.0922233	1.03516	0.122661	540
ZNF830	Geme dependency score	0.00431423	2.3651	0.0922233	1.03516	-0.122646	540
OVOL2	Geme dependency score	0.00435829	2.36068	0.0930514	1.03128	-0.122509	540
GNB2	Geme dependency score	0.00440629	2.35593	0.0939552	1.02708	-0.12236	540
FAAP24	Geme dependency score	0.00441137	2.35543	0.0939552	1.02708	-0.122344	540
NDUFV1	Geme dependency score	0.00442639	2.35395	0.0941605	1.02613	0.122298	540
RNF217	Geme dependency score	0.00443384	2.35322	0.0942042	1.02593	-0.122275	540
FOXF1	Geme dependency score	0.00444531	2.3521	0.0942393	1.02577	-0.12224	540
C17orf50	Geme dependency score	0.00445098	2.35154	0.0942393	1.02577	-0.122223	540
GJA3	Geme dependency score	0.00445492	2.35116	0.0942393	1.02577	-0.122211	540
TRAM2	Geme dependency score	0.00445705	2.35095	0.0942393	1.02577	-0.122204	540
BRCA2	Geme dependency score	0.0045175	2.3451	0.0952131	1.0213	0.122247	538
TMEM247	Geme dependency score	0.00451781	2.34507	0.0952131	1.0213	-0.12202	540
TUBA1C	Geme dependency score	0.00453092	2.34381	0.0952131	1.0213	-0.121981	540
PELP1	Geme dependency score	0.0045326	2.34365	0.0952131	1.0213	0.122202	538
C12orf60	Geme dependency score	0.0045415	2.3428	0.0952131	1.0213	0.121949	540
EVI5	Geme dependency score	0.00454204	2.34275	0.0952131	1.0213	-0.121948	540
FNDC1	Geme dependency score	0.00454609	2.34236	0.0952131	1.0213	-0.121935	540
HMGCR	Geme dependency score	0.00454666	2.34231	0.0952131	1.0213	-0.121934	540
HRCT1	Geme dependency score	0.00455974	2.34106	0.0953073	1.02087	0.121895	540
PSMA3	Geme dependency score	0.00456206	2.34084	0.0953073	1.02087	-0.121888	540
ADAM10	Geme dependency score	0.00457143	2.33995	0.095389	1.0205	0.12186	540
RPS11	Geme dependency score	0.00457953	2.33918	0.0954441	1.02025	0.121836	540
RSAD1	Geme dependency score	0.00460072	2.33717	0.0957696	1.01877	-0.121773	540
TOX4	Geme dependency score	0.0046061	2.33667	0.0957696	1.01877	-0.121757	540
MYLK4	Geme dependency score	0.0046223	2.33514	0.0958377	1.01846	-0.121709	540
RPS27A	Geme dependency score	0.00462357	2.33502	0.0958377	1.01846	-0.121705	540
PPP1R12A	Geme dependency score	0.00462985	2.33443	0.0958377	1.01846	-0.121687	540
SATL1	Geme dependency score	0.00463129	2.3343	0.0958377	1.01846	-0.122477	533
DLX1	Geme dependency score	0.00464328	2.33318	0.0959721	1.01786	-0.121647	540
POLR3H	Geme dependency score	0.00465423	2.33215	0.0960849	1.01734	0.12184	538
PSMA6	Geme dependency score	0.00468245	2.32953	0.0965534	1.01523	-0.121532	540
C2orf49	Geme dependency score	0.00470682	2.32727	0.0969113	1.01363	-0.121462	540
DRC7	Geme dependency score	0.00471089	2.3269	0.0969113	1.01363	-0.12145	540
FAM166B	Geme dependency score	0.00473024	2.32512	0.097195	1.01236	0.121394	540
B3GNT2	Geme dependency score	0.00473611	2.32458	0.0972014	1.01233	-0.121377	540
IDO1	Geme dependency score	0.00477867	2.32069	0.09796	1.00895	0.121479	538
ATP5PB	Geme dependency score	0.00478707	2.31993	0.0980172	1.0087	0.12123	540
NDUFA13	Geme dependency score	0.00483932	2.31522	0.0989711	1.00449	0.121082	540
TMEM242	Geme dependency score	0.00487809	2.31175	0.099103	1.00391	0.120972	540
SOS1	Geme dependency score	0.00488091	2.3115	0.099103	1.00391	-0.120965	540
RABEPK	Geme dependency score	0.00488142	2.31145	0.099103	1.00391	0.120963	540
SBDS	Geme dependency score	0.00488248	2.31136	0.099103	1.00391	-0.12096	540
PPM1F	Geme dependency score	0.00488597	2.31105	0.099103	1.00391	0.12095	540
SPANXN5	Geme dependency score	0.00489225	2.31049	0.099103	1.00391	-0.121722	533
EP300	Geme dependency score	0.00489337	2.31039	0.099103	1.00391	0.121154	538
BOK	Geme dependency score	0.00489513	2.31024	0.099103	1.00391	-0.120925	540
PAX5	Geme dependency score	0.00489677	2.31009	0.099103	1.00391	0.12092	540
STX5	Geme dependency score	0.0049505	2.30535	0.100074	0.999677	-0.12077	540
SURF1	Geme dependency score	0.00497158	2.30351	0.100385	0.998333	0.120712	540
H2AC4	Geme dependency score	0.00499532	2.30144	0.100748	0.996766	-0.120647	540
RNF6	Geme dependency score	0.00500526	2.30057	0.100832	0.996403	0.120619	540
COG8	Geme dependency score	0.00501763	2.2995	0.100965	0.99583	-0.120585	540
OSBPL9	Geme dependency score	0.00507641	2.29444	0.10203	0.991272	0.120425	540
ZNF544	Geme dependency score	0.00510704	2.29183	0.102528	0.989158	0.120342	540
DDX55	Geme dependency score	0.0051207	2.29067	0.102559	0.989028	0.120305	540
CENPC	Geme dependency score	0.0051252	2.29029	0.102559	0.989028	-0.120516	538
PAICS	Geme dependency score	0.00512617	2.29021	0.102559	0.989028	0.120291	540
ARHGAP11A	Geme dependency score	0.00514606	2.28853	0.102779	0.988095	-0.120237	540
SART1	Geme dependency score	0.00514895	2.28828	0.102779	0.988095	-0.12023	540
CLCN6	Geme dependency score	0.00516376	2.28703	0.102957	0.987343	-0.12019	540
GPX8	Geme dependency score	0.00517761	2.28587	0.103116	0.986674	-0.120153	540
NFU1	Geme dependency score	0.00519254	2.28462	0.103251	0.986105	0.120113	540
GSS	Geme dependency score	0.00519621	2.28431	0.103251	0.986105	0.120104	540
RNASEH2A	Geme dependency score	0.00525569	2.27937	0.104314	0.981655	0.119947	540
RBBP5	Geme dependency score	0.00526979	2.27821	0.104476	0.980985	0.120132	538
VSIG10	Geme dependency score	0.00531034	2.27488	0.105106	0.978371	0.119804	540
ALG3	Geme dependency score	0.00531362	2.27461	0.105106	0.978371	-0.119795	540
PPP1R37	Geme dependency score	0.00534092	2.27238	0.105473	0.976858	0.119724	540
DMBX1	Geme dependency score	0.00534423	2.27212	0.105473	0.976858	-0.119716	540
PPP1R2	Geme dependency score	0.00536932	2.27008	0.105849	0.975314	-0.119651	540
MFNG	Geme dependency score	0.00537537	2.26959	0.105849	0.975314	0.119635	540
TNS3	Geme dependency score	0.00542564	2.26555	0.106485	0.972711	-0.119506	540
RGP1	Geme dependency score	0.00542931	2.26526	0.106485	0.972711	0.119497	540
GRID2IP	Geme dependency score	0.00542944	2.26524	0.106485	0.972711	-0.119497	540
CCDC86	Geme dependency score	0.00543205	2.26504	0.106485	0.972711	-0.11949	540
CNEP1R1	Geme dependency score	0.00544396	2.26408	0.106524	0.972554	-0.11946	540
TMEM189	Geme dependency score	0.00544619	2.26391	0.106524	0.972554	0.119454	540
MPDU1	Geme dependency score	0.00548568	2.26077	0.107176	0.969902	-0.119354	540
EIF4G1	Geme dependency score	0.00550839	2.25898	0.107483	0.968662	0.119297	540
ZFP36L2	Geme dependency score	0.00551489	2.25846	0.107483	0.968662	-0.11928	540
GIGYF2	Geme dependency score	0.0055198	2.25808	0.107483	0.968662	-0.119268	540
DMPK	Geme dependency score	0.00553043	2.25724	0.107555	0.968369	0.119241	540
SEC11C	Geme dependency score	0.00553583	2.25682	0.107555	0.968369	-0.119228	540
ZPR1	Geme dependency score	0.0055725	2.25395	0.108147	0.965984	0.119136	540
NSF	Geme dependency score	0.00558393	2.25306	0.108244	0.965597	-0.119107	540
ORAI3	Geme dependency score	0.00558985	2.2526	0.108244	0.965597	0.119093	540
TELO2	Geme dependency score	0.00561844	2.25038	0.108677	0.963863	0.119022	540
C3orf33	Geme dependency score	0.00563256	2.24929	0.10883	0.963252	-0.118987	540
MSN	Geme dependency score	0.00564184	2.24858	0.108889	0.963017	-0.119741	533
CHTF8	Geme dependency score	0.0056495	2.24799	0.108898	0.962978	-0.118945	540
CEACAM19	Geme dependency score	0.0056548	2.24758	0.108898	0.962978	0.118932	540
PIDD1	Geme dependency score	0.00566324	2.24694	0.108941	0.962808	0.118911	540
DDX49	Geme dependency score	0.00568033	2.24563	0.10915	0.961977	0.118869	540
ISLR2	Geme dependency score	0.00568727	2.2451	0.109163	0.961924	-0.118852	540
CATSPERG	Geme dependency score	0.00570906	2.24344	0.109461	0.960739	0.118799	540
PNN	Geme dependency score	0.00572921	2.24191	0.109727	0.959686	-0.11875	540
BIRC5	Geme dependency score	0.00576594	2.23913	0.11031	0.957386	0.118661	540
PGLS	Geme dependency score	0.00578246	2.23789	0.110402	0.957022	0.118621	540
CH25H	Geme dependency score	0.0057834	2.23782	0.110402	0.957022	-0.118619	540
FAM186A	Geme dependency score	0.00580294	2.23635	0.110655	0.956031	0.118572	540
SIN3B	Geme dependency score	0.00581881	2.23517	0.110836	0.955318	0.118753	538
GLUL	Geme dependency score	0.00583473	2.23398	0.111019	0.954604	0.118496	540
NEIL1	Geme dependency score	0.00584579	2.23316	0.111058	0.954451	-0.118469	540
NDUFB3	Geme dependency score	0.00585049	2.23281	0.111058	0.954451	0.118458	540
XYLT2	Geme dependency score	0.00585605	2.2324	0.111058	0.954451	-0.118445	540
FBXO5	Geme dependency score	0.0058622	2.23194	0.111058	0.954451	-0.11843	540
TTC7B	Geme dependency score	0.00586997	2.23136	0.111085	0.954345	0.118412	540
EDARADD	Geme dependency score	0.00594614	2.22576	0.112405	0.949216	-0.118231	540
DNAJA2	Geme dependency score	0.00596219	2.22459	0.112586	0.948515	-0.118194	540
CRYBB1	Geme dependency score	0.00597673	2.22354	0.112705	0.948057	0.11816	540
BORCS8	Geme dependency score	0.00598137	2.2232	0.112705	0.948057	0.118149	540
F3	Geme dependency score	0.00600947	2.22116	0.113089	0.946579	-0.118083	540
MAP1S	Geme dependency score	0.0060147	2.22079	0.113089	0.946579	0.118071	540
ZNF407	Geme dependency score	0.0060627	2.21733	0.113869	0.943593	-0.11796	540
FTH1	Geme dependency score	0.00610223	2.21451	0.114489	0.941237	0.117869	540
PRLH	Geme dependency score	0.00611968	2.21327	0.114532	0.941072	-0.117829	540
SNN	Geme dependency score	0.00613062	2.2125	0.114532	0.941072	0.117804	540
SURF4	Geme dependency score	0.00613174	2.21242	0.114532	0.941072	-0.117801	540
FAM177A1	Geme dependency score	0.00614237	2.21166	0.114532	0.941072	0.117777	540
EBF1	Geme dependency score	0.00614375	2.21157	0.114532	0.941072	0.117774	540
TESK1	Geme dependency score	0.00614708	2.21133	0.114532	0.941072	0.117766	540
ETV5	Geme dependency score	0.00615512	2.21076	0.114532	0.941072	-0.117748	540
AGR3	Geme dependency score	0.00615695	2.21063	0.114532	0.941072	-0.117743	540
DCTN2	Geme dependency score	0.00620309	2.20739	0.115225	0.938455	-0.117639	540
C1orf198	Geme dependency score	0.00620734	2.20709	0.115225	0.938455	-0.117629	540
ANXA1	Geme dependency score	0.00621804	2.20635	0.115301	0.938168	0.117605	540
SRSF3	Geme dependency score	0.00626283	2.20323	0.116008	0.935511	-0.117722	538
MCCC1	Geme dependency score	0.00629032	2.20133	0.116394	0.934069	-0.117442	540
DRAM1	Geme dependency score	0.00631982	2.1993	0.116816	0.932496	0.117377	540
RNF123	Geme dependency score	0.00633989	2.19792	0.117064	0.931578	-0.117332	540
ADAT2	Geme dependency score	0.00636887	2.19594	0.117405	0.930314	0.117268	540
LGALS7B	Geme dependency score	0.00637284	2.19567	0.117405	0.930314	0.117259	540
PDZK1IP1	Geme dependency score	0.00637851	2.19528	0.117405	0.930314	-0.117246	540
TIGD1	Geme dependency score	0.00638869	2.19459	0.117469	0.930078	-0.117224	540
NSUN2	Geme dependency score	0.00641223	2.19299	0.117705	0.929207	0.117172	540
SIRT2	Geme dependency score	0.00641498	2.1928	0.117705	0.929207	0.117383	538
LAMA5	Geme dependency score	0.00642473	2.19214	0.11776	0.929003	-0.117145	540
ACVR1B	Geme dependency score	0.00643485	2.19146	0.1178	0.928855	0.117123	540
RBFA	Geme dependency score	0.00644039	2.19109	0.1178	0.928855	0.11711	540
NIP7	Geme dependency score	0.00647986	2.18843	0.118343	0.926858	0.117024	540
FBL	Geme dependency score	0.00648361	2.18818	0.118343	0.926858	0.117233	538
MFHAS1	Geme dependency score	0.00651629	2.186	0.118711	0.925508	-0.116945	540
KCTD8	Geme dependency score	0.00651738	2.18593	0.118711	0.925508	0.116943	540
RASSF3	Geme dependency score	0.00653514	2.18475	0.118911	0.924778	0.116904	540
HCAR3	Geme dependency score	0.00657632	2.18202	0.11947	0.92274	-0.116816	540
C19orf47	Geme dependency score	0.00658639	2.18135	0.11947	0.92274	0.116794	540
FOXO1	Geme dependency score	0.0065921	2.18098	0.11947	0.92274	0.116782	540
POLE2	Geme dependency score	0.00659321	2.1809	0.11947	0.92274	-0.116779	540
TEDC1	Geme dependency score	0.00660235	2.1803	0.119512	0.922588	0.11676	540
BMP8A	Geme dependency score	0.00661504	2.17947	0.119618	0.922203	-0.116733	540
GSTP1	Geme dependency score	0.00663373	2.17824	0.119832	0.921427	0.116693	540
ZNF17	Geme dependency score	0.00664396	2.17757	0.119893	0.921206	0.116671	540
TMEM179	Geme dependency score	0.00665813	2.17665	0.120025	0.920729	-0.116641	540
TMEM126A	Geme dependency score	0.00667129	2.17579	0.120082	0.920524	0.116613	540
ARHGAP11B	Geme dependency score	0.00667502	2.17555	0.120082	0.920524	-0.116605	540
PPP1CA	Geme dependency score	0.00668227	2.17508	0.120088	0.920499	-0.116806	538
ARMH1	Geme dependency score	0.00669198	2.17445	0.12014	0.920314	-0.116569	540
REPIN1	Geme dependency score	0.00670998	2.17328	0.120336	0.919605	-0.116531	540
TM2D1	Geme dependency score	0.00671668	2.17285	0.120336	0.919605	-0.116517	540
KLLN	Geme dependency score	0.00675547	2.17034	0.120907	0.917549	0.116435	540
PCGF3	Geme dependency score	0.00678081	2.16872	0.121127	0.916758	0.116598	538
FLVCR1	Geme dependency score	0.00678163	2.16867	0.121127	0.916758	0.116381	540
CTC1	Geme dependency score	0.00682374	2.16598	0.121685	0.914764	-0.116293	540
CEP57	Geme dependency score	0.00683755	2.1651	0.121685	0.914764	0.116264	540
RFESD	Geme dependency score	0.00684184	2.16483	0.121685	0.914764	-0.116255	540
NMT1	Geme dependency score	0.00684509	2.16462	0.121685	0.914764	0.116249	540
C15orf62	Geme dependency score	0.00684763	2.16446	0.121685	0.914764	0.116243	540
GID8	Geme dependency score	0.00685746	2.16384	0.121736	0.914582	-0.116223	540
NUP153	Geme dependency score	0.00690739	2.16069	0.122498	0.911872	-0.11612	540
NUS1	Geme dependency score	0.00693394	2.15902	0.122797	0.910813	-0.116066	540
SDHA	Geme dependency score	0.00693831	2.15875	0.122797	0.910813	0.116057	540
NR2F1	Geme dependency score	0.00697639	2.15637	0.123204	0.909374	-0.115979	540
TRMT6	Geme dependency score	0.00698736	2.15569	0.123204	0.909374	0.115956	540
TRMT10B	Geme dependency score	0.00699442	2.15525	0.123204	0.909374	0.115942	540
ACTC1	Geme dependency score	0.00699477	2.15523	0.123204	0.909374	0.115941	540
GUCD1	Geme dependency score	0.00699656	2.15512	0.123204	0.909374	0.115938	540
NDUFS3	Geme dependency score	0.00700716	2.15446	0.123267	0.909154	0.115916	540
FAM183A	Geme dependency score	0.00703732	2.15259	0.123673	0.907725	-0.115855	540
ITGB5	Geme dependency score	0.00704759	2.15196	0.123729	0.907528	-0.115834	540
IRX2	Geme dependency score	0.00707853	2.15006	0.124148	0.906062	-0.115772	540
PELO	Geme dependency score	0.00713716	2.14647	0.125051	0.902915	0.115655	540
SULF1	Geme dependency score	0.00718007	2.14387	0.125676	0.900747	0.115569	540
NHLH2	Geme dependency score	0.0071955	2.14294	0.125781	0.900387	-0.115539	540
C11orf53	Geme dependency score	0.00720041	2.14264	0.125781	0.900387	0.115529	540
DDX28	Geme dependency score	0.0072179	2.14159	0.12596	0.899767	0.115494	540
SLC25A53	Geme dependency score	0.0072676	2.13861	0.126701	0.897219	-0.11615	533
POLR2D	Geme dependency score	0.00728341	2.13767	0.1268	0.89688	-0.115579	538
ARHGEF35	Geme dependency score	0.00728778	2.1374	0.1268	0.89688	-0.115357	540
NUP160	Geme dependency score	0.00731506	2.13578	0.127148	0.89569	-0.115303	540
ESS2	Geme dependency score	0.00739765	2.13091	0.128456	0.891245	-0.115143	540
NR2F2	Geme dependency score	0.00741039	2.13016	0.12855	0.890929	-0.115118	540
E2F5	Geme dependency score	0.00743029	2.12899	0.128753	0.890242	0.11508	540
NBN	Geme dependency score	0.00743685	2.12861	0.128753	0.890242	0.115067	540
TBC1D28	Geme dependency score	0.00747094	2.12662	0.129215	0.888685	-0.115002	540
TOP1	Geme dependency score	0.00750889	2.12442	0.12971	0.887027	-0.115142	538
KRT3	Geme dependency score	0.00752179	2.12368	0.12971	0.887027	0.114905	540
MAK16	Geme dependency score	0.00752773	2.12334	0.12971	0.887027	0.114893	540
GDAP1	Geme dependency score	0.0075355	2.12289	0.12971	0.887027	0.114879	540
AKT2	Geme dependency score	0.00753661	2.12282	0.12971	0.887027	0.114876	540
SEC23IP	Geme dependency score	0.00758459	2.12007	0.130342	0.884914	-0.114786	540
CNBP	Geme dependency score	0.00758827	2.11986	0.130342	0.884914	0.114779	540
KCNJ9	Geme dependency score	0.00760434	2.11894	0.13049	0.884422	-0.114748	540
POLR3D	Geme dependency score	0.00769307	2.1139	0.13166	0.880546	-0.114794	538
C1orf35	Geme dependency score	0.00769418	2.11384	0.13166	0.880546	-0.11458	540
PCYT2	Geme dependency score	0.0076951	2.11379	0.13166	0.880546	0.114578	540
GGNBP2	Geme dependency score	0.00771286	2.11278	0.131835	0.87997	-0.114545	540
RIDA	Geme dependency score	0.00773181	2.11172	0.132027	0.879336	0.11451	540
IDH1	Geme dependency score	0.00773922	2.1113	0.132027	0.879336	0.114708	538
IFT27	Geme dependency score	0.0077581	2.11024	0.132158	0.878906	0.114461	540
TEK	Geme dependency score	0.00776201	2.11003	0.132158	0.878906	0.114454	540
A3GALT2	Geme dependency score	0.00777139	2.1095	0.132189	0.878804	-0.114436	540
LMNTD2	Geme dependency score	0.00779251	2.10832	0.132395	0.878129	-0.114397	540
BCAS3	Geme dependency score	0.00779863	2.10798	0.132395	0.878129	0.114386	540
PARD6B	Geme dependency score	0.00781403	2.10713	0.132528	0.877693	-0.114358	540
PRG4	Geme dependency score	0.00787562	2.10372	0.133443	0.874705	-0.114245	540
LSM5	Geme dependency score	0.00789421	2.10269	0.133628	0.874101	-0.114211	540
CD302	Geme dependency score	0.00796919	2.09859	0.134699	0.870636	-0.114074	540
DCAF12L2	Geme dependency score	0.00797332	2.09836	0.134699	0.870636	-0.114812	533
ADGRL2	Geme dependency score	0.00798168	2.09791	0.134699	0.870636	-0.114052	540
RHOXF2B	Geme dependency score	0.00798826	2.09755	0.134699	0.870636	-0.114785	533
KLF6	Geme dependency score	0.00799678	2.09708	0.134713	0.870592	-0.114025	540
BNIP2	Geme dependency score	0.00801675	2.096	0.134902	0.869983	-0.113989	540
WDR76	Geme dependency score	0.00802342	2.09564	0.134902	0.869983	0.113977	540
C14orf180	Geme dependency score	0.0080789	2.09265	0.135704	0.867408	-0.113877	540
XIRP1	Geme dependency score	0.00810597	2.0912	0.13598	0.866525	-0.113829	540
TPCN1	Geme dependency score	0.0081109	2.09093	0.13598	0.866525	-0.11382	540
TMEM47	Geme dependency score	0.00813553	2.08961	0.136251	0.865659	-0.11452	533
KHDRBS3	Geme dependency score	0.00814267	2.08923	0.136251	0.865659	0.113764	540
CCNB2	Geme dependency score	0.00822074	2.08509	0.137426	0.861931	-0.113626	540
ADGRB2	Geme dependency score	0.00824948	2.08357	0.137775	0.86083	-0.113575	540
TMEM14B	Geme dependency score	0.00825779	2.08314	0.137782	0.860807	-0.113561	540
CXCR3	Geme dependency score	0.00830929	2.08044	0.138509	0.858521	-0.114212	533
PROZ	Geme dependency score	0.00832813	2.07945	0.138691	0.857951	-0.113438	540
CHMP2A	Geme dependency score	0.00836301	2.07764	0.139139	0.85655	-0.113377	540
CEBPG	Geme dependency score	0.00838044	2.07673	0.139187	0.856402	0.113347	540
PKN2	Geme dependency score	0.00838195	2.07666	0.139187	0.856402	-0.113344	540
UBTF	Geme dependency score	0.00838973	2.07625	0.139187	0.856402	0.113541	538
ZNF793	Geme dependency score	0.00843008	2.07417	0.139703	0.854794	0.113261	540
SETD3	Geme dependency score	0.00843683	2.07382	0.139703	0.854794	-0.11346	538
CDH26	Geme dependency score	0.00845343	2.07297	0.139845	0.854352	-0.113221	540
ARSJ	Geme dependency score	0.00850271	2.07044	0.140528	0.852238	0.113137	540
KCNK15	Geme dependency score	0.00852093	2.06951	0.140696	0.851719	-0.113106	540
PGC	Geme dependency score	0.0085306	2.06902	0.140723	0.851636	-0.113089	540
TUBE1	Geme dependency score	0.00857114	2.06696	0.141258	0.849986	0.113021	540
CSDE1	Geme dependency score	0.00860446	2.06528	0.141674	0.848711	-0.112964	540
WDR74	Geme dependency score	0.00866039	2.06246	0.14246	0.846306	0.11287	540
IQCN	Geme dependency score	0.00869675	2.06064	0.142924	0.844894	0.112809	540
DEFB124	Geme dependency score	0.0087069	2.06014	0.142957	0.844796	-0.112792	540
TEAD1	Geme dependency score	0.00873802	2.05859	0.143125	0.844286	-0.11274	540
SLIT3	Geme dependency score	0.00873994	2.05849	0.143125	0.844286	-0.112737	540
IDI1	Geme dependency score	0.00874168	2.0584	0.143125	0.844286	0.112734	540
USP13	Geme dependency score	0.00875185	2.0579	0.143157	0.844187	-0.112717	540
GEM	Geme dependency score	0.00876049	2.05747	0.143164	0.844165	0.112703	540
MRPL9	Geme dependency score	0.00876893	2.05705	0.143165	0.844163	0.112689	540
LAPTM4B	Geme dependency score	0.0087769	2.05666	0.143165	0.844163	0.112675	540
LRRC26	Geme dependency score	0.00887531	2.05182	0.144635	0.839726	-0.112513	540
TAOK2	Geme dependency score	0.00889716	2.05075	0.144856	0.839063	0.112477	540
SNORC	Geme dependency score	0.0089412	2.0486	0.145331	0.837642	-0.112405	540
THAP10	Geme dependency score	0.00894293	2.04852	0.145331	0.837642	-0.112402	540
AUP1	Geme dependency score	0.00898074	2.04669	0.145709	0.836514	-0.112341	540
KIAA1217	Geme dependency score	0.00898286	2.04659	0.145709	0.836514	-0.112337	540
DPH2	Geme dependency score	0.00902214	2.04469	0.14609	0.835379	0.112273	540
PDS5B	Geme dependency score	0.00902307	2.04465	0.14609	0.835379	-0.11248	538
RPL23	Geme dependency score	0.00905509	2.04311	0.146473	0.834242	0.11222	540
IL36A	Geme dependency score	0.00907184	2.0423	0.146608	0.833841	-0.112193	540
ATP4B	Geme dependency score	0.0090869	2.04158	0.146716	0.833522	-0.112169	540
SOD2	Geme dependency score	0.00913833	2.03913	0.14741	0.831472	0.112086	540
DAB2	Geme dependency score	0.00914892	2.03863	0.147445	0.83137	-0.112069	540
UBE2H	Geme dependency score	0.00915866	2.03817	0.147466	0.831308	-0.112054	540
TMCO5A	Geme dependency score	0.00917906	2.0372	0.147659	0.830741	0.112021	540
CA11	Geme dependency score	0.00922543	2.03501	0.148268	0.828952	0.111948	540
ORC4	Geme dependency score	0.00924252	2.03421	0.148406	0.828547	0.11192	540
SERINC2	Geme dependency score	0.00925696	2.03353	0.148502	0.828267	-0.111898	540
GZMM	Geme dependency score	0.00933226	2.03001	0.149573	0.825147	0.111779	540
C2orf72	Geme dependency score	0.00934523	2.02941	0.149644	0.824942	-0.111758	540
EMC1	Geme dependency score	0.00936499	2.02849	0.149702	0.824772	0.111727	540
DNAL1	Geme dependency score	0.00936938	2.02829	0.149702	0.824772	0.111721	540
MYCBPAP	Geme dependency score	0.00937458	2.02805	0.149702	0.824772	-0.111712	540
RAPGEF5	Geme dependency score	0.00938945	2.02736	0.149803	0.82448	-0.111689	540
CCDC117	Geme dependency score	0.00942781	2.02559	0.150278	0.823106	0.111629	540
SGCB	Geme dependency score	0.00943924	2.02506	0.150323	0.822975	-0.111612	540
THOC1	Geme dependency score	0.00945731	2.02423	0.150342	0.822921	-0.111583	540
WDR43	Geme dependency score	0.00946495	2.02388	0.150342	0.822921	0.111572	540
CCDC174	Geme dependency score	0.00947448	2.02344	0.150342	0.822921	-0.111557	540
RBAK	Geme dependency score	0.00947481	2.02343	0.150342	0.822921	-0.111556	540
COX8A	Geme dependency score	0.00951518	2.02158	0.15075	0.821742	0.111494	540
ADAD2	Geme dependency score	0.00951779	2.02146	0.15075	0.821742	-0.11149	540
PFDN4	Geme dependency score	0.0095348	2.02069	0.150883	0.82136	-0.111464	540
OIP5	Geme dependency score	0.00957376	2.01892	0.151239	0.820336	0.11161	538
BMPR1A	Geme dependency score	0.00957461	2.01888	0.151239	0.820336	-0.111402	540
NDST1	Geme dependency score	0.00965392	2.0153	0.152251	0.81744	-0.111281	540
CRNKL1	Geme dependency score	0.00966578	2.01476	0.152251	0.81744	-0.111263	540
COPS5	Geme dependency score	0.00966781	2.01467	0.152251	0.81744	0.111466	538
NAV1	Geme dependency score	0.00967736	2.01424	0.152251	0.81744	-0.111245	540
FBXL15	Geme dependency score	0.00968221	2.01403	0.152251	0.81744	-0.111238	540
KCNS2	Geme dependency score	0.00971665	2.01248	0.152655	0.816288	0.111186	540
IGFBP2	Geme dependency score	0.00974899	2.01104	0.153026	0.815235	-0.111137	540
AURKA	Geme dependency score	0.00980815	2.00841	0.153789	0.813076	-0.111047	540
NIN	Geme dependency score	0.00981517	2.0081	0.153789	0.813076	0.111037	540
NOA1	Geme dependency score	0.00983434	2.00725	0.153867	0.812855	0.111008	540
MT1B	Geme dependency score	0.00983776	2.0071	0.153867	0.812855	-0.111003	540
IP6K3	Geme dependency score	0.0098675	2.00579	0.154194	0.811933	-0.110958	540
THOC2	Geme dependency score	0.00992261	2.00337	0.154782	0.810278	-0.111601	533
GNG4	Geme dependency score	0.00992286	2.00336	0.154782	0.810278	-0.110876	540
PARP16	Geme dependency score	0.00993906	2.00265	0.154813	0.810192	-0.110852	540
SLC12A4	Geme dependency score	0.00994254	2.0025	0.154813	0.810192	0.110847	540
TMEM127	Geme dependency score	0.00999658	2.00015	0.155371	0.80863	-0.110767	540
ETV3	Geme dependency score	0.00999909	2.00004	0.155371	0.80863	0.110763	540
NUDCD2	Geme dependency score	0.010005	1.99978	0.155371	0.80863	-0.110754	540
BSND	Geme dependency score	0.0100314	1.99864	0.155642	0.807874	-0.110715	540
UFM1	Geme dependency score	0.0100523	1.99774	0.155828	0.807355	-0.110684	540
PPP1R3E	Geme dependency score	0.0100919	1.99603	0.156304	0.806031	-0.110626	540
KIRREL3	Geme dependency score	0.0101269	1.99453	0.156706	0.804913	-0.110575	540
NOL9	Geme dependency score	0.0101426	1.99385	0.156811	0.804623	0.110552	540
RAB25	Geme dependency score	0.010173	1.99255	0.157142	0.803707	-0.110508	540
SMIM29	Geme dependency score	0.0101829	1.99213	0.157157	0.803667	0.110493	540
C5orf51	Geme dependency score	0.0101931	1.99169	0.157175	0.803617	-0.110479	540
PAK1IP1	Geme dependency score	0.0102209	1.99051	0.157366	0.80309	0.110438	540
CENPX	Geme dependency score	0.010229	1.99017	0.157366	0.80309	-0.110426	540
PRSS58	Geme dependency score	0.0102325	1.99002	0.157366	0.80309	-0.110421	540
VIPAS39	Geme dependency score	0.0102465	1.98943	0.157366	0.80309	0.110401	540
CABLES1	Geme dependency score	0.0102505	1.98926	0.157366	0.80309	-0.110395	540
SULT1E1	Geme dependency score	0.0102725	1.98832	0.157566	0.802538	0.110364	540
ABCA4	Geme dependency score	0.0103122	1.98665	0.158036	0.801244	-0.110306	540
SPHK2	Geme dependency score	0.0103342	1.98572	0.158235	0.800698	0.110275	540
SERPINA1	Geme dependency score	0.0103546	1.98487	0.158388	0.800276	0.110246	540
DAW1	Geme dependency score	0.0103624	1.98454	0.158388	0.800276	-0.110234	540
SLC25A5	Geme dependency score	0.0104225	1.98203	0.159169	0.798142	0.110868	533
VPS4B	Geme dependency score	0.0104881	1.9793	0.160031	0.795797	-0.110055	540
FBLN2	Geme dependency score	0.0105169	1.97811	0.16033	0.794986	-0.110015	540
KCTD15	Geme dependency score	0.0105526	1.97664	0.160579	0.794311	0.109964	540
NBAS	Geme dependency score	0.0105553	1.97653	0.160579	0.794311	-0.10996	540
PYCR2	Geme dependency score	0.0105658	1.9761	0.160579	0.794311	-0.109946	540
SKA2	Geme dependency score	0.0105752	1.97571	0.160579	0.794311	-0.109932	540
HS1BP3	Geme dependency score	0.0105791	1.97555	0.160579	0.794311	0.109927	540
ZSCAN5A	Geme dependency score	0.0106007	1.97466	0.160767	0.793802	0.109897	540
PRPS1L1	Geme dependency score	0.0106265	1.97361	0.161019	0.793123	-0.10986	540
NOP10	Geme dependency score	0.0106411	1.97301	0.16103	0.793094	0.10984	540
KEAP1	Geme dependency score	0.0106457	1.97283	0.16103	0.793094	0.109834	540
ZNF619	Geme dependency score	0.0106757	1.97161	0.161344	0.792248	0.109792	540
NTN4	Geme dependency score	0.0106878	1.97111	0.161388	0.792129	0.109775	540
NFKBIL1	Geme dependency score	0.0106999	1.97062	0.16143	0.792015	-0.109758	540
TMEM40	Geme dependency score	0.0107356	1.96917	0.161716	0.791246	-0.109708	540
ATP6AP2	Geme dependency score	0.0107373	1.9691	0.161716	0.791246	0.110423	533
TUBA8	Geme dependency score	0.0107483	1.96866	0.161743	0.791175	0.109691	540
POU2AF1	Geme dependency score	0.0107607	1.96816	0.161789	0.79105	0.109674	540
TM6SF2	Geme dependency score	0.0107806	1.96736	0.16195	0.79062	0.109646	540
SHC1	Geme dependency score	0.0108073	1.96628	0.162211	0.789919	-0.109609	540
TFRC	Geme dependency score	0.0108238	1.96562	0.162321	0.789626	0.109586	540
SEZ6L	Geme dependency score	0.0108512	1.96452	0.162592	0.788902	0.109549	540
SLC35B2	Geme dependency score	0.0108762	1.96352	0.162826	0.788277	-0.109514	540
LRRC38	Geme dependency score	0.0109205	1.96176	0.163029	0.787734	-0.109454	540
ADGRE5	Geme dependency score	0.0109328	1.96127	0.163029	0.787734	0.109437	540
NECTIN1	Geme dependency score	0.010937	1.9611	0.163029	0.787734	0.109431	540
AMOTL2	Geme dependency score	0.0109414	1.96093	0.163029	0.787734	0.109425	540
MRPL1	Geme dependency score	0.0109439	1.96083	0.163029	0.787734	0.109422	540
SHANK1	Geme dependency score	0.0109624	1.9601	0.163029	0.787734	0.109397	540
MAT1A	Geme dependency score	0.0109654	1.95997	0.163029	0.787734	-0.109392	540
FAM162A	Geme dependency score	0.0109719	1.95972	0.163029	0.787734	0.109384	540
MPP4	Geme dependency score	0.0109737	1.95965	0.163029	0.787734	-0.109381	540
CELF1	Geme dependency score	0.0109833	1.95927	0.163033	0.787724	0.109368	540
MORN1	Geme dependency score	0.0110054	1.9584	0.163223	0.787218	-0.109338	540
ZFP36	Geme dependency score	0.0110159	1.95798	0.16324	0.787173	0.109324	540
RIMS2	Geme dependency score	0.0110673	1.95596	0.163794	0.785701	0.109254	540
PLB1	Geme dependency score	0.011072	1.95577	0.163794	0.785701	-0.109248	540
UQCC2	Geme dependency score	0.0110933	1.95494	0.163971	0.785232	0.109219	540
CPA5	Geme dependency score	0.0111409	1.95308	0.164536	0.78374	0.109155	540
RBM33	Geme dependency score	0.0111519	1.95265	0.164559	0.78368	-0.10914	540
TIMM17A	Geme dependency score	0.0111915	1.95111	0.165003	0.782507	0.109087	540
IDNK	Geme dependency score	0.0112134	1.95026	0.165187	0.782024	0.109058	540
INTS4	Geme dependency score	0.0112663	1.94822	0.165826	0.780347	-0.108988	540
IL36G	Geme dependency score	0.0112788	1.94774	0.165871	0.780229	-0.108971	540
ZBTB11	Geme dependency score	0.0112901	1.9473	0.165898	0.780158	0.108956	540
FBXO16	Geme dependency score	0.0113185	1.94621	0.166175	0.779434	0.108918	540
SPAG16	Geme dependency score	0.0113586	1.94468	0.166551	0.778452	-0.108865	540
WDR87	Geme dependency score	0.0113631	1.9445	0.166551	0.778452	0.108859	540
SLAMF7	Geme dependency score	0.0113763	1.944	0.166605	0.778312	0.108842	540
C1orf122	Geme dependency score	0.0114137	1.94257	0.167013	0.777251	-0.108793	540
CARD9	Geme dependency score	0.0114598	1.94082	0.167547	0.775863	-0.108732	540
NRDE2	Geme dependency score	0.0114827	1.93995	0.167742	0.775358	-0.108702	540
KCNMA1	Geme dependency score	0.0115139	1.93878	0.168041	0.774585	-0.108662	540
MCMDC2	Geme dependency score	0.0115224	1.93846	0.168041	0.774585	0.108651	540
FBXW2	Geme dependency score	0.011532	1.93809	0.168041	0.774585	0.108638	540
POLDIP3	Geme dependency score	0.0115609	1.93701	0.168322	0.77386	0.1086	540
TCF15	Geme dependency score	0.0116034	1.93541	0.168516	0.773359	-0.108545	540
RECK	Geme dependency score	0.0116117	1.93511	0.168516	0.773359	0.108535	540
IKBIP	Geme dependency score	0.0116169	1.93491	0.168516	0.773359	-0.108528	540
SLC12A5	Geme dependency score	0.0116191	1.93483	0.168516	0.773359	-0.108525	540
MRPS30	Geme dependency score	0.0116224	1.9347	0.168516	0.773359	0.108521	540
RXFP3	Geme dependency score	0.0116482	1.93374	0.168519	0.773351	-0.108487	540
C10orf82	Geme dependency score	0.0116491	1.93371	0.168519	0.773351	0.108486	540
NACA	Geme dependency score	0.0116516	1.93361	0.168519	0.773351	-0.108684	538
CRKL	Geme dependency score	0.0116649	1.93312	0.168573	0.773213	-0.108466	540
MOSMO	Geme dependency score	0.0116835	1.93243	0.168634	0.773055	0.108442	540
UBC	Geme dependency score	0.0116885	1.93224	0.168634	0.773055	-0.108436	540
CPSF6	Geme dependency score	0.0117199	1.93108	0.168898	0.772375	-0.108395	540
ZNRF3	Geme dependency score	0.0117261	1.93085	0.168898	0.772375	0.108387	540
CNTN4	Geme dependency score	0.0117561	1.92974	0.169154	0.771719	-0.108349	540
TRPS1	Geme dependency score	0.0117648	1.92942	0.169154	0.771719	-0.108338	540
DNAH14	Geme dependency score	0.0117812	1.92881	0.169154	0.771719	-0.108317	540
TRIP10	Geme dependency score	0.0117915	1.92843	0.169154	0.771719	0.108303	540
RFPL2	Geme dependency score	0.0118033	1.928	0.169154	0.771719	0.108288	540
DNTTIP2	Geme dependency score	0.0118205	1.92737	0.169154	0.771719	-0.108266	540
CHMP4B	Geme dependency score	0.0118242	1.92723	0.169154	0.771719	-0.108262	540
HNRNPUL1	Geme dependency score	0.0118251	1.92719	0.169154	0.771719	0.108261	540
FMO3	Geme dependency score	0.0118377	1.92673	0.169154	0.771719	0.108245	540
SDR39U1	Geme dependency score	0.0118443	1.92649	0.169154	0.771719	-0.108236	540
RDH5	Geme dependency score	0.0118597	1.92592	0.169154	0.771719	0.108217	540
ZFAND2B	Geme dependency score	0.0118708	1.92552	0.169154	0.771719	-0.108202	540
RBM39	Geme dependency score	0.0118709	1.92552	0.169154	0.771719	-0.108202	540
ZNF559	Geme dependency score	0.0118793	1.92521	0.169154	0.771719	-0.108192	540
TWIST1	Geme dependency score	0.0118932	1.9247	0.169215	0.771562	-0.108375	538
TFDP1	Geme dependency score	0.0119392	1.92303	0.16973	0.77024	-0.108316	538
SULF2	Geme dependency score	0.0119543	1.92247	0.169808	0.770042	-0.108097	540
RAD23B	Geme dependency score	0.0119897	1.92119	0.170172	0.769112	-0.108052	540
OXT	Geme dependency score	0.0121239	1.91636	0.171938	0.764629	-0.107884	540
ZNF620	Geme dependency score	0.0121534	1.9153	0.17221	0.763942	-0.107847	540
ELMO2	Geme dependency score	0.0121646	1.9149	0.17221	0.763942	-0.107834	540
UBAP2	Geme dependency score	0.0121777	1.91443	0.17221	0.763942	0.107817	540
INSL3	Geme dependency score	0.0121962	1.91378	0.17221	0.763942	0.107794	540
CRYGD	Geme dependency score	0.0122011	1.9136	0.17221	0.763942	-0.107788	540
SFTA2	Geme dependency score	0.0122022	1.91356	0.17221	0.763942	-0.107787	540
SSR4	Geme dependency score	0.0122234	1.91281	0.17237	0.763538	-0.108465	533
ZC2HC1B	Geme dependency score	0.0122419	1.91215	0.172417	0.763419	-0.107738	540
FAM189A1	Geme dependency score	0.0122465	1.91199	0.172417	0.763419	0.107732	540
TRPC6	Geme dependency score	0.0122692	1.91119	0.172597	0.762966	-0.107704	540
MMADHC	Geme dependency score	0.0122864	1.91057	0.172702	0.762704	-0.107683	540
RPE	Geme dependency score	0.0123218	1.90933	0.173059	0.761805	0.107639	540
ACVRL1	Geme dependency score	0.0123495	1.90835	0.173243	0.761344	-0.107605	540
C22orf23	Geme dependency score	0.012359	1.90802	0.173243	0.761344	0.107594	540
TMEFF2	Geme dependency score	0.0123792	1.90731	0.173243	0.761344	-0.107569	540
CDK7	Geme dependency score	0.0123801	1.90728	0.173243	0.761344	0.107767	538
FOXS1	Geme dependency score	0.0123844	1.90712	0.173243	0.761344	-0.107563	540
GJB6	Geme dependency score	0.012423	1.90577	0.173476	0.760762	-0.107516	540
WDR83	Geme dependency score	0.0124261	1.90567	0.173476	0.760762	0.107512	540
ABLIM2	Geme dependency score	0.0124308	1.9055	0.173476	0.760762	-0.107506	540
RRAGA	Geme dependency score	0.0124889	1.90348	0.174035	0.759364	0.107435	540
OPN1LW	Geme dependency score	0.0124908	1.90341	0.174035	0.759364	-0.108135	533
BACH2	Geme dependency score	0.0126412	1.89821	0.17599	0.754512	0.107252	540
ELL	Geme dependency score	0.0126556	1.89772	0.176051	0.754361	0.107433	538
BCCIP	Geme dependency score	0.0126877	1.89662	0.17619	0.754018	-0.107196	540
TRHR	Geme dependency score	0.0126944	1.89639	0.17619	0.754018	0.107188	540
TRIM29	Geme dependency score	0.0126958	1.89634	0.17619	0.754018	-0.107186	540
RPS8	Geme dependency score	0.012735	1.895	0.176394	0.753516	0.107139	540
SEC61G	Geme dependency score	0.012738	1.8949	0.176394	0.753516	-0.107136	540
HSCB	Geme dependency score	0.0127408	1.8948	0.176394	0.753516	0.107132	540
ATP13A2	Geme dependency score	0.0127584	1.8942	0.176498	0.75326	-0.107111	540
INTS7	Geme dependency score	0.0127835	1.89335	0.176529	0.753184	-0.107082	540
FBXW11	Geme dependency score	0.0128004	1.89278	0.176529	0.753184	-0.107061	540
SLC26A3	Geme dependency score	0.0128099	1.89245	0.176529	0.753184	-0.10705	540
HSPD1	Geme dependency score	0.0128187	1.89216	0.176529	0.753184	0.10704	540
SLFN14	Geme dependency score	0.0128192	1.89214	0.176529	0.753184	-0.107039	540
APAF1	Geme dependency score	0.0128212	1.89207	0.176529	0.753184	0.107037	540
PAFAH1B1	Geme dependency score	0.0128313	1.89173	0.176529	0.753183	-0.107025	540
B4GALT7	Geme dependency score	0.012863	1.89066	0.176739	0.752667	-0.106987	540
POLR2H	Geme dependency score	0.0128668	1.89053	0.176739	0.752667	-0.107181	538
AP5S1	Geme dependency score	0.0128893	1.88977	0.176909	0.752251	-0.106956	540
UTF1	Geme dependency score	0.0129014	1.88936	0.176937	0.752182	-0.10714	538
GCK	Geme dependency score	0.0129209	1.88871	0.177058	0.751884	-0.106919	540
PPP2R5C	Geme dependency score	0.0129341	1.88826	0.177058	0.751884	-0.106903	540
TIMM10	Geme dependency score	0.0129541	1.88759	0.177058	0.751884	0.10688	540
NOC3L	Geme dependency score	0.0129577	1.88747	0.177058	0.751884	0.106876	540
IK	Geme dependency score	0.0129624	1.88731	0.177058	0.751884	-0.10687	540
SUSD5	Geme dependency score	0.012971	1.88703	0.177058	0.751884	-0.10686	540
NCR3	Geme dependency score	0.012986	1.88653	0.177124	0.751723	-0.106842	540
ORMDL2	Geme dependency score	0.0130106	1.8857	0.177234	0.751453	0.106813	540
SEC61A1	Geme dependency score	0.0130143	1.88558	0.177234	0.751453	-0.106809	540
NEUROD2	Geme dependency score	0.0130286	1.8851	0.177241	0.751435	-0.106793	540
SENP2	Geme dependency score	0.0130377	1.8848	0.177241	0.751435	-0.106782	540
ZRANB1	Geme dependency score	0.0130537	1.88427	0.177241	0.751435	-0.106763	540
NEURL1	Geme dependency score	0.0130554	1.88421	0.177241	0.751435	-0.106761	540
SLC6A9	Geme dependency score	0.0131023	1.88265	0.17774	0.750215	-0.106707	540
PRR32	Geme dependency score	0.0131257	1.88188	0.177919	0.749777	-0.107377	533
TMEM52	Geme dependency score	0.0131625	1.88066	0.17828	0.748897	-0.106637	540
KIF20A	Geme dependency score	0.0132518	1.87772	0.179283	0.746462	-0.106533	540
SRP9	Geme dependency score	0.013257	1.87755	0.179283	0.746462	-0.106527	540
CDH22	Geme dependency score	0.0133321	1.8751	0.180079	0.744536	-0.106441	540
ASXL3	Geme dependency score	0.0133366	1.87496	0.180079	0.744536	-0.106436	540
PODXL	Geme dependency score	0.0133734	1.87376	0.180314	0.743972	-0.106394	540
HAUS5	Geme dependency score	0.0133873	1.87331	0.180314	0.743972	0.106378	540
SRXN1	Geme dependency score	0.0133878	1.87329	0.180314	0.743972	0.106378	540
NDOR1	Geme dependency score	0.0133951	1.87305	0.180314	0.743972	0.106369	540
SRPK1	Geme dependency score	0.0134547	1.87112	0.180976	0.742378	0.106301	540
COQ5	Geme dependency score	0.0134787	1.87035	0.181047	0.742209	0.106274	540
NR1H3	Geme dependency score	0.0134807	1.87029	0.181047	0.742209	-0.106272	540
SIAH3	Geme dependency score	0.0135151	1.86918	0.18116	0.741938	-0.106233	540
NFRKB	Geme dependency score	0.0135362	1.8685	0.18116	0.741938	-0.106406	538
B3GNT4	Geme dependency score	0.0135367	1.86849	0.18116	0.741938	-0.106208	540
FNDC5	Geme dependency score	0.0135398	1.86839	0.18116	0.741938	-0.106205	540
RASD2	Geme dependency score	0.0135409	1.86835	0.18116	0.741938	0.106204	540
U2SURP	Geme dependency score	0.0135856	1.86692	0.181558	0.740986	-0.106153	540
AP1M2	Geme dependency score	0.0136009	1.86643	0.181558	0.740986	0.106136	540
SUPT5H	Geme dependency score	0.0136018	1.8664	0.181558	0.740986	0.106332	538
CREB3	Geme dependency score	0.0136128	1.86605	0.181566	0.740965	0.106123	540
PMF1	Geme dependency score	0.0136438	1.86506	0.181786	0.74044	0.106285	538
MID2	Geme dependency score	0.0136501	1.86487	0.181786	0.74044	-0.106774	533
TBC1D22A	Geme dependency score	0.013665	1.86439	0.181847	0.740295	0.106064	540
TMEM62	Geme dependency score	0.0136812	1.86388	0.181923	0.740112	0.106046	540
ANKRD28	Geme dependency score	0.0137142	1.86283	0.182113	0.739659	-0.106009	540
SULT2B1	Geme dependency score	0.0137163	1.86276	0.182113	0.739659	0.106007	540
ZNF501	Geme dependency score	0.0137693	1.86109	0.182526	0.738674	-0.105947	540
ISCU	Geme dependency score	0.0137849	1.8606	0.182526	0.738674	-0.10593	540
SOX18	Geme dependency score	0.0137912	1.8604	0.182526	0.738674	-0.105923	540
UROD	Geme dependency score	0.0138158	1.85962	0.182526	0.738674	0.105896	540
EML2	Geme dependency score	0.0138217	1.85944	0.182526	0.738674	0.105889	540
H3-4	Geme dependency score	0.0138224	1.85942	0.182526	0.738674	-0.105888	540
C2CD3	Geme dependency score	0.013825	1.85934	0.182526	0.738674	0.105886	540
BNIP5	Geme dependency score	0.0138309	1.85915	0.182526	0.738674	-0.105879	540
GART	Geme dependency score	0.0138557	1.85837	0.182678	0.738315	0.105851	540
KCNE4	Geme dependency score	0.0138684	1.85797	0.182678	0.738315	-0.105837	540
PPP4R3B	Geme dependency score	0.0138812	1.85757	0.182678	0.738315	-0.105823	540
DDX11	Geme dependency score	0.0138842	1.85748	0.182678	0.738315	-0.10582	540
GDF10	Geme dependency score	0.0139373	1.85582	0.183141	0.737215	-0.105761	540
PSMB1	Geme dependency score	0.0139403	1.85573	0.183141	0.737215	-0.105758	540
ZNF521	Geme dependency score	0.0140028	1.85379	0.183823	0.735599	-0.105689	540
SPDL1	Geme dependency score	0.0140136	1.85345	0.183828	0.735589	-0.105677	540
BPIFA1	Geme dependency score	0.0140363	1.85275	0.183841	0.735558	-0.105653	540
MBP	Geme dependency score	0.0140377	1.8527	0.183841	0.735558	-0.105651	540
HEATR5B	Geme dependency score	0.0140462	1.85244	0.183841	0.735558	-0.105642	540
NTN1	Geme dependency score	0.0140606	1.852	0.183892	0.735438	-0.105626	540
THAP6	Geme dependency score	0.014129	1.84989	0.184649	0.733654	0.105551	540
IGFL2	Geme dependency score	0.0141407	1.84953	0.184664	0.733619	0.105539	540
SYT14	Geme dependency score	0.0141681	1.84869	0.184694	0.733547	-0.105509	540
ATXN7L2	Geme dependency score	0.0141698	1.84864	0.184694	0.733547	-0.105507	540
PP2D1	Geme dependency score	0.0141805	1.84831	0.184694	0.733547	-0.105495	540
PLTP	Geme dependency score	0.0141853	1.84816	0.184694	0.733547	-0.10549	540
HIGD2A	Geme dependency score	0.0142002	1.84771	0.18475	0.733415	0.105474	540
HSPA5	Geme dependency score	0.0142179	1.84716	0.184823	0.733244	-0.105455	540
GOSR2	Geme dependency score	0.01423	1.8468	0.184823	0.733244	-0.105442	540
VPS9D1	Geme dependency score	0.0142383	1.84654	0.184823	0.733244	0.105433	540
FDCSP	Geme dependency score	0.0142511	1.84615	0.184823	0.733244	0.105419	540
ACVR1C	Geme dependency score	0.0142684	1.84563	0.184823	0.733244	-0.1054	540
SAMD5	Geme dependency score	0.0142807	1.84525	0.184823	0.733244	-0.105387	540
ERC1	Geme dependency score	0.0142872	1.84505	0.184823	0.733244	-0.10538	540
SYNGR1	Geme dependency score	0.0142903	1.84496	0.184823	0.733244	0.105377	540
MTMR11	Geme dependency score	0.0143795	1.84226	0.1858	0.730954	0.105281	540
ASB14	Geme dependency score	0.0143929	1.84185	0.1858	0.730954	-0.105266	540
NOP16	Geme dependency score	0.0144026	1.84156	0.1858	0.730954	0.105256	540
BUB3	Geme dependency score	0.0144124	1.84126	0.1858	0.730954	0.105246	540
CCNK	Geme dependency score	0.014419	1.84106	0.1858	0.730954	-0.105238	540
ZNF341	Geme dependency score	0.0144299	1.84074	0.185803	0.730946	-0.105227	540
SRRM2	Geme dependency score	0.0144478	1.8402	0.185846	0.730847	-0.105208	540
CCDC172	Geme dependency score	0.0144545	1.84	0.185846	0.730847	0.105201	540
RNPC3	Geme dependency score	0.0144792	1.83925	0.185959	0.730584	-0.105174	540
CNOT3	Geme dependency score	0.0144845	1.8391	0.185959	0.730584	-0.105169	540
YWHAE	Geme dependency score	0.0145185	1.83808	0.186259	0.729883	0.105132	540
VAPA	Geme dependency score	0.0145593	1.83686	0.186645	0.728984	0.105089	540
PET100	Geme dependency score	0.0145925	1.83587	0.186934	0.728313	0.105054	540
DCTN4	Geme dependency score	0.0146104	1.83534	0.187025	0.728099	-0.105035	540
SLFN12	Geme dependency score	0.0146377	1.83453	0.187238	0.727607	0.105006	540
SRP19	Geme dependency score	0.0146526	1.83409	0.187292	0.727481	-0.10499	540
MIS18A	Geme dependency score	0.0146704	1.83356	0.187383	0.72727	0.105166	538
FOXQ1	Geme dependency score	0.0147134	1.83229	0.187685	0.726571	-0.104926	540
NFX1	Geme dependency score	0.0147197	1.8321	0.187685	0.726571	0.105115	538
KIFC1	Geme dependency score	0.0147293	1.83182	0.187685	0.726571	-0.10491	540
LIN28B	Geme dependency score	0.0147379	1.83157	0.187685	0.726571	0.104901	540
CYP2R1	Geme dependency score	0.0147536	1.8311	0.187685	0.726571	-0.104884	540
TMEM199	Geme dependency score	0.0147602	1.83091	0.187685	0.726571	0.104877	540
PREB	Geme dependency score	0.0147782	1.83038	0.187685	0.726571	-0.104859	540
ASPHD1	Geme dependency score	0.0147799	1.83033	0.187685	0.726571	0.105051	538
SPDYA	Geme dependency score	0.014795	1.82988	0.18774	0.726443	-0.104841	540
TBCC	Geme dependency score	0.0148232	1.82906	0.187878	0.726125	-0.104812	540
RHNO1	Geme dependency score	0.0148307	1.82884	0.187878	0.726125	0.104804	540
SERPINB3	Geme dependency score	0.0148381	1.82862	0.187878	0.726125	-0.104796	540
PPP1R14D	Geme dependency score	0.0149464	1.82546	0.189054	0.723414	0.104683	540
RAB30	Geme dependency score	0.0149526	1.82528	0.189054	0.723414	0.104677	540
SAMM50	Geme dependency score	0.0149652	1.82492	0.189076	0.723364	0.104664	540
SHQ1	Geme dependency score	0.0150072	1.8237	0.189385	0.722656	0.104621	540
FRMPD1	Geme dependency score	0.0150113	1.82358	0.189385	0.722656	0.104616	540
FAM120C	Geme dependency score	0.0150424	1.82268	0.18956	0.722252	-0.105268	533
RGL4	Geme dependency score	0.0150469	1.82255	0.18956	0.722252	0.10458	540
ZADH2	Geme dependency score	0.0151876	1.81851	0.191195	0.718523	-0.104435	540
IMPG1	Geme dependency score	0.0152046	1.81802	0.191272	0.718349	-0.104418	540
ZFYVE16	Geme dependency score	0.0152406	1.817	0.191587	0.717634	-0.104381	540
SLC2A1	Geme dependency score	0.0153103	1.81502	0.192324	0.715966	0.10431	540
JOSD2	Geme dependency score	0.0153483	1.81394	0.192664	0.7152	0.104272	540
PSMD12	Geme dependency score	0.0153781	1.8131	0.1929	0.714669	-0.104242	540
COX19	Geme dependency score	0.0154578	1.81085	0.193605	0.713083	0.104161	540
TLX2	Geme dependency score	0.0154623	1.81073	0.193605	0.713083	0.104157	540
FAT4	Geme dependency score	0.0154676	1.81058	0.193605	0.713083	0.104152	540
NUP205	Geme dependency score	0.0155261	1.80894	0.194198	0.711754	-0.104093	540
NDUFB1	Geme dependency score	0.0155446	1.80842	0.194275	0.711583	0.104074	540
DLEU7	Geme dependency score	0.0155713	1.80767	0.194275	0.711583	-0.104047	540
MIER1	Geme dependency score	0.0155776	1.8075	0.194275	0.711583	-0.104234	538
THAP5	Geme dependency score	0.0155869	1.80724	0.194275	0.711583	-0.104032	540
DPYSL5	Geme dependency score	0.0155878	1.80722	0.194275	0.711583	-0.104031	540
AFAP1L2	Geme dependency score	0.0155996	1.80689	0.194283	0.711564	0.104019	540
NDRG3	Geme dependency score	0.015611	1.80657	0.194288	0.711554	0.104008	540
CD37	Geme dependency score	0.0156282	1.80609	0.194363	0.711386	0.103991	540
FNBP1L	Geme dependency score	0.0156616	1.80516	0.194616	0.71082	-0.103958	540
ZNF782	Geme dependency score	0.0156708	1.80491	0.194616	0.71082	0.103948	540
BCAS4	Geme dependency score	0.0156896	1.80439	0.194711	0.710609	-0.10393	540
NUDT11	Geme dependency score	0.0157168	1.80364	0.194911	0.710165	-0.104582	533
ESRRA	Geme dependency score	0.0157501	1.80272	0.195074	0.709801	-0.10387	540
CACNA1E	Geme dependency score	0.0157523	1.80266	0.195074	0.709801	-0.103868	540
PAPSS2	Geme dependency score	0.0157815	1.80185	0.195297	0.709303	-0.103839	540
FAM47C	Geme dependency score	0.0158604	1.79968	0.196135	0.707444	-0.104439	533
ENTPD3	Geme dependency score	0.0159695	1.79671	0.197345	0.704775	-0.103654	540
YTHDC1	Geme dependency score	0.0160173	1.79541	0.197796	0.703782	-0.103607	540
TTLL9	Geme dependency score	0.0160314	1.79503	0.197829	0.703709	-0.103594	540
MAPK12	Geme dependency score	0.0160539	1.79442	0.197872	0.703615	0.103572	540
UBL5	Geme dependency score	0.0160645	1.79413	0.197872	0.703615	-0.103561	540
PPOX	Geme dependency score	0.0160688	1.79402	0.197872	0.703615	0.103557	540
TM9SF1	Geme dependency score	0.0161038	1.79307	0.197948	0.703449	0.103523	540
ANXA3	Geme dependency score	0.0161059	1.79301	0.197948	0.703449	0.103521	540
GJC1	Geme dependency score	0.0161089	1.79293	0.197948	0.703449	0.103518	540
UBE3B	Geme dependency score	0.0161862	1.79086	0.198758	0.701675	0.103443	540
CAV1	Geme dependency score	0.0163069	1.78763	0.200056	0.698849	-0.103327	540
HFM1	Geme dependency score	0.0163147	1.78742	0.200056	0.698849	-0.10332	540
MAPK8	Geme dependency score	0.0163272	1.78709	0.200068	0.698823	-0.103499	538
GPR137C	Geme dependency score	0.016378	1.78574	0.200507	0.697871	0.103259	540
MICU3	Geme dependency score	0.0163859	1.78553	0.200507	0.697871	0.103251	540
SFPQ	Geme dependency score	0.0164558	1.78368	0.201221	0.696326	-0.103376	538
PPP2CA	Geme dependency score	0.0164799	1.78305	0.201369	0.696006	0.103162	540
MED13	Geme dependency score	0.016491	1.78275	0.201369	0.696006	0.103343	538
ALG1L	Geme dependency score	0.0165323	1.78167	0.201733	0.695222	-0.103112	540
ZNF546	Geme dependency score	0.0165599	1.78094	0.20193	0.6948	0.103086	540
KCNJ14	Geme dependency score	0.0165855	1.78027	0.202073	0.694492	0.103062	540
PTBP1	Geme dependency score	0.0165948	1.78003	0.202073	0.694492	0.103053	540
MTA3	Geme dependency score	0.0166254	1.77923	0.202305	0.693994	-0.103215	538
AHCTF1	Geme dependency score	0.0166985	1.77732	0.203053	0.69239	-0.102955	540
ANKRD9	Geme dependency score	0.0167863	1.77504	0.203979	0.690415	-0.102873	540
DPM3	Geme dependency score	0.0168078	1.77449	0.204098	0.690161	-0.102853	540
IMP3	Geme dependency score	0.0168323	1.77386	0.204254	0.68983	0.10283	540
CERKL	Geme dependency score	0.01687	1.77289	0.204569	0.68916	-0.102795	540
GPX4	Geme dependency score	0.0169519	1.77078	0.20542	0.687358	-0.102719	540
LACTB2	Geme dependency score	0.0169817	1.77002	0.205638	0.686896	0.102691	540
NOS1AP	Geme dependency score	0.0170147	1.76918	0.205895	0.686354	-0.10266	540
DNM3	Geme dependency score	0.017033	1.76871	0.205974	0.686187	-0.102643	540
IQSEC2	Geme dependency score	0.0170701	1.76776	0.206281	0.685542	-0.10328	533
TMEM39B	Geme dependency score	0.0171144	1.76664	0.206644	0.684777	-0.102568	540
BAAT	Geme dependency score	0.0171296	1.76625	0.206644	0.684777	0.102554	540
ADAM33	Geme dependency score	0.0171357	1.7661	0.206644	0.684777	-0.102549	540
C1QA	Geme dependency score	0.0171727	1.76516	0.206949	0.684137	-0.102515	540
ENTPD7	Geme dependency score	0.0172227	1.7639	0.207315	0.683369	0.102469	540
CLEC12B	Geme dependency score	0.0172269	1.76379	0.207315	0.683369	-0.102465	540
WDR24	Geme dependency score	0.0172684	1.76275	0.207672	0.682623	0.102427	540
UTP11	Geme dependency score	0.0173105	1.76169	0.207956	0.682029	-0.102389	540
CAMP	Geme dependency score	0.0173158	1.76156	0.207956	0.682029	-0.102384	540
TCFL5	Geme dependency score	0.0173468	1.76078	0.208186	0.681549	-0.102356	540
MPPE1	Geme dependency score	0.017384	1.75985	0.208361	0.681183	0.102322	540
PHAX	Geme dependency score	0.0173933	1.75962	0.208361	0.681183	-0.102314	540
KPNA4	Geme dependency score	0.0173972	1.75952	0.208361	0.681183	-0.10231	540
EXTL2	Geme dependency score	0.0174227	1.75888	0.208524	0.680844	-0.102287	540
CHMP7	Geme dependency score	0.0174728	1.75764	0.208847	0.680171	-0.102242	540
CNNM1	Geme dependency score	0.0174736	1.75762	0.208847	0.680171	-0.102241	540
STX18	Geme dependency score	0.0175046	1.75685	0.209075	0.679698	-0.102213	540
FAM98C	Geme dependency score	0.017541	1.75594	0.209367	0.679092	0.10218	540
JMJD4	Geme dependency score	0.0175689	1.75526	0.209557	0.678699	-0.102345	538
GPR119	Geme dependency score	0.0175855	1.75485	0.209611	0.678586	-0.102808	533
RAD51D	Geme dependency score	0.0176051	1.75436	0.209702	0.678397	0.102122	540
CFAP410	Geme dependency score	0.0176197	1.754	0.209733	0.678334	0.102109	540
IRF2BP2	Geme dependency score	0.0176533	1.75317	0.20999	0.677801	-0.102079	540
ABCG1	Geme dependency score	0.0176798	1.75252	0.210142	0.677488	-0.102056	540
TGM2	Geme dependency score	0.0176978	1.75208	0.210142	0.677488	-0.102039	540
MEAK7	Geme dependency score	0.0177021	1.75198	0.210142	0.677488	0.102036	540
SEL1L	Geme dependency score	0.0177222	1.75148	0.210177	0.677415	-0.102018	540
BCAR1	Geme dependency score	0.0177301	1.75129	0.210177	0.677415	-0.102011	540
PIK3R5	Geme dependency score	0.0177411	1.75102	0.210177	0.677415	-0.102001	540
LGALS3	Geme dependency score	0.0177559	1.75066	0.21021	0.677347	0.101988	540
SIVA1	Geme dependency score	0.0178357	1.74871	0.210941	0.675839	-0.101917	540
TPH2	Geme dependency score	0.0178547	1.74825	0.210941	0.675839	0.1019	540
ADAMTS12	Geme dependency score	0.0178576	1.74818	0.210941	0.675839	-0.101897	540
ARFGAP3	Geme dependency score	0.0178659	1.74797	0.210941	0.675839	0.10189	540
NAA35	Geme dependency score	0.0178927	1.74732	0.211044	0.675628	0.101866	540
MX1	Geme dependency score	0.0178988	1.74718	0.211044	0.675628	0.101861	540
LBX1	Geme dependency score	0.0180055	1.74459	0.212061	0.673539	-0.101767	540
A1BG	Geme dependency score	0.0180146	1.74438	0.212061	0.673539	0.101759	540
CHKA	Geme dependency score	0.0180215	1.74421	0.212061	0.673539	0.101752	540
DEPTOR	Geme dependency score	0.0180335	1.74392	0.212061	0.673539	0.101742	540
THAP1	Geme dependency score	0.0180985	1.74236	0.212682	0.67227	0.101685	540
RASL11A	Geme dependency score	0.0181276	1.74166	0.212766	0.672098	0.101659	540
BPIFA3	Geme dependency score	0.0181489	1.74115	0.212766	0.672098	-0.101641	540
GPAT2	Geme dependency score	0.0181525	1.74106	0.212766	0.672098	-0.101638	540
LY75	Geme dependency score	0.0181543	1.74102	0.212766	0.672098	-0.101636	540
DDX47	Geme dependency score	0.0181776	1.74046	0.212896	0.671832	0.101616	540
RNF4	Geme dependency score	0.0182086	1.73972	0.213116	0.671383	-0.101777	538
GRPEL1	Geme dependency score	0.0182359	1.73907	0.213292	0.671025	0.101565	540
ZNF440	Geme dependency score	0.0182635	1.73841	0.213474	0.670656	-0.101541	540
BORA	Geme dependency score	0.0183354	1.73671	0.214076	0.669432	-0.101478	540
SASS6	Geme dependency score	0.0183459	1.73646	0.214076	0.669432	0.101469	540
DHX37	Geme dependency score	0.018364	1.73603	0.214076	0.669432	0.101454	540
RBM41	Geme dependency score	0.018364	1.73603	0.214076	0.669432	0.102117	533
QRFPR	Geme dependency score	0.0184184	1.73475	0.214566	0.668438	-0.101407	540
GABRA1	Geme dependency score	0.0184339	1.73438	0.214604	0.668363	-0.101393	540
NUP35	Geme dependency score	0.0184729	1.73346	0.214915	0.667733	-0.10136	540
SPAG4	Geme dependency score	0.0185246	1.73225	0.215373	0.666808	-0.101315	540
MIOS	Geme dependency score	0.0185747	1.73108	0.215812	0.665925	0.101272	540
LIMS1	Geme dependency score	0.0185941	1.73062	0.215894	0.665759	-0.101256	540
CEBPB	Geme dependency score	0.0186334	1.72971	0.216119	0.665307	-0.101222	540
TXN	Geme dependency score	0.0186442	1.72946	0.216119	0.665307	0.101213	540
SEC16A	Geme dependency score	0.0186583	1.72913	0.216119	0.665307	-0.101201	540
SNUPN	Geme dependency score	0.0186629	1.72902	0.216119	0.665307	-0.101197	540
TOMM40	Geme dependency score	0.0186886	1.72842	0.216273	0.664997	0.101175	540
HSD17B14	Geme dependency score	0.0187376	1.72729	0.216473	0.664596	0.101133	540
ASB3	Geme dependency score	0.018749	1.72702	0.216473	0.664596	-0.101124	540
COX5A	Geme dependency score	0.0187548	1.72689	0.216473	0.664596	0.101119	540
TOP1MT	Geme dependency score	0.0187565	1.72685	0.216473	0.664596	-0.101305	538
KIF1B	Geme dependency score	0.018774	1.72644	0.216473	0.664596	-0.101102	540
TREML1	Geme dependency score	0.0187802	1.7263	0.216473	0.664596	0.101097	540
SPATA2	Geme dependency score	0.0188396	1.72493	0.216903	0.663734	-0.101047	540
PMAIP1	Geme dependency score	0.0188423	1.72487	0.216903	0.663734	-0.101045	540
WNK1	Geme dependency score	0.018926	1.72294	0.217724	0.662094	-0.100974	540
CCN2	Geme dependency score	0.018951	1.72237	0.217868	0.661808	-0.100953	540
TNFAIP6	Geme dependency score	0.0189859	1.72157	0.218123	0.661299	-0.100923	540
LIMS2	Geme dependency score	0.0190259	1.72065	0.218123	0.661299	-0.10089	540
FUS	Geme dependency score	0.0190336	1.72048	0.218123	0.661299	0.100883	540
FEM1C	Geme dependency score	0.0190341	1.72047	0.218123	0.661299	-0.100883	540
GFRA4	Geme dependency score	0.0190465	1.72018	0.218123	0.661299	-0.100873	540
PSMD11	Geme dependency score	0.019048	1.72015	0.218123	0.661299	-0.100871	540
CORO1A	Geme dependency score	0.0190844	1.71932	0.218369	0.660809	0.100841	540
TMEM86B	Geme dependency score	0.0190945	1.71909	0.218369	0.660809	0.100832	540
DPM2	Geme dependency score	0.0191236	1.71843	0.218559	0.660431	-0.100808	540
STARD4	Geme dependency score	0.0191615	1.71757	0.218624	0.660302	-0.100776	540
CPSF1	Geme dependency score	0.0191719	1.71733	0.218624	0.660302	0.100955	538
WFDC5	Geme dependency score	0.0191877	1.71698	0.218624	0.660302	-0.100755	540
NFATC1	Geme dependency score	0.0191881	1.71697	0.218624	0.660302	-0.100754	540
KLHL38	Geme dependency score	0.0191918	1.71688	0.218624	0.660302	0.100751	540
FAH	Geme dependency score	0.0192122	1.71642	0.218714	0.660123	0.100734	540
ZNF510	Geme dependency score	0.0192307	1.71601	0.218782	0.659989	0.100719	540
NSRP1	Geme dependency score	0.0192706	1.7151	0.218795	0.659962	-0.100686	540
MEPCE	Geme dependency score	0.019282	1.71485	0.218795	0.659962	-0.100676	540
DDX41	Geme dependency score	0.0192882	1.71471	0.218795	0.659962	0.100671	540
ESCO2	Geme dependency score	0.0193076	1.71427	0.218795	0.659962	-0.100655	540
ARGLU1	Geme dependency score	0.0193136	1.71414	0.218795	0.659962	-0.10065	540
ANKRD62	Geme dependency score	0.019344	1.71345	0.218795	0.659962	-0.100625	540
POLR1A	Geme dependency score	0.019347	1.71339	0.218795	0.659962	0.100809	538
ARAP3	Geme dependency score	0.01936	1.71309	0.218795	0.659962	-0.100612	540
ST14	Geme dependency score	0.0193608	1.71308	0.218795	0.659962	-0.100611	540
LY96	Geme dependency score	0.0193683	1.71291	0.218795	0.659962	0.100605	540
CCDC138	Geme dependency score	0.0193714	1.71284	0.218795	0.659962	-0.100602	540
CCSER2	Geme dependency score	0.0193935	1.71234	0.218795	0.659962	0.100584	540
PSMG4	Geme dependency score	0.0193945	1.71232	0.218795	0.659962	0.100583	540
AZIN2	Geme dependency score	0.0194307	1.71151	0.219062	0.659434	-0.100554	540
TRIM36	Geme dependency score	0.0194863	1.71027	0.219335	0.658891	-0.100508	540
SLC16A9	Geme dependency score	0.0194897	1.7102	0.219335	0.658891	0.100505	540
DUSP18	Geme dependency score	0.0195049	1.70986	0.219335	0.658891	0.100492	540
EPC1	Geme dependency score	0.0195051	1.70985	0.219335	0.658891	-0.100679	538
LDHC	Geme dependency score	0.0195357	1.70917	0.219356	0.65885	0.100467	540
JAG1	Geme dependency score	0.0195427	1.70902	0.219356	0.65885	-0.100461	540
SLC4A9	Geme dependency score	0.0195546	1.70875	0.219356	0.65885	-0.100452	540
ASB10	Geme dependency score	0.0195572	1.70869	0.219356	0.65885	-0.10045	540
TRIM41	Geme dependency score	0.0195872	1.70803	0.219553	0.658461	0.100425	540
IQGAP2	Geme dependency score	0.0196242	1.70721	0.219816	0.657941	-0.100395	540
SNX21	Geme dependency score	0.0196364	1.70694	0.219816	0.657941	-0.100385	540
BPIFA2	Geme dependency score	0.0196532	1.70657	0.219816	0.657941	-0.100371	540
MAP2K7	Geme dependency score	0.019661	1.70639	0.219816	0.657941	-0.100365	540
RPL38	Geme dependency score	0.0196818	1.70594	0.219908	0.65776	-0.100348	540
ATP5MPL	Geme dependency score	0.0197009	1.70551	0.219981	0.657615	0.100332	540
THBD	Geme dependency score	0.019764	1.70413	0.220544	0.656504	-0.100281	540
GAB2	Geme dependency score	0.0197883	1.70359	0.220675	0.656246	-0.100261	540
CIP2A	Geme dependency score	0.019808	1.70316	0.220753	0.656093	0.100245	540
DAZAP1	Geme dependency score	0.0198798	1.70159	0.221413	0.654797	0.100187	540
LZTS3	Geme dependency score	0.0199143	1.70084	0.221656	0.654321	-0.100159	540
ARPC5	Geme dependency score	0.0199664	1.6997	0.222095	0.653462	-0.100117	540
ZWILCH	Geme dependency score	0.0200059	1.69884	0.222309	0.653043	0.100086	540
GABPB2	Geme dependency score	0.0200236	1.69846	0.222309	0.653043	-0.100072	540
IGF2BP1	Geme dependency score	0.0200238	1.69845	0.222309	0.653043	0.100071	540
TMEM170B	Geme dependency score	0.0200391	1.69812	0.222337	0.652988	-0.100059	540
ABCA8	Geme dependency score	0.0200797	1.69724	0.222647	0.652384	0.100027	540
EED	Geme dependency score	0.0201567	1.69558	0.223359	0.650996	0.100151	538
RCC1	Geme dependency score	0.0201727	1.69524	0.223394	0.650928	0.100138	538
FOXM1	Geme dependency score	0.0202066	1.69451	0.223512	0.650699	-0.0999253	540
SH3BP2	Geme dependency score	0.0202089	1.69446	0.223512	0.650699	0.0999235	540
RUNX3	Geme dependency score	0.0202299	1.69401	0.223603	0.650522	-0.0999068	540
C1QC	Geme dependency score	0.0202518	1.69354	0.223704	0.650326	-0.0998894	540
OSER1	Geme dependency score	0.0203012	1.69248	0.223948	0.649854	-0.0998502	540
IL36B	Geme dependency score	0.0203121	1.69225	0.223948	0.649854	-0.0998416	540
GJD2	Geme dependency score	0.0203192	1.69209	0.223948	0.649854	0.0998359	540
ZNF367	Geme dependency score	0.0203251	1.69197	0.223948	0.649854	0.0998312	540
PDGFRA	Geme dependency score	0.0203422	1.6916	0.223995	0.649762	-0.0998177	540
RBM22	Geme dependency score	0.0203827	1.69074	0.2243	0.649171	-0.0997857	540
SORL1	Geme dependency score	0.0204293	1.68975	0.224534	0.648718	-0.0997489	540
KCNF1	Geme dependency score	0.0204297	1.68974	0.224534	0.648718	-0.0997486	540
ATIC	Geme dependency score	0.0204587	1.68912	0.224616	0.648559	0.0997257	540
CHMP1A	Geme dependency score	0.0204629	1.68903	0.224616	0.648559	-0.0999076	538
DHX33	Geme dependency score	0.0204961	1.68833	0.224801	0.648201	0.0996963	540
PRMT9	Geme dependency score	0.0205083	1.68807	0.224801	0.648201	0.0996868	540
HPS6	Geme dependency score	0.0205183	1.68786	0.224801	0.648201	0.0996789	540
CENPE	Geme dependency score	0.0205521	1.68714	0.225031	0.647758	-0.0996524	540
CTNNBL1	Geme dependency score	0.0206029	1.68607	0.225446	0.646957	0.0996125	540
CD163	Geme dependency score	0.0206303	1.68549	0.225604	0.646653	-0.0995911	540
STUM	Geme dependency score	0.0207678	1.68261	0.226966	0.644039	-0.099484	540
CCDC88C	Geme dependency score	0.02082	1.68152	0.227394	0.643221	-0.0994434	540
H2BC8	Geme dependency score	0.0208466	1.68096	0.227543	0.642936	-0.0994228	540
LGALS2	Geme dependency score	0.0208852	1.68016	0.227822	0.642405	0.0993929	540
ANG	Geme dependency score	0.020947	1.67888	0.228354	0.641392	-0.0993452	540
NOL10	Geme dependency score	0.0209996	1.67779	0.228366	0.641368	0.0993046	540
CACNA1S	Geme dependency score	0.0210017	1.67775	0.228366	0.641368	-0.099303	540
ID4	Geme dependency score	0.0210029	1.67772	0.228366	0.641368	-0.0994865	538
LCE2B	Geme dependency score	0.0210165	1.67744	0.228366	0.641368	-0.0992917	540
BLM	Geme dependency score	0.0210201	1.67736	0.228366	0.641368	0.0992889	540
PRRC1	Geme dependency score	0.0210265	1.67723	0.228366	0.641368	-0.0992839	540
GRAMD1A	Geme dependency score	0.0210683	1.67637	0.228605	0.640913	0.0992519	540
NIPA1	Geme dependency score	0.0210747	1.67624	0.228605	0.640913	0.099247	540
CSF1	Geme dependency score	0.0210884	1.67596	0.228613	0.640899	0.0992364	540
MMEL1	Geme dependency score	0.0211181	1.67535	0.228792	0.640559	-0.0992137	540
DYTN	Geme dependency score	0.0211351	1.675	0.228835	0.640477	-0.0992006	540
CHIT1	Geme dependency score	0.0211664	1.67435	0.228914	0.640327	-0.0991767	540
ENO1	Geme dependency score	0.0211709	1.67426	0.228914	0.640327	0.0993573	538
CD33	Geme dependency score	0.0211936	1.6738	0.228914	0.640327	0.099156	540
AADACL3	Geme dependency score	0.0211948	1.67377	0.228914	0.640327	-0.099155	540
ATR	Geme dependency score	0.0212381	1.67288	0.229128	0.639921	-0.099122	540
RABGGTB	Geme dependency score	0.0212408	1.67283	0.229128	0.639921	-0.0991199	540
ZSCAN16	Geme dependency score	0.0212899	1.67183	0.229517	0.639186	0.0990825	540
TMEM184B	Geme dependency score	0.0213328	1.67095	0.229837	0.638579	0.0990499	540
POU6F1	Geme dependency score	0.0213527	1.67055	0.229898	0.638465	0.0990348	540
TOMM34	Geme dependency score	0.0213716	1.67016	0.229898	0.638465	-0.0990205	540
UGT3A2	Geme dependency score	0.0214016	1.66955	0.229898	0.638465	-0.0989978	540
ZNF506	Geme dependency score	0.0214022	1.66954	0.229898	0.638465	0.0989973	540
RXRG	Geme dependency score	0.0214083	1.66942	0.229898	0.638465	0.0989927	540
CPNE2	Geme dependency score	0.021425	1.66908	0.229898	0.638465	-0.0989801	540
ATP9A	Geme dependency score	0.021433	1.66892	0.229898	0.638465	-0.098974	540
CEP135	Geme dependency score	0.0214565	1.66844	0.229898	0.638465	0.0989563	540
CENPJ	Geme dependency score	0.0214578	1.66842	0.229898	0.638465	0.0989553	540
DENND4C	Geme dependency score	0.02147	1.66817	0.229898	0.638465	0.0989461	540
UGDH	Geme dependency score	0.0214844	1.66788	0.229912	0.638438	0.0989352	540
IFNGR1	Geme dependency score	0.0215293	1.66697	0.230252	0.637797	0.0989013	540
BRCC3	Geme dependency score	0.0215494	1.66657	0.230294	0.637718	-0.0997205	531
TMEM174	Geme dependency score	0.0215596	1.66636	0.230294	0.637718	-0.0988785	540
IRX6	Geme dependency score	0.0216063	1.66542	0.230652	0.637042	-0.0988434	540
GLMN	Geme dependency score	0.0216214	1.66512	0.230672	0.637005	0.0988321	540
POLR3F	Geme dependency score	0.0216861	1.66382	0.231221	0.635973	-0.098967	538
CNN1	Geme dependency score	0.0217253	1.66303	0.231498	0.635452	0.0987543	540
NEK10	Geme dependency score	0.0217441	1.66266	0.231526	0.635399	-0.0987402	540
TLR9	Geme dependency score	0.0217544	1.66245	0.231526	0.635399	-0.0987325	540
SPRR1B	Geme dependency score	0.0217777	1.66199	0.231621	0.635222	-0.0987151	540
VEGFB	Geme dependency score	0.0217898	1.66175	0.231621	0.635222	-0.0987061	540
LCE2A	Geme dependency score	0.0218477	1.66059	0.232096	0.634333	-0.098663	540
WDR70	Geme dependency score	0.0218907	1.65974	0.232318	0.633918	-0.0986311	540
RASGRF2	Geme dependency score	0.0218952	1.65965	0.232318	0.633918	0.0986277	540
PALB2	Geme dependency score	0.0219104	1.65935	0.232338	0.63388	0.0986165	540
UGGT1	Geme dependency score	0.0219521	1.65852	0.232639	0.633317	0.0985855	540
UBTD1	Geme dependency score	0.0220333	1.65692	0.232991	0.632661	-0.0985255	540
IL17D	Geme dependency score	0.0220495	1.6566	0.232991	0.632661	-0.0985135	540
EIF3D	Geme dependency score	0.0220505	1.65658	0.232991	0.632661	0.0985128	540
CYS1	Geme dependency score	0.0220606	1.65638	0.232991	0.632661	-0.0985053	540
LDB2	Geme dependency score	0.0220715	1.65617	0.232991	0.632661	0.0984973	540
NUBP1	Geme dependency score	0.0220762	1.65608	0.232991	0.632661	-0.0984939	540
KDELR2	Geme dependency score	0.0220786	1.65603	0.232991	0.632661	-0.0984921	540
APLF	Geme dependency score	0.0221323	1.65497	0.233417	0.631867	0.0984525	540
PPP1R10	Geme dependency score	0.0221539	1.65455	0.233504	0.631706	-0.0984367	540
LCE5A	Geme dependency score	0.0221914	1.65382	0.233705	0.631332	-0.0984092	540
NT5M	Geme dependency score	0.0222159	1.65334	0.233705	0.631332	-0.0983911	540
C11orf58	Geme dependency score	0.0222245	1.65317	0.233705	0.631332	0.0983848	540
MSANTD3	Geme dependency score	0.0222358	1.65295	0.233705	0.631332	0.0983765	540
PRSS37	Geme dependency score	0.0222504	1.65266	0.233705	0.631332	-0.0983659	540
POLR2G	Geme dependency score	0.0222638	1.6524	0.233705	0.631332	-0.0985387	538
GNAI3	Geme dependency score	0.0222665	1.65235	0.233705	0.631332	-0.0983541	540
ANKRD29	Geme dependency score	0.022285	1.65199	0.233759	0.631232	-0.0983405	540
NET1	Geme dependency score	0.0223575	1.65058	0.234375	0.630088	0.0982877	540
DNAJC15	Geme dependency score	0.0223706	1.65032	0.234375	0.630088	-0.0982781	540
SHROOM2	Geme dependency score	0.0224424	1.64893	0.234987	0.628957	-0.0988686	533
FOXK1	Geme dependency score	0.0224582	1.64863	0.235011	0.628912	-0.0982144	540
TSHZ1	Geme dependency score	0.0224916	1.64798	0.23522	0.628526	-0.0981902	540
AGMAT	Geme dependency score	0.0225586	1.64669	0.235407	0.62818	-0.0981416	540
NUTF2	Geme dependency score	0.0225643	1.64658	0.235407	0.62818	-0.0981375	540
CTNND2	Geme dependency score	0.0225662	1.64654	0.235407	0.62818	-0.0981361	540
CIAO2B	Geme dependency score	0.0225787	1.6463	0.235407	0.62818	-0.0981271	540
NPC1L1	Geme dependency score	0.0225855	1.64617	0.235407	0.62818	0.0981221	540
TULP2	Geme dependency score	0.0225903	1.64608	0.235407	0.62818	0.0981187	540
CATSPER3	Geme dependency score	0.0226625	1.64469	0.235946	0.627188	-0.0980666	540
SLC6A6	Geme dependency score	0.0226911	1.64414	0.235946	0.627188	0.098046	540
LSMEM2	Geme dependency score	0.0226933	1.6441	0.235946	0.627188	-0.0980444	540
SLC35E3	Geme dependency score	0.0226984	1.644	0.235946	0.627188	0.0980407	540
SLC39A1	Geme dependency score	0.0227138	1.64371	0.235946	0.627188	-0.0980297	540
ROR1	Geme dependency score	0.0227229	1.64354	0.235946	0.627188	-0.0980231	540
ZNF488	Geme dependency score	0.0227391	1.64323	0.235973	0.627137	-0.0980115	540
BPIFB4	Geme dependency score	0.0227618	1.64279	0.23607	0.62696	-0.0979952	540
FRYL	Geme dependency score	0.022785	1.64235	0.236169	0.626776	0.0979786	540
CAPN13	Geme dependency score	0.0228069	1.64193	0.236256	0.626616	-0.0979629	540
NECTIN2	Geme dependency score	0.022826	1.64157	0.236314	0.62651	0.0979492	540
CSHL1	Geme dependency score	0.0228562	1.641	0.236488	0.626191	-0.0979275	540
ART4	Geme dependency score	0.0228834	1.64048	0.236628	0.625933	0.0979081	540
SYVN1	Geme dependency score	0.0229158	1.63987	0.236823	0.625576	-0.097885	540
ZNF219	Geme dependency score	0.0229928	1.63841	0.237239	0.624814	-0.0978301	540
MBTPS1	Geme dependency score	0.0230018	1.63824	0.237239	0.624814	0.0978237	540
CREB1	Geme dependency score	0.0230052	1.63817	0.237239	0.624814	-0.0978213	540
EXT2	Geme dependency score	0.02302	1.63789	0.237239	0.624814	-0.0978108	540
U2AF1L4	Geme dependency score	0.0230329	1.63765	0.237239	0.624814	0.0978016	540
LARP1	Geme dependency score	0.0230445	1.63743	0.237239	0.624814	-0.0977934	540
WDR82	Geme dependency score	0.023051	1.63731	0.237239	0.624814	0.0979703	538
EN2	Geme dependency score	0.0231149	1.63611	0.237756	0.623869	-0.0977434	540
GDPD2	Geme dependency score	0.0231314	1.6358	0.237756	0.623869	-0.0983713	533
BMPR1B	Geme dependency score	0.023142	1.6356	0.237756	0.623869	-0.0977243	540
HS3ST3B1	Geme dependency score	0.0231951	1.6346	0.238162	0.623127	-0.0976867	540
TAS1R2	Geme dependency score	0.0232733	1.63314	0.238825	0.621921	-0.0976316	540
ZNF682	Geme dependency score	0.0232961	1.63272	0.238918	0.62175	0.0976155	540
CALY	Geme dependency score	0.0233903	1.63096	0.239569	0.620569	-0.0975494	540
COX6A1	Geme dependency score	0.0234208	1.6304	0.239569	0.620569	0.097528	540
GPR3	Geme dependency score	0.0234234	1.63035	0.239569	0.620569	-0.0975262	540
S100A8	Geme dependency score	0.0234252	1.63032	0.239569	0.620569	-0.0975249	540
MIB2	Geme dependency score	0.0234281	1.63026	0.239569	0.620569	-0.0975229	540
CACNG6	Geme dependency score	0.0234543	1.62978	0.239569	0.620569	-0.0975046	540
HSD17B6	Geme dependency score	0.0234746	1.6294	0.239569	0.620569	0.0974904	540
SMG6	Geme dependency score	0.0234912	1.62909	0.239569	0.620569	-0.0974788	540
HMX3	Geme dependency score	0.0234924	1.62907	0.239569	0.620569	0.097478	540
CIAO3	Geme dependency score	0.0235082	1.62878	0.239569	0.620569	-0.0974669	540
LRRN3	Geme dependency score	0.023547	1.62806	0.239569	0.620569	0.0974398	540
COX4I2	Geme dependency score	0.0235637	1.62776	0.239569	0.620569	-0.0974282	540
RNF38	Geme dependency score	0.0235749	1.62755	0.239569	0.620569	0.0974204	540
RAB5C	Geme dependency score	0.0235809	1.62744	0.239569	0.620569	-0.0974162	540
SPATC1	Geme dependency score	0.0235826	1.62741	0.239569	0.620569	-0.0974151	540
LAS1L	Geme dependency score	0.0236262	1.62661	0.239569	0.620569	0.0982065	531
MEIOC	Geme dependency score	0.0236395	1.62636	0.239569	0.620569	-0.0973755	540
NFE2L2	Geme dependency score	0.0236525	1.62612	0.239569	0.620569	-0.0973664	540
LCA5L	Geme dependency score	0.0236669	1.62586	0.239569	0.620569	0.0973565	540
SGSM2	Geme dependency score	0.0236778	1.62566	0.239569	0.620569	-0.0973489	540
LRP12	Geme dependency score	0.0236792	1.62563	0.239569	0.620569	0.0973479	540
C22orf39	Geme dependency score	0.0236858	1.62551	0.239569	0.620569	0.0973434	540
RAB3D	Geme dependency score	0.0236876	1.62548	0.239569	0.620569	0.0973421	540
C22orf15	Geme dependency score	0.0236884	1.62546	0.239569	0.620569	0.0973415	540
GNL3	Geme dependency score	0.0237331	1.62465	0.239812	0.620129	0.0973106	540
GJC2	Geme dependency score	0.0237398	1.62452	0.239812	0.620129	-0.0973059	540
HOXA3	Geme dependency score	0.0237748	1.62388	0.240027	0.619741	-0.0972817	540
ERRFI1	Geme dependency score	0.0238484	1.62254	0.240631	0.618648	0.0972309	540
TIMM50	Geme dependency score	0.0238762	1.62204	0.240674	0.618571	0.0972118	540
HERC3	Geme dependency score	0.0238817	1.62193	0.240674	0.618571	0.097208	540
BTBD18	Geme dependency score	0.0239125	1.62138	0.240674	0.618571	0.0971868	540
C15orf48	Geme dependency score	0.0239141	1.62135	0.240674	0.618571	0.0971857	540
PBX3	Geme dependency score	0.0239215	1.62121	0.240674	0.618571	0.0971806	540
POP1	Geme dependency score	0.0239709	1.62032	0.241032	0.617926	0.0971467	540
PXK	Geme dependency score	0.0240233	1.61937	0.241367	0.617323	-0.0971107	540
NXF1	Geme dependency score	0.0240318	1.61921	0.241367	0.617323	-0.0971049	540
CYP17A1	Geme dependency score	0.024053	1.61883	0.241441	0.617189	-0.0970904	540
HORMAD1	Geme dependency score	0.0240878	1.6182	0.241442	0.617187	0.0970666	540
OLFML2A	Geme dependency score	0.0241035	1.61792	0.241442	0.617187	-0.0970559	540
ZYX	Geme dependency score	0.0241038	1.61791	0.241442	0.617187	-0.0970557	540
ZNF552	Geme dependency score	0.0241083	1.61783	0.241442	0.617187	0.0970526	540
RRP1	Geme dependency score	0.0242103	1.616	0.24226	0.615719	0.0969831	540
PSMB4	Geme dependency score	0.0242238	1.61576	0.24226	0.615719	-0.0969739	540
TOX2	Geme dependency score	0.0242317	1.61562	0.24226	0.615719	-0.0969685	540
MBL2	Geme dependency score	0.0242523	1.61525	0.24226	0.615719	-0.0969545	540
SMIM12	Geme dependency score	0.0242603	1.6151	0.24226	0.615719	-0.0969491	540
ACKR4	Geme dependency score	0.0242731	1.61488	0.24226	0.615719	0.0969404	540
FLT4	Geme dependency score	0.0242878	1.61461	0.242269	0.615703	-0.0969304	540
MOGAT3	Geme dependency score	0.0243034	1.61433	0.242285	0.615673	0.0969199	540
ASTL	Geme dependency score	0.0243548	1.61342	0.242659	0.615003	-0.096885	540
FAAP100	Geme dependency score	0.0244084	1.61246	0.243056	0.614294	-0.0968487	540
RNF212B	Geme dependency score	0.024426	1.61215	0.243092	0.61423	-0.0968369	540
AHCYL2	Geme dependency score	0.0244959	1.61091	0.243548	0.613416	0.0967897	540
SMIM21	Geme dependency score	0.0245	1.61083	0.243548	0.613416	-0.096787	540
PLCH1	Geme dependency score	0.0245136	1.61059	0.243548	0.613416	-0.0967778	540
PODXL2	Geme dependency score	0.0245399	1.61013	0.243548	0.613415	0.0967601	540
PTBP3	Geme dependency score	0.0245415	1.6101	0.243548	0.613415	0.096759	540
CENPB	Geme dependency score	0.0245821	1.60938	0.243814	0.612942	-0.0969113	538
TEKT1	Geme dependency score	0.0246065	1.60895	0.243917	0.612757	0.0967153	540
CBLN2	Geme dependency score	0.0246301	1.60853	0.244013	0.612587	-0.0966995	540
CES5A	Geme dependency score	0.0246598	1.60801	0.244042	0.612536	-0.0966797	540
C7orf26	Geme dependency score	0.024661	1.60799	0.244042	0.612536	-0.0966788	540
CES1	Geme dependency score	0.0247043	1.60723	0.244332	0.612019	-0.0966498	540
RAB40AL	Geme dependency score	0.0248068	1.60543	0.245207	0.610467	-0.0972136	533
HOMER3	Geme dependency score	0.0248473	1.60472	0.245468	0.610004	0.0965545	540
KIF4B	Geme dependency score	0.0248704	1.60432	0.245508	0.609934	-0.0965391	540
SKOR2	Geme dependency score	0.0248882	1.60401	0.245508	0.609934	-0.0967065	538
MMP9	Geme dependency score	0.0248934	1.60392	0.245508	0.609934	-0.0965238	540
PHLDB2	Geme dependency score	0.0249285	1.6033	0.245716	0.609567	-0.0965005	540
PATZ1	Geme dependency score	0.024952	1.60289	0.245809	0.609402	0.0964849	540
SCGB2B2	Geme dependency score	0.0249782	1.60244	0.245882	0.609274	0.0964676	540
CPLX4	Geme dependency score	0.0249875	1.60228	0.245882	0.609274	-0.0964614	540
MYO1A	Geme dependency score	0.0250017	1.60203	0.245883	0.609272	0.096452	540
SMG9	Geme dependency score	0.0250673	1.60089	0.24639	0.608377	0.0964086	540
PTS	Geme dependency score	0.0250825	1.60063	0.2464	0.608359	0.0963986	540
TSG101	Geme dependency score	0.0251776	1.59899	0.247196	0.606959	-0.0965148	538
P3H2	Geme dependency score	0.0252066	1.59849	0.247341	0.606704	-0.0964958	538
C9orf43	Geme dependency score	0.0252651	1.59748	0.247694	0.606084	0.0962785	540
RC3H2	Geme dependency score	0.0252709	1.59738	0.247694	0.606084	-0.0962747	540
GTF3C2	Geme dependency score	0.0253012	1.59686	0.247795	0.605908	-0.0964336	538
SYS1	Geme dependency score	0.0253144	1.59663	0.247795	0.605908	0.0962462	540
POLE4	Geme dependency score	0.0253343	1.59629	0.247795	0.605908	-0.0964119	538
LAMA3	Geme dependency score	0.0253378	1.59623	0.247795	0.605908	-0.0962309	540
SLC7A3	Geme dependency score	0.0253597	1.59586	0.24787	0.605776	0.0968463	533
DAXX	Geme dependency score	0.0253741	1.59561	0.247872	0.605773	-0.0963858	538
MRPL45	Geme dependency score	0.025394	1.59527	0.247929	0.605673	0.0961941	540
SUPT16H	Geme dependency score	0.0254434	1.59442	0.248272	0.605072	-0.0963405	538
ZNF319	Geme dependency score	0.0254688	1.59399	0.248382	0.604881	-0.0961453	540
RAB1A	Geme dependency score	0.0255237	1.59306	0.248778	0.604188	-0.0961096	540
NCOR1	Geme dependency score	0.0255863	1.59199	0.249012	0.603779	-0.0962474	538
ITPRIPL2	Geme dependency score	0.0255901	1.59193	0.249012	0.603779	0.0960665	540
ALX3	Geme dependency score	0.0256143	1.59152	0.249012	0.603779	-0.0960508	540
ASB18	Geme dependency score	0.0256166	1.59148	0.249012	0.603779	-0.0960493	540
NEUROG1	Geme dependency score	0.025619	1.59144	0.249012	0.603779	-0.0962262	538
ACP6	Geme dependency score	0.0256448	1.591	0.249125	0.603583	0.0960311	540
MAGEE2	Geme dependency score	0.0257345	1.58949	0.249786	0.602432	-0.0966013	533
ETV2	Geme dependency score	0.0257414	1.58937	0.249786	0.602432	0.0959686	540
BANP	Geme dependency score	0.0257653	1.58896	0.249879	0.60227	-0.0961314	538
PCNX3	Geme dependency score	0.025823	1.58799	0.250034	0.602002	-0.0959161	540
FKBP3	Geme dependency score	0.0258248	1.58796	0.250034	0.602002	-0.0959149	540
ZBED6	Geme dependency score	0.0258278	1.58791	0.250034	0.602002	-0.0959129	540
COPS8	Geme dependency score	0.0258384	1.58773	0.250034	0.602002	-0.0959061	540
POTEG	Geme dependency score	0.0259141	1.58646	0.250628	0.600971	-0.0958575	540
KREMEN2	Geme dependency score	0.0259363	1.58609	0.250703	0.60084	-0.0958433	540
CPB2	Geme dependency score	0.0260013	1.585	0.251193	0.599993	-0.0958016	540
LEMD2	Geme dependency score	0.0260497	1.5842	0.251465	0.599522	-0.0957707	540
EMCN	Geme dependency score	0.0260583	1.58405	0.251465	0.599522	-0.0957652	540
ABCE1	Geme dependency score	0.026138	1.58273	0.251748	0.599033	-0.0957144	540
ZP4	Geme dependency score	0.0261399	1.5827	0.251748	0.599033	-0.0957132	540
MMP11	Geme dependency score	0.0261401	1.58269	0.251748	0.599033	0.095713	540
EIF4E	Geme dependency score	0.0261516	1.5825	0.251748	0.599033	0.0957057	540
SCAF4	Geme dependency score	0.0261631	1.58231	0.251748	0.599033	0.0956984	540
VSIG4	Geme dependency score	0.026201	1.58168	0.251748	0.599033	-0.0963005	533
HSF5	Geme dependency score	0.0262224	1.58133	0.251748	0.599033	-0.0956607	540
SRARP	Geme dependency score	0.0262239	1.5813	0.251748	0.599033	-0.0956597	540
VRK3	Geme dependency score	0.0262254	1.58128	0.251748	0.599033	0.0956588	540
RCC2	Geme dependency score	0.0262316	1.58118	0.251748	0.599033	-0.0956549	540
ACTR6	Geme dependency score	0.0262615	1.58068	0.251765	0.599004	0.0958135	538
IL3	Geme dependency score	0.0262621	1.58067	0.251765	0.599004	-0.0956355	540
ESX1	Geme dependency score	0.0263105	1.57987	0.25209	0.598444	-0.0962306	533
RAD23A	Geme dependency score	0.0263579	1.57909	0.252406	0.5979	0.0955748	540
ZBTB42	Geme dependency score	0.0263796	1.57873	0.252476	0.597781	-0.0955611	540
LONP1	Geme dependency score	0.0264286	1.57793	0.252806	0.597212	0.0955302	540
HS2ST1	Geme dependency score	0.0264549	1.57749	0.252827	0.597177	-0.0955136	540
TRIM62	Geme dependency score	0.0264596	1.57742	0.252827	0.597177	-0.0955106	540
CFAP65	Geme dependency score	0.0264926	1.57688	0.253004	0.596873	-0.0954898	540
CBLC	Geme dependency score	0.0265617	1.57574	0.253465	0.596082	0.0954464	540
ATXN7L3B	Geme dependency score	0.0265699	1.57561	0.253465	0.596082	0.0954412	540
LIG3	Geme dependency score	0.0266011	1.5751	0.253624	0.595809	0.0954216	540
ELSPBP1	Geme dependency score	0.0266335	1.57457	0.253794	0.595518	0.0954013	540
SLC9A8	Geme dependency score	0.0266642	1.57407	0.253842	0.595437	-0.0953821	540
MARVELD3	Geme dependency score	0.0266675	1.57402	0.253842	0.595437	-0.0953801	540
SLC43A3	Geme dependency score	0.0267327	1.57296	0.254195	0.594833	0.0953393	540
RNF8	Geme dependency score	0.0267336	1.57294	0.254195	0.594833	-0.0955157	538
SKI	Geme dependency score	0.0267508	1.57266	0.254209	0.594809	-0.095505	538
PSIP1	Geme dependency score	0.0267642	1.57245	0.254209	0.594809	0.0954966	538
TSPAN9	Geme dependency score	0.0267818	1.57216	0.254238	0.59476	-0.0953086	540
PYGO2	Geme dependency score	0.0268061	1.57177	0.254331	0.594601	0.0954704	538
F12	Geme dependency score	0.0268227	1.5715	0.25435	0.594568	-0.0952831	540
LDLRAP1	Geme dependency score	0.0268442	1.57115	0.254416	0.594456	0.0952698	540
NAE1	Geme dependency score	0.0268719	1.5707	0.25445	0.594397	0.0952525	540
LETMD1	Geme dependency score	0.0268769	1.57062	0.25445	0.594397	0.0952494	540
SYNGR4	Geme dependency score	0.0269016	1.57022	0.254546	0.594233	0.095234	540
KCNJ13	Geme dependency score	0.0269241	1.56986	0.254621	0.594106	-0.0952201	540
GALR1	Geme dependency score	0.0269659	1.56918	0.25483	0.59375	-0.0951941	540
GRHL1	Geme dependency score	0.0269753	1.56903	0.25483	0.59375	-0.0951883	540
BID	Geme dependency score	0.0269971	1.56868	0.254898	0.593634	0.0951748	540
GRIA1	Geme dependency score	0.027034	1.56809	0.255109	0.593275	-0.095152	540
NPC1	Geme dependency score	0.0270509	1.56782	0.255131	0.593237	-0.0951415	540
TMEM165	Geme dependency score	0.0270919	1.56716	0.255379	0.592814	-0.0951162	540
TTLL12	Geme dependency score	0.027148	1.56626	0.255716	0.592242	0.0950815	540
C1orf43	Geme dependency score	0.0271569	1.56612	0.255716	0.592242	0.0950761	540
MUC5B	Geme dependency score	0.0271742	1.56584	0.255742	0.592199	-0.0950654	540
FMOD	Geme dependency score	0.027213	1.56522	0.255834	0.592042	-0.0950415	540
RXFP1	Geme dependency score	0.0272262	1.56501	0.255834	0.592042	-0.0950334	540
TMEM263	Geme dependency score	0.0272279	1.56499	0.255834	0.592042	0.0950324	540
SLC24A3	Geme dependency score	0.0272763	1.56421	0.256099	0.591592	-0.0950026	540
MTIF3	Geme dependency score	0.027292	1.56396	0.256099	0.591592	0.094993	540
CILP2	Geme dependency score	0.0273064	1.56374	0.256099	0.591592	0.0949842	540
USP1	Geme dependency score	0.0273147	1.5636	0.256099	0.591592	-0.0949791	540
CHD6	Geme dependency score	0.0273544	1.56297	0.256334	0.591194	-0.0951311	538
TRPM5	Geme dependency score	0.0274175	1.56197	0.256757	0.590477	-0.0949161	540
LGR6	Geme dependency score	0.0274289	1.56179	0.256757	0.590477	-0.0949091	540
ZNF277	Geme dependency score	0.0274489	1.56147	0.256807	0.590393	0.0948969	540
SPRR2G	Geme dependency score	0.0274721	1.56111	0.256886	0.590259	-0.0948828	540
ANKLE2	Geme dependency score	0.0275059	1.56057	0.257019	0.590034	0.0948622	540
FBP2	Geme dependency score	0.0275159	1.56042	0.257019	0.590034	0.0948561	540
LCP2	Geme dependency score	0.0275308	1.56018	0.257019	0.590034	-0.094847	540
VPS13A	Geme dependency score	0.0275502	1.55988	0.257019	0.590034	0.0948352	540
PLAGL1	Geme dependency score	0.0275598	1.55972	0.257019	0.590034	-0.0948293	540
XPNPEP1	Geme dependency score	0.0275942	1.55918	0.257203	0.589724	-0.0948084	540
CFAP44	Geme dependency score	0.0276125	1.55889	0.257236	0.589668	0.0947973	540
ZNF536	Geme dependency score	0.0276418	1.55843	0.257372	0.589439	0.0947795	540
PSMA1	Geme dependency score	0.0277109	1.55735	0.257878	0.588586	-0.0947376	540
SMARCE1	Geme dependency score	0.0277288	1.55707	0.257907	0.588537	-0.0949027	538
WDR86	Geme dependency score	0.0277496	1.55674	0.257964	0.588442	-0.0947142	540
GTF2H3	Geme dependency score	0.0278105	1.55579	0.258392	0.58772	0.0948532	538
DVL3	Geme dependency score	0.0278491	1.55519	0.258613	0.587349	0.0946541	540
EHD4	Geme dependency score	0.0278762	1.55477	0.258696	0.587211	0.0946378	540
KERA	Geme dependency score	0.0278875	1.55459	0.258696	0.587211	-0.0946309	540
PRND	Geme dependency score	0.0279096	1.55425	0.2587	0.587204	-0.0946176	540
RPS6KL1	Geme dependency score	0.0279295	1.55394	0.2587	0.587204	0.0946057	540
FAM187B	Geme dependency score	0.0279324	1.55389	0.2587	0.587204	0.094604	540
GGT7	Geme dependency score	0.0279555	1.55353	0.258777	0.587074	-0.09459	540
MAPK6	Geme dependency score	0.0279759	1.55322	0.258829	0.586987	0.0945778	540
PLXNA1	Geme dependency score	0.0280232	1.55248	0.259129	0.586484	0.0945494	540
SEPHS2	Geme dependency score	0.0280552	1.55199	0.259166	0.586421	0.0945302	540
BASP1	Geme dependency score	0.0280676	1.55179	0.259166	0.586421	-0.0946983	538
CEND1	Geme dependency score	0.0280749	1.55168	0.259166	0.586421	0.0945184	540
SEMA6A	Geme dependency score	0.0280935	1.55139	0.259166	0.586421	-0.0945073	540
ARHGAP33	Geme dependency score	0.0281134	1.55109	0.259166	0.586421	0.0944954	540
SLC2A10	Geme dependency score	0.0281161	1.55104	0.259166	0.586421	-0.0944937	540
UVSSA	Geme dependency score	0.0281618	1.55034	0.25945	0.585946	0.0944664	540
TBCB	Geme dependency score	0.0282981	1.54824	0.260569	0.584078	0.0943852	540
CIDEC	Geme dependency score	0.0284041	1.54662	0.261407	0.582682	-0.0943222	540
DHX30	Geme dependency score	0.0284279	1.54625	0.261489	0.582546	0.0943081	540
MATN4	Geme dependency score	0.0284702	1.54561	0.261608	0.582349	-0.0942831	540
BRAT1	Geme dependency score	0.0285166	1.5449	0.261608	0.582349	-0.0942557	540
OBSCN	Geme dependency score	0.0285167	1.5449	0.261608	0.582349	-0.0942556	540
BANF1	Geme dependency score	0.0285253	1.54477	0.261608	0.582349	-0.0944256	538
VOPP1	Geme dependency score	0.0285344	1.54463	0.261608	0.582349	-0.0942451	540
NOP2	Geme dependency score	0.0285435	1.54449	0.261608	0.582349	0.0942397	540
XPO1	Geme dependency score	0.0285543	1.54433	0.261608	0.582349	-0.0942334	540
ACOT1	Geme dependency score	0.0285635	1.54419	0.261608	0.582349	-0.0942279	540
PPIAL4G	Geme dependency score	0.0285755	1.54401	0.261608	0.582349	-0.0942209	540
TAF1C	Geme dependency score	0.0286916	1.54225	0.262413	0.581014	0.0943274	538
PTGR2	Geme dependency score	0.0287012	1.5421	0.262413	0.581014	0.0941469	540
CCDC189	Geme dependency score	0.0287302	1.54166	0.262413	0.581014	0.0941298	540
MMP19	Geme dependency score	0.0287362	1.54157	0.262413	0.581014	0.0941263	540
NEGR1	Geme dependency score	0.0287385	1.54154	0.262413	0.581014	-0.0941249	540
TMEM255A	Geme dependency score	0.0287749	1.54099	0.262486	0.580894	-0.0947196	533
PDE12	Geme dependency score	0.0287765	1.54096	0.262486	0.580894	0.0941027	540
SKA3	Geme dependency score	0.0288147	1.54039	0.262589	0.580723	-0.0940803	540
NME3	Geme dependency score	0.0288196	1.54031	0.262589	0.580723	0.0940774	540
TNNI1	Geme dependency score	0.0288329	1.54011	0.262589	0.580723	-0.0940696	540
KRT38	Geme dependency score	0.0288707	1.53954	0.262757	0.580446	-0.0940475	540
HOXB3	Geme dependency score	0.0288813	1.53938	0.262757	0.580446	0.0940413	540
SIGIRR	Geme dependency score	0.028918	1.53883	0.26282	0.580341	-0.0940199	540
TM9SF3	Geme dependency score	0.0289183	1.53883	0.26282	0.580341	-0.0940197	540
GTF2F1	Geme dependency score	0.0290125	1.53741	0.263474	0.579262	-0.0941393	538
EMB	Geme dependency score	0.0290204	1.5373	0.263474	0.579262	-0.0939602	540
POGLUT1	Geme dependency score	0.0290366	1.53705	0.263485	0.579245	0.0939507	540
ANKRD11	Geme dependency score	0.0290635	1.53665	0.263511	0.579201	-0.0939351	540
CDC6	Geme dependency score	0.0290697	1.53656	0.263511	0.579201	-0.0939315	540
CACFD1	Geme dependency score	0.0290957	1.53617	0.26361	0.579038	-0.0939164	540
EFHD1	Geme dependency score	0.0291746	1.535	0.264188	0.578087	-0.0938706	540
PIK3R2	Geme dependency score	0.029258	1.53376	0.264754	0.577157	0.0938224	540
POMP	Geme dependency score	0.0292674	1.53362	0.264754	0.577157	-0.0938169	540
COG4	Geme dependency score	0.0293339	1.53263	0.265218	0.576397	-0.0937785	540
CNOT2	Geme dependency score	0.029389	1.53181	0.265402	0.576096	-0.0937468	540
KCNG3	Geme dependency score	0.0293981	1.53168	0.265402	0.576096	-0.0937415	540
ACTR3	Geme dependency score	0.0294103	1.5315	0.265402	0.576096	-0.0937345	540
GDPD1	Geme dependency score	0.0294149	1.53143	0.265402	0.576096	0.0937319	540
DDX1	Geme dependency score	0.0294813	1.53045	0.265864	0.575341	0.0938677	538
PSPC1	Geme dependency score	0.0295192	1.5299	0.266068	0.575007	0.093672	540
APBB3	Geme dependency score	0.0295393	1.5296	0.266112	0.574935	0.0936604	540
IL12RB2	Geme dependency score	0.0296062	1.52862	0.26641	0.574449	-0.0936221	540
QRICH1	Geme dependency score	0.0296108	1.52855	0.26641	0.574449	-0.0936194	540
FAM131B	Geme dependency score	0.0296267	1.52832	0.26641	0.574449	-0.0936104	540
TRAPPC11	Geme dependency score	0.0296446	1.52805	0.26641	0.574449	-0.0936002	540
SLC25A17	Geme dependency score	0.0296617	1.5278	0.26641	0.574449	0.0935904	540
LRRC10	Geme dependency score	0.0296657	1.52775	0.26641	0.574449	0.0935881	540
MS4A6A	Geme dependency score	0.029679	1.52755	0.26641	0.574449	-0.0935805	540
CYP2C8	Geme dependency score	0.0297185	1.52697	0.266567	0.574193	-0.0935579	540
ZSCAN29	Geme dependency score	0.029727	1.52685	0.266567	0.574193	0.0935531	540
PDE10A	Geme dependency score	0.0297862	1.52598	0.266961	0.573552	-0.0935194	540
SLC16A7	Geme dependency score	0.0299207	1.52403	0.267977	0.571902	-0.093443	540
MBTD1	Geme dependency score	0.0299302	1.52389	0.267977	0.571902	-0.0936111	538
ITGA4	Geme dependency score	0.029956	1.52352	0.268071	0.571751	-0.093423	540
DCC	Geme dependency score	0.029983	1.52312	0.268074	0.571746	-0.0934076	540
TACC1	Geme dependency score	0.029987	1.52307	0.268074	0.571746	0.0934054	540
VAV1	Geme dependency score	0.0300417	1.52227	0.268426	0.571175	0.0933744	540
NT5C1A	Geme dependency score	0.0301257	1.52106	0.269039	0.570184	-0.093327	540
TRPV6	Geme dependency score	0.0301501	1.52071	0.269119	0.570055	-0.0933133	540
TNPO3	Geme dependency score	0.0301722	1.52039	0.269154	0.569999	-0.0933008	540
TRRAP	Geme dependency score	0.0301848	1.52021	0.269154	0.569999	0.0934671	538
CSN1S1	Geme dependency score	0.0302107	1.51984	0.269248	0.569848	-0.0932792	540
ZC3HAV1L	Geme dependency score	0.0302635	1.51908	0.269517	0.569414	-0.0932495	540
RALY	Geme dependency score	0.030297	1.5186	0.269517	0.569414	-0.0932307	540
TWF2	Geme dependency score	0.0303038	1.5185	0.269517	0.569414	0.0932269	540
BCL11B	Geme dependency score	0.030312	1.51839	0.269517	0.569414	0.0932223	540
COLGALT1	Geme dependency score	0.030318	1.5183	0.269517	0.569414	0.093219	540
RPAP1	Geme dependency score	0.0303466	1.51789	0.269635	0.569224	0.0932029	540
CFAP43	Geme dependency score	0.0303741	1.5175	0.269742	0.569051	-0.0931875	540
C1orf162	Geme dependency score	0.030409	1.517	0.269914	0.568774	-0.093168	540
NCAPD3	Geme dependency score	0.0304418	1.51653	0.270068	0.568526	-0.0933227	538
TRIML1	Geme dependency score	0.0304754	1.51605	0.270229	0.568267	-0.0931309	540
SLC36A4	Geme dependency score	0.0305224	1.51538	0.270509	0.567818	0.0931047	540
KRT77	Geme dependency score	0.0305685	1.51473	0.270781	0.567382	0.093079	540
ACSF2	Geme dependency score	0.0306537	1.51352	0.271397	0.566394	-0.0930316	540
SH3GL2	Geme dependency score	0.030681	1.51313	0.271486	0.566253	0.0930164	540
CHRM5	Geme dependency score	0.0306947	1.51294	0.271486	0.566253	0.0930089	540
FLRT3	Geme dependency score	0.0307828	1.51169	0.271905	0.565582	-0.09296	540
XRN2	Geme dependency score	0.0307874	1.51163	0.271905	0.565582	0.0929575	540
POTEE	Geme dependency score	0.0307888	1.51161	0.271905	0.565582	-0.0929567	540
DDX50	Geme dependency score	0.0308209	1.51115	0.272052	0.565348	-0.0929389	540
ANKRD30B	Geme dependency score	0.0308518	1.51072	0.272187	0.565133	-0.0929219	540
MMGT1	Geme dependency score	0.0308867	1.51023	0.272358	0.56486	0.0935109	533
PRPF4	Geme dependency score	0.0309201	1.50976	0.272514	0.564611	-0.0928842	540
RAC2	Geme dependency score	0.0309569	1.50924	0.272577	0.56451	0.0928639	540
DRG1	Geme dependency score	0.0309584	1.50922	0.272577	0.56451	0.0928631	540
TIMM29	Geme dependency score	0.0309955	1.5087	0.272688	0.564333	0.0928427	540
METAP2	Geme dependency score	0.0310022	1.50861	0.272688	0.564333	0.092839	540
HIPK3	Geme dependency score	0.0310473	1.50798	0.272948	0.563921	0.0928142	540
ZNF267	Geme dependency score	0.0310986	1.50726	0.273126	0.563637	0.092786	540
EMD	Geme dependency score	0.0310988	1.50726	0.273126	0.563637	-0.0933934	533
INO80	Geme dependency score	0.0311533	1.5065	0.273337	0.563302	-0.0929283	538
ALG14	Geme dependency score	0.0311541	1.50648	0.273337	0.563302	-0.0927556	540
MFN2	Geme dependency score	0.0312375	1.50532	0.273932	0.562358	0.09271	540
CFDP1	Geme dependency score	0.0312703	1.50487	0.274081	0.56212	-0.0926921	540
CRX	Geme dependency score	0.0312973	1.50449	0.274181	0.561963	0.0926773	540
REXO2	Geme dependency score	0.031454	1.50232	0.275211	0.560334	0.092592	540
INO80B	Geme dependency score	0.031482	1.50194	0.275211	0.560334	-0.0927488	538
[truncated: 15,488 more rows]

## Sheet: PEGs_AssociationWithTA(non-ALT)
CRIPSR-Cas9 gene essentiality association with telomerase activity (in non-ALT cell lines)
Gene	Data	P value	log10 P value	Adjusted P-value	log10 Adjusted P-value	Rn	Size
MRPL57	Geme dependency score	2.25163e-09	8.6475	2.34586e-05	4.6297	0.257137	525
TARS2	Geme dependency score	3.62677e-09	8.44048	2.34586e-05	4.6297	0.253887	525
MRPS14	Geme dependency score	4.02469e-09	8.39527	2.34586e-05	4.6297	0.253172	525
QRSL1	Geme dependency score	9.69746e-09	8.01334	3.87603e-05	4.41161	0.247035	525
MRPL21	Geme dependency score	1.10832e-08	7.95533	3.87603e-05	4.41161	0.246089	525
RARS2	Geme dependency score	2.2531e-08	7.64722	6.56628e-05	4.18268	0.240995	525
SARS2	Geme dependency score	6.5077e-08	7.18657	0.000162562	3.78898	0.233159	525
MARS2	Geme dependency score	9.36947e-08	7.02829	0.000204793	3.68868	0.230401	525
MRPL20	Geme dependency score	1.14056e-07	6.94288	0.000221597	3.65444	0.228898	525
MRPS6	Geme dependency score	1.33807e-07	6.87352	0.000233974	3.63083	0.22767	525
RAD50	Geme dependency score	1.83975e-07	6.73524	0.000292453	3.53394	0.225201	525
MRPL4	Geme dependency score	2.01221e-07	6.69633	0.000293213	3.53282	0.224501	525
DOHH	Geme dependency score	2.718e-07	6.56575	0.000351465	3.45412	0.222136	525
MRPL39	Geme dependency score	2.81397e-07	6.55068	0.000351465	3.45412	0.221861	525
MRPL33	Geme dependency score	3.61769e-07	6.44157	0.000405719	3.39177	0.219862	525
MRPL43	Geme dependency score	3.7124e-07	6.43035	0.000405719	3.39177	0.219655	525
DARS2	Geme dependency score	4.46819e-07	6.34987	0.00043045	3.36608	0.218167	525
HSD17B10	Geme dependency score	4.51439e-07	6.3454	0.00043045	3.36608	0.219524	518
COX6C	Geme dependency score	4.67753e-07	6.32998	0.00043045	3.36608	0.217797	525
AARS2	Geme dependency score	4.92337e-07	6.30774	0.00043045	3.36608	0.217384	525
GRB2	Geme dependency score	5.54657e-07	6.25598	0.000452908	3.34399	-0.216417	525
PUS1	Geme dependency score	5.95614e-07	6.22503	0.000452908	3.34399	0.215837	525
PRORP	Geme dependency score	5.95727e-07	6.22495	0.000452908	3.34399	0.215836	525
UQCRC2	Geme dependency score	6.94485e-07	6.15834	0.00050599	3.29586	0.214582	525
PTPN11	Geme dependency score	7.87105e-07	6.10397	0.000550533	3.25922	-0.213553	525
MRPL40	Geme dependency score	8.99389e-07	6.04605	0.000604874	3.21834	0.212452	525
TRIAP1	Geme dependency score	1.18811e-06	5.92514	0.000769457	3.11382	0.210133	525
MRPL14	Geme dependency score	1.27428e-06	5.89473	0.000795789	3.0992	0.209545	525
MRPS12	Geme dependency score	1.49134e-06	5.82642	0.000899228	3.04613	0.20822	525
MRPL16	Geme dependency score	1.64482e-06	5.78388	0.000958712	3.01831	0.20739	525
MRPL28	Geme dependency score	1.74094e-06	5.75922	0.000974096	3.0114	0.206908	525
MRPS25	Geme dependency score	1.78811e-06	5.74761	0.000974096	3.0114	0.20668	525
HARS2	Geme dependency score	1.83834e-06	5.73557	0.000974096	3.0114	0.206444	525
SCD	Geme dependency score	1.96404e-06	5.70685	0.00101009	2.99564	0.205879	525
MRPS23	Geme dependency score	2.06154e-06	5.68581	0.00101032	2.99554	0.205464	525
MRPL41	Geme dependency score	2.13682e-06	5.67023	0.00101032	2.99554	0.205157	525
NDUFB6	Geme dependency score	2.13781e-06	5.67003	0.00101032	2.99554	0.205153	525
GFM1	Geme dependency score	2.40726e-06	5.61848	0.00110772	2.95557	0.204131	525
UBR4	Geme dependency score	2.68802e-06	5.57057	0.0012052	2.91894	-0.203177	525
GTPBP10	Geme dependency score	3.04883e-06	5.51587	0.00132023	2.87935	0.202083	525
TFAM	Geme dependency score	3.09937e-06	5.50873	0.00132023	2.87935	0.201939	525
DDX6	Geme dependency score	3.17109e-06	5.49879	0.00132023	2.87935	-0.20174	525
COX15	Geme dependency score	3.31372e-06	5.47968	0.00134753	2.87046	0.201355	525
MRPS24	Geme dependency score	3.95261e-06	5.40312	0.00155956	2.807	0.199808	525
PMVK	Geme dependency score	4.0135e-06	5.39648	0.00155956	2.807	0.199673	525
PPA2	Geme dependency score	4.23803e-06	5.37284	0.00160018	2.79583	0.199192	525
MRPL3	Geme dependency score	4.30106e-06	5.36643	0.00160018	2.79583	0.199061	525
MRPL55	Geme dependency score	4.97393e-06	5.3033	0.00181196	2.74185	0.197771	525
LRPPRC	Geme dependency score	5.2457e-06	5.2802	0.00187197	2.7277	0.197297	525
GTF2A2	Geme dependency score	6.43377e-06	5.19153	0.00215788	2.66597	0.19565	524
MRPL34	Geme dependency score	6.46152e-06	5.18967	0.00215788	2.66597	0.195427	525
GUK1	Geme dependency score	6.65493e-06	5.17686	0.00215788	2.66597	0.195161	525
NDUFB7	Geme dependency score	6.77097e-06	5.16935	0.00215788	2.66597	0.195005	525
MTG1	Geme dependency score	6.77372e-06	5.16917	0.00215788	2.66597	0.195002	525
TWNK	Geme dependency score	6.78735e-06	5.1683	0.00215788	2.66597	0.194984	525
COL16A1	Geme dependency score	7.26077e-06	5.13902	0.00226717	2.64451	-0.194374	525
LARS2	Geme dependency score	7.81686e-06	5.10697	0.00234789	2.62932	0.193704	525
SBSN	Geme dependency score	7.87479e-06	5.10376	0.00234789	2.62932	0.193637	525
FASTKD5	Geme dependency score	7.92508e-06	5.101	0.00234789	2.62932	0.193579	525
COA6	Geme dependency score	8.05635e-06	5.09386	0.00234789	2.62932	0.193429	525
COQ3	Geme dependency score	8.31892e-06	5.07993	0.00238467	2.62257	0.193319	524
FOXRED1	Geme dependency score	8.86079e-06	5.05253	0.00249903	2.60223	0.192561	525
NF1	Geme dependency score	9.46457e-06	5.0239	0.00262694	2.58055	0.191957	525
DCHS2	Geme dependency score	1.02412e-05	4.98965	0.00279809	2.55314	-0.191232	525
NDUFA8	Geme dependency score	1.05398e-05	4.97717	0.00283537	2.54739	0.190967	525
MTG2	Geme dependency score	1.18035e-05	4.92799	0.00312722	2.50484	0.18992	525
WDR18	Geme dependency score	1.24704e-05	4.90412	0.00325459	2.4875	0.18941	525
CYC1	Geme dependency score	1.30186e-05	4.88544	0.00334769	2.47525	0.18901	525
ATP1B3	Geme dependency score	1.34758e-05	4.87045	0.00339493	2.46917	0.188688	525
PARS2	Geme dependency score	1.35906e-05	4.86676	0.00339493	2.46917	0.188609	525
SCO1	Geme dependency score	1.44546e-05	4.83999	0.0035563	2.449	0.188033	525
NDUFA11	Geme dependency score	1.46434e-05	4.83436	0.0035563	2.449	0.187911	525
COX14	Geme dependency score	1.51523e-05	4.81952	0.00357951	2.44618	0.187591	525
EARS2	Geme dependency score	1.55848e-05	4.8073	0.00357951	2.44618	0.187326	525
ATP5F1B	Geme dependency score	1.56387e-05	4.8058	0.00357951	2.44618	0.187294	525
MRPS11	Geme dependency score	1.56529e-05	4.8054	0.00357951	2.44618	0.187285	525
MRPS9	Geme dependency score	1.57625e-05	4.80238	0.00357951	2.44618	0.18722	525
KLF5	Geme dependency score	1.62971e-05	4.78789	0.00365349	2.43729	-0.186906	525
CDC25B	Geme dependency score	1.78124e-05	4.74928	0.00385704	2.41375	-0.186067	525
PDSS2	Geme dependency score	1.79449e-05	4.74606	0.00385704	2.41375	0.185996	525
MRPL13	Geme dependency score	1.8017e-05	4.74432	0.00385704	2.41375	0.185958	525
MRPL38	Geme dependency score	1.82191e-05	4.73947	0.00385704	2.41375	0.185853	525
ECSIT	Geme dependency score	1.87903e-05	4.72607	0.00385704	2.41375	0.18556	525
TNRC18	Geme dependency score	1.88405e-05	4.72491	0.00385704	2.41375	-0.185535	525
APC	Geme dependency score	1.89495e-05	4.7224	0.00385704	2.41375	-0.18548	525
HGS	Geme dependency score	1.89698e-05	4.72194	0.00385704	2.41375	-0.18547	525
CTDNEP1	Geme dependency score	2.01468e-05	4.69579	0.00404928	2.39262	-0.184898	525
MRPS28	Geme dependency score	2.17393e-05	4.66275	0.0043197	2.36455	0.184172	525
GATB	Geme dependency score	2.3314e-05	4.63238	0.00456665	2.3404	0.183503	525
SLMAP	Geme dependency score	2.37266e-05	4.62476	0.00456665	2.3404	-0.183334	525
TXN2	Geme dependency score	2.37656e-05	4.62405	0.00456665	2.3404	0.183319	525
CSNK1E	Geme dependency score	2.40669e-05	4.61858	0.00457428	2.33968	0.183198	525
POLG	Geme dependency score	2.43743e-05	4.61307	0.00458289	2.33886	0.183076	525
FARS2	Geme dependency score	2.56468e-05	4.59097	0.00477085	2.3214	0.182586	525
NDUFS8	Geme dependency score	2.62359e-05	4.5811	0.00482906	2.31614	0.182367	525
DPH6	Geme dependency score	2.70752e-05	4.56743	0.00493163	2.30701	0.182063	525
MRPL46	Geme dependency score	2.92899e-05	4.53328	0.00528003	2.27736	0.181301	525
COX6B1	Geme dependency score	3.27673e-05	4.48456	0.00584662	2.2331	0.18021	525
CPSF4	Geme dependency score	3.45272e-05	4.46184	0.00600262	2.22166	0.179698	525
NELFB	Geme dependency score	3.47342e-05	4.45924	0.00600262	2.22166	0.179809	524
CSNK1A1	Geme dependency score	3.51618e-05	4.45393	0.00600262	2.22166	-0.17952	525
PET117	Geme dependency score	3.53647e-05	4.45143	0.00600262	2.22166	0.179463	525
MRPL24	Geme dependency score	3.56472e-05	4.44798	0.00600262	2.22166	0.179385	525
SCO2	Geme dependency score	3.57013e-05	4.44732	0.00600262	2.22166	0.179371	525
ETF1	Geme dependency score	3.70957e-05	4.43068	0.00617767	2.20918	-0.178994	525
DLST	Geme dependency score	4.00462e-05	4.39744	0.00654673	2.18398	0.178409	524
FGFR1OP2	Geme dependency score	4.00606e-05	4.39728	0.00654673	2.18398	-0.178237	525
URB1	Geme dependency score	4.08753e-05	4.38854	0.00657208	2.1823	0.178039	525
METTL17	Geme dependency score	4.16251e-05	4.38064	0.00657208	2.1823	0.177859	525
SLC25A3	Geme dependency score	4.19341e-05	4.37743	0.00657208	2.1823	0.177786	525
LMAN1	Geme dependency score	4.19844e-05	4.37691	0.00657208	2.1823	-0.177774	525
CHCHD4	Geme dependency score	4.2095e-05	4.37577	0.00657208	2.1823	0.177748	525
MRPS16	Geme dependency score	4.76651e-05	4.3218	0.00737586	2.13219	0.176514	525
MRPL49	Geme dependency score	4.88087e-05	4.3115	0.00748657	2.12572	0.176278	525
RPL8	Geme dependency score	4.93162e-05	4.30701	0.00749864	2.12502	0.176175	525
OGDH	Geme dependency score	5.06434e-05	4.29548	0.00763406	2.11724	0.176076	524
NDUFB5	Geme dependency score	5.13532e-05	4.28943	0.00767489	2.11493	0.175771	525
MRPL47	Geme dependency score	5.28759e-05	4.27674	0.0078355	2.10593	0.175478	525
MRPL15	Geme dependency score	5.35921e-05	4.2709	0.00787489	2.10376	0.175343	525
ARL2BP	Geme dependency score	5.47388e-05	4.2617	0.00797635	2.0982	-0.175296	524
MIA	Geme dependency score	6.04952e-05	4.21828	0.00872435	2.05927	0.174125	525
TMEM147	Geme dependency score	6.08699e-05	4.2156	0.00872435	2.05927	0.174062	525
DNLZ	Geme dependency score	6.45684e-05	4.18998	0.00892441	2.04942	0.173466	525
MRPS2	Geme dependency score	6.46066e-05	4.18972	0.00892441	2.04942	0.17346	525
TFB2M	Geme dependency score	6.46332e-05	4.18954	0.00892441	2.04942	0.173456	525
MRPL22	Geme dependency score	6.4813e-05	4.18834	0.00892441	2.04942	0.173428	525
GTPBP3	Geme dependency score	6.48176e-05	4.18831	0.00892441	2.04942	0.173427	525
CHCHD3	Geme dependency score	6.73606e-05	4.17159	0.00910805	2.04057	0.173037	525
GRSF1	Geme dependency score	6.75188e-05	4.17058	0.00910805	2.04057	0.173013	525
POP5	Geme dependency score	6.7714e-05	4.16932	0.00910805	2.04057	0.172984	525
PDSS1	Geme dependency score	6.83516e-05	4.16525	0.0091155	2.04022	0.172888	525
EXOSC5	Geme dependency score	6.94241e-05	4.15849	0.0091155	2.04022	0.17273	525
ATP5PF	Geme dependency score	6.95595e-05	4.15764	0.0091155	2.04022	0.17271	525
MRPL54	Geme dependency score	6.98546e-05	4.15581	0.0091155	2.04022	0.172667	525
MRPL10	Geme dependency score	7.21325e-05	4.14187	0.00934138	2.02959	0.17234	525
KCMF1	Geme dependency score	7.2654e-05	4.13874	0.00934138	2.02959	-0.172267	525
CNOT6	Geme dependency score	7.50199e-05	4.12482	0.00951234	2.02171	-0.17194	525
RPUSD4	Geme dependency score	7.50717e-05	4.12452	0.00951234	2.02171	0.171933	525
RTN4IP1	Geme dependency score	7.74333e-05	4.11107	0.00972862	2.01195	0.171616	525
CARS2	Geme dependency score	7.78913e-05	4.10851	0.00972862	2.01195	0.171556	525
ATP5MGL	Geme dependency score	7.9813e-05	4.09793	0.00989794	2.00446	0.171306	525
YARS2	Geme dependency score	8.14952e-05	4.08887	0.00996046	2.00172	0.171254	524
TTI2	Geme dependency score	8.18617e-05	4.08692	0.00996046	2.00172	0.171046	525
GFOD1	Geme dependency score	8.2026e-05	4.08605	0.00996046	2.00172	-0.171026	525
PDPN	Geme dependency score	8.27369e-05	4.0823	0.0099775	2.00098	-0.170937	525
MRPL12	Geme dependency score	8.37923e-05	4.0768	0.0100136	1.99941	0.170807	525
ADAM11	Geme dependency score	8.41815e-05	4.07478	0.0100136	1.99941	-0.170759	525
SCFD1	Geme dependency score	8.56619e-05	4.06721	0.0101208	1.99478	-0.17058	525
MRPL37	Geme dependency score	8.93365e-05	4.04897	0.0104498	1.98089	0.170147	525
MRM2	Geme dependency score	8.97687e-05	4.04687	0.0104498	1.98089	0.170097	525
ATRN	Geme dependency score	9.02393e-05	4.0446	0.0104498	1.98089	-0.170043	525
PRKAR1A	Geme dependency score	9.43223e-05	4.02539	0.0108036	1.96643	-0.169586	525
TUFM	Geme dependency score	9.4815e-05	4.02312	0.0108036	1.96643	0.169532	525
CHD4	Geme dependency score	9.51479e-05	4.0216	0.0108036	1.96643	-0.169655	524
GFM2	Geme dependency score	9.64712e-05	4.0156	0.0108832	1.96324	0.169352	525
MRPL32	Geme dependency score	0.000101313	3.99433	0.0113562	1.94477	0.168844	525
MRRF	Geme dependency score	0.000104384	3.98136	0.0116259	1.93457	0.168533	525
EDC4	Geme dependency score	0.000109979	3.95869	0.0121715	1.91466	-0.167989	525
YBEY	Geme dependency score	0.000114714	3.94039	0.0126156	1.89909	0.167548	525
SCAP	Geme dependency score	0.000119977	3.9209	0.013112	1.88233	0.167078	525
PLCZ1	Geme dependency score	0.000121647	3.9149	0.0131405	1.88139	-0.166932	525
NDUFAF3	Geme dependency score	0.000121741	3.91456	0.0131405	1.88139	0.166924	525
TMEM70	Geme dependency score	0.000124783	3.90385	0.0133569	1.8743	0.166665	525
GATC	Geme dependency score	0.000125273	3.90214	0.0133569	1.8743	0.166624	525
MRPL18	Geme dependency score	0.000128112	3.89241	0.0135768	1.8672	0.166387	525
YAP1	Geme dependency score	0.000129187	3.88878	0.0136082	1.8662	-0.166457	524
COQ6	Geme dependency score	0.000134917	3.86993	0.0140467	1.85243	0.165841	525
PGS1	Geme dependency score	0.000134956	3.86981	0.0140467	1.85243	0.165838	525
SLC11A2	Geme dependency score	0.000136557	3.86469	0.0141292	1.84988	0.165713	525
MRPL19	Geme dependency score	0.000141291	3.84989	0.014461	1.8398	0.165352	525
MRPS31	Geme dependency score	0.000142103	3.8474	0.014461	1.8398	0.165292	525
NDUFB10	Geme dependency score	0.000142479	3.84625	0.014461	1.8398	0.165264	525
MTFMT	Geme dependency score	0.00014365	3.8427	0.014461	1.8398	0.165177	525
CPOX	Geme dependency score	0.000143899	3.84194	0.014461	1.8398	0.165158	525
NARS2	Geme dependency score	0.000146027	3.83557	0.0145395	1.83745	0.165002	525
GRWD1	Geme dependency score	0.000147064	3.83249	0.0145395	1.83745	0.164927	525
EXOSC4	Geme dependency score	0.000147175	3.83217	0.0145395	1.83745	0.164919	525
FH	Geme dependency score	0.000150811	3.82157	0.0148035	1.82964	0.16466	525
KIAA1217	Geme dependency score	0.00015256	3.81656	0.0148035	1.82964	-0.164537	525
COX16	Geme dependency score	0.000152584	3.81649	0.0148035	1.82964	0.164535	525
AURKAIP1	Geme dependency score	0.000153233	3.81465	0.0148035	1.82964	0.16449	525
PPA1	Geme dependency score	0.000156974	3.80417	0.0150815	1.82155	0.164233	525
ATL2	Geme dependency score	0.000160866	3.79354	0.0153711	1.8133	0.163971	525
TSHZ3	Geme dependency score	0.000166541	3.77848	0.0156699	1.80493	0.163755	524
PSMA5	Geme dependency score	0.000167503	3.77598	0.0156699	1.80493	-0.163538	525
BOP1	Geme dependency score	0.00016798	3.77474	0.0156699	1.80493	0.163508	525
ACD	Geme dependency score	0.000168323	3.77386	0.0156699	1.80493	-0.163641	524
YJU2	Geme dependency score	0.000168475	3.77347	0.0156699	1.80493	-0.163476	525
TMEM258	Geme dependency score	0.000174345	3.75859	0.0161301	1.79236	-0.163109	525
DAP3	Geme dependency score	0.00017542	3.75592	0.0161441	1.79199	0.163043	525
DMAC2	Geme dependency score	0.000176658	3.75287	0.016173	1.79121	0.162967	525
TAMM41	Geme dependency score	0.000179873	3.74503	0.0163815	1.78565	0.162773	525
ACADS	Geme dependency score	0.000186166	3.7301	0.0168668	1.77297	0.162403	525
CDC42EP1	Geme dependency score	0.000199543	3.69996	0.0179856	1.74507	0.161653	525
POLE	Geme dependency score	0.000200982	3.69684	0.0180224	1.74419	-0.161575	525
ZNF197	Geme dependency score	0.00020315	3.69218	0.0180861	1.74265	-0.161459	525
ATP5PD	Geme dependency score	0.000203761	3.69088	0.0180861	1.74265	0.161426	525
MRE11	Geme dependency score	0.000206288	3.68553	0.0181583	1.74093	0.161292	525
UQCR10	Geme dependency score	0.000206651	3.68476	0.0181583	1.74093	0.161273	525
PPP1R7	Geme dependency score	0.000212464	3.67271	0.0185757	1.73105	-0.160972	525
CFLAR	Geme dependency score	0.000218338	3.66087	0.0189943	1.72138	-0.160675	525
TMEM59L	Geme dependency score	0.00022541	3.64703	0.0194417	1.71127	0.160327	525
SLC25A26	Geme dependency score	0.000225704	3.64646	0.0194417	1.71127	0.160313	525
UBA3	Geme dependency score	0.000228686	3.64076	0.0195068	1.70981	0.16017	525
SSBP1	Geme dependency score	0.000228691	3.64075	0.0195068	1.70981	0.160169	525
NDUFB8	Geme dependency score	0.000239186	3.62126	0.020303	1.69244	0.159678	525
ZFP36L1	Geme dependency score	0.000242673	3.61498	0.0204995	1.68826	-0.15952	525
SMARCE1	Geme dependency score	0.000245318	3.61027	0.0205488	1.68721	-0.159552	524
TMEM200B	Geme dependency score	0.000245643	3.6097	0.0205488	1.68721	-0.159386	525
IARS2	Geme dependency score	0.000247475	3.60647	0.0205488	1.68721	0.159305	525
ATP5F1D	Geme dependency score	0.000247958	3.60562	0.0205488	1.68721	0.159283	525
MRPL23	Geme dependency score	0.000254032	3.59511	0.0209529	1.67876	0.159017	525
SPRED1	Geme dependency score	0.000276266	3.55867	0.0226284	1.64535	0.158092	525
NDUFS5	Geme dependency score	0.000277035	3.55747	0.0226284	1.64535	0.158061	525
UROS	Geme dependency score	0.000278306	3.55548	0.0226284	1.64535	0.15801	525
WARS2	Geme dependency score	0.000279522	3.55358	0.0226284	1.64535	0.157962	525
ACAD9	Geme dependency score	0.000285163	3.54491	0.0228766	1.64061	0.157741	525
TIGD1	Geme dependency score	0.000285206	3.54484	0.0228766	1.64061	-0.157739	525
MRPS33	Geme dependency score	0.000288044	3.54054	0.0229246	1.6397	0.157629	525
RLF	Geme dependency score	0.000288426	3.53997	0.0229246	1.6397	-0.157615	525
UQCRC1	Geme dependency score	0.000291893	3.53478	0.0230372	1.63757	0.157482	525
INTS2	Geme dependency score	0.000292477	3.53391	0.0230372	1.63757	-0.15746	525
ERAL1	Geme dependency score	0.000296186	3.52844	0.0230933	1.63651	0.15732	525
MAEA	Geme dependency score	0.000299718	3.52329	0.0230933	1.63651	-0.157188	525
MRPS18B	Geme dependency score	0.000299804	3.52316	0.0230933	1.63651	0.157185	525
NDUFA1	Geme dependency score	0.000300932	3.52153	0.0230933	1.63651	0.158193	518
PSMC1	Geme dependency score	0.000302706	3.51898	0.0230933	1.63651	-0.157078	525
EEF2	Geme dependency score	0.000302727	3.51895	0.0230933	1.63651	0.157077	525
CENPC	Geme dependency score	0.000303372	3.51803	0.0230933	1.63651	-0.157202	524
BCS1L	Geme dependency score	0.000303755	3.51748	0.0230933	1.63651	0.157039	525
SAE1	Geme dependency score	0.00030928	3.50965	0.0234115	1.63057	0.156838	525
TMCO1	Geme dependency score	0.000318826	3.49645	0.0239361	1.62095	0.156499	525
RTCB	Geme dependency score	0.000318947	3.49628	0.0239361	1.62095	0.156495	525
GADD45GIP1	Geme dependency score	0.000324689	3.48853	0.0241718	1.61669	0.156296	525
MRPL36	Geme dependency score	0.000324921	3.48822	0.0241718	1.61669	0.156288	525
HCCS	Geme dependency score	0.000327203	3.48518	0.0241718	1.61669	0.157253	518
MALSU1	Geme dependency score	0.000327617	3.48463	0.0241718	1.61669	0.156195	525
MOB4	Geme dependency score	0.000330885	3.48032	0.0243103	1.61421	-0.156084	525
MCAT	Geme dependency score	0.000339635	3.46899	0.0248488	1.60469	0.155792	525
ASF1B	Geme dependency score	0.0003416	3.46648	0.0248884	1.604	0.155874	524
EIF5A	Geme dependency score	0.000343752	3.46375	0.0249403	1.6031	0.155656	525
RNF25	Geme dependency score	0.000345166	3.46197	0.0249403	1.6031	-0.15561	525
EPN3	Geme dependency score	0.000347429	3.45913	0.0250006	1.60205	-0.155537	525
PRPF4B	Geme dependency score	0.000351296	3.45433	0.0251753	1.59903	-0.155413	525
GBF1	Geme dependency score	0.000356309	3.44817	0.0254303	1.59465	-0.155253	525
PDGFRB	Geme dependency score	0.000373116	3.42816	0.0265216	1.5764	-0.154734	525
PDCD10	Geme dependency score	0.000389493	3.4095	0.0273614	1.56286	0.154248	525
SLC31A1	Geme dependency score	0.000389507	3.40948	0.0273614	1.56286	0.154248	525
TMEM47	Geme dependency score	0.00039021	3.4087	0.0273614	1.56286	-0.155259	518
COA7	Geme dependency score	0.00039119	3.40761	0.0273614	1.56286	0.154199	525
DMPK	Geme dependency score	0.000397308	3.40087	0.0276786	1.55786	0.154023	525
PSMB7	Geme dependency score	0.000401103	3.39674	0.0278321	1.55545	-0.153916	525
MRPL17	Geme dependency score	0.000404685	3.39288	0.0279697	1.55331	0.153815	525
NDUFAF6	Geme dependency score	0.000414202	3.38279	0.0285147	1.54493	0.153551	525
UNC5A	Geme dependency score	0.000430398	3.36613	0.0295135	1.52998	-0.153114	525
CIAPIN1	Geme dependency score	0.000435734	3.36078	0.0297627	1.52633	-0.152974	525
FOXA3	Geme dependency score	0.000439699	3.35684	0.0298035	1.52573	0.15287	525
TRMT61A	Geme dependency score	0.000441415	3.35515	0.0298035	1.52573	0.152826	525
MRPL30	Geme dependency score	0.000442971	3.35362	0.0298035	1.52573	0.152786	525
RHEB	Geme dependency score	0.000445427	3.35122	0.0298035	1.52573	-0.152723	525
GTPBP8	Geme dependency score	0.000446888	3.3498	0.0298035	1.52573	0.152685	525
HASPIN	Geme dependency score	0.000449923	3.34686	0.0298035	1.52573	-0.152752	524
ZNF430	Geme dependency score	0.000450884	3.34594	0.0298035	1.52573	0.152728	524
SLC25A51	Geme dependency score	0.000451007	3.34582	0.0298035	1.52573	0.15258	525
MAX	Geme dependency score	0.00045287	3.34403	0.0298035	1.52573	0.152533	525
ANAPC1	Geme dependency score	0.000453376	3.34354	0.0298035	1.52573	-0.15252	525
ERCC2	Geme dependency score	0.000461078	3.33623	0.0301963	1.52005	0.152472	524
DHPS	Geme dependency score	0.00046772	3.33001	0.030517	1.51546	0.152164	525
ACTA1	Geme dependency score	0.000475957	3.32243	0.0308991	1.51005	-0.151964	525
HCST	Geme dependency score	0.00047711	3.32138	0.0308991	1.51005	0.151936	525
NKAIN1	Geme dependency score	0.000479957	3.3188	0.0309687	1.50908	-0.151867	525
IBA57	Geme dependency score	0.000483475	3.31563	0.0310811	1.5075	0.151784	525
RSU1	Geme dependency score	0.000490005	3.3098	0.0313854	1.50327	-0.151629	525
MAGEB18	Geme dependency score	0.000493953	3.30631	0.0314147	1.50287	-0.15255	518
ZNF600	Geme dependency score	0.00049477	3.3056	0.0314147	1.50287	0.151518	525
TGFB1	Geme dependency score	0.000495852	3.30465	0.0314147	1.50287	0.151493	525
SPRED2	Geme dependency score	0.000498705	3.30216	0.0314814	1.50195	0.151427	525
TOMM22	Geme dependency score	0.000503185	3.29827	0.03165	1.49963	0.151324	525
UQCRFS1	Geme dependency score	0.000521544	3.28271	0.0326872	1.48562	0.15091	525
GLCE	Geme dependency score	0.000526632	3.27849	0.0328882	1.48296	-0.150798	525
SREBF1	Geme dependency score	0.000532285	3.27386	0.0331229	1.47987	0.150675	525
SRSF10	Geme dependency score	0.000551785	3.25823	0.0342146	1.46579	-0.150258	525
RPUSD3	Geme dependency score	0.0005623	3.25003	0.0347434	1.45913	0.150039	525
NSD3	Geme dependency score	0.000566839	3.24654	0.0347928	1.45851	0.150088	524
MTERF4	Geme dependency score	0.000567079	3.24636	0.0347928	1.45851	0.149941	525
MRPS15	Geme dependency score	0.000575624	3.23986	0.0351936	1.45354	0.149767	525
MRPL2	Geme dependency score	0.000591535	3.22802	0.0360404	1.44321	0.149449	525
CCDC74A	Geme dependency score	0.000597169	3.2239	0.0362573	1.4406	0.149339	525
GPR173	Geme dependency score	0.000600678	3.22136	0.0363265	1.43978	-0.150269	518
UQCRB	Geme dependency score	0.000604507	3.2186	0.0363265	1.43978	0.149196	525
USP8	Geme dependency score	0.000604542	3.21857	0.0363265	1.43978	-0.149196	525
HAP1	Geme dependency score	0.000613521	3.21217	0.0367398	1.43486	-0.149024	525
CCNA2	Geme dependency score	0.000615934	3.21047	0.0367584	1.43464	-0.148978	525
TOMM70	Geme dependency score	0.000623498	3.20516	0.0370833	1.43082	0.148835	525
ACSF2	Geme dependency score	0.00064338	3.19153	0.0381361	1.41866	-0.148467	525
TSFM	Geme dependency score	0.000649002	3.18775	0.0383394	1.41635	0.148365	525
MATN1	Geme dependency score	0.000654146	3.18433	0.0385131	1.41439	-0.148273	525
WDR74	Geme dependency score	0.000658552	3.18141	0.0385752	1.41369	0.148194	525
RGP1	Geme dependency score	0.000659612	3.18071	0.0385752	1.41369	0.148175	525
ATP5PO	Geme dependency score	0.000663652	3.17806	0.038682	1.41249	0.148103	525
SIN3B	Geme dependency score	0.00067186	3.17272	0.0390304	1.4086	0.148099	524
PP2D1	Geme dependency score	0.000674545	3.17099	0.0390566	1.40831	-0.147912	525
RUSC2	Geme dependency score	0.00067702	3.1694	0.0390705	1.40815	0.147869	525
POLA1	Geme dependency score	0.000688364	3.16218	0.0394692	1.40374	-0.148661	518
TIMMDC1	Geme dependency score	0.000688442	3.16213	0.0394692	1.40374	0.147672	525
SHOC2	Geme dependency score	0.000691646	3.16012	0.0394732	1.4037	-0.147617	525
MRPL51	Geme dependency score	0.000693027	3.15925	0.0394732	1.4037	0.147593	525
NDUFC2	Geme dependency score	0.000697321	3.15657	0.0395888	1.40243	0.14752	525
RNF14	Geme dependency score	0.000703195	3.15292	0.0397931	1.40019	-0.147561	524
BRCC3	Geme dependency score	0.000717776	3.14401	0.0404872	1.39268	-0.148306	517
COX18	Geme dependency score	0.000720156	3.14257	0.0404908	1.39264	0.14714	525
GBX1	Geme dependency score	0.000725104	3.1396	0.0406383	1.39106	-0.147059	525
KDELR3	Geme dependency score	0.000728328	3.13767	0.0406887	1.39053	0.147007	525
LETM1	Geme dependency score	0.000732704	3.13507	0.0408027	1.38931	0.146936	525
DMAC1	Geme dependency score	0.000737014	3.13252	0.0409125	1.38814	0.146866	525
ZNF567	Geme dependency score	0.000744131	3.12835	0.0411542	1.38559	0.146752	525
TMEM86B	Geme dependency score	0.000747208	3.12656	0.0411542	1.38559	0.146703	525
DHX38	Geme dependency score	0.000750499	3.12465	0.0411542	1.38559	-0.14679	524
TRMT10C	Geme dependency score	0.000752985	3.12321	0.0411542	1.38559	0.146612	525
MRPS18A	Geme dependency score	0.000755289	3.12189	0.0411542	1.38559	0.146576	525
TCF20	Geme dependency score	0.000755489	3.12177	0.0411542	1.38559	0.146573	525
EGFR	Geme dependency score	0.000764009	3.1169	0.041489	1.38207	-0.14644	525
AKT2	Geme dependency score	0.000778455	3.10877	0.0421268	1.37544	0.146217	525
ZNFX1	Geme dependency score	0.000785063	3.1051	0.0421268	1.37544	-0.146116	525
POLRMT	Geme dependency score	0.000786833	3.10412	0.0421268	1.37544	0.14609	525
RXFP3	Geme dependency score	0.000791391	3.10161	0.0421268	1.37544	-0.146021	525
RASSF3	Geme dependency score	0.000793826	3.10027	0.0421268	1.37544	0.145984	525
LPCAT4	Geme dependency score	0.000794374	3.09998	0.0421268	1.37544	0.145976	525
CYP2U1	Geme dependency score	0.000795018	3.09962	0.0421268	1.37544	-0.145966	525
SLC30A7	Geme dependency score	0.000795028	3.09962	0.0421268	1.37544	-0.145966	525
ATP5MG	Geme dependency score	0.000802597	3.0955	0.0422995	1.37366	0.145853	525
SNRPA1	Geme dependency score	0.000804056	3.09471	0.0422995	1.37366	-0.145832	525
RPGRIP1L	Geme dependency score	0.000805543	3.09391	0.0422995	1.37366	-0.14581	525
C1orf109	Geme dependency score	0.000808428	3.09236	0.0423239	1.37341	0.145767	525
MRPL53	Geme dependency score	0.000810974	3.09099	0.0423304	1.37335	0.14573	525
FAAH	Geme dependency score	0.000816375	3.08811	0.0424015	1.37262	-0.14565	525
ZNF552	Geme dependency score	0.000817186	3.08768	0.0424015	1.37262	0.145639	525
PCSK1	Geme dependency score	0.000822611	3.08481	0.0425567	1.37103	-0.14556	525
PTDSS1	Geme dependency score	0.000834912	3.07836	0.0430657	1.36587	0.145382	525
PLIN1	Geme dependency score	0.000847427	3.0719	0.0435827	1.36069	-0.145204	525
NF2	Geme dependency score	0.000849951	3.07061	0.0435843	1.36067	0.145169	525
PPP4R3B	Geme dependency score	0.00085496	3.06805	0.0437129	1.35939	-0.145098	525
NDUFB2	Geme dependency score	0.000860024	3.06549	0.0438083	1.35844	0.145028	525
C8orf37	Geme dependency score	0.000861835	3.06458	0.0438083	1.35844	0.145002	525
BCL2L1	Geme dependency score	0.000871615	3.05968	0.0440658	1.3559	-0.144867	525
PDCL	Geme dependency score	0.000871942	3.05951	0.0440658	1.3559	-0.144863	525
SUGT1	Geme dependency score	0.000879023	3.056	0.0442099	1.35448	-0.144766	525
MRPS27	Geme dependency score	0.00087985	3.05559	0.0442099	1.35448	0.144754	525
CYFIP1	Geme dependency score	0.000891391	3.04993	0.0446615	1.35007	-0.144598	525
CRLF1	Geme dependency score	0.00089521	3.04808	0.0447247	1.34945	0.144547	525
C12orf65	Geme dependency score	0.000914753	3.0387	0.0455709	1.34131	0.144287	525
TRMT112	Geme dependency score	0.000919571	3.03641	0.0455712	1.34131	0.144224	525
FNDC1	Geme dependency score	0.000919972	3.03623	0.0455712	1.34131	-0.144218	525
NDUFAF5	Geme dependency score	0.000925419	3.03366	0.0457115	1.33997	0.144284	524
DPM1	Geme dependency score	0.000936597	3.02845	0.0461333	1.33599	-0.144003	525
EMC3	Geme dependency score	0.000943606	3.02521	0.0461665	1.33567	0.143913	525
COQ7	Geme dependency score	0.00094422	3.02493	0.0461665	1.33567	0.143905	525
ARF4	Geme dependency score	0.000945192	3.02448	0.0461665	1.33567	-0.143892	525
DPM2	Geme dependency score	0.000959531	3.01794	0.0467364	1.33035	-0.143711	525
NDUFAF1	Geme dependency score	0.000972291	3.0122	0.0472263	1.32582	0.143551	525
NSRP1	Geme dependency score	0.000981127	3.00827	0.0475235	1.32309	-0.143442	525
XYLT1	Geme dependency score	0.000990168	3.00429	0.047829	1.32031	0.14333	525
MBTD1	Geme dependency score	0.000996964	3.00132	0.0480246	1.31854	-0.143383	524
COX4I1	Geme dependency score	0.0010046	2.99801	0.048104	1.31782	0.143155	525
C4orf33	Geme dependency score	0.00100648	2.99719	0.048104	1.31782	-0.143132	525
KIRREL3	Geme dependency score	0.001009	2.99611	0.048104	1.31782	-0.143102	525
TFB1M	Geme dependency score	0.00100962	2.99584	0.048104	1.31782	0.143095	525
MRPS10	Geme dependency score	0.00101572	2.99323	0.0481376	1.31752	0.143022	525
THAP8	Geme dependency score	0.00101583	2.99318	0.0481376	1.31752	0.14302	525
JAK3	Geme dependency score	0.00102541	2.9891	0.0484367	1.31483	0.142906	525
WDR87	Geme dependency score	0.00102768	2.98814	0.0484367	1.31483	0.14288	525
TMEM170B	Geme dependency score	0.00103346	2.98571	0.0485531	1.31378	-0.142812	525
RSAD1	Geme dependency score	0.0010397	2.98309	0.0485531	1.31378	-0.142738	525
MYCBPAP	Geme dependency score	0.00104802	2.97963	0.0485531	1.31378	-0.142641	525
TCTE1	Geme dependency score	0.00104831	2.97951	0.0485531	1.31378	-0.142638	525
NR2F6	Geme dependency score	0.00104967	2.97895	0.0485531	1.31378	0.142622	525
OFD1	Geme dependency score	0.00105094	2.97842	0.0485531	1.31378	0.143563	518
SEC11C	Geme dependency score	0.00105118	2.97832	0.0485531	1.31378	-0.142605	525
GPR27	Geme dependency score	0.00105236	2.97783	0.0485531	1.31378	-0.142591	525
FDXR	Geme dependency score	0.00106118	2.97421	0.0487484	1.31204	0.14249	525
TWIST2	Geme dependency score	0.00106217	2.97381	0.0487484	1.31204	-0.142478	525
SF3A3	Geme dependency score	0.00108076	2.96627	0.0493251	1.30693	-0.142267	525
WDR26	Geme dependency score	0.0010813	2.96605	0.0493251	1.30693	-0.142261	525
CDAN1	Geme dependency score	0.0010832	2.96529	0.0493251	1.30693	0.142374	524
EAF1	Geme dependency score	0.00110463	2.95678	0.050027	1.3008	-0.142	525
HAPLN2	Geme dependency score	0.00110688	2.9559	0.050027	1.3008	-0.141975	525
PTP4A1	Geme dependency score	0.0011072	2.95578	0.050027	1.3008	0.141972	525
PTPMT1	Geme dependency score	0.00112264	2.94976	0.0505939	1.2959	0.141803	525
GRID2IP	Geme dependency score	0.00112731	2.94795	0.0506741	1.29521	-0.141752	525
EP300	Geme dependency score	0.00113798	2.94387	0.0508368	1.29382	0.141771	524
VARS2	Geme dependency score	0.00113866	2.94361	0.0508368	1.29382	0.141629	525
PGD	Geme dependency score	0.00114074	2.94281	0.0508368	1.29382	0.141607	525
SLC16A1	Geme dependency score	0.00114256	2.94212	0.0508368	1.29382	0.141587	525
CWC22	Geme dependency score	0.00115057	2.93909	0.0510632	1.29189	-0.141502	525
COQ4	Geme dependency score	0.00116206	2.93477	0.0514423	1.28868	0.14138	525
NDUFA6	Geme dependency score	0.00117435	2.9302	0.0518551	1.28521	0.141251	525
SH3GL1	Geme dependency score	0.00118673	2.92565	0.05227	1.28175	0.141122	525
E2F5	Geme dependency score	0.00120091	2.92049	0.0527616	1.27768	0.140976	525
GNB1L	Geme dependency score	0.00120652	2.91846	0.0528753	1.27675	0.140919	525
PSME3IP1	Geme dependency score	0.00121098	2.91686	0.052938	1.27623	-0.140874	525
DKC1	Geme dependency score	0.00124073	2.90632	0.0541031	1.26678	0.141517	518
MRPL58	Geme dependency score	0.00124688	2.90417	0.0542363	1.26571	0.140514	525
HSF5	Geme dependency score	0.00125761	2.90045	0.0545673	1.26307	-0.140408	525
MIPEP	Geme dependency score	0.00126741	2.89708	0.0548563	1.26077	0.140312	525
FAM83E	Geme dependency score	0.00128342	2.89163	0.0554123	1.25639	0.140157	525
CEACAM16	Geme dependency score	0.0012893	2.88965	0.0554612	1.25601	0.140101	525
DDRGK1	Geme dependency score	0.0012909	2.88911	0.0554612	1.25601	-0.140086	525
SCYL3	Geme dependency score	0.00129852	2.88655	0.0556518	1.25452	-0.140013	525
CLCN6	Geme dependency score	0.00131063	2.88252	0.0560327	1.25156	-0.139898	525
COA5	Geme dependency score	0.00131382	2.88146	0.0560327	1.25156	0.139868	525
MRPS22	Geme dependency score	0.00132849	2.87664	0.0565204	1.24779	0.13973	525
ARTN	Geme dependency score	0.00133879	2.87329	0.0568061	1.24561	-0.139635	525
ZNF619	Geme dependency score	0.0013417	2.87235	0.0568061	1.24561	0.139608	525
MRPS18C	Geme dependency score	0.0013468	2.8707	0.0568107	1.24557	0.139561	525
SNORC	Geme dependency score	0.0013483	2.87021	0.0568107	1.24557	-0.139547	525
MRPS17	Geme dependency score	0.0013593	2.86668	0.05686	1.24519	0.139446	525
ATP5ME	Geme dependency score	0.0013593	2.86668	0.05686	1.24519	0.139446	525
PGLYRP2	Geme dependency score	0.00136092	2.86617	0.05686	1.24519	0.139431	525
ANKRD62	Geme dependency score	0.00136248	2.86567	0.05686	1.24519	-0.139417	525
ABCA4	Geme dependency score	0.00137029	2.86319	0.0570497	1.24375	-0.139346	525
GMPS	Geme dependency score	0.0013883	2.85752	0.0576622	1.23911	0.139184	525
RPAP3	Geme dependency score	0.00140077	2.85363	0.0579971	1.23659	-0.139072	525
KRT19	Geme dependency score	0.001403	2.85294	0.0579971	1.23659	-0.139053	525
RYR2	Geme dependency score	0.00141029	2.85069	0.0581612	1.23537	-0.138988	525
XYLT2	Geme dependency score	0.0014211	2.84738	0.0582815	1.23447	-0.138893	525
PCID2	Geme dependency score	0.00142292	2.84682	0.0582815	1.23447	0.138877	525
COX11	Geme dependency score	0.00142321	2.84673	0.0582815	1.23447	0.138875	525
LANCL2	Geme dependency score	0.00142721	2.84551	0.0583087	1.23427	-0.13884	525
WDFY3	Geme dependency score	0.00144119	2.84128	0.058743	1.23104	-0.138718	525
CYB5B	Geme dependency score	0.00145721	2.83648	0.0592575	1.22726	0.13858	525
AASDHPPT	Geme dependency score	0.00147401	2.8315	0.0598018	1.22329	0.138437	525
NDUFS7	Geme dependency score	0.00150765	2.8217	0.0610248	1.21449	0.138155	525
SPAG8	Geme dependency score	0.00151907	2.81842	0.0612444	1.21293	0.13806	525
MRPL11	Geme dependency score	0.00152335	2.8172	0.0612444	1.21293	0.138025	525
ARFIP1	Geme dependency score	0.00152375	2.81709	0.0612444	1.21293	-0.138022	525
TAOK1	Geme dependency score	0.00152708	2.81614	0.0612444	1.21293	0.137994	525
ROCK2	Geme dependency score	0.00154374	2.81142	0.0617709	1.20922	0.137858	525
SOS1	Geme dependency score	0.00155503	2.80826	0.0619574	1.20791	-0.137767	525
PTCD3	Geme dependency score	0.00155549	2.80813	0.0619574	1.20791	0.137763	525
MRPL35	Geme dependency score	0.00156807	2.80463	0.0621816	1.20634	0.137662	525
PPAN	Geme dependency score	0.00157026	2.80403	0.0621816	1.20634	0.137645	525
TSPAN3	Geme dependency score	0.00157179	2.80361	0.0621816	1.20634	0.137632	525
FBXL15	Geme dependency score	0.00158205	2.80078	0.0624464	1.20449	-0.137551	525
ARIH2OS	Geme dependency score	0.00159379	2.79757	0.0627681	1.20226	-0.137458	525
ANAPC5	Geme dependency score	0.00160038	2.79578	0.0628053	1.202	-0.137406	525
CMPK1	Geme dependency score	0.00160242	2.79522	0.0628053	1.202	0.13739	525
CTC1	Geme dependency score	0.00160863	2.79354	0.0628053	1.202	-0.137341	525
NDUFA2	Geme dependency score	0.0016091	2.79342	0.0628053	1.202	0.137337	525
MED31	Geme dependency score	0.00162131	2.79013	0.0629912	1.20072	-0.137372	524
RAC1	Geme dependency score	0.00162648	2.78875	0.0629912	1.20072	-0.137202	525
SSC5D	Geme dependency score	0.00162707	2.78859	0.0629912	1.20072	0.137198	525
DPF1	Geme dependency score	0.00163537	2.78638	0.0629912	1.20072	0.137264	524
MT1A	Geme dependency score	0.00163785	2.78573	0.0629912	1.20072	-0.137114	525
DDX19A	Geme dependency score	0.00163812	2.78566	0.0629912	1.20072	-0.137112	525
SLC5A1	Geme dependency score	0.00164237	2.78453	0.0629912	1.20072	0.13708	525
VASH2	Geme dependency score	0.00165009	2.78249	0.0629912	1.20072	-0.13702	525
EIF2S2	Geme dependency score	0.00165166	2.78208	0.0629912	1.20072	-0.137008	525
RSL1D1	Geme dependency score	0.00165298	2.78173	0.0629912	1.20072	0.136998	525
TMEM41A	Geme dependency score	0.00165349	2.7816	0.0629912	1.20072	0.136994	525
RCC1L	Geme dependency score	0.00165837	2.78032	0.0630395	1.20039	0.136957	525
ILK	Geme dependency score	0.0016845	2.77353	0.0638941	1.19454	-0.13676	525
COL8A2	Geme dependency score	0.00168978	2.77217	0.0639555	1.19412	-0.13672	525
ZNF207	Geme dependency score	0.00170943	2.76715	0.0644091	1.19105	-0.136574	525
CRK	Geme dependency score	0.00171093	2.76677	0.0644091	1.19105	-0.136563	525
NLRC5	Geme dependency score	0.00171663	2.76532	0.0644091	1.19105	-0.136521	525
GRK4	Geme dependency score	0.00171772	2.76505	0.0644091	1.19105	0.136513	525
CDIPT	Geme dependency score	0.00172018	2.76443	0.0644091	1.19105	0.136495	525
RNF215	Geme dependency score	0.00173649	2.76033	0.0648807	1.18788	0.136375	525
HTR6	Geme dependency score	0.00174131	2.75912	0.0649217	1.18761	-0.13634	525
MAGEA6	Geme dependency score	0.00174695	2.75772	0.0649217	1.18761	-0.137213	518
PDE10A	Geme dependency score	0.00174872	2.75728	0.0649217	1.18761	-0.136287	525
MRPL52	Geme dependency score	0.0017654	2.75316	0.065402	1.18441	0.136166	525
PELP1	Geme dependency score	0.00179184	2.7467	0.0662413	1.17887	0.136107	524
NDUFC1	Geme dependency score	0.00181013	2.74229	0.0666508	1.17619	0.135849	525
TRUB2	Geme dependency score	0.00181054	2.74219	0.0666508	1.17619	0.135846	525
CDC26	Geme dependency score	0.00182301	2.73921	0.0669686	1.17413	-0.135758	525
LPAR5	Geme dependency score	0.00183191	2.7371	0.0671142	1.17319	-0.135696	525
MTFP1	Geme dependency score	0.00183464	2.73645	0.0671142	1.17319	0.135678	525
CTDP1	Geme dependency score	0.00184165	2.73479	0.0672297	1.17244	-0.135758	524
BMP8A	Geme dependency score	0.00185648	2.73131	0.0676301	1.16986	-0.135527	525
MED15	Geme dependency score	0.00186559	2.72918	0.0678205	1.16864	0.135593	524
ZNF485	Geme dependency score	0.00188095	2.72562	0.068237	1.16598	-0.13536	525
MRPS21	Geme dependency score	0.00189631	2.72209	0.068652	1.16335	0.135256	525
OTULIN	Geme dependency score	0.00191027	2.71891	0.0688729	1.16195	-0.135163	525
TRAPPC13	Geme dependency score	0.00191241	2.71842	0.0688729	1.16195	-0.135148	525
RNASE3	Geme dependency score	0.00191476	2.71789	0.0688729	1.16195	-0.135133	525
TFRC	Geme dependency score	0.00191833	2.71708	0.0688729	1.16195	0.135109	525
TMEM39B	Geme dependency score	0.00192931	2.7146	0.0688729	1.16195	-0.135036	525
SCARA3	Geme dependency score	0.00192985	2.71448	0.0688729	1.16195	0.135032	525
CSDE1	Geme dependency score	0.00193078	2.71427	0.0688729	1.16195	-0.135026	525
FRMD6	Geme dependency score	0.00193737	2.71279	0.0688729	1.16195	0.134983	525
RMC1	Geme dependency score	0.00193786	2.71268	0.0688729	1.16195	-0.13498	525
POLG2	Geme dependency score	0.00195268	2.70937	0.0692588	1.15953	0.134882	525
FAR1	Geme dependency score	0.00195725	2.70835	0.0692803	1.15939	0.134852	525
RNASEH1	Geme dependency score	0.0019662	2.70637	0.0694565	1.15829	0.134794	525
OXSM	Geme dependency score	0.00197712	2.70397	0.0697014	1.15676	0.134723	525
NDST1	Geme dependency score	0.00199359	2.70036	0.0699178	1.15541	-0.134617	525
KIN	Geme dependency score	0.001995	2.70006	0.0699178	1.15541	-0.134608	525
TRAPPC12	Geme dependency score	0.00199779	2.69945	0.0699178	1.15541	-0.13459	525
C9orf131	Geme dependency score	0.00199925	2.69913	0.0699178	1.15541	0.13458	525
SLC36A1	Geme dependency score	0.00200712	2.69743	0.0700529	1.15457	-0.13453	525
TLN1	Geme dependency score	0.00202807	2.69292	0.07048	1.15193	-0.134397	525
FAM131B	Geme dependency score	0.0020283	2.69287	0.07048	1.15193	-0.134395	525
SIRT2	Geme dependency score	0.00203145	2.69219	0.07048	1.15193	0.134503	524
EFHD1	Geme dependency score	0.00205725	2.68671	0.0710307	1.14855	-0.134213	525
SULF1	Geme dependency score	0.00205841	2.68647	0.0710307	1.14855	0.134206	525
SURF6	Geme dependency score	0.00206448	2.68519	0.0710307	1.14855	0.134168	525
ATOH1	Geme dependency score	0.00206798	2.68445	0.0710307	1.14855	0.134147	525
TMEM40	Geme dependency score	0.00207405	2.68318	0.0710307	1.14855	-0.134109	525
N6AMT1	Geme dependency score	0.00207438	2.68311	0.0710307	1.14855	0.134107	525
MTHFD1	Geme dependency score	0.00207576	2.68282	0.0710307	1.14855	0.134098	525
UBA5	Geme dependency score	0.00208767	2.68034	0.0712988	1.14692	-0.134025	525
MOSMO	Geme dependency score	0.00209672	2.67846	0.0714684	1.14589	0.133969	525
RAF1	Geme dependency score	0.00210615	2.67651	0.0716502	1.14478	-0.133911	525
UBAP1	Geme dependency score	0.00212039	2.67358	0.0719719	1.14284	-0.133825	525
DCPS	Geme dependency score	0.00212455	2.67273	0.0719719	1.14284	0.133799	525
NDUFV2	Geme dependency score	0.00212796	2.67204	0.0719719	1.14284	0.133779	525
RRP1	Geme dependency score	0.00215242	2.66707	0.0726589	1.13871	0.133631	525
SKA1	Geme dependency score	0.00216904	2.66373	0.0730787	1.13621	-0.133532	525
ESPN	Geme dependency score	0.00217791	2.66196	0.0731547	1.13576	-0.133479	525
BTF3L4	Geme dependency score	0.00217967	2.66161	0.0731547	1.13576	-0.133469	525
AHR	Geme dependency score	0.00219349	2.65886	0.0734778	1.13384	-0.133387	525
CHCHD5	Geme dependency score	0.00220115	2.65735	0.0735932	1.13316	-0.133342	525
ABLIM2	Geme dependency score	0.00221524	2.65458	0.073923	1.13122	-0.13326	525
ZNF507	Geme dependency score	0.0022891	2.64034	0.0760652	1.11881	0.132835	525
CELF1	Geme dependency score	0.00228917	2.64032	0.0760652	1.11881	0.132835	525
CENPT	Geme dependency score	0.0022956	2.6391	0.0760652	1.11881	-0.132798	525
SRP54	Geme dependency score	0.002315	2.63545	0.0760652	1.11881	-0.132689	525
SULT1E1	Geme dependency score	0.00231644	2.63518	0.0760652	1.11881	0.132681	525
NLRP4	Geme dependency score	0.00231904	2.63469	0.0760652	1.11881	0.132667	525
SPHK2	Geme dependency score	0.00232265	2.63402	0.0760652	1.11881	0.132647	525
RPP21	Geme dependency score	0.00232312	2.63393	0.0760652	1.11881	0.132644	525
ZFAND5	Geme dependency score	0.00232541	2.6335	0.0760652	1.11881	0.132631	525
B9D2	Geme dependency score	0.00232754	2.6331	0.0760652	1.11881	0.132619	525
MFNG	Geme dependency score	0.00233378	2.63194	0.0760652	1.11881	0.132584	525
ATM	Geme dependency score	0.00233548	2.63162	0.0760652	1.11881	0.132575	525
TRIM7	Geme dependency score	0.00233688	2.63136	0.0760652	1.11881	-0.132567	525
PTPN23	Geme dependency score	0.00234033	2.63072	0.0760652	1.11881	-0.132548	525
TELO2	Geme dependency score	0.0023777	2.62384	0.0771362	1.11274	0.132342	525
REC114	Geme dependency score	0.0023938	2.62091	0.0775147	1.11062	-0.132254	525
CCDC115	Geme dependency score	0.00239941	2.6199	0.0775528	1.1104	0.132224	525
SYNJ2	Geme dependency score	0.00241751	2.61663	0.0779938	1.10794	-0.132126	525
CEP152	Geme dependency score	0.00243106	2.6142	0.0780028	1.10789	0.132053	525
SOD2	Geme dependency score	0.00243765	2.61303	0.0780028	1.10789	0.132018	525
MBP	Geme dependency score	0.00244387	2.61192	0.0780028	1.10789	-0.131985	525
ZNF830	Geme dependency score	0.00244638	2.61148	0.0780028	1.10789	-0.131971	525
FOXF1	Geme dependency score	0.00244804	2.61118	0.0780028	1.10789	-0.131962	525
SIAH1	Geme dependency score	0.00245422	2.61009	0.0780028	1.10789	0.13193	525
LSMEM2	Geme dependency score	0.00245543	2.60987	0.0780028	1.10789	-0.131923	525
MMGT1	Geme dependency score	0.00245991	2.60908	0.0780028	1.10789	0.132784	518
FLT4	Geme dependency score	0.00246018	2.60903	0.0780028	1.10789	-0.131898	525
IDH3A	Geme dependency score	0.0024624	2.60864	0.0780028	1.10789	0.132011	524
MRPL48	Geme dependency score	0.0024782	2.60586	0.0783613	1.1059	0.131803	525
TMEM125	Geme dependency score	0.00249288	2.6033	0.0784684	1.10531	-0.131725	525
TSPAN9	Geme dependency score	0.00249613	2.60273	0.0784684	1.10531	-0.131709	525
AGR3	Geme dependency score	0.00250153	2.60179	0.0784684	1.10531	-0.13168	525
MRPL44	Geme dependency score	0.00250207	2.6017	0.0784684	1.10531	0.131677	525
NDUFS1	Geme dependency score	0.00250464	2.60125	0.0784684	1.10531	0.131664	525
GAB1	Geme dependency score	0.00250851	2.60058	0.0784684	1.10531	-0.131644	525
MANSC1	Geme dependency score	0.00256828	2.59036	0.0801944	1.09586	0.131336	525
EED	Geme dependency score	0.00257549	2.58914	0.0802763	1.09541	0.131424	524
DDX55	Geme dependency score	0.00260382	2.58439	0.0809151	1.09197	0.131156	525
DTYMK	Geme dependency score	0.00261181	2.58306	0.0809151	1.09197	0.131116	525
NME6	Geme dependency score	0.00261227	2.58298	0.0809151	1.09197	0.131113	525
PSMA6	Geme dependency score	0.00261449	2.58261	0.0809151	1.09197	-0.131102	525
MBNL1	Geme dependency score	0.00263382	2.57941	0.0813693	1.08954	0.131005	525
FBXW11	Geme dependency score	0.00264302	2.5779	0.0814869	1.08891	-0.13096	525
PPP1CA	Geme dependency score	0.00264695	2.57725	0.0814869	1.08891	-0.131065	524
ZNF506	Geme dependency score	0.00266927	2.57361	0.0820298	1.08603	0.13083	525
DLD	Geme dependency score	0.00268	2.57187	0.0821115	1.0856	0.130901	524
MTO1	Geme dependency score	0.00268133	2.57165	0.0821115	1.0856	0.130771	525
CRYBA4	Geme dependency score	0.00270067	2.56853	0.0825593	1.08323	0.130676	525
RPS27A	Geme dependency score	0.00271187	2.56673	0.0827287	1.08234	-0.130622	525
ZNF566	Geme dependency score	0.0027171	2.5659	0.0827287	1.08234	0.130596	525
SAMM50	Geme dependency score	0.0027204	2.56537	0.0827287	1.08234	0.13058	525
TEX12	Geme dependency score	0.00272761	2.56422	0.0828036	1.08195	0.130545	525
HPCAL1	Geme dependency score	0.00273973	2.56229	0.0830276	1.08078	-0.130487	525
HOMER3	Geme dependency score	0.00277209	2.55719	0.0838628	1.07643	0.130332	525
SLC39A7	Geme dependency score	0.00280734	2.5517	0.0847827	1.07169	-0.130166	525
KLK12	Geme dependency score	0.00282596	2.54883	0.0850635	1.07026	0.130078	525
POLR3H	Geme dependency score	0.00282637	2.54877	0.0850635	1.07026	0.1302	524
BASP1	Geme dependency score	0.00288789	2.53942	0.0867656	1.06165	-0.129915	524
NDUFAF4	Geme dependency score	0.00290698	2.53656	0.0870008	1.06048	0.129705	525
GPR61	Geme dependency score	0.00290757	2.53647	0.0870008	1.06048	-0.129702	525
MAP3K12	Geme dependency score	0.00291064	2.53601	0.0870008	1.06048	0.129811	524
MCMDC2	Geme dependency score	0.00293759	2.53201	0.0876269	1.05736	0.129566	525
COPS5	Geme dependency score	0.00294161	2.53142	0.0876269	1.05736	0.129671	524
C3orf14	Geme dependency score	0.00295541	2.52938	0.0878882	1.05607	-0.129486	525
COX10	Geme dependency score	0.0029902	2.5243	0.088772	1.05172	0.12933	525
ACVR1B	Geme dependency score	0.00300719	2.52184	0.0891251	1.05	0.129255	525
MCF2L	Geme dependency score	0.00302042	2.51993	0.0893657	1.04883	-0.129197	525
TMEM14B	Geme dependency score	0.00303264	2.51818	0.0895495	1.04794	-0.129143	525
SGO1	Geme dependency score	0.00303772	2.51745	0.0895495	1.04794	-0.129121	525
ADSL	Geme dependency score	0.003042	2.51684	0.0895495	1.04794	0.129102	525
HSPA14	Geme dependency score	0.00305962	2.51433	0.0897162	1.04713	0.129025	525
USP38	Geme dependency score	0.00306702	2.51328	0.0897162	1.04713	-0.128993	525
PRKAB2	Geme dependency score	0.00306709	2.51327	0.0897162	1.04713	0.128993	525
CEP55	Geme dependency score	0.00306819	2.51312	0.0897162	1.04713	0.128988	525
CBLC	Geme dependency score	0.00309117	2.50988	0.0900937	1.04531	0.128889	525
ZCCHC7	Geme dependency score	0.00309436	2.50943	0.0900937	1.04531	0.128875	525
QRICH2	Geme dependency score	0.00310061	2.50855	0.0900937	1.04531	-0.128848	525
CEP57	Geme dependency score	0.00310488	2.50796	0.0900937	1.04531	0.12883	525
LGALS7B	Geme dependency score	0.00310686	2.50768	0.0900937	1.04531	0.128821	525
GATA6	Geme dependency score	0.00312441	2.50523	0.0903321	1.04416	-0.128746	525
UFC1	Geme dependency score	0.00312687	2.50489	0.0903321	1.04416	-0.128736	525
PNPT1	Geme dependency score	0.00313058	2.50438	0.0903321	1.04416	0.12872	525
OIP5	Geme dependency score	0.00314283	2.50268	0.0905362	1.04318	0.12879	524
PCBD2	Geme dependency score	0.00314807	2.50196	0.0905381	1.04317	-0.128646	525
LMNA	Geme dependency score	0.00315363	2.50119	0.0905491	1.04312	-0.128622	525
MRPS26	Geme dependency score	0.00316163	2.50009	0.09063	1.04273	0.128588	525
PPP4R2	Geme dependency score	0.00317142	2.49875	0.0907618	1.0421	-0.128669	524
CES4A	Geme dependency score	0.00318723	2.49659	0.0909485	1.0412	-0.128481	525
SOCS3	Geme dependency score	0.00318835	2.49643	0.0909485	1.0412	-0.128476	525
MEF2B	Geme dependency score	0.00320518	2.49415	0.0912798	1.03963	0.128406	525
COA3	Geme dependency score	0.00321248	2.49316	0.0913342	1.03937	0.128375	525
NEUROD2	Geme dependency score	0.0032177	2.49245	0.0913342	1.03937	-0.128354	525
CYCS	Geme dependency score	0.00322365	2.49165	0.0913342	1.03937	0.128329	525
ADGRE5	Geme dependency score	0.00322798	2.49107	0.0913342	1.03937	0.128311	525
CRYBB1	Geme dependency score	0.00325885	2.48694	0.0920586	1.03594	0.128184	525
RPS6KL1	Geme dependency score	0.0032704	2.4854	0.0922044	1.03525	0.128136	525
GFI1	Geme dependency score	0.00327456	2.48485	0.0922044	1.03525	-0.128241	524
RPA2	Geme dependency score	0.00328925	2.4829	0.0924691	1.034	-0.128059	525
C1orf43	Geme dependency score	0.00329484	2.48217	0.0924777	1.03396	0.128037	525
NLRP6	Geme dependency score	0.00330878	2.48033	0.09272	1.03283	-0.12798	525
STX5	Geme dependency score	0.0033606	2.47358	0.0940215	1.02677	-0.127772	525
GJA3	Geme dependency score	0.0033773	2.47143	0.0943378	1.02531	-0.127705	525
MAD1L1	Geme dependency score	0.00341539	2.46656	0.0952255	1.02125	0.127555	525
SGO2	Geme dependency score	0.00342541	2.46529	0.0952255	1.02125	-0.127515	525
SDHD	Geme dependency score	0.00342947	2.46477	0.0952255	1.02125	0.127499	525
EN2	Geme dependency score	0.00343086	2.4646	0.0952255	1.02125	-0.127494	525
LPAR1	Geme dependency score	0.00344511	2.4628	0.0954695	1.02014	-0.127438	525
SCGB2B2	Geme dependency score	0.0034615	2.46074	0.0957719	1.01876	0.127374	525
PDCL3	Geme dependency score	0.00357615	2.44658	0.0987877	1.0053	-0.126935	525
TAF6	Geme dependency score	0.00358886	2.44504	0.0989824	1.00444	0.127008	524
TCN2	Geme dependency score	0.00360603	2.44297	0.0992629	1.00321	0.126823	525
ARSJ	Geme dependency score	0.00361039	2.44245	0.0992629	1.00321	0.126807	525
CPSF1	Geme dependency score	0.00364336	2.4385	0.0997485	1.00109	0.126804	524
DDX56	Geme dependency score	0.00364938	2.43778	0.0997485	1.00109	0.126662	525
TEC	Geme dependency score	0.00365291	2.43736	0.0997485	1.00109	-0.126648	525
ZNF793	Geme dependency score	0.00365344	2.4373	0.0997485	1.00109	0.126646	525
CYTH2	Geme dependency score	0.00365657	2.43693	0.0997485	1.00109	0.126635	525
HMBS	Geme dependency score	0.003669	2.43545	0.0999316	1.0003	0.126589	525
KPNA4	Geme dependency score	0.00368518	2.43354	0.100091	0.999607	-0.126529	525
HSD17B14	Geme dependency score	0.00368628	2.43341	0.100091	0.999607	0.126525	525
FAM177A1	Geme dependency score	0.00369328	2.43259	0.100125	0.999456	0.1265	525
RASD2	Geme dependency score	0.00371504	2.43004	0.100559	0.997579	0.12642	525
LSR	Geme dependency score	0.00372476	2.4289	0.100585	0.997468	0.126385	525
CD37	Geme dependency score	0.00373036	2.42825	0.100585	0.997468	0.126365	525
NDUFA13	Geme dependency score	0.00373869	2.42728	0.100585	0.997468	0.126334	525
EBF1	Geme dependency score	0.00373952	2.42718	0.100585	0.997468	0.126331	525
KDM4C	Geme dependency score	0.00374475	2.42658	0.100585	0.997468	0.126432	524
DCUN1D5	Geme dependency score	0.00376435	2.42431	0.100956	0.995867	0.126242	525
PRIM1	Geme dependency score	0.00377214	2.42341	0.10101	0.995635	-0.126214	525
BLVRB	Geme dependency score	0.00379491	2.4208	0.101464	0.993686	0.126132	525
NDUFA3	Geme dependency score	0.00383245	2.41652	0.102253	0.990326	0.125998	525
ARHGEF35	Geme dependency score	0.00383608	2.41611	0.102253	0.990326	-0.125985	525
C3orf84	Geme dependency score	0.00384376	2.41524	0.102301	0.990118	-0.125958	525
SHANK1	Geme dependency score	0.00387353	2.41189	0.102937	0.987428	0.125853	525
CEP89	Geme dependency score	0.00390745	2.40811	0.103338	0.98574	0.125735	525
TRAF3IP3	Geme dependency score	0.00391075	2.40774	0.103338	0.98574	-0.125723	525
RNF6	Geme dependency score	0.00391148	2.40766	0.103338	0.98574	0.125721	525
TMEM179	Geme dependency score	0.00391226	2.40757	0.103338	0.98574	-0.125718	525
ANXA3	Geme dependency score	0.00392973	2.40564	0.103389	0.985527	0.125657	525
NCR3	Geme dependency score	0.00393057	2.40554	0.103389	0.985527	-0.125654	525
WDR83	Geme dependency score	0.00393247	2.40533	0.103389	0.985527	0.125648	525
NBEAL2	Geme dependency score	0.00394044	2.40445	0.103389	0.985527	-0.12562	525
KANSL1	Geme dependency score	0.00394374	2.40409	0.103389	0.985527	-0.125728	524
CHRNA7	Geme dependency score	0.0039573	2.4026	0.103589	0.984687	0.125562	525
NDUFB9	Geme dependency score	0.00397079	2.40112	0.103786	0.983859	0.125516	525
ELF3	Geme dependency score	0.00399415	2.39858	0.104241	0.98196	-0.125436	525
FBL	Geme dependency score	0.00406295	2.39116	0.105741	0.975755	0.125322	524
CARD9	Geme dependency score	0.00406372	2.39108	0.105741	0.975755	-0.1252	525
COX17	Geme dependency score	0.00409243	2.38802	0.106296	0.973485	0.125104	525
HNRNPUL1	Geme dependency score	0.00409718	2.38752	0.106296	0.973485	0.125088	525
CAMKV	Geme dependency score	0.00410613	2.38657	0.10637	0.97318	-0.125058	525
TBX18	Geme dependency score	0.00412519	2.38456	0.106467	0.972784	-0.125114	524
SCD5	Geme dependency score	0.00412788	2.38427	0.106467	0.972784	0.124986	525
MRPS5	Geme dependency score	0.00413018	2.38403	0.106467	0.972784	0.124979	525
JUN	Geme dependency score	0.00413424	2.3836	0.106467	0.972784	-0.124965	525
ATP5F1A	Geme dependency score	0.00414266	2.38272	0.106527	0.972539	0.124937	525
ZC3H13	Geme dependency score	0.00415261	2.38168	0.106626	0.972135	-0.124904	525
DTX2	Geme dependency score	0.00418991	2.3778	0.107426	0.968889	-0.124782	525
ADORA2A	Geme dependency score	0.00420511	2.37622	0.107658	0.967953	0.124732	525
MRPL42	Geme dependency score	0.00422536	2.37414	0.108018	0.966502	0.124667	525
PLOD1	Geme dependency score	0.00424041	2.37259	0.108185	0.965834	-0.124736	524
NIFK	Geme dependency score	0.00424874	2.37174	0.108185	0.965834	0.124591	525
RASSF2	Geme dependency score	0.00425042	2.37157	0.108185	0.965834	-0.124585	525
CALY	Geme dependency score	0.00428595	2.36795	0.108686	0.963825	-0.124471	525
AKR1B10	Geme dependency score	0.00428825	2.36772	0.108686	0.963825	0.124464	525
PLD3	Geme dependency score	0.00428878	2.36767	0.108686	0.963825	0.124462	525
INTS12	Geme dependency score	0.00430624	2.3659	0.108971	0.962689	-0.124525	524
B3GNT2	Geme dependency score	0.00431727	2.36479	0.109092	0.962206	-0.124371	525
TNS3	Geme dependency score	0.00432408	2.36411	0.109107	0.962149	-0.12435	525
CYS1	Geme dependency score	0.00433933	2.36258	0.109334	0.961246	-0.124301	525
SMNDC1	Geme dependency score	0.0043545	2.36106	0.109446	0.9608	-0.124371	524
FAM186A	Geme dependency score	0.00435631	2.36088	0.109446	0.9608	0.124248	525
UBTF	Geme dependency score	0.00436413	2.3601	0.109446	0.9608	0.124341	524
ZNF367	Geme dependency score	0.004373	2.35922	0.109446	0.9608	0.124195	525
CRYBA2	Geme dependency score	0.0043753	2.35899	0.109446	0.9608	-0.124188	525
MRPS35	Geme dependency score	0.00438134	2.35839	0.109446	0.9608	0.124169	525
USP37	Geme dependency score	0.00439444	2.3571	0.109616	0.960124	-0.124128	525
C19orf47	Geme dependency score	0.00440152	2.3564	0.109637	0.960044	0.124105	525
PPP2CA	Geme dependency score	0.00443137	2.35346	0.110221	0.957734	0.124012	525
LACTB2	Geme dependency score	0.0044376	2.35285	0.110221	0.957734	0.123993	525
CH25H	Geme dependency score	0.00445309	2.35134	0.110234	0.957684	-0.123945	525
CBLL1	Geme dependency score	0.00445546	2.35111	0.110234	0.957684	-0.123938	525
MED27	Geme dependency score	0.00445702	2.35096	0.110234	0.957684	-0.124051	524
ZNF589	Geme dependency score	0.00447405	2.3493	0.110499	0.956642	-0.12388	525
ZNF264	Geme dependency score	0.00450167	2.34663	0.111024	0.954582	0.123796	525
LRRD1	Geme dependency score	0.00451451	2.34539	0.111184	0.953957	0.123756	525
NACA2	Geme dependency score	0.0045352	2.3434	0.111338	0.953357	-0.123693	525
KCTD15	Geme dependency score	0.00454081	2.34287	0.111338	0.953357	0.123676	525
HRCT1	Geme dependency score	0.00454615	2.34236	0.111338	0.953357	0.12366	525
HNRNPC	Geme dependency score	0.00454623	2.34235	0.111338	0.953357	-0.123777	524
FOXO1	Geme dependency score	0.00456543	2.34052	0.111652	0.952134	0.123601	525
ZNF416	Geme dependency score	0.00460179	2.33707	0.112384	0.949296	0.123492	525
MEGF8	Geme dependency score	0.00461088	2.33622	0.112409	0.9492	0.123465	525
MCCC1	Geme dependency score	0.00461567	2.33577	0.112409	0.9492	-0.12345	525
H2BC4	Geme dependency score	0.00467843	2.3299	0.113771	0.94397	-0.123263	525
KIRREL1	Geme dependency score	0.0046846	2.32933	0.113771	0.94397	0.123245	525
SDHC	Geme dependency score	0.0047067	2.32728	0.114149	0.942528	0.12318	525
KRT3	Geme dependency score	0.00471529	2.32649	0.114199	0.942338	0.123155	525
SRARP	Geme dependency score	0.00473326	2.32484	0.11444	0.941421	-0.123102	525
THAP5	Geme dependency score	0.0047412	2.32411	0.11444	0.941421	-0.123079	525
H2AC4	Geme dependency score	0.00474489	2.32377	0.11444	0.941421	-0.123068	525
PCDHA7	Geme dependency score	0.00475582	2.32277	0.114546	0.941021	-0.123036	525
FBXO10	Geme dependency score	0.00477147	2.32135	0.114765	0.940192	0.12299	525
NDUFB4	Geme dependency score	0.00478223	2.32037	0.114847	0.93988	0.122959	525
ZFP36	Geme dependency score	0.00478803	2.31984	0.114847	0.93988	0.122942	525
PPIL2	Geme dependency score	0.00482992	2.31606	0.115693	0.936692	-0.122822	525
CATSPERG	Geme dependency score	0.00485457	2.31385	0.116124	0.935076	0.122751	525
DHX37	Geme dependency score	0.00489007	2.31069	0.116814	0.932506	0.12265	525
WDR4	Geme dependency score	0.00489827	2.30996	0.11685	0.932371	0.122626	525
CAB39	Geme dependency score	0.00491702	2.3083	0.117047	0.931638	0.122573	525
FLVCR1	Geme dependency score	0.00492098	2.30795	0.117047	0.931638	0.122562	525
PAICS	Geme dependency score	0.00492662	2.30745	0.117047	0.931638	0.122546	525
MRPS30	Geme dependency score	0.0049422	2.30608	0.117258	0.930857	0.122502	525
RXFP1	Geme dependency score	0.00496734	2.30388	0.117347	0.930527	-0.122431	525
RAPGEF5	Geme dependency score	0.0049691	2.30372	0.117347	0.930527	-0.122426	525
EXTL2	Geme dependency score	0.00497199	2.30347	0.117347	0.930527	-0.122418	525
MRPS34	Geme dependency score	0.0049728	2.3034	0.117347	0.930527	0.122416	525
KIF20A	Geme dependency score	0.0049936	2.30159	0.117657	0.929382	-0.122358	525
NUDCD2	Geme dependency score	0.00500678	2.30044	0.117657	0.929382	-0.122321	525
SLC7A13	Geme dependency score	0.00500926	2.30023	0.117657	0.929382	0.122314	525
CDCA5	Geme dependency score	0.00501284	2.29992	0.117657	0.929382	-0.122421	524
RANBP9	Geme dependency score	0.00503631	2.29789	0.117889	0.928528	-0.122239	525
PLB1	Geme dependency score	0.00504181	2.29741	0.117889	0.928528	-0.122224	525
PLLP	Geme dependency score	0.00504743	2.29693	0.117889	0.928528	-0.122208	525
KPNB1	Geme dependency score	0.00504967	2.29674	0.117889	0.928528	-0.122202	525
TYROBP	Geme dependency score	0.00507071	2.29493	0.118065	0.927877	0.122144	525
VASP	Geme dependency score	0.00507075	2.29493	0.118065	0.927877	0.122144	525
EML2	Geme dependency score	0.00507782	2.29432	0.118073	0.92785	0.122125	525
DNTTIP2	Geme dependency score	0.00509814	2.29259	0.118388	0.926693	-0.122069	525
CHAD	Geme dependency score	0.00510794	2.29175	0.118458	0.926435	-0.122042	525
COQ2	Geme dependency score	0.00515587	2.2877	0.119348	0.923184	0.121912	525
HNRNPCL1	Geme dependency score	0.00515998	2.28735	0.119348	0.923184	-0.121901	525
RNF123	Geme dependency score	0.00517442	2.28614	0.11952	0.92256	-0.121862	525
SPTSSA	Geme dependency score	0.00518106	2.28558	0.11952	0.92256	-0.121844	525
CENPA	Geme dependency score	0.00520384	2.28368	0.119762	0.921679	0.121898	524
MYLK4	Geme dependency score	0.00520528	2.28356	0.119762	0.921679	-0.121778	525
GUCY1B1	Geme dependency score	0.00521836	2.28247	0.119799	0.921546	-0.121743	525
PELO	Geme dependency score	0.00522249	2.28212	0.119799	0.921546	0.121732	525
PYM1	Geme dependency score	0.00522743	2.28171	0.119799	0.921546	0.121719	525
HMX3	Geme dependency score	0.00523626	2.28098	0.119844	0.921382	0.121695	525
PAGE2	Geme dependency score	0.0052482	2.27999	0.119961	0.920961	-0.122481	518
REX1BD	Geme dependency score	0.00525996	2.27902	0.120073	0.920555	0.121632	525
RHOXF2B	Geme dependency score	0.0052913	2.27644	0.120631	0.918543	-0.122365	518
BIRC5	Geme dependency score	0.00531932	2.27414	0.121112	0.916814	0.121475	525
NGRN	Geme dependency score	0.00534542	2.27202	0.121547	0.915254	0.121406	525
PAX5	Geme dependency score	0.00537694	2.26947	0.121836	0.914223	0.121324	525
AGMAT	Geme dependency score	0.00538239	2.26903	0.121836	0.914223	-0.12131	525
PGK1	Geme dependency score	0.00538275	2.269	0.121836	0.914223	0.122123	518
COQ5	Geme dependency score	0.00538599	2.26873	0.121836	0.914223	0.1213	525
FAAP20	Geme dependency score	0.00541183	2.26666	0.122263	0.912706	-0.121233	525
COX5B	Geme dependency score	0.00546941	2.26206	0.123122	0.909663	0.121084	525
ZNF277	Geme dependency score	0.00547365	2.26172	0.123122	0.909663	0.121073	525
PSMA4	Geme dependency score	0.00547681	2.26147	0.123122	0.909663	-0.121065	525
KHDRBS3	Geme dependency score	0.00547806	2.26137	0.123122	0.909663	0.121062	525
PKIA	Geme dependency score	0.00550707	2.25908	0.12345	0.908508	0.120988	525
ATP5F1C	Geme dependency score	0.00551024	2.25883	0.12345	0.908508	0.12098	525
PRLH	Geme dependency score	0.00551381	2.25855	0.12345	0.908508	-0.120971	525
MTERF3	Geme dependency score	0.00554359	2.25621	0.123958	0.906725	0.120895	525
C14orf180	Geme dependency score	0.00557938	2.25341	0.124559	0.904625	-0.120804	525
MIOS	Geme dependency score	0.00558471	2.253	0.124559	0.904625	0.120791	525
GSS	Geme dependency score	0.00559725	2.25203	0.124597	0.904492	0.120759	525
COX7C	Geme dependency score	0.00560067	2.25176	0.124597	0.904492	0.12075	525
NUS1	Geme dependency score	0.00560862	2.25114	0.124615	0.904428	-0.12073	525
HFM1	Geme dependency score	0.00562204	2.25011	0.124674	0.904226	-0.120697	525
NUP107	Geme dependency score	0.0056255	2.24984	0.124674	0.904226	-0.120688	525
NUDT15	Geme dependency score	0.00564478	2.24835	0.124943	0.90329	-0.12064	525
C11orf58	Geme dependency score	0.00566045	2.24715	0.125097	0.902753	0.120601	525
PIP4P2	Geme dependency score	0.00566717	2.24663	0.125097	0.902753	0.120584	525
IFRD1	Geme dependency score	0.00567322	2.24617	0.125097	0.902753	0.120569	525
SART1	Geme dependency score	0.00568343	2.24539	0.125164	0.90252	-0.120544	525
NDRG3	Geme dependency score	0.00569293	2.24466	0.125216	0.902341	0.12052	525
SCFD2	Geme dependency score	0.00570929	2.24342	0.125418	0.901641	0.120479	525
MVD	Geme dependency score	0.00572941	2.24189	0.125638	0.900878	0.12043	525
TMED10	Geme dependency score	0.00573941	2.24113	0.125638	0.900878	-0.120405	525
TFIP11	Geme dependency score	0.00574087	2.24102	0.125638	0.900878	-0.120402	525
MTIF2	Geme dependency score	0.00578804	2.23747	0.126512	0.897868	0.120286	525
ALS2CL	Geme dependency score	0.00581496	2.23545	0.126942	0.896396	-0.12022	525
KIAA1324	Geme dependency score	0.00585414	2.23254	0.127638	0.894021	-0.120125	525
CACNA1S	Geme dependency score	0.00591861	2.22778	0.128883	0.889805	-0.11997	525
IGFL2	Geme dependency score	0.00593804	2.22636	0.129145	0.888923	0.119924	525
NPTXR	Geme dependency score	0.00595522	2.2251	0.129358	0.888208	0.119883	525
AGRP	Geme dependency score	0.00597406	2.22373	0.129606	0.887375	-0.119838	525
KLLN	Geme dependency score	0.00600345	2.2216	0.130082	0.885782	0.119768	525
NAPA	Geme dependency score	0.00603366	2.21942	0.130575	0.88414	-0.119697	525
DAB2	Geme dependency score	0.00605206	2.2181	0.130811	0.883355	-0.119654	525
PPP1R37	Geme dependency score	0.00607182	2.21668	0.131076	0.882476	0.119608	525
CDK17	Geme dependency score	0.00612229	2.21309	0.131746	0.880264	0.11949	525
ZNF461	Geme dependency score	0.00612525	2.21288	0.131746	0.880264	0.119483	525
UTP18	Geme dependency score	0.00612543	2.21286	0.131746	0.880264	-0.119483	525
ETV5	Geme dependency score	0.00614475	2.2115	0.131902	0.87975	-0.119438	525
ZNF544	Geme dependency score	0.00614776	2.21128	0.131902	0.87975	0.119431	525
ATL3	Geme dependency score	0.00618543	2.20863	0.132464	0.877904	0.119344	525
KREMEN2	Geme dependency score	0.00619678	2.20783	0.132464	0.877904	-0.119318	525
ZNF486	Geme dependency score	0.00620314	2.20739	0.132464	0.877904	0.119303	525
RETREG3	Geme dependency score	0.00620426	2.20731	0.132464	0.877904	-0.119301	525
NOL6	Geme dependency score	0.00623218	2.20536	0.132898	0.876483	0.119237	525
FMN2	Geme dependency score	0.00626991	2.20274	0.133492	0.874543	-0.119151	525
EMC1	Geme dependency score	0.00627598	2.20232	0.133492	0.874543	0.119137	525
FBXO16	Geme dependency score	0.00628429	2.20174	0.133492	0.874543	0.119118	525
ETV3	Geme dependency score	0.00629062	2.20131	0.133492	0.874543	0.119104	525
GZMM	Geme dependency score	0.00631672	2.19951	0.133884	0.873272	0.119045	525
FGF21	Geme dependency score	0.0063328	2.1984	0.134062	0.872694	0.119008	525
CCT8	Geme dependency score	0.00635892	2.19662	0.134452	0.871432	-0.11895	525
INTS4	Geme dependency score	0.00638809	2.19463	0.134613	0.870913	-0.118884	525
CXCR3	Geme dependency score	0.00639175	2.19438	0.134613	0.870913	-0.119675	518
CNBP	Geme dependency score	0.00639507	2.19415	0.134613	0.870913	0.118869	525
SLC23A3	Geme dependency score	0.00639731	2.194	0.134613	0.870913	-0.118864	525
UTF1	Geme dependency score	0.00641092	2.19308	0.134737	0.870513	-0.118946	524
TMEM187	Geme dependency score	0.00642518	2.19211	0.134875	0.87007	-0.1196	518
ARAP3	Geme dependency score	0.00643447	2.19149	0.134908	0.869963	-0.118781	525
GRIN2D	Geme dependency score	0.006451	2.19037	0.134986	0.869712	0.118744	525
DNAJC2	Geme dependency score	0.00645363	2.1902	0.134986	0.869712	0.118851	524
TP53BP2	Geme dependency score	0.00648493	2.18809	0.135478	0.86813	-0.118669	525
TMEM126B	Geme dependency score	0.0065086	2.18651	0.135735	0.867308	0.118617	525
TMEM189	Geme dependency score	0.00651274	2.18624	0.135735	0.867308	0.118608	525
INSL3	Geme dependency score	0.0065491	2.18382	0.136179	0.86589	0.118528	525
DIP2B	Geme dependency score	0.00654961	2.18378	0.136179	0.86589	0.118527	525
RANBP2	Geme dependency score	0.00658652	2.18134	0.136784	0.863966	-0.118447	525
SMG9	Geme dependency score	0.0066068	2.18001	0.137042	0.863146	0.118403	525
C5orf49	Geme dependency score	0.00666235	2.17637	0.137533	0.861593	-0.118283	525
MIB2	Geme dependency score	0.00666663	2.17609	0.137533	0.861593	-0.118273	525
SETD5	Geme dependency score	0.00667395	2.17562	0.137533	0.861593	-0.11837	524
ETV2	Geme dependency score	0.00667494	2.17555	0.137533	0.861593	0.118256	525
SLC29A4	Geme dependency score	0.00667652	2.17545	0.137533	0.861593	-0.118252	525
FBXW2	Geme dependency score	0.00667766	2.17538	0.137533	0.861593	0.11825	525
FAM187B	Geme dependency score	0.00670374	2.17368	0.137908	0.860411	0.118194	525
NMUR1	Geme dependency score	0.00673951	2.17137	0.138481	0.858611	-0.118117	525
TOP1MT	Geme dependency score	0.00676361	2.16982	0.138795	0.857627	-0.118178	524
TACC1	Geme dependency score	0.00677066	2.16937	0.138795	0.857627	0.118051	525
BAG6	Geme dependency score	0.00682511	2.16589	0.139508	0.855402	-0.118048	524
NCOA2	Geme dependency score	0.00682727	2.16575	0.139508	0.855402	0.118044	524
IGFLR1	Geme dependency score	0.00684024	2.16493	0.139508	0.855402	0.117904	525
NDUFA9	Geme dependency score	0.006843	2.16475	0.139508	0.855402	0.117898	525
CALM1	Geme dependency score	0.00684534	2.16461	0.139508	0.855402	-0.117893	525
ACSL3	Geme dependency score	0.00688367	2.16218	0.140126	0.853483	0.117813	525
GPX4	Geme dependency score	0.00691437	2.16025	0.140525	0.852247	-0.117749	525
NDUFB11	Geme dependency score	0.00691936	2.15993	0.140525	0.852247	0.11853	518
CUX1	Geme dependency score	0.00692835	2.15937	0.140544	0.852187	0.11772	525
MTA3	Geme dependency score	0.00694142	2.15855	0.140565	0.852122	-0.117805	524
NPHP1	Geme dependency score	0.0069655	2.15705	0.140565	0.852122	-0.117643	525
PINX1	Geme dependency score	0.006966	2.15702	0.140565	0.852122	0.117642	525
PARD6B	Geme dependency score	0.00697181	2.15665	0.140565	0.852122	-0.11763	525
ADAM7	Geme dependency score	0.00697447	2.15649	0.140565	0.852122	-0.117624	525
DTL	Geme dependency score	0.00698143	2.15606	0.140565	0.852122	0.11761	525
GART	Geme dependency score	0.00698674	2.15573	0.140565	0.852122	0.117599	525
CACFD1	Geme dependency score	0.0069937	2.15529	0.140565	0.852122	-0.117585	525
NDUFS2	Geme dependency score	0.0070078	2.15442	0.140687	0.851746	0.117556	525
HNRNPA1	Geme dependency score	0.00702743	2.1532	0.140919	0.851029	0.117515	525
GPR160	Geme dependency score	0.00706812	2.1507	0.141573	0.84902	-0.117432	525
MORN1	Geme dependency score	0.00709374	2.14912	0.141924	0.847945	-0.11738	525
COPG1	Geme dependency score	0.00713775	2.14644	0.142561	0.846	-0.11729	525
NAA35	Geme dependency score	0.0071419	2.14619	0.142561	0.846	0.117282	525
C3orf33	Geme dependency score	0.00718313	2.14369	0.142926	0.844889	-0.117199	525
RNF217	Geme dependency score	0.00719537	2.14295	0.142926	0.844889	-0.117174	525
PKM	Geme dependency score	0.00720609	2.1423	0.142926	0.844889	0.117153	525
JOSD2	Geme dependency score	0.00722121	2.14139	0.142926	0.844889	0.117122	525
VSIG4	Geme dependency score	0.00722524	2.14115	0.142926	0.844889	-0.117901	518
ASB14	Geme dependency score	0.00723488	2.14057	0.142926	0.844889	-0.117095	525
YTHDC1	Geme dependency score	0.00723631	2.14048	0.142926	0.844889	-0.117092	525
CD79A	Geme dependency score	0.00724479	2.13997	0.142926	0.844889	0.117075	525
SPANXN5	Geme dependency score	0.00724728	2.13982	0.142926	0.844889	-0.117857	518
PYGO2	Geme dependency score	0.00724802	2.13978	0.142926	0.844889	0.11718	524
RNF4	Geme dependency score	0.00725373	2.13944	0.142926	0.844889	-0.117169	524
SLAMF7	Geme dependency score	0.00725828	2.13917	0.142926	0.844889	0.117048	525
ZSCAN16	Geme dependency score	0.00729854	2.13676	0.143528	0.843064	0.116968	525
VAV1	Geme dependency score	0.00730595	2.13632	0.143528	0.843064	0.116954	525
NIN	Geme dependency score	0.00731346	2.13588	0.143528	0.843064	0.116939	525
ZFP36L2	Geme dependency score	0.00733507	2.1346	0.143687	0.842584	-0.116896	525
LMO2	Geme dependency score	0.00733799	2.13442	0.143687	0.842584	-0.11689	525
SNRPB2	Geme dependency score	0.00741725	2.12976	0.144978	0.838699	-0.116734	525
RBBP6	Geme dependency score	0.00743412	2.12877	0.144978	0.838699	-0.116701	525
TM9SF1	Geme dependency score	0.00743646	2.12863	0.144978	0.838699	0.116697	525
PODXL	Geme dependency score	0.00743709	2.1286	0.144978	0.838699	-0.116696	525
ZNF536	Geme dependency score	0.00745966	2.12728	0.145256	0.837867	0.116652	525
DMKN	Geme dependency score	0.00748625	2.12574	0.145611	0.836805	0.1166	525
SLIT3	Geme dependency score	0.00751546	2.12404	0.146002	0.835641	-0.116544	525
SLC12A6	Geme dependency score	0.00752304	2.12361	0.146002	0.835641	0.116529	525
ZNF836	Geme dependency score	0.00754917	2.1221	0.146347	0.834617	0.116478	525
TMEM165	Geme dependency score	0.00757793	2.12045	0.146742	0.833447	-0.116423	525
SAMD5	Geme dependency score	0.0075971	2.11935	0.14695	0.83283	-0.116386	525
NDUFA10	Geme dependency score	0.00762117	2.11798	0.147253	0.831936	0.11634	525
YPEL5	Geme dependency score	0.00763729	2.11706	0.147401	0.831499	-0.11631	525
CHKA	Geme dependency score	0.00767904	2.11469	0.147575	0.830987	0.11623	525
ESS2	Geme dependency score	0.00767977	2.11465	0.147575	0.830987	-0.116229	525
ANXA10	Geme dependency score	0.00768597	2.1143	0.147575	0.830987	0.116217	525
PRSS58	Geme dependency score	0.00769701	2.11368	0.147575	0.830987	-0.116196	525
CNOT2	Geme dependency score	0.00769759	2.11365	0.147575	0.830987	-0.116195	525
PGM2	Geme dependency score	0.00769764	2.11364	0.147575	0.830987	0.116195	525
ATP6V0C	Geme dependency score	0.00770537	2.11321	0.147575	0.830987	0.116181	525
CLEC12B	Geme dependency score	0.00774421	2.11102	0.148157	0.829279	-0.116107	525
ACP6	Geme dependency score	0.00777157	2.10949	0.148518	0.828222	0.116056	525
UTP11	Geme dependency score	0.00779314	2.10829	0.148767	0.827492	-0.116015	525
C1orf210	Geme dependency score	0.00782257	2.10665	0.14912	0.826465	-0.115961	525
MRM3	Geme dependency score	0.00782866	2.10631	0.14912	0.826465	0.115949	525
BSCL2	Geme dependency score	0.00793319	2.10055	0.150946	0.821177	0.115756	525
SAR1A	Geme dependency score	0.00801618	2.09603	0.152227	0.817507	-0.115603	525
CSTF2	Geme dependency score	0.00802374	2.09562	0.152227	0.817507	0.116479	517
THAP6	Geme dependency score	0.00802663	2.09547	0.152227	0.817507	0.115584	525
RRAGA	Geme dependency score	0.00804387	2.09453	0.152252	0.817436	0.115553	525
MASP2	Geme dependency score	0.00804537	2.09445	0.152252	0.817436	-0.11555	525
TRPC6	Geme dependency score	0.0080706	2.09309	0.152565	0.816545	-0.115504	525
DPH5	Geme dependency score	0.00809848	2.0916	0.152927	0.815517	0.115454	525
PSMA3	Geme dependency score	0.0081418	2.08928	0.153579	0.813669	-0.115376	525
FERMT2	Geme dependency score	0.00815465	2.08859	0.153655	0.813452	-0.115353	525
TMEM126A	Geme dependency score	0.00817698	2.08741	0.153768	0.813134	0.115313	525
UTP4	Geme dependency score	0.00819039	2.0867	0.153768	0.813134	0.115289	525
CIC	Geme dependency score	0.0081914	2.08664	0.153768	0.813134	0.115287	525
ABI3BP	Geme dependency score	0.0081958	2.08641	0.153768	0.813134	-0.115279	525
POLD1	Geme dependency score	0.00824826	2.08364	0.154586	0.810829	0.115185	525
UBE2M	Geme dependency score	0.00828122	2.08191	0.155038	0.809562	0.115127	525
RAD23B	Geme dependency score	0.00834527	2.07856	0.155644	0.807868	-0.115014	525
PLEKHA3	Geme dependency score	0.00834677	2.07848	0.155644	0.807868	0.115011	525
PSMA1	Geme dependency score	0.00835431	2.07809	0.155644	0.807868	-0.114998	525
VPS4B	Geme dependency score	0.00836406	2.07758	0.155644	0.807868	-0.114981	525
NPAT	Geme dependency score	0.00836557	2.0775	0.155644	0.807868	-0.115087	524
EIF4G1	Geme dependency score	0.00836699	2.07743	0.155644	0.807868	0.114976	525
PDLIM3	Geme dependency score	0.00839709	2.07587	0.156038	0.80677	-0.114923	525
RFPL2	Geme dependency score	0.00841396	2.075	0.156185	0.80636	0.114893	525
ZNF451	Geme dependency score	0.00847676	2.07177	0.15714	0.803713	-0.114784	525
TMEM242	Geme dependency score	0.00848399	2.0714	0.15714	0.803713	0.114771	525
BMPR1A	Geme dependency score	0.00849236	2.07097	0.15714	0.803713	-0.114757	525
MIS18A	Geme dependency score	0.00852235	2.06944	0.157528	0.802641	0.114814	524
GRAMD4	Geme dependency score	0.00854705	2.06818	0.157818	0.801843	0.114662	525
GNE	Geme dependency score	0.0085951	2.06575	0.158538	0.799867	0.11458	525
ALG1L	Geme dependency score	0.00861317	2.06484	0.158597	0.799705	-0.114549	525
IGFBP3	Geme dependency score	0.00861669	2.06466	0.158597	0.799705	-0.114543	525
ZNF230	Geme dependency score	0.00862552	2.06421	0.158597	0.799705	0.114528	525
ZP4	Geme dependency score	0.00865439	2.06276	0.158961	0.79871	-0.114478	525
DNAJA2	Geme dependency score	0.00866849	2.06206	0.159035	0.798507	-0.114454	525
GPR3	Geme dependency score	0.00867663	2.06165	0.159035	0.798507	-0.114441	525
A1BG	Geme dependency score	0.00874965	2.05801	0.160206	0.795322	0.114317	525
AP1M2	Geme dependency score	0.00878768	2.05613	0.160659	0.794096	0.114253	525
ASB3	Geme dependency score	0.00879693	2.05567	0.160659	0.794096	-0.114237	525
TMEM52	Geme dependency score	0.00880196	2.05542	0.160659	0.794096	-0.114229	525
DDX54	Geme dependency score	0.00886455	2.05234	0.161365	0.79219	0.114233	524
MAPK13	Geme dependency score	0.00886751	2.0522	0.161365	0.79219	-0.114119	525
GTPBP4	Geme dependency score	0.00887247	2.05196	0.161365	0.79219	0.114111	525
ALPP	Geme dependency score	0.00888454	2.05137	0.161365	0.79219	-0.114091	525
TYK2	Geme dependency score	0.00888744	2.05122	0.161365	0.79219	0.114086	525
ST3GAL4	Geme dependency score	0.00889603	2.0508	0.161365	0.79219	-0.114072	525
NDUFAF7	Geme dependency score	0.00892054	2.04961	0.161495	0.79184	0.114031	525
ZNF546	Geme dependency score	0.00892169	2.04955	0.161495	0.79184	0.114029	525
PRSS37	Geme dependency score	0.00893534	2.04889	0.161575	0.791625	-0.114006	525
DDX1	Geme dependency score	0.00895329	2.04802	0.161634	0.791467	0.114085	524
KCNMA1	Geme dependency score	0.00895708	2.04783	0.161634	0.791467	-0.11397	525
SLC30A9	Geme dependency score	0.00896864	2.04727	0.161645	0.791439	0.113951	525
PRDM16	Geme dependency score	0.00897614	2.04691	0.161645	0.791439	-0.114047	524
TXK	Geme dependency score	0.00899253	2.04612	0.161719	0.791239	-0.113912	525
UQCC2	Geme dependency score	0.00901056	2.04525	0.161719	0.791239	0.113882	525
FAM3A	Geme dependency score	0.00901832	2.04487	0.161719	0.791239	-0.114635	518
FAM168A	Geme dependency score	0.00902749	2.04443	0.161719	0.791239	-0.113855	525
ESCO1	Geme dependency score	0.00902799	2.04441	0.161719	0.791239	-0.113854	525
RAN	Geme dependency score	0.00904197	2.04374	0.161719	0.791239	-0.113939	524
ANKRD29	Geme dependency score	0.00905013	2.04335	0.161719	0.791239	-0.113817	525
CRADD	Geme dependency score	0.00905426	2.04315	0.161719	0.791239	0.113811	525
ATIC	Geme dependency score	0.00907648	2.04208	0.161868	0.790839	0.113774	525
RFXANK	Geme dependency score	0.00908612	2.04162	0.161868	0.790839	0.113759	525
DDX41	Geme dependency score	0.00909037	2.04142	0.161868	0.790839	0.113752	525
SDHB	Geme dependency score	0.0091068	2.04063	0.161995	0.790497	0.113725	525
NUP35	Geme dependency score	0.00921597	2.03546	0.16373	0.785871	-0.113548	525
[truncated: 16,502 more rows]

## Sheet: PEGs_AssociationWithTC
CRIPSR-Cas9 gene essentiality association with telomere content
[truncated: 17,487 more rows]

[truncated: 2 more sheets: PEGs_AssociationWithTC(non-ALT), GO_enrichment]
