# Supplementary material for: Large-scale drug sensitivity, gene dependency, and proteogenomic analyses of telomere maintenance mechanisms in cancer cells
Source: Nat Commun. 2025 Dec 23;16:11337. doi: 10.1038/s41467-025-67190-w (PMC12727880; doi:10.1038/s41467-025-67190-w)
Supplement: Supplementary file 8 — Supplementary Data 7 [file 41467_2025_67190_MOESM8_ESM.xlsx]

## Sheet: Drug_ALTvsTEL
GDSC drug sensitivity comparison between ALT and TEL cell lines												CTRP drug sensitivity comparison between ALT and TEL cell lines											PRISM drug sensitivity comparison between ALT and TEL cell lines
Drug	Drug_GDSC_ID	Data	P value	log10 P value	Adjusted P-value	log10 Adjusted P-value	log2 Fold change	Size_ALT	Size_TEL			Drug	Data	P value	log10 P value	Adjusted P-value	log10 Adjusted P-value	Differential AAC	Size_ALT	Size_TEL			Drug	Data	P value	log10 P value	Adjusted P-value	log10 Adjusted P-value	Differential AAC	Size_ALT	Size_TEL
Mitomycin-C	136;Mitomycin-C;GDSC1	GDSC	8.3738e-07	6.07708	0.000532574	3.27362	-0.88849	15	788			Isonicotinohydroxamic acid	CTRP	0.000331613	3.47937	0.179403	0.746171	0.0454676	9	350			AZD6482	PRISM	2.86755e-05	4.54249	0.0207102	1.68382	-0.121901	6	328
Talazoparib	1259;Talazoparib;GDSC2	GDSC	2.17704e-05	4.66213	0.00610726	2.21415	-1.40421	18	874			ML312	CTRP	0.00151661	2.81913	0.296019	0.528681	0.0951723	3	129			Plinabulin	PRISM	2.95649e-05	4.52922	0.0207102	1.68382	-0.153333	6	326
Pevonedistat	1529;Pevonedistat;GDSC2	GDSC	3.65646e-05	4.43694	0.00610726	2.21415	-1.06954	18	877			BRD-K01737880	CTRP	0.00258866	2.58693	0.296019	0.528681	-0.344547	2	45			S26948	PRISM	8.10288e-05	4.09136	0.0289727	1.53801	0.0350521	6	326
JNK-9L	157;JNK-9L;GDSC1	GDSC	3.84104e-05	4.41555	0.00610726	2.21415	-0.782926	16	798			BRD-K13185470	CTRP	0.00260865	2.58358	0.296019	0.528681	0.0778584	3	137			Ifosfamide	PRISM	8.272e-05	4.08239	0.0289727	1.53801	0.0379819	6	305
Epothilone B	201;Epothilone B;GDSC1	GDSC	0.000134127	3.87248	0.0170609	1.768	-1.47247	14	787			Raf265(chir-265)	CTRP	0.00282426	2.5491	0.296019	0.528681	-0.15299	7	319			NSC-319726	PRISM	0.000253398	3.5962	0.0622328	1.20598	-0.204921	6	319
KIN001-244	287;KIN001-244;GDSC1	GDSC	0.000185124	3.73254	0.0186593	1.7291	-1.02179	17	827			Palmostatin B	CTRP	0.0042833	2.36822	0.296019	0.528681	0.0542054	7	351			Fenaclon	PRISM	0.000292857	3.53334	0.0622328	1.20598	0.0378732	6	307
YM201636	310;YM201636;GDSC1	GDSC	0.00021872	3.66011	0.0186593	1.7291	-1.13072	17	827			compound 1B	CTRP	0.00479528	2.31919	0.296019	0.528681	0.102361	10	478			Niraparib	PRISM	0.000310942	3.50732	0.0622328	1.20598	-0.123025	6	329
NG-25	260;NG-25;GDSC1	GDSC	0.000234708	3.62947	0.0186593	1.7291	-1.23312	17	827			BRD-K04800985	CTRP	0.0048462	2.3146	0.296019	0.528681	0.0304754	10	473			Brefeldin A	PRISM	0.000553001	3.25727	0.0968444	1.01393	-0.0936436	6	325
Bleomycin	190;Bleomycin;GDSC1	GDSC	0.00029311	3.53297	0.0200855	1.69712	-1.411	14	776			BRD-A86708339	CTRP	0.00515299	2.28794	0.296019	0.528681	-0.135744	6	247			SB-743921	PRISM	0.000860391	3.0653	0.116828	0.932453	-0.227565	6	324
Oxaliplatin	1089;Oxaliplatin;GDSC2	GDSC	0.00031581	3.50057	0.0200855	1.69712	-0.891941	18	885			BRD-K97651142	CTRP	0.0054717	2.26188	0.296019	0.528681	-0.155775	11	467			Epothilone A	PRISM	0.000870043	3.06046	0.116828	0.932453	-0.126043	6	320
TL-1-85	261;TL-1-85;GDSC1	GDSC	0.000481903	3.31704	0.0278628	1.55498	-1.14263	17	827			BRD-A02303741	CTRP	0.00871898	2.05953	0.393199	0.405388	0.0333702	12	466			Tranilast	PRISM	0.000922735	3.03492	0.116828	0.932453	-0.0910132	6	327
CX-5461	300;CX-5461;GDSC1	GDSC	0.000901222	3.04517	0.0477648	1.32089	-1.47148	17	820			pitstop2	CTRP	0.00893965	2.04868	0.393199	0.405388	0.0436356	9	349			Daporinad	PRISM	0.00100067	2.99971	0.116828	0.932453	-0.138383	6	331
Irinotecan	1088;Irinotecan;GDSC2	GDSC	0.00124787	2.90383	0.0572713	1.24206	-0.911273	18	877			Tozasertib	CTRP	0.0104166	1.98227	0.393199	0.405388	-0.407535	2	50			SCH-900776	PRISM	0.00121576	2.91515	0.131021	0.882658	0.141054	6	331
PIK-93	303;PIK-93;GDSC1	GDSC	0.00129845	2.88657	0.0572713	1.24206	-1.03058	17	827			Pyr-41	CTRP	0.0110813	1.95541	0.393199	0.405388	0.0268755	11	481			Maytansinol isobutyrate	PRISM	0.00151639	2.81919	0.140912	0.851052	-0.21543	6	320
PD173074	1049;PD173074;GDSC2	GDSC	0.00137741	2.86094	0.0572713	1.24206	0.827007	18	885			Fluvastatin	CTRP	0.0115097	1.93894	0.393199	0.405388	-0.0787682	11	495			Scriptaid	PRISM	0.00152346	2.81717	0.140912	0.851052	-0.0757374	6	327
5-Fluorouracil	1073;5-Fluorouracil;GDSC2	GDSC	0.0015289	2.81562	0.0572713	1.24206	-0.930274	18	883			Carboplatinum	CTRP	0.0116288	1.93446	0.393199	0.405388	-0.0305677	12	514			NMS-873	PRISM	0.00160927	2.79337	0.140912	0.851052	-0.0993213	6	318
QS11	151;QS11;GDSC1	GDSC	0.00159157	2.79817	0.0572713	1.24206	-1.22296	15	790			Oxaliplatin	CTRP	0.0124137	1.9061	0.395047	0.403351	-0.0651139	12	492			VLX600	PRISM	0.00212115	2.67343	0.144252	0.840879	-0.144216	6	331
Cytarabine	1006;Cytarabine;GDSC2	GDSC	0.00162089	2.79025	0.0572713	1.24206	-1.14512	15	676			Fumonisin B(1)	CTRP	0.0154416	1.81131	0.428401	0.368149	0.0347442	12	510			Gentian violet cation	PRISM	0.00218705	2.66014	0.144252	0.840879	-0.190475	6	331
Cisplatin	1005;Cisplatin;GDSC2	GDSC	0.00192995	2.71445	0.0646025	1.18975	-0.8871	15	692			BRD-K92856060	CTRP	0.0157629	1.80236	0.428401	0.368149	-0.045689	10	483			BI-2536	PRISM	0.00219468	2.65863	0.144252	0.840879	-0.213273	6	326
ICL1100013	1266;ICL1100013;GDSC1	GDSC	0.00230369	2.63758	0.0732572	1.13515	-0.974987	16	818			Topotecan	CTRP	0.0158374	1.80032	0.428401	0.368149	-0.111099	12	520			Protirelin	PRISM	0.00221776	2.65409	0.144252	0.840879	-0.0154899	6	322
Dacinostat	200;Dacinostat;GDSC1	GDSC	0.00262904	2.5802	0.0796225	1.09896	-0.595379	14	790			KHS101	CTRP	0.0175152	1.75659	0.451225	0.345607	-0.048377	11	484			AR-42	PRISM	0.00224688	2.64842	0.144252	0.840879	-0.110318	6	325
SB52334	304;SB52334;GDSC1	GDSC	0.00282215	2.54942	0.0815859	1.08838	-0.977905	17	825			BRD-K09344309	CTRP	0.0208072	1.68179	0.488419	0.311208	0.047651	3	129			Epothilone B	PRISM	0.00229205	2.63978	0.144252	0.840879	-0.183372	6	326
THZ-2-49	344;THZ-2-49;GDSC1	GDSC	0.00317492	2.49827	0.0877935	1.05654	-1.26381	17	816			Indisulam	CTRP	0.0212961	1.6717	0.488419	0.311208	-0.0632928	12	480			SC-144	PRISM	0.00244492	2.61174	0.144252	0.840879	-0.106825	6	318
Camptothecin	1003;Camptothecin;GDSC2	GDSC	0.00347226	2.45939	0.0920149	1.03614	-0.744918	18	885			BRD8958	CTRP	0.0216674	1.66419	0.488419	0.311208	0.0321382	12	477			Erastin	PRISM	0.00247112	2.60711	0.144252	0.840879	-0.128752	3	282
MetAP2 Inhibitor, A832234	410;MetAP2 Inhibitor, A832234;GDSC1	GDSC	0.0037542	2.42548	0.0931992	1.03059	-0.701357	16	817			Blebbistatin	CTRP	0.022854	1.64104	0.49456	0.305781	0.0544383	3	114			Trichostatin.A	PRISM	0.00264972	2.5768	0.14849	0.828301	-0.0736624	6	308
KIN001-260	290;KIN001-260;GDSC1	GDSC	0.00381003	2.41907	0.0931992	1.03059	-0.775664	17	827			Methotrexate	CTRP	0.0266038	1.57506	0.553563	0.256833	-0.195739	8	399			Cidofovir	PRISM	0.0029237	2.53407	0.157543	0.802602	0.0628991	6	322
Sepantronium bromide	1941;Sepantronium bromide;GDSC2	GDSC	0.00411388	2.38575	0.0969048	1.01365	-0.258365	18	877			Linsitinib	CTRP	0.0284255	1.54629	0.555719	0.255145	0.0547487	11	513			Merimepodib	PRISM	0.00324007	2.48945	0.166991	0.777307	-0.0842271	6	307
GSK650394	177;GSK650394;GDSC1	GDSC	0.00524336	2.28039	0.119099	0.924092	-1.18743	15	782			Bleomycin a2	CTRP	0.0287618	1.54118	0.555719	0.255145	-0.0925476	12	491			Anisomycin	PRISM	0.00333744	2.47659	0.166991	0.777307	-0.080151	6	322
Serdemetan	1133;Serdemetan;GDSC2	GDSC	0.00558716	2.25281	0.122532	0.91175	-0.789008	11	549			Ciclopirox	CTRP	0.0312944	1.50453	0.583802	0.233734	-0.0534227	12	521			Abemaciclib	PRISM	0.00383041	2.41675	0.172466	0.763296	-0.0946949	6	330
AS605240	224;AS605240;GDSC1	GDSC	0.00659431	2.18083	0.139799	0.854495	-0.905396	17	823			BI-2536	CTRP	0.0345017	1.46216	0.62218	0.206084	-0.120518	11	514			Genz-644282	PRISM	0.00388838	2.41023	0.172466	0.763296	-0.128019	6	324
Bleomycin (50 uM)	1378;Bleomycin (50 uM);GDSC2	GDSC	0.00721261	2.14191	0.147975	0.829812	-1.2645	8	346			nakiterpiosin	CTRP	0.0415689	1.38123	0.671825	0.172744	-0.0636559	12	501			Lomefloxacin	PRISM	0.00393158	2.40543	0.172466	0.763296	-0.0973793	5	250
IRAK4_1495	1980;IRAK4_1495;GDSC2	GDSC	0.00836004	2.07779	0.166156	0.779485	-0.710893	15	676			Obatoclax	CTRP	0.0422015	1.37467	0.671825	0.172744	-0.0668761	12	522			AZD7762	PRISM	0.00393927	2.40458	0.172466	0.763296	0.121333	6	324
KIN001-236	286;KIN001-236;GDSC1	GDSC	0.00887095	2.05203	0.166287	0.779142	-0.626809	17	827			Tamoxifen	CTRP	0.0431463	1.36506	0.671825	0.172744	-0.0417904	12	492			JK-184	PRISM	0.00415272	2.38167	0.176302	0.753743	-0.122149	6	318
Gemcitabine	1190;Gemcitabine;GDSC2	GDSC	0.00913093	2.03949	0.166287	0.779142	-0.855097	18	876			Marinopyrrole A	CTRP	0.0438034	1.35849	0.671825	0.172744	-0.0605763	7	335			PFI-1	PRISM	0.00437555	2.35897	0.178184	0.749131	-0.0808474	6	327
TPCA-1	305;TPCA-1;GDSC1	GDSC	0.00927273	2.03279	0.166287	0.779142	-0.861619	17	827			Sildenafil	CTRP	0.0443112	1.35349	0.671825	0.172744	0.0338655	12	497			Tak-285	PRISM	0.00447648	2.34906	0.178184	0.749131	-0.074101	6	321
Olaparib	1017;Olaparib;GDSC2	GDSC	0.00959758	2.01784	0.166287	0.779142	-0.498113	18	885			Compound 23 citrate	CTRP	0.0447055	1.34964	0.671825	0.172744	-0.0377409	12	488			2,3',4,5'-Tetramethoxystilbene	PRISM	0.0045786	2.33927	0.178184	0.749131	-0.0456599	6	327
Dactinomycin	1911;Dactinomycin;GDSC2	GDSC	0.00967392	2.0144	0.166287	0.779142	-0.288755	18	862			5-Fluorouracil	CTRP	0.0476601	1.32184	0.679993	0.167496	-0.0536932	12	514			Flumatinib	PRISM	0.00472734	2.32538	0.179	0.747147	-0.0486686	6	324
JW-7-52-1	83;JW-7-52-1;GDSC1	GDSC	0.0101832	1.99212	0.170434	0.768443	-1.90163	3	347			Gossypol	CTRP	0.0477629	1.32091	0.679993	0.167496	-0.045066	11	484			Ciclopirox	PRISM	0.00494815	2.30556	0.18243	0.738903	-0.0689324	6	324
PHA-665752	1094;PHA-665752;GDSC2	GDSC	0.0110144	1.95804	0.17962	0.745646	-1.00123	11	549			Sepantronium bromide	CTRP	0.0508294	1.29388	0.705096	0.151752	-0.0914422	11	466			ER-27319	PRISM	0.00517447	2.28613	0.185883	0.73076	-0.0553824	6	326
CP466722	152;CP466722;GDSC1	GDSC	0.0137106	1.86294	0.217999	0.661545	-0.671879	17	828			BRD-K02492147	CTRP	0.0556423	1.25459	0.71983	0.14277	0.0214178	8	412			Raf265(chir-265)	PRISM	0.00577359	2.23855	0.194944	0.71009	-0.109413	6	321
Pemetrexed	428;Pemetrexed;GDSC1	GDSC	0.0141181	1.85022	0.219003	0.65955	-1.08118	16	813			BRD-K70511574	CTRP	0.0562479	1.24989	0.71983	0.14277	-0.0673124	12	500			Tyrphostin A46	PRISM	0.00597166	2.2239	0.194944	0.71009	-0.0683074	6	327
CPI-613	415;CPI-613;GDSC1	GDSC	0.0146167	1.83515	0.221338	0.654944	0.512028	16	823			KX2-391	CTRP	0.0568268	1.24545	0.71983	0.14277	-0.107761	11	440			9-Aminoacridine	PRISM	0.00597527	2.22364	0.194944	0.71009	-0.0555467	6	319
rTRAIL	1261;rTRAIL;GDSC1	GDSC	0.0149924	1.82413	0.221748	0.65414	-0.904967	17	822			BRD-K71935468	CTRP	0.0585666	1.23235	0.71983	0.14277	0.0502178	11	433			Brilliant green	PRISM	0.00598329	2.22306	0.194944	0.71009	-0.0654932	6	303
KIN001-270	345;KIN001-270;GDSC1	GDSC	0.0154028	1.8124	0.222641	0.652395	-0.527503	17	827			LY-2183240	CTRP	0.0625677	1.20365	0.71983	0.14277	-0.0412271	12	505			Amisulpride	PRISM	0.00622273	2.20602	0.198137	0.703034	-0.039064	6	303
CGP-60474	53;CGP-60474;GDSC1	GDSC	0.016826	1.77402	0.237388	0.624542	-1.31089	4	359			BRD-K99006945	CTRP	0.06376	1.19545	0.71983	0.14277	0.0941475	6	254			Tyrphostin B48	PRISM	0.00666758	2.17603	0.203134	0.692217	-0.0205214	6	327
NPK76-II-72-1	257;NPK76-II-72-1;GDSC1	GDSC	0.0171695	1.76524	0.237388	0.624542	-0.838382	17	827			Gemcitabine	CTRP	0.0640483	1.19349	0.71983	0.14277	-0.11868	11	455			Broxaldine	PRISM	0.00678711	2.16832	0.203134	0.692217	-0.0711893	6	326
BIX02189	279;BIX02189;GDSC1	GDSC	0.0179483	1.74598	0.242566	0.615169	-0.691406	17	827			SN-38	CTRP	0.0649937	1.18713	0.71983	0.14277	-0.098712	11	425			Sorafenib	PRISM	0.00681463	2.16656	0.203134	0.692217	-0.0638327	6	330
SNX-2112	328;SNX-2112;GDSC1	GDSC	0.0183069	1.73739	0.242566	0.615169	-0.890538	17	817			BRD-K75293299	CTRP	0.0655584	1.18337	0.71983	0.14277	-0.0263583	2	137			Amonafide	PRISM	0.0070767	2.15017	0.206551	0.684972	-0.0648554	6	331
S-Trityl-L-cysteine	41;S-Trityl-L-cysteine;GDSC1	GDSC	0.0190408	1.72031	0.246818	0.607624	-1.65831	4	358			Sgx-523	CTRP	0.0666278	1.17634	0.71983	0.14277	0.0320341	12	499			KX2-391	PRISM	0.00729191	2.13716	0.208489	0.680916	-0.121198	6	311
Tubacin	2319;Tubacin;GDSC2	GDSC	0.0194894	1.7102	0.246818	0.607624	-0.700662	11	549			Bms-754807	CTRP	0.0675468	1.1704	0.71983	0.14277	0.0664639	12	515			Y-320	PRISM	0.0074466	2.12804	0.208654	0.680574	-0.0906912	6	308
Bleomycin (10 uM)	1392;Bleomycin (10 uM);GDSC1	GDSC	0.019792	1.70351	0.246818	0.607624	-0.881652	16	834			BRD-K02251932	CTRP	0.0686383	1.16343	0.71983	0.14277	0.0317688	10	421			BVT-948	PRISM	0.00785036	2.10511	0.215654	0.666242	-0.0725534	6	327
Abemaciclib	1633;Abemaciclib;GDSC2	GDSC	0.0202228	1.69416	0.24734	0.606705	-1.05052	11	549			Mitomycin	CTRP	0.0710411	1.14849	0.71983	0.14277	-0.0881594	11	513			AG1478	PRISM	0.00819253	2.08658	0.220726	0.656147	-0.0882931	6	327
WHI-P97	288;WHI-P97;GDSC1	GDSC	0.0206178	1.68576	0.247414	0.606576	-0.685818	17	827			CHM-1	CTRP	0.0717045	1.14445	0.71983	0.14277	-0.0465961	11	516			3,5-Dithiocyanatopyridine-2,6-diamine	PRISM	0.0088279	2.05414	0.232825	0.632971	-0.0538371	6	307
Y-39983	309;Y-39983;GDSC1	GDSC	0.0221169	1.65528	0.259086	0.586557	-0.705209	17	826			(-)-Parthenolide	CTRP	0.0718499	1.14357	0.71983	0.14277	-0.0552475	12	466			Nelarabine	PRISM	0.00897398	2.04702	0.232825	0.632971	-0.00263727	6	323
JW-7-24-1	256;JW-7-24-1;GDSC1	GDSC	0.0227418	1.64318	0.259086	0.586557	-0.672314	17	829			GW-405833	CTRP	0.0806599	1.09334	0.780982	0.107359	-0.0271737	11	509			Cimetidine	PRISM	0.00918719	2.03682	0.234023	0.630742	-0.0867545	6	322
PARP_9495	1458;PARP_9495;GDSC1	GDSC	0.0235879	1.62731	0.259086	0.586557	-0.762139	16	827			TW 37	CTRP	0.0808795	1.09216	0.780982	0.107359	-0.0579253	10	479			Givinostat	PRISM	0.00935826	2.02881	0.234124	0.630555	-0.0859313	6	307
IRAK4_7891	1985;IRAK4_7891;GDSC2	GDSC	0.0235939	1.6272	0.259086	0.586557	-0.522354	15	676			ML239	CTRP	0.0841286	1.07506	0.780982	0.107359	-0.0383947	12	504			Azd4547	PRISM	0.00967185	2.01449	0.236333	0.626476	0.0477771	6	306
BDP-00009066	1866;BDP-00009066;GDSC2	GDSC	0.0236273	1.62659	0.259086	0.586557	-0.478089	15	676			spautin-1	CTRP	0.0853986	1.06855	0.780982	0.107359	-0.0441923	11	486			Secnidazole	PRISM	0.00991408	2.00375	0.236333	0.626476	-0.0426813	6	323
UMI-77	1939;UMI-77;GDSC2	GDSC	0.024509	1.61067	0.264198	0.57807	-0.580002	15	676			BIBR-1532	CTRP	0.0877477	1.05676	0.780982	0.107359	-0.0340511	11	506			Methylphenidate	PRISM	0.00995263	2.00206	0.236333	0.626476	-0.0189257	6	319
BX795	1037;BX795;GDSC2	GDSC	0.026431	1.57789	0.280168	0.552581	-1.06851	4	209			Bardoxolone methyl	CTRP	0.0906672	1.04255	0.780982	0.107359	-0.0536197	8	349			Deferasirox	PRISM	0.0104947	1.97903	0.237903	0.6236	-0.0467128	6	324
Dyrk1b_0191	1407;Dyrk1b_0191;GDSC1	GDSC	0.0282866	1.54842	0.294185	0.53138	0.670916	17	833			Oligomycin A	CTRP	0.091052	1.04071	0.780982	0.107359	-0.134501	11	500			Cabazitaxel	PRISM	0.0105567	1.97647	0.237903	0.6236	-0.163032	6	323
Tirapazamine	1790;Tirapazamine;GDSC2	GDSC	0.0286784	1.54245	0.294185	0.53138	-1.30257	4	209			Rigosertib	CTRP	0.0914257	1.03893	0.780982	0.107359	-0.0827091	12	492			(5-Methoxy-1H-indol-2-yl)-phenylmethanone	PRISM	0.0108917	1.9629	0.237903	0.6236	-0.160711	6	319
Olaparib(1495) + Temozolomide(1375)	1376;Olaparib(1495) + Temozolomide(1375);GDSC1	GDSC	0.0294207	1.53135	0.297009	0.527231	-0.628831	17	814			Necrostatin-7	CTRP	0.0915465	1.03836	0.780982	0.107359	-0.027188	12	514			Nonoxynol-9	PRISM	0.0113614	1.94457	0.237903	0.6236	-0.0613602	6	324
PIM447	1929;PIM447;GDSC2	GDSC	0.0307954	1.51151	0.30603	0.514237	-1.29596	4	209			tanespimycin:gemcitabine (1:1 mol/mol)	CTRP	0.0923898	1.03438	0.780982	0.107359	-0.0835109	12	495			Entinostat	PRISM	0.0115078	1.93901	0.237903	0.6236	-0.0853203	6	326
Salubrinal	111;Salubrinal;GDSC1	GDSC	0.0316631	1.49945	0.309811	0.508903	-1.22296	4	358			Panobinostat	CTRP	0.0964385	1.01575	0.792005	0.101272	-0.0705061	12	515			Saracatinib	PRISM	0.0115717	1.9366	0.237903	0.6236	0.0682809	6	330
PARP_0108	1459;PARP_0108;GDSC1	GDSC	0.0330453	1.48089	0.313703	0.503481	-0.812841	16	834			Vincristine	CTRP	0.0967721	1.01425	0.792005	0.101272	-0.101775	12	535			Spiradoline	PRISM	0.0125542	1.90121	0.237903	0.6236	-0.0824847	6	324
Carboplatin	1074;Carboplatin;GDSC2	GDSC	0.0330473	1.48086	0.313703	0.503481	0.409764	18	876			Molibresib	CTRP	0.0980856	1.00839	0.792005	0.101272	-0.0505151	9	508			PTC-209	PRISM	0.0125923	1.89989	0.237903	0.6236	-0.0601793	6	318
MCL1_1284	1956;MCL1_1284;GDSC2	GDSC	0.0340421	1.46798	0.318394	0.497035	0.754241	15	676			SB-743921	CTRP	0.102764	0.98816	0.804608	0.0944154	-0.110683	12	511			Fimepinostat	PRISM	0.0126032	1.89952	0.237903	0.6236	-0.0667599	6	326
Tipifarnib	204;Tipifarnib;GDSC1	GDSC	0.0352274	1.45312	0.320578	0.494066	-0.743172	15	789			docetaxel:tanespimycin (2:1 mol/mol)	CTRP	0.102786	0.988065	0.804608	0.0944154	-0.0919523	12	514			Rigosertib	PRISM	0.0126417	1.89819	0.237903	0.6236	-0.160814	6	329
MPS-1-IN-1	294;MPS-1-IN-1;GDSC1	GDSC	0.035803	1.44608	0.320578	0.494066	-0.673425	17	826			Bendamustine	CTRP	0.104108	0.982515	0.804608	0.0944154	-0.0279477	10	423			Sertindole	PRISM	0.0128226	1.89203	0.237903	0.6236	-0.0439999	6	322
VX-745	2268;VX-745;GDSC2	GDSC	0.0358927	1.44499	0.320578	0.494066	-0.444346	11	549			CD-1530	CTRP	0.1116	0.952336	0.850359	0.0703974	-0.050702	10	398			LY2109761	PRISM	0.0131341	1.8816	0.237903	0.6236	0.0477645	6	326
AC220	2309;AC220;GDSC2	GDSC	0.036638	1.43607	0.320578	0.494066	-0.833222	11	549			ML320	CTRP	0.114358	0.941732	0.856409	0.0673186	-0.0343581	11	486			Pac-1	PRISM	0.0132276	1.87852	0.237903	0.6236	-0.0401108	6	322
BI-2536	1086;BI-2536;GDSC2	GDSC	0.0367959	1.4342	0.320578	0.494066	-1.0218	9	556			AM-580	CTRP	0.115908	0.935886	0.856409	0.0673186	-0.0621465	10	457			MPI-0479605	PRISM	0.0133133	1.87571	0.237903	0.6236	-0.176985	6	308
Omipalisib	283;Omipalisib;GDSC1	GDSC	0.0376848	1.42383	0.321985	0.492164	-0.785578	17	829			Bexarotene	CTRP	0.117516	0.929904	0.856409	0.0673186	-0.0284553	12	486			Litronesib	PRISM	0.013504	1.86954	0.237903	0.6236	-0.209661	6	328
FR-180204	263;FR-180204;GDSC1	GDSC	0.0386382	1.41298	0.321985	0.492164	-0.533705	17	827			Azd4547	CTRP	0.118726	0.925455	0.856409	0.0673186	0.0591257	10	458			PKI-179	PRISM	0.0135344	1.86856	0.237903	0.6236	-0.0732058	6	321
Sphingosine Kinase 1 Inhibitor II	408;Sphingosine Kinase 1 Inhibitor II;GDSC1	GDSC	0.0389563	1.40942	0.321985	0.492164	0.290376	17	829			SB-525334	CTRP	0.12518	0.902466	0.882682	0.0541958	-0.0280228	12	507			3beta-(2-Diethylaminoethoxy)androst-5-en-17-one hydrochloride	PRISM	0.0135394	1.8684	0.237903	0.6236	-0.045098	6	321
A-1210477	1995;A-1210477;GDSC2	GDSC	0.0389825	1.40913	0.321985	0.492164	0.434744	18	880			BRD-K64610608	CTRP	0.125631	0.900902	0.882682	0.0541958	0.0132557	12	471			Exatecan	PRISM	0.0137668	1.86117	0.237903	0.6236	-0.157322	6	311
CA3	2466;CA3;GDSC2	GDSC	0.0396743	1.40149	0.323498	0.490128	0.189552	18	876			Triazolothiadiazine	CTRP	0.139024	0.85691	0.90445	0.0436153	-0.0651248	11	511			Pracinostat	PRISM	0.0141412	1.84951	0.237903	0.6236	-0.0876529	6	327
BMX-IN-1	2317;BMX-IN-1;GDSC2	GDSC	0.0409561	1.38768	0.329722	0.481852	-0.749567	11	549			BRD-K14844214	CTRP	0.139376	0.855812	0.90445	0.0436153	0.0178641	11	414			Mibefradil	PRISM	0.0143579	1.84291	0.237903	0.6236	-0.033437	6	303
MCT1_6447	1436;MCT1_6447;GDSC1	GDSC	0.0437601	1.35892	0.347893	0.458554	-0.610588	17	814			PF-184	CTRP	0.139531	0.85533	0.90445	0.0436153	-0.0310867	12	486			Chlorambucil	PRISM	0.0143762	1.84236	0.237903	0.6236	-0.0532705	6	322
Pyrimethamine	71;Pyrimethamine;GDSC1	GDSC	0.04466	1.35008	0.350663	0.45511	-1.48285	4	359			MK-2206	CTRP	0.142707	0.845554	0.90445	0.0436153	0.0481965	11	456			Ixabepilone	PRISM	0.0144079	1.8414	0.237903	0.6236	-0.0688742	6	319
KIN001-042	289;KIN001-042;GDSC1	GDSC	0.0454283	1.34267	0.352347	0.45303	0.411009	17	827			PF-03758309	CTRP	0.143534	0.843047	0.90445	0.0436153	-0.0997574	6	257			GGTI-298	PRISM	0.0144302	1.84073	0.237903	0.6236	-0.0557228	6	327
AZD1775	1735;AZD1775;GDSC2	GDSC	0.0492922	1.30722	0.377709	0.422843	0.336325	15	676			CIL70	CTRP	0.143714	0.842502	0.90445	0.0436153	-0.0467429	6	274			Fosbretabulin	PRISM	0.0147211	1.83206	0.237903	0.6236	-0.0719659	6	331
HG6-64-1	159;HG6-64-1;GDSC1	GDSC	0.0512936	1.28994	0.388366	0.410759	-0.728723	16	792			Gsk-461364	CTRP	0.144445	0.840299	0.90445	0.0436153	-0.117344	8	396			10-Hydroxycamptothecin	PRISM	0.0147702	1.83061	0.237903	0.6236	-0.126577	6	318
QL-X-138	331;QL-X-138;GDSC1	GDSC	0.0539593	1.26793	0.399651	0.398319	-0.650149	17	819			GMX-1778	CTRP	0.147954	0.829873	0.90445	0.0436153	-0.0633238	12	512			Gimeracil	PRISM	0.0152604	1.81643	0.237903	0.6236	-0.0144427	6	323
RK-33	2255;RK-33;GDSC2	GDSC	0.0548638	1.26071	0.399651	0.398319	-0.815766	10	544			Linifanib	CTRP	0.150142	0.823497	0.90445	0.0436153	-0.040669	12	516			Dovitinib	PRISM	0.0153177	1.81481	0.237903	0.6236	0.0675994	6	328
EPZ5676	1563;EPZ5676;GDSC2	GDSC	0.0550264	1.25943	0.399651	0.398319	0.323963	18	872			BRD9876:MK-1775 (4:1 mol/mol)	CTRP	0.15183	0.818641	0.90445	0.0436153	-0.14342	2	48			Equol	PRISM	0.0154635	1.81069	0.237903	0.6236	0.0571137	6	322
PI-103	2101;PI-103;GDSC2	GDSC	0.055668	1.25439	0.399651	0.398319	-1.2175	4	209			BRD-K86535717	CTRP	0.152454	0.81686	0.90445	0.0436153	-0.0169233	3	135			Combretastatin A4	PRISM	0.0154874	1.81002	0.237903	0.6236	-0.175664	6	331
AZD5438	1401;AZD5438;GDSC1	GDSC	0.055926	1.25239	0.399651	0.398319	-0.282976	17	832			Fedratinib	CTRP	0.153162	0.814848	0.90445	0.0436153	0.0312638	12	512			1-(4-Chlorobenzyl)-1H-indole-3-carbaldehyde	PRISM	0.0154925	1.80988	0.237903	0.6236	-0.103631	6	327
AZD7969	1426;AZD7969;GDSC1	GDSC	0.0592934	1.22699	0.419007	0.377779	-0.530541	17	831			UNC0638	CTRP	0.154228	0.811838	0.90445	0.0436153	0.0283514	12	504			Doxercalciferol	PRISM	0.0159636	1.79687	0.237903	0.6236	0.0601013	4	275
Romidepsin	2282;Romidepsin;GDSC2	GDSC	0.0602842	1.2198	0.421327	0.375381	-0.122968	18	864			ML083	CTRP	0.154547	0.810939	0.90445	0.0436153	0.0197859	12	491			Triclabendazole	PRISM	0.0159843	1.79631	0.237903	0.6236	-0.0727163	6	324
Trametinib	1372;Trametinib;GDSC2	GDSC	0.0631029	1.19995	0.436233	0.360282	0.657538	18	885			Sorafenib	CTRP	0.155438	0.808443	0.90445	0.0436153	-0.0463774	12	502			Trimebutine	PRISM	0.0160776	1.79378	0.237903	0.6236	-0.0550816	6	305
Refametinib	1014;Refametinib;GDSC2	GDSC	0.0640867	1.19323	0.43827	0.358258	0.813838	11	548			Foretinib	CTRP	0.155653	0.807844	0.90445	0.0436153	0.0592131	11	473			Oleanolic acid	PRISM	0.0161021	1.79312	0.237903	0.6236	-0.0440889	6	322
Telomerase Inhibitor IX	1930;Telomerase Inhibitor IX;GDSC2	GDSC	0.0663871	1.17792	0.442403	0.354182	-0.269068	18	877			Parbendazole	CTRP	0.158272	0.800595	0.90445	0.0436153	-0.0685631	12	519			R406 Benzenesulfonate	PRISM	0.016188	1.79081	0.237903	0.6236	0.0991194	6	324
FTY-720	546;FTY-720;GDSC1	GDSC	0.0689769	1.1613	0.442403	0.354182	0.254047	16	823			NVP-BSK805	CTRP	0.158822	0.799089	0.90445	0.0436153	0.0265248	12	503			MK-5108	PRISM	0.0162398	1.78942	0.237903	0.6236	-0.0627071	6	327
Vinblastine	1004;Vinblastine;GDSC2	GDSC	0.0691244	1.16037	0.442403	0.354182	-0.511017	15	674			necrostatin-1	CTRP	0.166871	0.77762	0.940386	0.026694	-0.0257153	12	478			Pevonedistat	PRISM	0.0163017	1.78777	0.237903	0.6236	-0.113363	6	331
PF-3758309	2331;PF-3758309;GDSC2	GDSC	0.0694394	1.15839	0.442403	0.354182	-0.464121	11	549			Tigecycline	CTRP	0.17073	0.76769	0.944933	0.024599	-0.0531598	5	246			P-276-00	PRISM	0.0166656	1.77818	0.240706	0.618514	-0.0711335	6	331
PARP_9482	1460;PARP_9482;GDSC1	GDSC	0.0694509	1.15832	0.442403	0.354182	-0.71646	16	831			SZ4TA2	CTRP	0.171171	0.76657	0.944933	0.024599	0.0242776	6	252			N-(1-Adamantylmethyl)-1,5-pentanediamine	PRISM	0.0172524	1.76315	0.246639	0.607938	-0.0421888	6	320
GSK1904529A	1093;GSK1904529A;GDSC2	GDSC	0.0702838	1.15315	0.442403	0.354182	-0.448716	18	877			Chlorambucil	CTRP	0.177887	0.749856	0.961576	0.0170163	-0.0346491	12	493			Fenretinide	PRISM	0.0188463	1.72477	0.261629	0.582315	-0.0313895	6	325
LJI308	2107;LJI308;GDSC2	GDSC	0.07034	1.1528	0.442403	0.354182	0.379513	18	875			BRD-K27188169:navitoclax (2:1 mol/mol)	CTRP	0.182354	0.739084	0.961576	0.0170163	0.0978316	5	238			Docetaxel	PRISM	0.0190074	1.72108	0.261629	0.582315	-0.150874	6	330
BI-7273	2260;BI-7273;GDSC2	GDSC	0.0707519	1.15026	0.442403	0.354182	-0.394357	10	544			Bemcentinib	CTRP	0.183327	0.736774	0.961576	0.0170163	-0.0471847	8	349			Trifluridine	PRISM	0.0190377	1.72039	0.261629	0.582315	-0.107665	6	322
BPTES	1425;BPTES;GDSC1	GDSC	0.0709515	1.14904	0.442403	0.354182	-0.613201	17	831			Belinostat	CTRP	0.183331	0.736763	0.961576	0.0170163	-0.0533103	6	257			Dolastatin 10	PRISM	0.0191983	1.71674	0.261629	0.582315	-0.130763	6	328
Mcl1_7350	2125;Mcl1_7350;GDSC2	GDSC	0.0733388	1.13467	0.44954	0.347232	0.730196	15	677			Cytarabine	CTRP	0.184698	0.733539	0.961576	0.0170163	-0.0623349	12	496			Parbendazole	PRISM	0.0192346	1.71592	0.261629	0.582315	-0.0847279	6	319
A-443654	86;A-443654;GDSC1	GDSC	0.0741237	1.13004	0.44954	0.347232	-1.14803	4	359			BRD-K50799972	CTRP	0.18485	0.73318	0.961576	0.0170163	0.0194274	12	501			Valnemulin	PRISM	0.0195063	1.70983	0.261938	0.581802	-0.0715839	6	322
KIN001-266	291;KIN001-266;GDSC1	GDSC	0.0742164	1.1295	0.44954	0.347232	-0.497864	17	827			MGCD-265 analog	CTRP	0.189486	0.722422	0.962805	0.0164616	0.0378381	12	492			EPZ5676	PRISM	0.0197503	1.70443	0.261938	0.581802	-0.0817013	6	319
CAY10566	416;CAY10566;GDSC1	GDSC	0.0777376	1.10937	0.466426	0.331218	0.564731	16	819			piperlongumine:MST-312 (1:1 mol/mol)	CTRP	0.190956	0.719066	0.962805	0.0164616	0.0276483	11	460			Halofantrine	PRISM	0.0198183	1.70293	0.261938	0.581802	-0.0378956	6	326
THZ-2-102-1	346;THZ-2-102-1;GDSC1	GDSC	0.0795043	1.09961	0.472568	0.325536	-0.77493	17	806			Pac-1	CTRP	0.192584	0.715381	0.962805	0.0164616	-0.027688	11	496			Rabusertib	PRISM	0.020048	1.69793	0.262497	0.580875	0.0636234	6	331
GSK269962A	1192;GSK269962A;GDSC2	GDSC	0.0811866	1.09052	0.478099	0.320482	-0.872295	4	252			Veliparib dihydrochloride	CTRP	0.201122	0.696541	0.962805	0.0164616	-0.01619	12	522			Apatinib	PRISM	0.0207307	1.68339	0.268923	0.570372	-0.0540426	6	324
Mycophenolic acid	2179;Mycophenolic acid;GDSC2	GDSC	0.0854689	1.06819	0.498699	0.302161	-0.948813	4	209			Tacedinaline	CTRP	0.207463	0.683059	0.962805	0.0164616	-0.0288549	9	370			Flurandrenolide	PRISM	0.0209492	1.67883	0.269265	0.569821	-0.0592793	6	305
Daporinad	1248;Daporinad;GDSC2	GDSC	0.0879762	1.05563	0.505792	0.296028	-0.752375	12	545			Unii-40E3azg1MX	CTRP	0.208099	0.681731	0.962805	0.0164616	0.0356228	11	495			Zotiraciclib	PRISM	0.0215798	1.66595	0.274848	0.560908	-0.0621629	6	327
ZSTK474	223;ZSTK474;GDSC1	GDSC	0.0884644	1.05323	0.505792	0.296028	-0.568878	17	824			NSC48300	CTRP	0.209323	0.679182	0.962805	0.0164616	0.0230847	12	514			Gsk-461364	PRISM	0.022365	1.65043	0.282283	0.549315	-0.149252	6	331
QL-XII-47	235;QL-XII-47;GDSC1	GDSC	0.0894181	1.04857	0.505792	0.296028	-0.598958	17	819			AZD-7545	CTRP	0.21029	0.677181	0.962805	0.0164616	0.0262929	11	510			Lexibulin	PRISM	0.0229593	1.63904	0.287196	0.541822	-0.0961161	6	325
Capivasertib	2093;Capivasertib;GDSC2	GDSC	0.0915829	1.03819	0.505792	0.296028	0.473315	15	673			SID 26681509	CTRP	0.213408	0.67079	0.962805	0.0164616	0.0262904	11	456			PD 153035	PRISM	0.0236378	1.62639	0.289932	0.537704	-0.0698664	6	321
TW 37	1149;TW 37;GDSC2	GDSC	0.0923772	1.03444	0.505792	0.296028	-0.536404	8	345			Telomerase Inhibitor IX	CTRP	0.218118	0.661309	0.962805	0.0164616	-0.0249387	10	509			Pirenperone	PRISM	0.0237861	1.62368	0.289932	0.537704	-0.0865824	6	327
Nutlin-3a (-)	1047;Nutlin-3a (-);GDSC2	GDSC	0.092875	1.0321	0.505792	0.296028	-0.553677	18	885			VER-155008	CTRP	0.218306	0.660934	0.962805	0.0164616	-0.0235671	12	517			N-(N-(3-Carboxyoxirane-2-carbonyl)leucyl)isoamylamine	PRISM	0.0242512	1.61527	0.289932	0.537704	-0.0177514	6	305
NVP-BHG712	295;NVP-BHG712;GDSC1	GDSC	0.0935527	1.02894	0.505792	0.296028	-0.582794	17	827			PRIMA-1-Met	CTRP	0.21995	0.657677	0.962805	0.0164616	0.0462407	6	244			ARRY-520	PRISM	0.0243025	1.61435	0.289932	0.537704	-0.174632	6	329
Tubastatin A	265;Tubastatin A;GDSC1	GDSC	0.0937787	1.0279	0.505792	0.296028	-0.51684	17	824			CAY10618	CTRP	0.220165	0.657252	0.962805	0.0164616	-0.0700165	12	522			PF-04691502	PRISM	0.0247643	1.60617	0.289932	0.537704	-0.0681337	6	306
JNJ38877605	284;JNJ38877605;GDSC1	GDSC	0.093842	1.0276	0.505792	0.296028	0.496749	17	828			salermide	CTRP	0.227517	0.642986	0.962805	0.0164616	-0.0463663	9	305			Valrubicin	PRISM	0.0247883	1.60575	0.289932	0.537704	-0.0856293	6	319
AZD5991	2235;AZD5991;GDSC2	GDSC	0.0968779	1.01378	0.513447	0.289505	0.875602	7	341			Pha-793887	CTRP	0.228637	0.640854	0.962805	0.0164616	-0.0428837	12	518			TG-100-115	PRISM	0.0248262	1.60509	0.289932	0.537704	0.0347408	6	328
PLK4_0066	1982;PLK4_0066;GDSC2	GDSC	0.0975722	1.01067	0.513447	0.289505	-0.381202	15	643			STF-31	CTRP	0.232176	0.634182	0.962805	0.0164616	-0.0625821	10	457			Epothilone D	PRISM	0.0251532	1.59941	0.289932	0.537704	-0.134224	4	168
Genentech Cpd 10	225;Genentech Cpd 10;GDSC1	GDSC	0.097684	1.01018	0.513447	0.289505	-0.604586	17	825			BRD-K48477130	CTRP	0.232757	0.633097	0.962805	0.0164616	0.0195337	6	233			PJ 34	PRISM	0.0254823	1.59376	0.289932	0.537704	-0.0480153	6	322
Panobinostat	1867;Panobinostat;GDSC2	GDSC	0.099362	1.00278	0.513939	0.289089	-0.329078	12	546			KPT185	CTRP	0.233369	0.631957	0.962805	0.0164616	-0.0700098	9	370			Iproniazid	PRISM	0.0255997	1.59177	0.289932	0.537704	-0.0132465	6	289
NVP-TAE684	35;NVP-TAE684;GDSC1	GDSC	0.0993938	1.00264	0.513939	0.289089	-1.14664	4	363			JQ-1:MK-0752 (1:1 mol/mol)	CTRP	0.235005	0.628922	0.962805	0.0164616	-0.0430506	12	473			Snx-2112	PRISM	0.0258415	1.58768	0.289932	0.537704	-0.0705529	6	324
EGF816	2021;EGF816;GDSC2	GDSC	0.100826	0.996429	0.517138	0.286394	-0.511192	15	675			AT-406	CTRP	0.240398	0.61907	0.962805	0.0164616	0.0524076	4	252			Fludarabine phosphate	PRISM	0.0258525	1.5875	0.289932	0.537704	-0.0474435	6	322
VER-155008	1525;VER-155008;GDSC1	GDSC	0.102176	0.990652	0.519871	0.284105	-0.435029	17	785			Cabozantinib	CTRP	0.24317	0.61409	0.962805	0.0164616	0.044305	10	480			Methyl (5-propoxy-1H-benzimidazol-2-yl)carbamate	PRISM	0.0258683	1.58723	0.289932	0.537704	-0.0568956	6	324
Epirubicin	1511;Epirubicin;GDSC2	GDSC	0.103881	0.983464	0.522294	0.282085	-0.378368	18	877			Regorafenib	CTRP	0.243584	0.613352	0.962805	0.0164616	-0.0420855	10	453			Sulfamethazine	PRISM	0.02632	1.57971	0.292653	0.533647	-0.0122103	6	319
Barasertib	2261;Barasertib;GDSC2	GDSC	0.104295	0.981738	0.522294	0.282085	-1.5978	4	200			Sonidegib	CTRP	0.243708	0.61313	0.962805	0.0164616	-0.0160421	11	495			UNBS-5162	PRISM	0.0266448	1.57439	0.293072	0.533026	0.0546687	6	324
NSC-207895	269;NSC-207895;GDSC1	GDSC	0.105543	0.976569	0.524419	0.280322	-0.584663	17	822			BRD-K24690302	CTRP	0.24436	0.61197	0.962805	0.0164616	-0.0194444	11	511			TAS-103 free base	PRISM	0.0268371	1.57126	0.293072	0.533026	-0.113824	6	307
JQ12	164;JQ12;GDSC1	GDSC	0.106666	0.971976	0.525886	0.279108	-0.628648	15	793			serdemetan:SCH-529074 (1:1 mol/mol)	CTRP	0.24593	0.609188	0.962805	0.0164616	-0.0244726	11	497			Emetine	PRISM	0.0269852	1.56887	0.293072	0.533026	-0.0462535	6	319
MZ1	2291;MZ1;GDSC2	GDSC	0.108364	0.965115	0.53015	0.275601	-0.403919	11	549			Niclosamide	CTRP	0.248129	0.605323	0.962805	0.0164616	-0.0354276	11	452			Barasertib	PRISM	0.0272015	1.56541	0.293149	0.532912	-0.0737397	6	331
KIT_5808	2024;KIT_5808;GDSC2	GDSC	0.110077	0.958302	0.534421	0.272116	0.369986	15	676			Ch-55	CTRP	0.248434	0.604789	0.962805	0.0164616	-0.0422833	12	510			Marimastat	PRISM	0.0281342	1.55076	0.298668	0.524812	-0.0617297	6	327
Lestaurtinib	1024;Lestaurtinib;GDSC2	GDSC	0.112038	0.950633	0.539822	0.26775	-0.429946	11	548			YL54	CTRP	0.250224	0.601671	0.962805	0.0164616	-0.0170663	12	448			Obatoclax	PRISM	0.02814	1.55068	0.298668	0.524812	-0.0975904	6	328
CCT-018159	1170;CCT-018159;GDSC2	GDSC	0.114858	0.939838	0.549247	0.260232	-0.990127	4	209			PRL-3 Inhibitor I	CTRP	0.251725	0.599074	0.962805	0.0164616	-0.0145335	12	478			Panobinostat	PRISM	0.0284192	1.54639	0.299363	0.523801	-0.106224	6	328
Palbociclib	1054;Palbociclib;GDSC2	GDSC	0.119388	0.923041	0.566085	0.247118	-0.444501	18	883			selumetinib:navitoclax (8:1 mol/mol)	CTRP	0.251838	0.598879	0.962805	0.0164616	0.0683814	10	459			TETRAHYDROURIDINE	PRISM	0.0290206	1.53729	0.301364	0.520908	-0.034898	6	331
Everolimus	1514;Everolimus;GDSC2	GDSC	0.120378	0.919453	0.566085	0.247118	-1.1919	4	201			Sotrastaurin	CTRP	0.252031	0.598546	0.962805	0.0164616	-0.0276889	7	359			Podofilox	PRISM	0.0292204	1.53431	0.301364	0.520908	-0.0904667	6	324
GSK481	2280;GSK481;GDSC2	GDSC	0.121083	0.916918	0.566085	0.247118	0.304241	11	548			Paclitaxel	CTRP	0.252371	0.59796	0.962805	0.0164616	-0.103584	7	391			Nobiletin	PRISM	0.0295459	1.5295	0.301364	0.520908	-0.0490773	6	322
Filgotinib	2306;Filgotinib;GDSC2	GDSC	0.122394	0.912238	0.566085	0.247118	-0.448558	11	549			Tivantinib	CTRP	0.254482	0.594343	0.962805	0.0164616	-0.0464883	6	253			Vincristine	PRISM	0.0297964	1.52584	0.301364	0.520908	-0.219171	6	331
IRAK4_8366	1986;IRAK4_8366;GDSC2	GDSC	0.12283	0.910697	0.566085	0.247118	-0.384472	15	676			navitoclax:gemcitabine (1:1 mol/mol)	CTRP	0.255983	0.591789	0.962805	0.0164616	-0.065576	11	488			6-Cyclohexylmethyloxy-5-nitroso-pyrimidine-2,4-diamine	PRISM	0.0298384	1.52522	0.301364	0.520908	-0.0556033	6	325
BX-912	1793;BX-912;GDSC2	GDSC	0.125275	0.902137	0.568839	0.245011	-1.07083	4	209			Nvp-tae 684	CTRP	0.257813	0.588696	0.962805	0.0164616	-0.0503682	8	350			Butylscopolamine	PRISM	0.0300718	1.52184	0.301364	0.520908	-0.0540664	6	303
IOX2	2174;IOX2;GDSC2	GDSC	0.125419	0.901637	0.568839	0.245011	-0.537673	4	209			ML258	CTRP	0.259701	0.585526	0.962805	0.0164616	0.0148182	10	468			Rubitecan	PRISM	0.0303315	1.51811	0.301364	0.520908	-0.141248	6	327
Tenalisib	2503;Tenalisib;GDSC2	GDSC	0.12611	0.899249	0.568839	0.245011	0.352647	15	681			Doxorubicin	CTRP	0.261231	0.582975	0.962805	0.0164616	-0.0450004	12	522			Tioxolone	PRISM	0.030421	1.51683	0.301364	0.520908	-0.0387278	6	326
Dasatinib	1079;Dasatinib;GDSC2	GDSC	0.129431	0.887963	0.569775	0.244296	0.590632	18	881			CIL56	CTRP	0.261732	0.582144	0.962805	0.0164616	0.0501227	6	262			Clofibrate	PRISM	0.0305451	1.51506	0.301364	0.520908	-0.0293429	6	257
BMS-509744	63;BMS-509744;GDSC1	GDSC	0.129644	0.887249	0.569775	0.244296	-0.881369	4	360			968	CTRP	0.262034	0.581642	0.962805	0.0164616	-0.0363795	2	137			Fluorometholone	PRISM	0.0307773	1.51177	0.301531	0.520668	-0.0698713	6	303
Venetoclax	1949;Venetoclax;GDSC2	GDSC	0.130323	0.884979	0.569775	0.244296	-0.548504	15	663			Dactolisib	CTRP	0.262848	0.580295	0.962805	0.0164616	-0.0534132	9	382			Idoxuridine	PRISM	0.0314756	1.50203	0.306231	0.513951	-0.0655165	6	324
Fenretinide	2163;Fenretinide;GDSC2	GDSC	0.130504	0.884375	0.569775	0.244296	-0.385872	12	552			Neopeltolide	CTRP	0.267067	0.57338	0.962805	0.0164616	-0.236701	3	125			Securinine	PRISM	0.031927	1.49584	0.307939	0.511535	-0.0208257	6	318
PDGFR_5313	2018;PDGFR_5313;GDSC2	GDSC	0.13155	0.880908	0.569775	0.244296	-0.355764	15	676			Ko-143	CTRP	0.268124	0.571664	0.962805	0.0164616	-0.0217161	12	501			LE-135	PRISM	0.0324943	1.48819	0.307939	0.511535	-0.0462751	6	320
AST-1306	381;AST-1306;GDSC1	GDSC	0.131693	0.880436	0.569775	0.244296	0.368495	17	817			BRD-K07442505	CTRP	0.268499	0.571058	0.962805	0.0164616	0.012752	11	509			Fluticasone propionate	PRISM	0.0326641	1.48593	0.307939	0.511535	-0.10644	5	242
LIMK1 inhibitor BMS4	406;LIMK1 inhibitor BMS4;GDSC1	GDSC	0.135914	0.866736	0.581945	0.235118	0.377567	17	829			Imatinib	CTRP	0.268596	0.570901	0.962805	0.0164616	-0.0296254	12	503			Pha-665752	PRISM	0.0329097	1.48268	0.307939	0.511535	-0.058069	6	308
Z-LLNle-CHO	45;Z-LLNle-CHO;GDSC1	GDSC	0.136355	0.86533	0.581945	0.235118	-0.832513	4	359			Incyclinide	CTRP	0.270006	0.568626	0.962805	0.0164616	-0.0296208	9	368			CP724714	PRISM	0.0329777	1.48178	0.307939	0.511535	-0.0422796	6	330
MIK-665 / S-64315	1946;MIK-665 / S-64315;GDSC2	GDSC	0.13759	0.861413	0.581945	0.235118	0.429184	15	676			Quizartinib	CTRP	0.270999	0.567033	0.962805	0.0164616	-0.0336226	12	498			Volasertib	PRISM	0.0331355	1.47971	0.307939	0.511535	-0.13105	6	329
NSC-624206	1616;NSC-624206;GDSC2	GDSC	0.139035	0.856875	0.581945	0.235118	-0.848378	4	209			SB-225002	CTRP	0.273946	0.562334	0.962805	0.0164616	-0.0252941	12	525			CYP3cide	PRISM	0.0331897	1.479	0.307939	0.511535	-0.0592894	6	318
Shikonin	170;Shikonin;GDSC1	GDSC	0.141209	0.850136	0.581945	0.235118	-0.321792	15	792			BRD-M00053801	CTRP	0.275627	0.559679	0.962805	0.0164616	-0.0331082	8	323			Talazoparib	PRISM	0.0335288	1.47458	0.309038	0.509988	-0.152512	6	331
G-5555	2303;G-5555;GDSC2	GDSC	0.141988	0.847747	0.581945	0.235118	0.383804	15	680			BRD-K33199242	CTRP	0.277235	0.557152	0.962805	0.0164616	0.0138885	11	493			Amprolio	PRISM	0.0339683	1.46893	0.309297	0.509624	-0.0152361	6	319
SN-38	1494;SN-38;GDSC2	GDSC	0.142248	0.846954	0.581945	0.235118	-1.28527	18	873			Phloretin	CTRP	0.281071	0.551184	0.962805	0.0164616	-0.01971	11	506			Alvocidib	PRISM	0.0340087	1.46841	0.309297	0.509624	-0.0671514	6	330
CAP-232, TT-232, TLN-232	436;CAP-232, TT-232, TLN-232;GDSC1	GDSC	0.142992	0.844689	0.581945	0.235118	0.510292	16	821			Docetaxel	CTRP	0.281995	0.549758	0.962805	0.0164616	-0.0977227	6	239			Triglycidyl isocyanurate	PRISM	0.0343642	1.46389	0.309297	0.509624	-0.0591275	6	306
CI-1040	1015;CI-1040;GDSC1	GDSC	0.14333	0.843664	0.581945	0.235118	-0.436174	17	836			LRRK2-IN-1	CTRP	0.282377	0.549171	0.962805	0.0164616	-0.0309175	9	373			Azd-1152hqpa	PRISM	0.0344399	1.46294	0.309297	0.509624	-0.129485	6	311
XMD14-99	253;XMD14-99;GDSC1	GDSC	0.143697	0.842552	0.581945	0.235118	-0.351502	17	829			BRD-K94991378	CTRP	0.282981	0.548242	0.962805	0.0164616	0.0330201	9	446			UNC0631	PRISM	0.0348108	1.45829	0.310636	0.507748	-0.0578865	6	327
WZ3105	252;WZ3105;GDSC1	GDSC	0.144571	0.839918	0.581945	0.235118	-0.621875	17	829			BRD-K26531177	CTRP	0.286793	0.542432	0.962805	0.0164616	0.0238639	11	466			CCG-50014	PRISM	0.0353203	1.45198	0.313189	0.504194	-0.0505831	6	318
Niraparib	1177;Niraparib;GDSC2	GDSC	0.148755	0.827527	0.595021	0.225467	-0.913245	4	209			DTIC-Dome	CTRP	0.288423	0.53997	0.962805	0.0164616	0.0239043	12	504			Lenalidomide	PRISM	0.0356158	1.44836	0.313822	0.503316	0.0471804	6	327
MG-132	1862;MG-132;GDSC2	GDSC	0.150476	0.822532	0.598143	0.223195	-0.155217	18	885			Serdemetan	CTRP	0.288872	0.539295	0.962805	0.0164616	-0.0317821	8	474			Tetrandrine	PRISM	0.0362147	1.44112	0.314824	0.501932	-0.0557986	6	322
Masitinib	292;Masitinib;GDSC1	GDSC	0.15224	0.81747	0.60046	0.221516	-0.398435	17	828			Z-Leu-leu-leu-al	CTRP	0.289742	0.537989	0.962805	0.0164616	0.0318789	4	204			Gandotinib	PRISM	0.0366507	1.43592	0.314824	0.501932	-0.105203	6	327
Wnt-C59	1622;Wnt-C59;GDSC2	GDSC	0.153754	0.813173	0.60046	0.221516	0.725835	4	209			MI-2	CTRP	0.293921	0.531769	0.962805	0.0164616	-0.0286865	6	247			Gdc-0152	PRISM	0.0368224	1.43389	0.314824	0.501932	0.099151	6	311
Bortezomib	1191;Bortezomib;GDSC2	GDSC	0.153891	0.812786	0.60046	0.221516	-0.207742	18	876			VU0155056	CTRP	0.294352	0.531132	0.962805	0.0164616	-0.0125955	11	515			7-Hydroxystaurosporine	PRISM	0.0369246	1.43268	0.314824	0.501932	0.0847219	3	282
SMG1_1789	1967;SMG1_1789;GDSC2	GDSC	0.155009	0.809642	0.601134	0.221029	-0.226575	15	676			Elocalcitol	CTRP	0.29583	0.528957	0.962805	0.0164616	-0.0276963	11	504			Vincamine	PRISM	0.0370871	1.43078	0.314824	0.501932	-0.0429429	6	326
Saracatinib	1092;Saracatinib;GDSC2	GDSC	0.160764	0.79381	0.617152	0.209608	0.485337	18	874			I-Bet151 (gsk1210151A)	CTRP	0.29621	0.5284	0.962805	0.0164616	-0.0332419	12	518			Tanshinone iia sulfonic acid	PRISM	0.0371597	1.42993	0.314824	0.501932	-0.00970241	6	322
VNLG/124	271;VNLG/124;GDSC1	GDSC	0.161081	0.792957	0.617152	0.209608	-0.34079	17	822			JQ-1:vorinostat (2:1 mol/mol)	CTRP	0.298352	0.525271	0.962805	0.0164616	-0.0299878	12	449			Tideglusib	PRISM	0.0373025	1.42826	0.314824	0.501932	0.0456514	6	325
BAZ2-ICR	2329;BAZ2-ICR;GDSC2	GDSC	0.16337	0.786829	0.622174	0.206088	0.227972	11	549			Bafilomycin A1	CTRP	0.299217	0.524013	0.962805	0.0164616	-0.133844	2	44			LY-2874455	PRISM	0.0375939	1.42488	0.315384	0.501161	0.0960902	6	307
IRAK1-4-Inhibitor-I	1800;IRAK1-4-Inhibitor-I;GDSC2	GDSC	0.166224	0.779306	0.624602	0.204396	-0.764713	4	209			N9-Isopropyl-olomoucine	CTRP	0.299218	0.524013	0.962805	0.0164616	0.0183729	11	472			6-Benzyloxy-4-methoxymethyl-beta-carboline-3-carboxylic acid ethyl ester	PRISM	0.0379941	1.42028	0.315574	0.500899	-0.0588265	6	331
BIBF-1120	380;BIBF-1120;GDSC1	GDSC	0.166805	0.777791	0.624602	0.204396	0.468671	17	828			BRD-K90370028	CTRP	0.300765	0.521772	0.962805	0.0164616	0.0170159	6	237			Bephenium hydroxynaphthoate	PRISM	0.0380975	1.4191	0.315574	0.500899	-0.0156968	6	305
RAF_7242	2034;RAF_7242;GDSC2	GDSC	0.166953	0.777405	0.624602	0.204396	0.410651	15	676			Navitoclax	CTRP	0.307281	0.512464	0.97659	0.0102879	0.0439454	12	478			Abt-751	PRISM	0.0382923	1.41689	0.315574	0.500899	-0.0641887	6	319
AZD3759	1915;AZD3759;GDSC2	GDSC	0.168874	0.772437	0.628094	0.201976	0.299985	18	885			selumetinib:MK-2206 (8:1 mol/mol)	CTRP	0.30912	0.509873	0.97659	0.0102879	0.0467985	10	482			Ispinesib	PRISM	0.0405819	1.39167	0.328635	0.483286	-0.153018	6	331
Dactolisib	1057;Dactolisib;GDSC2	GDSC	0.174684	0.757747	0.645403	0.190169	-0.336263	18	877			BRD-K96431673	CTRP	0.311254	0.506885	0.97659	0.0102879	0.01903	3	139			MK-3207	PRISM	0.0406581	1.39085	0.328635	0.483286	-0.0206962	6	324
PLX-4720	1036;PLX-4720;GDSC2	GDSC	0.175931	0.754657	0.645403	0.190169	0.368771	18	872			sirolimus:bortezomib (250:1 mol/mol)	CTRP	0.313122	0.504287	0.97659	0.0102879	-0.0475605	12	518			Meloxicam	PRISM	0.0409979	1.38724	0.328635	0.483286	-0.0350637	6	324
Ribociclib	1632;Ribociclib;GDSC2	GDSC	0.176572	0.753077	0.645403	0.190169	-0.31389	18	880			NSC23766	CTRP	0.315837	0.500536	0.97659	0.0102879	0.0296212	9	504			Ibutilide	PRISM	0.0410402	1.38679	0.328635	0.483286	-0.037074	6	303
Cabozantinib	249;Cabozantinib;GDSC1	GDSC	0.17777	0.750141	0.646068	0.189722	-0.440204	17	827			Nutlin-3	CTRP	0.319969	0.494892	0.97659	0.0102879	-0.0280847	11	506			Deflazacort	PRISM	0.0410501	1.38669	0.328635	0.483286	-0.0781149	6	305
Brivanib, BMS-540215	376;Brivanib, BMS-540215;GDSC1	GDSC	0.180438	0.743672	0.652037	0.185728	-0.354775	17	828			Cimetidine	CTRP	0.321106	0.493351	0.97659	0.0102879	0.0175624	3	139			Dequalinium	PRISM	0.0420397	1.37634	0.330316	0.481071	-0.0535148	6	322
VE821	2111;VE821;GDSC2	GDSC	0.181628	0.740817	0.65263	0.185333	0.335756	18	872			BEC	CTRP	0.322871	0.490971	0.97659	0.0102879	-0.0256918	3	139			Lintitript	PRISM	0.0423866	1.37277	0.330316	0.481071	-0.0150132	6	331
PDGFR_0615	2023;PDGFR_0615;GDSC2	GDSC	0.183177	0.737129	0.652964	0.185111	0.367417	15	676			Osi-930	CTRP	0.329491	0.482157	0.97659	0.0102879	-0.0257294	8	353			Tipifarnib	PRISM	0.0424369	1.37226	0.330316	0.481071	-0.125629	6	324
C-75	435;C-75;GDSC1	GDSC	0.183943	0.735316	0.652964	0.185111	0.397136	16	822			salermide:PLX-4032 (12:1 mol/mol)	CTRP	0.330333	0.481048	0.97659	0.0102879	-0.0205699	11	466			Linifanib	PRISM	0.0425855	1.37074	0.330316	0.481071	-0.039103	6	331
LFM-A13	192;LFM-A13;GDSC1	GDSC	0.184801	0.733296	0.652964	0.185111	-0.330911	15	789			BRD-A02303741:carboplatin (1:1 mol/mol)	CTRP	0.331982	0.478885	0.97659	0.0102879	0.0144776	12	499			Tivantinib	PRISM	0.0428358	1.36819	0.330316	0.481071	-0.064092	6	331
Abemaciclib	1957;Abemaciclib;GDSC2	GDSC	0.191147	0.718633	0.667638	0.175459	-0.438284	15	676			BRD4132	CTRP	0.335039	0.474905	0.97659	0.0102879	-0.0243017	10	438			Nutlin-3	PRISM	0.0428574	1.36797	0.330316	0.481071	-0.0502015	6	319
ERK_5330	2076;ERK_5330;GDSC2	GDSC	0.191633	0.717529	0.667638	0.175459	0.247515	15	672			Cyclophosphamide	CTRP	0.335471	0.474345	0.97659	0.0102879	-0.0203499	6	271			Obidoxime	PRISM	0.0429104	1.36744	0.330316	0.481071	-0.026614	6	328
CAY10603	276;CAY10603;GDSC1	GDSC	0.192103	0.716465	0.667638	0.175459	-0.384358	17	818			Decitabine	CTRP	0.336335	0.473228	0.97659	0.0102879	-0.0391875	12	516			WHI-P154	PRISM	0.0454442	1.34252	0.347909	0.458535	-0.0479856	6	318
EGFR_0300	2074;EGFR_0300;GDSC2	GDSC	0.194457	0.711176	0.670166	0.173817	0.364476	15	673			CI-976	CTRP	0.337218	0.47209	0.97659	0.0102879	-0.0197305	11	443			Vorinostat	PRISM	0.0465886	1.33172	0.350062	0.455855	-0.0611231	6	330
T0901317	333;T0901317;GDSC1	GDSC	0.194938	0.710103	0.670166	0.173817	0.288634	17	822			Hyperforin	CTRP	0.337865	0.471257	0.97659	0.0102879	-0.0253229	11	465			Nilutamide	PRISM	0.0466363	1.33128	0.350062	0.455855	-0.0181389	6	322
ZM447439	1050;ZM447439;GDSC2	GDSC	0.196471	0.706701	0.671805	0.172757	-0.347575	17	878			Etoposide	CTRP	0.338589	0.470327	0.97659	0.0102879	-0.0326018	12	504			Camptothecin	PRISM	0.0469325	1.32853	0.350062	0.455855	-0.189375	6	331
STAT3_2372	2028;STAT3_2372;GDSC2	GDSC	0.199062	0.701012	0.675882	0.170129	-0.519175	15	655			Pazopanib	CTRP	0.343474	0.464106	0.97659	0.0102879	-0.0235475	12	504			Nitisinone	PRISM	0.0469791	1.3281	0.350062	0.455855	-0.0291284	6	322
GSK2292767	2254;GSK2292767;GDSC2	GDSC	0.199789	0.699429	0.675882	0.170129	0.371371	10	544			BRD9876	CTRP	0.344362	0.462985	0.97659	0.0102879	-0.0316391	10	445			Fenbendazole	PRISM	0.0471159	1.32683	0.350062	0.455855	-0.16666	6	289
Quercetin	1871;Quercetin;GDSC2	GDSC	0.203599	0.691225	0.682459	0.165923	-0.712487	4	209			HBX-41108	CTRP	0.345015	0.462161	0.97659	0.0102879	-0.0275239	9	372			Camylofine-chlorhydrate	PRISM	0.0472246	1.32583	0.350062	0.455855	-0.0194386	6	322
AZD1390	2510;AZD1390;GDSC2	GDSC	0.203879	0.690627	0.682459	0.165923	0.303308	14	681			doxorubicin:navitoclax (2:1 mol/mol)	CTRP	0.348867	0.45734	0.97659	0.0102879	-0.0400694	10	460			Vinblastine	PRISM	0.0480222	1.31856	0.352761	0.45252	-0.129966	6	327
QL-XII-61	1203;QL-XII-61;GDSC1	GDSC	0.206722	0.684614	0.684553	0.164593	-0.514342	10	433			Brefeldin A	CTRP	0.351548	0.454016	0.97659	0.0102879	-0.0399658	12	479			1-[1-(1-Benzothiophen-2-yl)cyclohexyl]piperidine	PRISM	0.0481851	1.31709	0.352761	0.45252	-0.0284749	6	321
I-BET-762	1624;I-BET-762;GDSC2	GDSC	0.207557	0.682863	0.684553	0.164593	-0.788382	4	209			ISOX:bortezomib (250:1 mol/mol)	CTRP	0.351612	0.453937	0.97659	0.0102879	-0.0164699	12	484			Belinostat	PRISM	0.0483441	1.31566	0.352761	0.45252	-0.0737316	6	329
I-BET151	2152;I-BET151;GDSC2	GDSC	0.207734	0.682493	0.684553	0.164593	0.29778	18	880			pifithrin-alpha	CTRP	0.35246	0.45289	0.97659	0.0102879	0.0174723	11	509			3-Deazaneplanocin	PRISM	0.0496706	1.3039	0.354546	0.450327	-0.074675	6	326
Avagacestat	1072;Avagacestat;GDSC2	GDSC	0.209771	0.678255	0.686674	0.163249	0.267185	17	882			CIL41	CTRP	0.359788	0.443953	0.97659	0.0102879	-0.025147	6	264			Raclopride	PRISM	0.0499844	1.30117	0.354546	0.450327	-0.0436861	6	323
YK-4-279	1239;YK-4-279;GDSC2	GDSC	0.210965	0.67579	0.686674	0.163249	-0.257713	18	877			NSC 74859	CTRP	0.360982	0.442514	0.97659	0.0102879	0.0137618	10	449			Tipiracil	PRISM	0.050197	1.29932	0.354546	0.450327	-0.0457401	6	324
ASLAN002	1954;ASLAN002;GDSC2	GDSC	0.211617	0.67445	0.686674	0.163249	-0.327442	15	676			BRD-K34222889	CTRP	0.361987	0.441307	0.97659	0.0102879	0.0241879	12	507			CPP	PRISM	0.0504869	1.29682	0.354546	0.450327	-0.0570356	6	324
Brigatinib	2014;Brigatinib;GDSC2	GDSC	0.214217	0.669146	0.691585	0.160155	0.289644	15	676			Dexamethasone	CTRP	0.364935	0.437785	0.97659	0.0102879	-0.0356365	12	489			Torsemide	PRISM	0.0506029	1.29582	0.354546	0.450327	-0.0393241	6	303
XMD8-85	106;XMD8-85;GDSC1	GDSC	0.216385	0.664773	0.695054	0.157981	-0.735561	4	357			AZD7762	CTRP	0.365082	0.43761	0.97659	0.0102879	0.0334327	12	524			Propranolol	PRISM	0.0507071	1.29493	0.354546	0.450327	-0.0703281	6	289
Ipatasertib	1924;Ipatasertib;GDSC2	GDSC	0.221301	0.655016	0.707274	0.150412	0.357822	18	877			BIX-01294	CTRP	0.366696	0.435694	0.97659	0.0102879	0.018834	11	500			Cinacalcet	PRISM	0.0507652	1.29443	0.354546	0.450327	-0.0317882	6	326
Cetuximab	1114;Cetuximab;GDSC1	GDSC	0.223584	0.650559	0.708973	0.14937	0.338692	17	782			Turofexorate isopropyl	CTRP	0.369706	0.432144	0.97659	0.0102879	-0.0122581	12	513			Elesclomol	PRISM	0.050858	1.29364	0.354546	0.450327	-0.10604	6	331
S63845	2153;S63845;GDSC2	GDSC	0.224062	0.649631	0.708973	0.14937	0.517703	11	549			CCT036477	CTRP	0.371056	0.430561	0.97659	0.0102879	0.01134	12	507			CCT-128930	PRISM	0.0508664	1.29357	0.354546	0.450327	-0.0398891	6	327
RU-SKI 43	576;RU-SKI 43;GDSC1	GDSC	0.228247	0.641594	0.716355	0.144872	0.33504	16	823			ML334 diastereomer	CTRP	0.371772	0.429723	0.97659	0.0102879	0.00796838	9	371			XL388	PRISM	0.0522415	1.28198	0.355706	0.448909	-0.0736749	6	307
BI-9564	2259;BI-9564;GDSC2	GDSC	0.228648	0.640833	0.716355	0.144872	-0.359302	10	544			Ki8751	CTRP	0.373553	0.427648	0.97659	0.0102879	-0.0341388	11	456			Cebranopadol	PRISM	0.0527309	1.27793	0.355706	0.448909	-0.0226426	6	325
Docetaxel	1007;Docetaxel;GDSC2	GDSC	0.231478	0.63549	0.721668	0.141663	-0.27367	18	885			VAF-347	CTRP	0.375637	0.425231	0.97659	0.0102879	-0.012183	9	334			Digoxin	PRISM	0.0529458	1.27617	0.355706	0.448909	-0.0448458	6	303
Senexin B	2078;Senexin B;GDSC2	GDSC	0.238505	0.622503	0.739947	0.1308	-0.264132	15	673			BRD-K55473186	CTRP	0.378101	0.422392	0.97659	0.0102879	-0.0138135	8	344			Cholecalciferol	PRISM	0.0533776	1.27264	0.355706	0.448909	-0.0566377	6	324
Phenergan	1789;Phenergan;GDSC2	GDSC	0.241419	0.617229	0.74535	0.127639	-0.546039	4	209			16-beta-bromoandrosterone	CTRP	0.383726	0.415979	0.97659	0.0102879	-0.0146072	10	475			Erdafitinib	PRISM	0.0536631	1.27032	0.355706	0.448909	0.0667886	6	325
Tretinoin	1938;Tretinoin;GDSC2	GDSC	0.242924	0.614529	0.746376	0.127042	0.310859	18	880			BRD-K79669418	CTRP	0.389053	0.409991	0.97659	0.0102879	-0.024573	5	268			Afatinib	PRISM	0.0537802	1.26938	0.355706	0.448909	-0.0987101	6	328
AZD2014	1441;AZD2014;GDSC1	GDSC	0.245477	0.609989	0.750066	0.124901	-0.230289	17	833			crizotinib:PLX-4032 (2:1 mol/mol)	CTRP	0.390359	0.408536	0.97659	0.0102879	0.0231309	12	503			Gossypol	PRISM	0.0542349	1.26572	0.355706	0.448909	-0.0325986	6	319
Sonolisib	1064;Sonolisib;GDSC2	GDSC	0.246484	0.608211	0.750066	0.124901	0.29828	17	876			BCL-LZH-4	CTRP	0.390892	0.407943	0.97659	0.0102879	0.0128863	6	251			Acetylsalicylsalicylic acid	PRISM	0.0542523	1.26558	0.355706	0.448909	-0.0309145	6	320
GSK591	2110;GSK591;GDSC2	GDSC	0.249637	0.602691	0.756043	0.121453	0.291458	18	875			EX-527	CTRP	0.390994	0.40783	0.97659	0.0102879	0.0116217	12	474			Vindesine	PRISM	0.0542929	1.26526	0.355706	0.448909	-0.132763	6	327
OSU-03012	167;OSU-03012;GDSC1	GDSC	0.254252	0.594736	0.75886	0.119839	-0.329953	14	789			BRD-K66453893	CTRP	0.394994	0.40341	0.97659	0.0102879	-0.0186752	12	499			Satraplatin	PRISM	0.0543319	1.26494	0.355706	0.448909	-0.0407484	6	321
OF-1	1853;OF-1;GDSC2	GDSC	0.255576	0.59248	0.75886	0.119839	-0.662881	4	209			Pluripotin	CTRP	0.395968	0.40234	0.97659	0.0102879	0.0377139	12	521			Noopept	PRISM	0.0549061	1.26038	0.355706	0.448909	-0.0280389	6	321
GSK690693	326;GSK690693;GDSC1	GDSC	0.257352	0.589473	0.75886	0.119839	-0.455873	16	826			BRD-K99584050	CTRP	0.396863	0.401359	0.97659	0.0102879	-0.0228843	6	260			Albendazole	PRISM	0.0550544	1.25921	0.355706	0.448909	-0.0713888	6	305
NSC635973	2098;NSC635973;GDSC2	GDSC	0.257768	0.588771	0.75886	0.119839	0.744663	4	209			Leptomycin B	CTRP	0.399285	0.398717	0.97659	0.0102879	-0.0453946	12	537			KY02111	PRISM	0.0551485	1.25847	0.355706	0.448909	-0.00792948	6	318
Tozasertib	1096;Tozasertib;GDSC2	GDSC	0.258947	0.586789	0.75886	0.119839	-0.803021	4	252			Prima-1	CTRP	0.408401	0.388913	0.97659	0.0102879	0.023606	12	478			Sufentanil	PRISM	0.0551717	1.25828	0.355706	0.448909	-0.0133605	6	305
LY2584702	1944;LY2584702;GDSC2	GDSC	0.262864	0.580269	0.75886	0.119839	0.265687	15	676			ZSTK474	CTRP	0.415755	0.381163	0.97659	0.0102879	-0.0365194	9	473			TW 37	PRISM	0.0552609	1.25758	0.355706	0.448909	-0.0574795	6	319
GNE-317	1926;GNE-317;GDSC2	GDSC	0.263242	0.579645	0.75886	0.119839	-0.212757	18	865			tretinoin:carboplatin (2:1 mol/mol)	CTRP	0.41704	0.379822	0.97659	0.0102879	0.0288445	9	487			Verubulin	PRISM	0.0553441	1.25693	0.355706	0.448909	-0.130548	6	327
CP724714	255;CP724714;GDSC1	GDSC	0.263432	0.579332	0.75886	0.119839	0.283286	17	829			BRD1835	CTRP	0.418011	0.378813	0.97659	0.0102879	0.0131931	12	491			Ridaforolimus	PRISM	0.055349	1.25689	0.355706	0.448909	-0.128179	6	325
eCF309	2316;eCF309;GDSC2	GDSC	0.264502	0.577571	0.75886	0.119839	-0.35243	11	549			selumetinib:tretinoin (2:1 mol/mol)	CTRP	0.419795	0.376963	0.97659	0.0102879	0.0443084	12	486			Gemcitabine	PRISM	0.0556612	1.25445	0.356079	0.448454	-0.126466	6	322
QL-XI-92	329;QL-XI-92;GDSC1	GDSC	0.264765	0.57714	0.75886	0.119839	-0.348244	17	829			Chir-99021	CTRP	0.420087	0.376661	0.97659	0.0102879	-0.0154526	12	490			Defactinib	PRISM	0.0566596	1.24673	0.360819	0.442711	-0.0543136	5	250
Sorafenib	1085;Sorafenib;GDSC2	GDSC	0.266983	0.573516	0.75886	0.119839	-0.162774	18	877			BRD-K27188169	CTRP	0.421297	0.375411	0.97659	0.0102879	-0.0211817	5	270			Uprosertib	PRISM	0.0572503	1.24222	0.36293	0.440177	-0.0619167	6	330
EPZ004777	1237;EPZ004777;GDSC2	GDSC	0.267869	0.572078	0.75886	0.119839	-0.210984	18	877			CIL55A	CTRP	0.427846	0.368712	0.97659	0.0102879	0.0254658	6	272			AMG-900	PRISM	0.0575105	1.24025	0.362938	0.440167	-0.154856	6	321
PF-3644022	2308;PF-3644022;GDSC2	GDSC	0.267899	0.572029	0.75886	0.119839	0.244321	18	880			AC55649	CTRP	0.42905	0.367492	0.97659	0.0102879	-0.0111502	11	501			5-(Tetradecyloxy)-2-furoic acid	PRISM	0.0579409	1.23701	0.364014	0.438882	-0.0702384	6	327
GSK429286A	230;GSK429286A;GDSC1	GDSC	0.267995	0.571874	0.75886	0.119839	-0.325413	16	828			Cucurbitacin I	CTRP	0.429332	0.367206	0.97659	0.0102879	0.033929	12	490			Baicalin	PRISM	0.0585761	1.23228	0.366362	0.436089	-0.0431261	6	303
AZD1208	1449;AZD1208;GDSC1	GDSC	0.269651	0.569197	0.75886	0.119839	-0.322502	16	837			navitoclax:pluripotin (1:1 mol/mol)	CTRP	0.430009	0.366522	0.97659	0.0102879	0.0316249	12	499			Cibenzoline	PRISM	0.0589101	1.22981	0.366814	0.435555	-0.0106889	6	325
Kobe2602	563;Kobe2602;GDSC1	GDSC	0.269658	0.569187	0.75886	0.119839	0.268705	16	821			Abiraterone	CTRP	0.432646	0.363867	0.97659	0.0102879	-0.0243668	2	118			Flumethasone	PRISM	0.0597886	1.22338	0.370637	0.431052	-0.0667242	6	324
PD0166285	2108;PD0166285;GDSC2	GDSC	0.271724	0.565872	0.760875	0.118687	0.447217	11	549			navitoclax:birinapant (1:1 mol/mol)	CTRP	0.433271	0.36324	0.97659	0.0102879	0.0430027	12	500			Brequinar	PRISM	0.0601869	1.2205	0.371462	0.430086	-0.0656617	6	331
AZD8835	2253;AZD8835;GDSC2	GDSC	0.273358	0.563269	0.760875	0.118687	0.480722	10	544			PIK-93	CTRP	0.433505	0.363006	0.97659	0.0102879	0.0204578	10	496			Azathioprine	PRISM	0.060968	1.2149	0.374019	0.427106	-0.047604	6	319
THZ1	2313;THZ1;GDSC2	GDSC	0.273963	0.562308	0.760875	0.118687	-0.270035	11	547			ML050	CTRP	0.437115	0.359404	0.97659	0.0102879	-0.0106918	11	507			CGP-54626	PRISM	0.0611352	1.21371	0.374019	0.427106	-0.0560386	4	168
Pilaralisib	372;Pilaralisib;GDSC1	GDSC	0.280533	0.552016	0.77367	0.111444	0.253985	17	829			Bortezomib	CTRP	0.438159	0.358369	0.97659	0.0102879	-0.0173627	12	497			GSK429286A	PRISM	0.0622337	1.20597	0.376773	0.42392	0.0496078	6	327
Ibrutinib	1799;Ibrutinib;GDSC2	GDSC	0.281003	0.551289	0.77367	0.111444	0.772597	4	208			Barasertib	CTRP	0.440508	0.356046	0.97659	0.0102879	-0.0425465	12	503			Rutin	PRISM	0.0624729	1.20431	0.376773	0.42392	-0.068798	6	326
SCH772984	1564;SCH772984;GDSC2	GDSC	0.287995	0.540616	0.787108	0.103966	0.390902	18	878			BRD-A94377914	CTRP	0.442197	0.354384	0.97659	0.0102879	0.0275841	6	263			Ammonium-lactate	PRISM	0.062656	1.20304	0.376773	0.42392	-0.0258916	6	322
Ravoxertinib	1857;Ravoxertinib;GDSC2	GDSC	0.291523	0.535328	0.787108	0.103966	-0.406605	11	548			Cyclosporin A	CTRP	0.442863	0.353731	0.97659	0.0102879	-0.0200268	9	477			Iodipamide	PRISM	0.062661	1.203	0.376773	0.42392	-0.056864	6	303
PLX7904	2151;PLX7904;GDSC2	GDSC	0.292158	0.534382	0.787108	0.103966	0.355164	12	550			BRD-K78574327	CTRP	0.443615	0.352994	0.97659	0.0102879	-0.0154163	3	136			colchicine	PRISM	0.0635319	1.19701	0.380377	0.419786	-0.106905	4	275
Kobe0065	2256;Kobe0065;GDSC2	GDSC	0.293877	0.531834	0.787108	0.103966	-0.284941	11	549			BRD-K44224150	CTRP	0.443725	0.352886	0.97659	0.0102879	0.0233172	3	132			Idasanutlin	PRISM	0.0644159	1.19101	0.384028	0.415637	-0.121789	6	330
SB505124	1194;SB505124;GDSC2	GDSC	0.294373	0.531102	0.787108	0.103966	0.688443	4	246			Doramapimod	CTRP	0.44517	0.351474	0.97659	0.0102879	-0.015661	11	449			Trapidil	PRISM	0.065476	1.18392	0.388695	0.410391	-0.0194876	6	327
RO-3306	1052;RO-3306;GDSC2	GDSC	0.294386	0.531083	0.787108	0.103966	-0.259515	18	880			Momelotinib	CTRP	0.446966	0.349725	0.97659	0.0102879	0.0190091	11	470			Tozasertib	PRISM	0.0660124	1.18037	0.389137	0.409898	-0.0766735	6	330
BAM7	552;BAM7;GDSC1	GDSC	0.295732	0.529101	0.787108	0.103966	0.284246	16	822			Necrosulfonamide	CTRP	0.448363	0.34837	0.97659	0.0102879	-0.0229727	7	336			Cinalukast	PRISM	0.0665907	1.17659	0.389137	0.409898	-0.0349896	6	321
Poziotinib	2020;Poziotinib;GDSC2	GDSC	0.295911	0.528839	0.787108	0.103966	0.348525	15	675			PI-103	CTRP	0.448736	0.348009	0.97659	0.0102879	0.0304989	12	503			Tirapazamine	PRISM	0.0666451	1.17623	0.389137	0.409898	-0.0324503	6	324
CZC24832	1615;CZC24832;GDSC2	GDSC	0.297348	0.526736	0.787108	0.103966	-0.476926	4	209			navitoclax:PLX-4032 (1:1 mol/mol)	CTRP	0.449876	0.346907	0.97659	0.0102879	0.0341205	12	474			Favipiravir	PRISM	0.0667641	1.17546	0.389137	0.409898	-0.0128189	6	324
Lenalidomide	1020;Lenalidomide;GDSC2	GDSC	0.298259	0.525406	0.787108	0.103966	0.249473	11	549			Silmitasertib	CTRP	0.450476	0.346329	0.97659	0.0102879	-0.0231021	10	457			K-858	PRISM	0.0670113	1.17385	0.389137	0.409898	-0.0555647	6	308
TWS119	366;TWS119;GDSC1	GDSC	0.301988	0.520011	0.793653	0.100369	0.316502	17	829			Neratinib	CTRP	0.453994	0.34295	0.97659	0.0102879	0.031673	12	521			Carboxyamidotriazole	PRISM	0.0677785	1.16891	0.389137	0.409898	-0.0432002	6	325
CD532	449;CD532;GDSC1	GDSC	0.304602	0.516267	0.79723	0.0984161	-0.154846	17	829			SNS-032	CTRP	0.45673	0.34034	0.97659	0.0102879	-0.0372415	8	461			Cetylpyridinium	PRISM	0.0678384	1.16852	0.389137	0.409898	-0.0470796	6	321
GSK319347A	91;GSK319347A;GDSC1	GDSC	0.306195	0.514002	0.798115	0.0979344	-0.388252	4	359			Simvastatin	CTRP	0.457646	0.33947	0.97659	0.0102879	0.0185562	12	451			Daclatasvir	PRISM	0.0678718	1.16831	0.389137	0.409898	0.03388	6	289
PAC-1	1506;PAC-1;GDSC2	GDSC	0.310688	0.507676	0.80652	0.0933847	0.382654	4	209			BRD-K13999467	CTRP	0.458732	0.338441	0.97659	0.0102879	0.0107576	11	507			Methyldopa	PRISM	0.0680503	1.16717	0.389137	0.409898	-0.0248882	6	326
DMOG	165;DMOG;GDSC1	GDSC	0.312618	0.504986	0.808232	0.0924637	-0.23319	15	795			SB-431542	CTRP	0.458824	0.338354	0.97659	0.0102879	-0.0102307	11	491			Ro-04-5595	PRISM	0.0683889	1.16501	0.389483	0.409511	-0.0360828	6	318
BAY-61-3606	1792;BAY-61-3606;GDSC2	GDSC	0.315239	0.50136	0.810343	0.091331	-0.730939	4	209			Merck60	CTRP	0.460197	0.337056	0.97659	0.0102879	-0.0202993	12	516			Dioscin	PRISM	0.0687706	1.1626	0.390071	0.408856	-0.0767523	6	326
Flavopiridol	432;Flavopiridol;GDSC1	GDSC	0.315983	0.500336	0.810343	0.091331	-0.179189	16	818			ML210	CTRP	0.462259	0.335114	0.97659	0.0102879	-0.044122	12	477			Inosine	PRISM	0.0695202	1.15789	0.392733	0.405902	-0.0487455	6	322
HG-9-91-01	2325;HG-9-91-01;GDSC2	GDSC	0.321455	0.49288	0.81251	0.0901713	0.442793	11	548			BRD-K33514849	CTRP	0.466478	0.331169	0.97659	0.0102879	-0.0506793	2	47			ZK811752	PRISM	0.0700833	1.15439	0.394324	0.404146	-0.042614	6	326
PF-CBP1	2307;PF-CBP1;GDSC2	GDSC	0.321816	0.492393	0.81251	0.0901713	-0.280905	11	549			Avrainvillamide	CTRP	0.470819	0.327146	0.97659	0.0102879	-0.0156004	8	347			Adarotene	PRISM	0.0710787	1.14826	0.398325	0.399763	-0.0654018	6	311
Taselisib	2509;Taselisib;GDSC2	GDSC	0.3222	0.491874	0.81251	0.0901713	0.342399	15	683			NSC632839	CTRP	0.472691	0.325422	0.97659	0.0102879	-0.01711	12	510			Halcinonide	PRISM	0.0718159	1.14378	0.399794	0.398164	0.0371966	6	324
GSK1070916	2105;GSK1070916;GDSC2	GDSC	0.324538	0.488735	0.81251	0.0901713	-0.80619	4	209			BMS-270394	CTRP	0.477482	0.321043	0.97659	0.0102879	-0.011148	11	513			Oxyphencyclimine	PRISM	0.0720928	1.14211	0.399794	0.398164	-0.0618053	6	322
TGX221	94;TGX221;GDSC1	GDSC	0.324981	0.488142	0.81251	0.0901713	-0.628779	4	358			Tipifarnib	CTRP	0.479006	0.319659	0.97659	0.0102879	-0.0223647	12	527			Raltitrexed	PRISM	0.0723736	1.14042	0.399794	0.398164	-0.103187	6	326
WZ4003	1614;WZ4003;GDSC2	GDSC	0.325482	0.487473	0.81251	0.0901713	-0.365761	4	209			decitabine:carboplatin (1:1 mol/mol)	CTRP	0.47986	0.318886	0.97659	0.0102879	-0.0260386	12	508			Rita	PRISM	0.0724823	1.13977	0.399794	0.398164	-0.154755	6	319
PDD00017273	2312;PDD00017273;GDSC2	GDSC	0.328676	0.483232	0.81251	0.0901713	-0.335722	11	549			Etomoxir	CTRP	0.481667	0.317253	0.97659	0.0102879	-0.00756161	12	512			ZLN005	PRISM	0.0733257	1.13474	0.40199	0.395785	-0.0324411	6	308
PHA-793887	2097;PHA-793887;GDSC2	GDSC	0.329	0.482804	0.81251	0.0901713	-0.62989	4	209			Tandutinib	CTRP	0.481753	0.317175	0.97659	0.0102879	-0.0206913	12	499			halofuginone	PRISM	0.0737929	1.13199	0.40199	0.395785	-0.0537704	6	303
Ravoxertinib	1972;Ravoxertinib;GDSC2	GDSC	0.33021	0.481209	0.81251	0.0901713	-0.290838	15	676			ML031	CTRP	0.483418	0.315677	0.97659	0.0102879	-0.0173242	9	446			Tak-901	PRISM	0.0739466	1.13108	0.40199	0.395785	-0.0761014	6	328
R428	1864;R428;GDSC2	GDSC	0.334447	0.475673	0.81251	0.0901713	0.211998	18	880			Rita	CTRP	0.485692	0.313639	0.97659	0.0102879	-0.0356522	12	491			D-7193	PRISM	0.0740281	1.1306	0.40199	0.395785	-0.0545235	6	322
MIM1	1996;MIM1;GDSC2	GDSC	0.336006	0.473653	0.81251	0.0901713	-0.234042	15	676			CID-5951923	CTRP	0.486434	0.312976	0.97659	0.0102879	-0.00795122	11	505			LCL161	PRISM	0.0745878	1.12733	0.402047	0.395723	0.0815221	6	307
KIT_6754	1966;KIT_6754;GDSC2	GDSC	0.336191	0.473414	0.81251	0.0901713	-0.24325	15	669			3-Cl-AHPC	CTRP	0.486966	0.312501	0.97659	0.0102879	-0.0266352	10	482			Oxiracetam	PRISM	0.0747459	1.12641	0.402047	0.395723	-0.0451839	6	330
5-azacytidine	2181;5-azacytidine;GDSC2	GDSC	0.337006	0.472362	0.81251	0.0901713	-0.503107	4	209			KH-CB19	CTRP	0.488296	0.311317	0.97659	0.0102879	0.0108038	8	359			VE821	PRISM	0.0748996	1.12552	0.402047	0.395723	0.0379873	6	327
JNK Inhibitor VIII	1043;JNK Inhibitor VIII;GDSC2	GDSC	0.337222	0.472084	0.81251	0.0901713	0.186829	18	878			BRD-A02303741:navitoclax (2:1 mol/mol)	CTRP	0.488573	0.311071	0.97659	0.0102879	0.0260367	12	484			Onalespib	PRISM	0.0754305	1.12245	0.403351	0.394316	-0.0724898	6	330
AMG900	2293;AMG900;GDSC2	GDSC	0.33805	0.471019	0.81251	0.0901713	-0.404099	10	521			Tosedostat	CTRP	0.489006	0.310685	0.97659	0.0102879	-0.0208437	10	421			Bicalutamide	PRISM	0.0762764	1.11761	0.403657	0.393987	-0.0266763	6	322
Doramapimod	1042;Doramapimod;GDSC2	GDSC	0.338633	0.470271	0.81251	0.0901713	0.229935	18	880			UNC0638:navitoclax (1:1 mol/mol)	CTRP	0.490343	0.3095	0.97659	0.0102879	0.031843	9	461			CH5132799	PRISM	0.0767985	1.11465	0.403657	0.393987	-0.064665	3	282
CI-1033	362;CI-1033;GDSC1	GDSC	0.341694	0.466363	0.81251	0.0901713	0.284212	17	828			Galunisertib	CTRP	0.490379	0.309468	0.97659	0.0102879	-0.0157332	3	110			Simvastatin	PRISM	0.0768569	1.11432	0.403657	0.393987	0.0421761	6	326
PF-562271	1504;PF-562271;GDSC2	GDSC	0.341994	0.465981	0.81251	0.0901713	-0.282217	4	209			N-Phthalyl-L-tryptophan	CTRP	0.490652	0.309226	0.97659	0.0102879	0.0148282	11	512			ICG-001	PRISM	0.0769662	1.1137	0.403657	0.393987	-0.0400754	6	326
AZD6094	1403;AZD6094;GDSC1	GDSC	0.342455	0.465396	0.81251	0.0901713	0.228093	16	835			ML311	CTRP	0.490794	0.309101	0.97659	0.0102879	-0.0180101	10	508			Imidapril	PRISM	0.0769879	1.11358	0.403657	0.393987	-0.0298854	6	328
EGFR_5383	2016;EGFR_5383;GDSC2	GDSC	0.342609	0.465202	0.81251	0.0901713	-0.235836	15	676			Adavosertib	CTRP	0.492228	0.307834	0.97659	0.0102879	0.0241226	10	474			PF-477736	PRISM	0.0772314	1.11221	0.403657	0.393987	0.112746	6	311
CGP-082996	54;CGP-082996;GDSC1	GDSC	0.343722	0.463792	0.81251	0.0901713	-0.564213	4	359			BRD-K29313308	CTRP	0.493384	0.306815	0.97659	0.0102879	0.0108909	12	498			Flubendazole	PRISM	0.077944	1.10822	0.403657	0.393987	-0.0472067	6	328
FH535	173;FH535;GDSC1	GDSC	0.344933	0.462265	0.81251	0.0901713	-0.22333	15	786			BRD-K03536150	CTRP	0.493402	0.306799	0.97659	0.0102879	-0.0175967	10	482			Flutamide	PRISM	0.077958	1.10814	0.403657	0.393987	-0.0206602	6	323
Trametinib	2508;Trametinib;GDSC2	GDSC	0.347808	0.45866	0.816258	0.0881726	0.436052	14	679			alisertib:navitoclax (2:1 mol/mol)	CTRP	0.496173	0.304367	0.97659	0.0102879	-0.0380498	9	427			IWR-1-endo	PRISM	0.0787549	1.10372	0.403657	0.393987	-0.035099	6	327
Alpelisib	1560;Alpelisib;GDSC2	GDSC	0.351053	0.454628	0.820844	0.0857395	0.30707	18	877			Austocystin D	CTRP	0.496553	0.304035	0.97659	0.0102879	-0.0454656	10	403			Gedatolisib	PRISM	0.079032	1.1022	0.403657	0.393987	-0.0528733	6	328
LLY-507	2258;LLY-507;GDSC2	GDSC	0.352706	0.452587	0.821689	0.0852925	-0.29348	10	542			Abt-737	CTRP	0.497127	0.303533	0.97659	0.0102879	0.0293783	12	469			Pyrimidine-4-carbonitrile	PRISM	0.0791381	1.10161	0.403657	0.393987	-0.0339675	6	326
GW-2580	193;GW-2580;GDSC1	GDSC	0.355468	0.449199	0.825101	0.0834928	0.183178	17	829			BRD1812	CTRP	0.497648	0.303077	0.97659	0.0102879	-0.0142466	10	500			Hmn-214	PRISM	0.0795703	1.09925	0.403657	0.393987	-0.0524819	6	326
Topotecan	1090;Topotecan;GDSC2	GDSC	0.362878	0.440239	0.839239	0.0761144	-0.62834	4	209			BRD-K37390332	CTRP	0.498553	0.302289	0.97659	0.0102879	-0.00708944	11	482			Orantinib	PRISM	0.0797103	1.09849	0.403657	0.393987	-0.0152644	6	319
LDN-193189	478;LDN-193189;GDSC1	GDSC	0.370245	0.431511	0.847318	0.0719536	0.104619	17	821			FQI-1	CTRP	0.50474	0.296932	0.97659	0.0102879	0.0264652	6	273			Cinromide	PRISM	0.0798778	1.09757	0.403657	0.393987	0.0181406	6	319
WZ-1-84	59;WZ-1-84;GDSC1	GDSC	0.371538	0.429996	0.847318	0.0719536	-0.560902	4	359			Triptolide	CTRP	0.50655	0.295378	0.97659	0.0102879	0.0173471	12	506			XL888	PRISM	0.0799667	1.09709	0.403657	0.393987	-0.0618415	6	311
KRAS (G12C) Inhibitor-12	1855;KRAS (G12C) Inhibitor-12;GDSC2	GDSC	0.374663	0.426359	0.847318	0.0719536	0.58932	4	209			BRD-K84807411	CTRP	0.510201	0.292258	0.97659	0.0102879	0.0258403	3	140			SN-38	PRISM	0.0801448	1.09612	0.403657	0.393987	-0.116436	6	326
eEF2K Inhibitor, A-484954	409;eEF2K Inhibitor, A-484954;GDSC1	GDSC	0.375017	0.425949	0.847318	0.0719536	0.114128	17	827			Degrasyn	CTRP	0.511976	0.290751	0.97659	0.0102879	-0.0149938	9	460			4-Iododexetimide	PRISM	0.0803857	1.09482	0.403657	0.393987	0.0183345	6	319
AZD5582	1617;AZD5582;GDSC2	GDSC	0.37642	0.424328	0.847318	0.0719536	-0.690015	4	208			BRD-A05715709	CTRP	0.514609	0.288522	0.97659	0.0102879	-0.0103228	5	229			Oxiperomide	PRISM	0.0814037	1.08936	0.407309	0.390076	-0.0592165	6	328
Nilotinib	1013;Nilotinib;GDSC2	GDSC	0.376466	0.424274	0.847318	0.0719536	0.294557	18	874			PD 153035	CTRP	0.51465	0.288488	0.97659	0.0102879	-0.0179411	9	372			Bay 11-7085	PRISM	0.0818046	1.08722	0.407858	0.389491	-0.0371983	6	327
Pyridostatin	2044;Pyridostatin;GDSC2	GDSC	0.37667	0.424039	0.847318	0.0719536	-0.210389	18	872			BRD-K71781559	CTRP	0.515938	0.287403	0.97659	0.0102879	0.00993975	11	463			BGT-226 free base	PRISM	0.0824442	1.08384	0.409264	0.387997	-0.0577757	6	307
Uprosertib	1553;Uprosertib;GDSC2	GDSC	0.37703	0.423624	0.847318	0.0719536	-0.617954	4	252			WZ8040	CTRP	0.518225	0.285481	0.97659	0.0102879	-0.024713	6	386			Irinotecan	PRISM	0.0833959	1.07886	0.409264	0.387997	-0.0959655	6	328
XMD13-2	330;XMD13-2;GDSC1	GDSC	0.385734	0.413712	0.857524	0.0667537	-0.260305	17	828			BRD-K35604418	CTRP	0.52126	0.282946	0.97659	0.0102879	-0.017056	11	499			Eltrombopag	PRISM	0.0834306	1.07867	0.409264	0.387997	-0.0454139	6	324
PD0325901	1060;PD0325901;GDSC2	GDSC	0.387025	0.412261	0.857524	0.0667537	0.298033	18	885			navitoclax:piperlongumine (1:1 mol/mol)	CTRP	0.522027	0.282307	0.97659	0.0102879	0.0276331	11	472			aurora-a-inhibitor-i	PRISM	0.0834472	1.07859	0.409264	0.387997	-0.0511266	6	325
EphB4_9721	1413;EphB4_9721;GDSC1	GDSC	0.38793	0.411246	0.857524	0.0667537	0.310273	17	831			Isoliquiritigenin	CTRP	0.523729	0.280893	0.97659	0.0102879	-0.0306082	2	131			Tepoxalin	PRISM	0.083547	1.07807	0.409264	0.387997	-0.0337689	6	331
Quizartinib	1868;Quizartinib;GDSC2	GDSC	0.38889	0.410173	0.857524	0.0667537	-0.383677	4	209			Pictilisib	CTRP	0.525727	0.27924	0.97659	0.0102879	0.0232016	12	523			Spebrutinib	PRISM	0.0842269	1.07455	0.410479	0.386709	0.045589	6	323
MS023	2284;MS023;GDSC2	GDSC	0.389375	0.409632	0.857524	0.0667537	-0.317263	11	547			PF-543	CTRP	0.52667	0.278462	0.97659	0.0102879	-0.0104668	11	506			Benzoylthiamine monophosphate	PRISM	0.0845349	1.07296	0.410479	0.386709	-0.00949075	6	305
QL-VIII-58	1166;QL-VIII-58;GDSC1	GDSC	0.390062	0.408866	0.857524	0.0667537	-0.1836	10	456			MLN2480	CTRP	0.528283	0.277133	0.97659	0.0102879	-0.0259606	5	255			Anguidin	PRISM	0.0854104	1.06849	0.410479	0.386709	-0.0506172	6	319
Tamoxifen	1199;Tamoxifen;GDSC2	GDSC	0.391009	0.407813	0.857524	0.0667537	-0.214073	18	876			selumetinib:BRD-A02303741 (4:1 mol/mol)	CTRP	0.529078	0.27648	0.97659	0.0102879	0.0289769	12	505			Nvp-cgm097	PRISM	0.0856275	1.06739	0.410479	0.386709	-0.0627379	6	331
Imatinib	1989;Imatinib;GDSC2	GDSC	0.395416	0.402946	0.864208	0.0633819	0.224188	15	676			Temozolomide	CTRP	0.529446	0.276178	0.97659	0.0102879	0.00605372	12	510			Anagrelide	PRISM	0.08605	1.06525	0.410479	0.386709	0.0710487	6	330
Temozolomide	1375;Temozolomide;GDSC2	GDSC	0.397776	0.400361	0.866389	0.0622871	-0.18157	18	877			BRD-K09587429	CTRP	0.530606	0.275228	0.97659	0.0102879	0.00633734	10	452			Frentizole	PRISM	0.0862233	1.06438	0.410479	0.386709	-0.0557654	6	331
XAV939	1268;XAV939;GDSC2	GDSC	0.402788	0.394923	0.866451	0.0622561	0.468491	4	209			N-Hexanoylsphingosine	CTRP	0.531535	0.274468	0.97659	0.0102879	0.0106832	12	513			Temsirolimus	PRISM	0.0871316	1.05982	0.410479	0.386709	-0.12312	6	330
NU7441	1038;NU7441;GDSC2	GDSC	0.405047	0.392495	0.866451	0.0622561	-0.187052	17	878			Canertinib	CTRP	0.5349	0.271727	0.97659	0.0102879	-0.0467173	5	362			Indiplon	PRISM	0.0872837	1.05907	0.410479	0.386709	-0.0300524	6	328
GW843682X	1056;GW843682X;GDSC2	GDSC	0.409188	0.388077	0.866451	0.0622561	-0.456518	4	209			KW-2449	CTRP	0.53511	0.271557	0.97659	0.0102879	-0.0162399	12	509			Belnacasan	PRISM	0.0876588	1.0572	0.410479	0.386709	-0.0459524	6	319
IAP_7638	1429;IAP_7638;GDSC1	GDSC	0.410471	0.386717	0.866451	0.0622561	0.30171	16	825			BRD-K45681478	CTRP	0.535862	0.270947	0.97659	0.0102879	0.0145665	12	486			Dirithromycin	PRISM	0.0876936	1.05703	0.410479	0.386709	-0.0214946	6	324
Selumetinib	1062;Selumetinib;GDSC2	GDSC	0.411214	0.385932	0.866451	0.0622561	0.36203	11	549			JQ1 compound	CTRP	0.538633	0.268707	0.97659	0.0102879	-0.0228942	12	515			Aminopurvalanol A	PRISM	0.0878272	1.05637	0.410479	0.386709	0.038958	6	322
Vorinostat	1012;Vorinostat;GDSC2	GDSC	0.412681	0.384385	0.866451	0.0622561	-0.100328	18	877			PL-DI	CTRP	0.539609	0.267921	0.97659	0.0102879	0.0142241	12	496			Osimertinib	PRISM	0.0879496	1.05577	0.410479	0.386709	-0.0589327	6	330
Cyclophosphamide	1512;Cyclophosphamide;GDSC2	GDSC	0.412952	0.384101	0.866451	0.0622561	0.131051	18	876			Daporinad	CTRP	0.539742	0.267814	0.97659	0.0102879	-0.0439027	8	423			Regorafenib	PRISM	0.0881325	1.05486	0.410479	0.386709	-0.0419625	6	331
VX-11e	2096;VX-11e;GDSC2	GDSC	0.414295	0.38269	0.866451	0.0622561	0.192619	18	875			BRD-K80183349	CTRP	0.544028	0.264379	0.978864	0.00927778	-0.0105811	12	503			Refametinib	PRISM	0.088234	1.05436	0.410479	0.386709	-0.130354	5	243
ACY-738	2333;ACY-738;GDSC2	GDSC	0.414391	0.38259	0.866451	0.0622561	-0.211769	11	547			JQ-1:navitoclax (2:1 mol/mol)	CTRP	0.544823	0.263745	0.978864	0.00927778	-0.0260127	10	495			ONC201	PRISM	0.0886897	1.05213	0.410479	0.386709	-0.0375728	6	329
AZ628	1169;AZ628;GDSC2	GDSC	0.414935	0.382019	0.866451	0.0622561	0.225889	18	875			Procarbazine	CTRP	0.546427	0.262468	0.978864	0.00927778	-0.00945652	11	472			Vanoxerine	PRISM	0.0887786	1.05169	0.410479	0.386709	-0.0358315	6	331
GNF-2	52;GNF-2;GDSC1	GDSC	0.415545	0.381382	0.866451	0.0622561	0.442776	4	357			Dinaciclib	CTRP	0.551264	0.258641	0.979022	0.00920747	-0.0504402	5	221			Pilaralisib	PRISM	0.088948	1.05086	0.410479	0.386709	-0.0397011	6	328
AZD8055	1059;AZD8055;GDSC2	GDSC	0.417707	0.379128	0.866451	0.0622561	-0.315144	7	387			PDMP	CTRP	0.551311	0.258604	0.979022	0.00920747	-0.00911108	10	487			Nizatidine	PRISM	0.0890863	1.05019	0.410479	0.386709	-0.0176039	6	322
Seliciclib	1082;Seliciclib;GDSC2	GDSC	0.419177	0.377603	0.866451	0.0622561	-0.228819	11	546			Pevonedistat	CTRP	0.551944	0.258105	0.979022	0.00920747	-0.0233875	12	496			JIB04	PRISM	0.0899238	1.04613	0.410479	0.386709	-0.0572122	6	320
Etoposide	1796;Etoposide;GDSC2	GDSC	0.419411	0.37736	0.866451	0.0622561	-0.460183	4	209			selumetinib:PLX-4032 (8:1 mol/mol)	CTRP	0.566373	0.246898	0.990546	0.00412515	0.0266013	12	493			Sangivamycin	PRISM	0.0899323	1.04608	0.410479	0.386709	-0.0183418	5	217
Rucaparib	1175;Rucaparib;GDSC2	GDSC	0.420082	0.376666	0.866451	0.0622561	-0.213785	11	548			selumetinib:UNC0638 (4:1 mol/mol)	CTRP	0.568465	0.245297	0.990546	0.00412515	0.0251424	12	506			Mocetinostat	PRISM	0.0899479	1.04601	0.410479	0.386709	-0.178045	4	168
Thapsigargin	180;Thapsigargin;GDSC1	GDSC	0.420936	0.375784	0.866451	0.0622561	-0.261093	14	772			BRD-K27224038	CTRP	0.570807	0.243511	0.990546	0.00412515	0.0226814	3	140			YM201636	PRISM	0.0909149	1.04136	0.411942	0.385163	-0.0464709	6	320
MN-64	1854;MN-64;GDSC2	GDSC	0.421102	0.375612	0.866451	0.0622561	0.432407	4	209			NVP-ADW742	CTRP	0.57464	0.240604	0.990546	0.00412515	-0.0163824	10	443			N-Phthalyl-L-tryptophan	PRISM	0.0911962	1.04002	0.411942	0.385163	-0.00858469	6	322
E7449	2318;E7449;GDSC2	GDSC	0.423006	0.373653	0.866451	0.0622561	-0.257402	11	549			CR-1-31B	CTRP	0.575531	0.239932	0.990546	0.00412515	0.0261945	12	517			Beclomethasone dipropionate	PRISM	0.0915389	1.03839	0.411942	0.385163	-0.0813294	6	289
Vinorelbine	2048;Vinorelbine;GDSC2	GDSC	0.423689	0.372953	0.866451	0.0622561	-0.214797	18	877			GW843682X	CTRP	0.57638	0.239291	0.990546	0.00412515	-0.020982	11	423			Bafetinib	PRISM	0.0916574	1.03783	0.411942	0.385163	-0.0342113	6	325
PRIMA-1	1788;PRIMA-1;GDSC2	GDSC	0.42972	0.366815	0.874482	0.0582494	0.466138	4	209			apicidin	CTRP	0.579604	0.236869	0.990546	0.00412515	-0.0190354	12	512			Mitomycin	PRISM	0.0918215	1.03706	0.411942	0.385163	-0.0710714	6	305
Crizotinib	1083;Crizotinib;GDSC2	GDSC	0.430366	0.366162	0.874482	0.0582494	0.159815	18	885			TPCA-1	CTRP	0.580144	0.236464	0.990546	0.00412515	0.0127088	12	515			Famciclovir	PRISM	0.0920328	1.03606	0.411942	0.385163	0.0164679	5	242
KRASi	1973;KRASi;GDSC2	GDSC	0.43215	0.364366	0.87531	0.0578383	-0.164329	15	676			CHEMBL374350	CTRP	0.584818	0.232979	0.990546	0.00412515	-0.00590946	11	481			Primaquine	PRISM	0.0930174	1.03144	0.414955	0.381999	-0.0276162	6	319
Gefitinib	1010;Gefitinib;GDSC2	GDSC	0.438346	0.358182	0.878123	0.0564448	0.187292	18	877			Masitinib	CTRP	0.588071	0.23057	0.990546	0.00412515	-0.0124608	12	493			Paclitaxel	PRISM	0.0932981	1.03013	0.414955	0.381999	-0.10016	6	330
ARRY-520	474;ARRY-520;GDSC1	GDSC	0.439786	0.356758	0.878123	0.0564448	-0.286974	16	814			Crizotinib	CTRP	0.588928	0.229938	0.990546	0.00412515	-0.0137928	12	500			UK-383367	PRISM	0.0939732	1.027	0.415873	0.381039	-0.0592391	6	331
JAK3_7406	1434;JAK3_7406;GDSC1	GDSC	0.440467	0.356087	0.878123	0.0564448	0.247642	17	833			StemRegenin 1	CTRP	0.591178	0.228282	0.990546	0.00412515	-0.00844573	12	511			Agerafenib	PRISM	0.0940983	1.02642	0.415873	0.381039	-0.0535316	6	307
BMS-754807	2171;BMS-754807;GDSC2	GDSC	0.440992	0.355569	0.878123	0.0564448	0.298701	11	564			vorinostat:carboplatin (1:1 mol/mol)	CTRP	0.595293	0.225269	0.990546	0.00412515	0.0144091	12	498			Emonapride	PRISM	0.0965189	1.01539	0.421056	0.37566	-0.017882	6	305
AGI-5198	1913;AGI-5198;GDSC2	GDSC	0.441025	0.355536	0.878123	0.0564448	0.155906	18	877			ML203	CTRP	0.596486	0.2244	0.990546	0.00412515	-0.00725584	12	503			Tecastemizole	PRISM	0.0966029	1.01501	0.421056	0.37566	-0.0245921	6	331
Methotrexate	1008;Methotrexate;GDSC2	GDSC	0.441823	0.354752	0.878123	0.0564448	-0.343318	18	817			Ixazomib	CTRP	0.597573	0.223609	0.990546	0.00412515	-0.019233	12	520			Clenbuterol	PRISM	0.0969448	1.01348	0.421056	0.37566	-0.0239674	6	305
EPZ015666	2276;EPZ015666;GDSC2	GDSC	0.44499	0.351649	0.878134	0.0564394	-0.207465	11	549			Teniposide	CTRP	0.600056	0.221808	0.990546	0.00412515	0.0371359	5	263			ADL5859	PRISM	0.0969738	1.01335	0.421056	0.37566	-0.0128411	6	306
Linifanib	277;Linifanib;GDSC1	GDSC	0.446268	0.350404	0.878134	0.0564394	0.187935	17	829			Tivozanib	CTRP	0.602026	0.220385	0.990546	0.00412515	-0.0165861	11	497			Pelitinib	PRISM	0.0972106	1.01229	0.421056	0.37566	-0.0700075	6	330
NVS-PAK1-1	2295;NVS-PAK1-1;GDSC2	GDSC	0.446983	0.349709	0.878134	0.0564394	0.230361	11	548			Trametinib	CTRP	0.602594	0.219975	0.990546	0.00412515	0.0441726	6	253			Tilmicosin	PRISM	0.0975137	1.01093	0.421056	0.37566	-0.00423342	6	322
MCL1_8070	2354;MCL1_8070;GDSC2	GDSC	0.452563	0.344321	0.878134	0.0564394	0.400797	8	345			ceranib-2	CTRP	0.603243	0.219508	0.990546	0.00412515	-0.0162594	12	516			Cytochalasin B	PRISM	0.09778	1.00975	0.421056	0.37566	0.0537043	6	328
CUDC-101	273;CUDC-101;GDSC1	GDSC	0.455811	0.341215	0.878134	0.0564394	-0.237773	15	810			Sirolimus	CTRP	0.609326	0.215151	0.990546	0.00412515	-0.0273967	11	517			Bromosporine	PRISM	0.0978236	1.00956	0.421056	0.37566	-0.0401306	6	319
MK-1775	1179;MK-1775;GDSC2	GDSC	0.455818	0.341209	0.878134	0.0564394	0.12225	18	883			Dabrafenib	CTRP	0.611288	0.213754	0.990546	0.00412515	-0.0273354	6	245			Sapitinib	PRISM	0.0979759	1.00888	0.421056	0.37566	-0.0827476	6	330
CCT251545	2084;CCT251545;GDSC2	GDSC	0.455854	0.341174	0.878134	0.0564394	-0.183528	15	673			BRD-K17060750	CTRP	0.615241	0.210955	0.990546	0.00412515	-0.0072259	11	514			Monensin	PRISM	0.0990519	1.00414	0.42319	0.373465	-0.0884398	6	326
PF-06747775	2022;PF-06747775;GDSC2	GDSC	0.457047	0.340039	0.878134	0.0564394	-0.253546	15	676			IU1	CTRP	0.61553	0.21075	0.990546	0.00412515	-0.00600285	12	489			Gastrodin	PRISM	0.0994672	1.00232	0.42319	0.373465	-0.0395269	6	321
XMD11-85h	1158;XMD11-85h;GDSC1	GDSC	0.459604	0.337617	0.878134	0.0564394	0.252465	10	454			Brivanib	CTRP	0.615793	0.210566	0.990546	0.00412515	-0.0089947	12	486			CHIR-124	PRISM	0.0996486	1.00153	0.42319	0.373465	0.0893793	6	308
EGFR_7518	2090;EGFR_7518;GDSC2	GDSC	0.460736	0.336547	0.878134	0.0564394	0.160294	15	673			Alisertib	CTRP	0.617198	0.209575	0.990546	0.00412515	-0.0244868	10	483			PI-828	PRISM	0.0999159	1.00037	0.42319	0.373465	-0.046551	6	319
TTK_3146	1464;TTK_3146;GDSC1	GDSC	0.461012	0.336288	0.878134	0.0564394	-0.172486	17	833			JQ-1:carboplatin (1:1 mol/mol)	CTRP	0.61721	0.209567	0.990546	0.00412515	-0.0166586	11	487			Ruxolitinib	PRISM	0.100308	0.998663	0.42319	0.373465	-0.0245627	6	328
JQ1	2172;JQ1;GDSC2	GDSC	0.463316	0.334123	0.878134	0.0564394	-0.26966	11	572			BRD-K88742110	CTRP	0.617827	0.209133	0.990546	0.00412515	-0.00683367	12	501			JTE-607	PRISM	0.100339	0.998531	0.42319	0.373465	0.0750933	6	324
BLU9931	2164;BLU9931;GDSC2	GDSC	0.46364	0.333819	0.878134	0.0564394	0.152361	18	879			navitoclax:MST-312 (1:1 mol/mol)	CTRP	0.619585	0.207899	0.990546	0.00412515	0.0158732	11	476			AG14361	PRISM	0.100754	0.996737	0.42319	0.373465	-0.0258406	6	319
ML216	2365;ML216;GDSC2	GDSC	0.465721	0.331874	0.878134	0.0564394	0.252117	12	545			JW-55	CTRP	0.623661	0.205051	0.990546	0.00412515	-0.0183794	3	137			Digitoxigenin	PRISM	0.100889	0.996156	0.42319	0.373465	-0.0520336	6	327
EI1	2294;EI1;GDSC2	GDSC	0.466213	0.331416	0.878134	0.0564394	-0.197056	11	549			selumetinib:GDC-0941 (4:1 mol/mol)	CTRP	0.624051	0.20478	0.990546	0.00412515	0.0209185	12	503			TG-100572	PRISM	0.101258	0.994571	0.42347	0.373177	-0.0401501	6	327
PF-477736	1055;PF-477736;GDSC2	GDSC	0.466326	0.33131	0.878134	0.0564394	-0.336489	4	209			Venetoclax	CTRP	0.625996	0.203429	0.990546	0.00412515	-0.0330278	8	264			Golvatinib	PRISM	0.102027	0.991285	0.424513	0.372109	-0.0598162	6	323
GSK2830371	2359;GSK2830371;GDSC2	GDSC	0.466397	0.331244	0.878134	0.0564394	0.161323	8	346			Azd-1480	CTRP	0.629023	0.201333	0.990546	0.00412515	-0.0153261	6	234			Caffeic acid phenethyl ester	PRISM	0.102307	0.990093	0.424513	0.372109	-0.0198368	6	325
Sapanisertib	1962;Sapanisertib;GDSC2	GDSC	0.471999	0.326059	0.878134	0.0564394	-0.133776	15	676			BRD-K58730230	CTRP	0.630474	0.200333	0.990546	0.00412515	0.0178726	3	135			AT-9283	PRISM	0.103041	0.986989	0.424513	0.372109	-0.106679	6	276
Volasertib	2160;Volasertib;GDSC2	GDSC	0.472517	0.325583	0.878134	0.0564394	-0.173486	18	879			GSK1059615	CTRP	0.63207	0.199235	0.990546	0.00412515	-0.0152238	9	356			Doxorubicin	PRISM	0.103148	0.986538	0.424513	0.372109	-0.0467755	6	319
AS601245	207;AS601245;GDSC1	GDSC	0.472558	0.325545	0.878134	0.0564394	-0.217852	15	788			Idelalisib	CTRP	0.632637	0.198845	0.990546	0.00412515	0.0125676	12	485			SB-218795	PRISM	0.103277	0.985994	0.424513	0.372109	-0.0396693	6	308
VH298	2299;VH298;GDSC2	GDSC	0.472995	0.325143	0.878134	0.0564394	0.154226	11	549			tretinoin:navitoclax (4:1 mol/mol)	CTRP	0.634091	0.197849	0.990546	0.00412515	0.0230707	12	476			Temoporfin	PRISM	0.103343	0.985718	0.424513	0.372109	0.0147077	6	330
CDK12_2242	2081;CDK12_2242;GDSC2	GDSC	0.474772	0.323515	0.878134	0.0564394	0.102309	15	668			Purmorphamine	CTRP	0.634381	0.19765	0.990546	0.00412515	0.0099855	12	433			Hyoscyamine	PRISM	0.103687	0.984275	0.424513	0.372109	-0.066392	6	328
MK-5108	2272;MK-5108;GDSC2	GDSC	0.47889	0.319764	0.878134	0.0564394	-0.241402	11	549			BRD-K42260513	CTRP	0.634613	0.197491	0.990546	0.00412515	-0.0112444	6	240			Epinastine	PRISM	0.103931	0.983253	0.424513	0.372109	-0.0111218	6	319
Verteporfin	2463;Verteporfin;GDSC2	GDSC	0.479157	0.319522	0.878134	0.0564394	0.426763	4	209			Clofarabine	CTRP	0.637429	0.195568	0.990546	0.00412515	0.0250594	12	516			Suxibuzone	PRISM	0.104423	0.981205	0.424935	0.371678	-0.0298885	6	323
Obatoclax Mesylate	1068;Obatoclax Mesylate;GDSC2	GDSC	0.479905	0.318845	0.878134	0.0564394	-0.102921	15	674			BRD-K48334597	CTRP	0.642674	0.192009	0.990546	0.00412515	0.0106909	3	138			Cephalomannine	PRISM	0.104754	0.979831	0.424935	0.371678	-0.0734148	6	326
AZD6482	2169;AZD6482;GDSC2	GDSC	0.482258	0.31672	0.878134	0.0564394	-0.450876	4	251			Nelarabine	CTRP	0.642865	0.19188	0.990546	0.00412515	0.0108781	9	462			Ccris 8440	PRISM	0.105085	0.978457	0.424935	0.371678	-0.0596578	6	322
Ulixertinib	2047;Ulixertinib;GDSC2	GDSC	0.483483	0.315619	0.878134	0.0564394	0.238317	15	675			FQI-2	CTRP	0.643279	0.191601	0.990546	0.00412515	-0.0141345	12	525			Pha-793887	PRISM	0.105248	0.977786	0.424935	0.371678	-0.0968167	6	331
RGFP966	2328;RGFP966;GDSC2	GDSC	0.483741	0.315387	0.878134	0.0564394	-0.25598	11	549			BRD-A71883111	CTRP	0.646013	0.189758	0.990546	0.00412515	0.00704634	12	499			Repaglinide	PRISM	0.107282	0.969473	0.430975	0.365548	0.0162567	6	322
GSK2334470	1579;GSK2334470;GDSC2	GDSC	0.483784	0.315348	0.878134	0.0564394	-0.425368	4	209			Dasatinib	CTRP	0.646086	0.18971	0.990546	0.00412515	0.0270971	12	519			Ramatroban	PRISM	0.107359	0.969161	0.430975	0.365548	-0.0298359	6	303
Staurosporine	1034;Staurosporine;GDSC2	GDSC	0.485818	0.313527	0.878134	0.0564394	0.0711786	18	885			Importazole	CTRP	0.647267	0.188916	0.990546	0.00412515	-0.0148218	11	432			Erythritol	PRISM	0.107925	0.96688	0.432007	0.36451	0.0328168	6	322
CCT251545	2281;CCT251545;GDSC2	GDSC	0.485895	0.313458	0.878134	0.0564394	-0.257166	11	547			SR1001	CTRP	0.648891	0.187828	0.990546	0.00412515	0.0046631	12	502			CCT137690	PRISM	0.108924	0.962878	0.434763	0.361747	-0.0591739	6	322
XL413	1858;XL413;GDSC2	GDSC	0.486011	0.313354	0.878134	0.0564394	-0.380291	4	208			BRD-K51831558	CTRP	0.650423	0.186804	0.990546	0.00412515	0.00583283	6	242			Bisindolylmaleimide IX	PRISM	0.110176	0.957912	0.437487	0.359035	-0.0326416	6	327
A-196	2274;A-196;GDSC2	GDSC	0.490442	0.309413	0.879785	0.0556233	-0.175885	11	549			BRD-K19103580	CTRP	0.653018	0.185075	0.990546	0.00412515	-0.005264	12	486			Artesunate	PRISM	0.110512	0.956592	0.437487	0.359035	-0.032572	6	326
Skepinone-L	2302;Skepinone-L;GDSC2	GDSC	0.491161	0.308776	0.879785	0.0556233	-0.200713	11	548			KU-55933	CTRP	0.655127	0.183674	0.990546	0.00412515	-0.00753096	11	500			Fulvestrant	PRISM	0.11093	0.95495	0.437487	0.359035	-0.0329976	6	319
Tivozanib	2104;Tivozanib;GDSC2	GDSC	0.494553	0.305787	0.879785	0.0556233	-0.329204	4	209			QS11	CTRP	0.656234	0.182941	0.990546	0.00412515	-0.01527	3	136			Ancitabine	PRISM	0.110953	0.954861	0.437487	0.359035	-0.0695622	6	318
Danusertib	2162;Danusertib;GDSC2	GDSC	0.495137	0.305275	0.879785	0.0556233	-0.224778	18	880			BRD-K11533227	CTRP	0.657207	0.182298	0.990546	0.00412515	0.0122128	9	452			NF-kB Activation Inhibitor	PRISM	0.111167	0.954023	0.437487	0.359035	-0.072391	6	322
ETP-45835	447;ETP-45835;GDSC1	GDSC	0.495374	0.305066	0.879785	0.0556233	0.116538	17	829			BRD8899	CTRP	0.658603	0.181376	0.990546	0.00412515	0.00480853	12	503			10-Deacetylbaccatin III	PRISM	0.111867	0.951297	0.438399	0.358131	-0.0441369	6	326
A-83-01	477;A-83-01;GDSC1	GDSC	0.497115	0.303544	0.879785	0.0556233	-0.158257	17	819			ML006	CTRP	0.658695	0.181315	0.990546	0.00412515	-0.00849882	12	475			Broxyquinoline	PRISM	0.112112	0.950349	0.438399	0.358131	-0.0390138	6	319
Pexidartinib	1942;Pexidartinib;GDSC2	GDSC	0.497343	0.303344	0.879785	0.0556233	0.165864	15	676			Valdecoxib	CTRP	0.659145	0.181019	0.990546	0.00412515	-0.00872743	10	488			Guanidine	PRISM	0.112564	0.9486	0.438399	0.358131	-0.014904	6	327
Pazopanib	2100;Pazopanib;GDSC2	GDSC	0.497992	0.302778	0.879785	0.0556233	-0.369464	4	208			Osi-027	CTRP	0.659894	0.180526	0.990546	0.00412515	0.0115714	12	521			Physcion	PRISM	0.112938	0.947161	0.438399	0.358131	-0.0366153	6	326
RI-1	1562;RI-1;GDSC2	GDSC	0.504418	0.297209	0.884404	0.0533494	0.351656	4	209			Fingolimod	CTRP	0.6631	0.178421	0.990546	0.00412515	-0.00690018	12	501			AZD-2461	PRISM	0.112964	0.947062	0.438399	0.358131	-0.0370655	6	321
VE-822	1613;VE-822;GDSC2	GDSC	0.505711	0.296098	0.884404	0.0533494	-0.479026	4	209			Tanespimycin	CTRP	0.664502	0.177503	0.990546	0.00412515	-0.0197901	11	501			Clopamide	PRISM	0.113412	0.94534	0.438408	0.358122	-0.0403289	6	322
EPZ-6438	2310;EPZ-6438;GDSC2	GDSC	0.510253	0.292215	0.884404	0.0533494	-0.167493	11	548			BMS-195614	CTRP	0.670315	0.173721	0.990546	0.00412515	-0.00642641	12	497			N-(3-Chlorophenyl)picolinamide	PRISM	0.113592	0.944653	0.438408	0.358122	-0.0451306	6	322
AZD6738	1917;AZD6738;GDSC2	GDSC	0.510808	0.291743	0.884404	0.0533494	-0.140815	18	877			DBeQ	CTRP	0.670963	0.173301	0.990546	0.00412515	0.00786327	12	502			LB42708	PRISM	0.1146	0.940815	0.4397	0.356843	-0.0564325	6	322
Paclitaxel	1080;Paclitaxel;GDSC2	GDSC	0.511515	0.291142	0.884404	0.0533494	-0.270333	18	877			Sitagliptin	CTRP	0.671162	0.173173	0.990546	0.00412515	-0.0131466	2	130			Hyodeoxycholic acid	PRISM	0.114672	0.940542	0.4397	0.356843	-0.0223872	6	307
GSK2578215A	1927;GSK2578215A;GDSC2	GDSC	0.512389	0.2904	0.884404	0.0533494	0.133717	18	877			Ifosfamide	CTRP	0.673744	0.171505	0.990546	0.00412515	-0.005683	4	236			Vismodegib	PRISM	0.11492	0.939605	0.4397	0.356843	-0.0221048	6	328
EPZ020411	2326;EPZ020411;GDSC2	GDSC	0.512523	0.290287	0.884404	0.0533494	-0.175774	11	549			Compound 1541A	CTRP	0.677416	0.169145	0.990546	0.00412515	-0.00620152	10	465			Melphalan	PRISM	0.115216	0.938486	0.4397	0.356843	-0.041212	6	323
Phenformin	196;Phenformin;GDSC1	GDSC	0.512622	0.290202	0.884404	0.0533494	-0.235378	16	818			Skepinone-L	CTRP	0.688323	0.162207	0.990546	0.00412515	0.0131341	5	254			Linalool	PRISM	0.115496	0.937434	0.4397	0.356843	-0.0165669	6	322
Novobiocin-sodium	1519;Novobiocin-sodium;GDSC1	GDSC	0.516104	0.287263	0.884404	0.0533494	-0.125114	16	707			SR-II-138A	CTRP	0.690262	0.160986	0.990546	0.00412515	0.016587	12	526			Norfloxacin	PRISM	0.116436	0.933913	0.441484	0.355085	-0.0392845	6	327
ABT737	1910;ABT737;GDSC2	GDSC	0.517175	0.286362	0.884404	0.0533494	-0.177227	18	876			Piperlongumine	CTRP	0.694134	0.158557	0.990546	0.00412515	0.00830896	12	520			Levocetirizine	PRISM	0.116595	0.933322	0.441484	0.355085	-0.0395772	6	327
PCI-34051	1621;PCI-34051;GDSC2	GDSC	0.517733	0.285894	0.884404	0.0533494	-0.311494	4	209			Lovastatin	CTRP	0.697175	0.156658	0.990546	0.00412515	0.0126307	11	517			MK-0773	PRISM	0.118507	0.926254	0.447517	0.34919	-0.0445643	3	282
GSK2606414	1618;GSK2606414;GDSC2	GDSC	0.518268	0.285445	0.884404	0.0533494	-0.387376	4	208			KIN001-135	CTRP	0.698428	0.155878	0.990546	0.00412515	-0.00763258	12	430			Pibenzimol	PRISM	0.12017	0.920205	0.452575	0.34431	-0.0271331	6	328
Imatinib	1078;Imatinib;GDSC2	GDSC	0.518973	0.284856	0.884404	0.0533494	-0.199075	11	549			Ouabain	CTRP	0.699399	0.155275	0.990546	0.00412515	0.0192925	12	526			Imiloxan	PRISM	0.120837	0.917799	0.453869	0.34307	-0.0478531	5	250
Regorafenib	2220;Regorafenib;GDSC2	GDSC	0.520074	0.283935	0.884404	0.0533494	-0.202008	7	340			BRD-K16130065	CTRP	0.700274	0.154732	0.990546	0.00412515	-0.0199405	2	140			Desonide	PRISM	0.121808	0.914326	0.45629	0.340759	-0.0587237	6	326
AZD4547	1786;AZD4547;GDSC2	GDSC	0.522667	0.281775	0.886443	0.0523494	0.20622	18	877			Lenvatinib	CTRP	0.702446	0.153387	0.990546	0.00412515	0.0123557	12	510			PD 173074	PRISM	0.122797	0.910813	0.457815	0.33931	0.049021	6	308
AKT inhibitor VIII	1116;AKT inhibitor VIII;GDSC2	GDSC	0.528114	0.277272	0.893299	0.0490031	-0.314951	4	209			Olaparib	CTRP	0.705806	0.151315	0.990546	0.00412515	-0.00927055	11	516			Avn-944	PRISM	0.122868	0.910561	0.457815	0.33931	-0.0487595	6	330
GSK1059615	374;GSK1059615;GDSC1	GDSC	0.531688	0.274343	0.896327	0.0475336	-0.116214	17	818			Alpelisib	CTRP	0.706974	0.150596	0.990546	0.00412515	-0.0158581	8	347			GSK-650394	PRISM	0.12328	0.909109	0.458129	0.339012	-0.0316677	6	327
Osimertinib	1919;Osimertinib;GDSC2	GDSC	0.532723	0.273499	0.896327	0.0475336	0.169496	18	877			Sunitinib	CTRP	0.708152	0.149874	0.990546	0.00412515	0.0103737	11	512			Ki8751	PRISM	0.124215	0.905826	0.460384	0.336879	-0.0429456	6	319
Temsirolimus	1016;Temsirolimus;GDSC2	GDSC	0.536967	0.270053	0.898281	0.046588	-0.254188	11	537			Selumetinib	CTRP	0.709084	0.149302	0.990546	0.00412515	0.0188331	12	496			Atorvastatin	PRISM	0.124996	0.903105	0.460453	0.336815	0.044537	6	322
Dabrafenib	1373;Dabrafenib;GDSC2	GDSC	0.538323	0.268957	0.898281	0.046588	-0.180735	18	875			BRD-K96970199	CTRP	0.709237	0.149209	0.990546	0.00412515	-0.00650344	3	137			BIBU-1361	PRISM	0.125029	0.902989	0.460453	0.336815	-0.0439958	6	327
S-crizotinib	1937;S-crizotinib;GDSC2	GDSC	0.539024	0.268392	0.898281	0.046588	0.139421	18	880			BRD-K20514654	CTRP	0.70943	0.14909	0.990546	0.00412515	-0.00645501	6	272			Rimexolone	PRISM	0.125337	0.901921	0.460453	0.336815	-0.0347982	6	319
UNC-2025	1961;UNC-2025;GDSC2	GDSC	0.539533	0.267982	0.898281	0.046588	0.143525	15	676			Met Kinase Inhibitor	CTRP	0.709696	0.148928	0.990546	0.00412515	-0.0108442	10	464			Spironolactone	PRISM	0.125548	0.90119	0.460453	0.336815	0.0305295	6	303
OSI-930	298;OSI-930;GDSC1	GDSC	0.542965	0.265228	0.900717	0.0454119	-0.14361	17	828			Bosutinib	CTRP	0.709827	0.148848	0.990546	0.00412515	0.00961103	12	466			Racecadotril	PRISM	0.126123	0.899206	0.461353	0.335966	-0.0295789	6	303
AR-42	272;AR-42;GDSC1	GDSC	0.550096	0.259562	0.900717	0.0454119	-0.175879	17	815			Thalidomide	CTRP	0.7111	0.148069	0.990546	0.00412515	0.00658841	6	223			Prednisolone hemisuccinate	PRISM	0.127027	0.896105	0.463182	0.334248	-0.0362018	6	322
WEHI-539	1997;WEHI-539;GDSC2	GDSC	0.550208	0.259473	0.900717	0.0454119	0.191674	18	885			(-)-Epigallocatechin gallate	CTRP	0.711109	0.148064	0.990546	0.00412515	-0.00991266	10	469			Brigatinib	PRISM	0.127394	0.894849	0.463182	0.334248	0.0385825	6	331
Motesanib	1029;Motesanib;GDSC2	GDSC	0.550865	0.258955	0.900717	0.0454119	0.129892	11	549			HLI 373	CTRP	0.711306	0.147944	0.990546	0.00412515	-0.00534462	12	494			Fudosteine	PRISM	0.127955	0.892943	0.463182	0.334248	-0.0309632	6	322
CMK	64;CMK;GDSC1	GDSC	0.553131	0.257172	0.900717	0.0454119	-0.3681	4	359			Nilotinib	CTRP	0.712701	0.147093	0.990546	0.00412515	-0.0152739	12	486			Cytochlor	PRISM	0.1286	0.890758	0.463182	0.334248	-0.0364037	6	325
PFI3	1620;PFI3;GDSC2	GDSC	0.555333	0.255446	0.900717	0.0454119	-0.179629	4	209			Avicin D	CTRP	0.714024	0.146287	0.990546	0.00412515	0.0179475	5	245			Everolimus	PRISM	0.128795	0.8901	0.463182	0.334248	-0.111863	6	326
I-BRD9	1928;I-BRD9;GDSC2	GDSC	0.55635	0.254652	0.900717	0.0454119	0.13285	18	877			Onalespib	CTRP	0.715155	0.1456	0.990546	0.00412515	-0.0299537	4	241			Dicyclomine	PRISM	0.129052	0.889235	0.463182	0.334248	0.026518	6	303
SZL-P1-41	1619;SZL-P1-41;GDSC2	GDSC	0.557473	0.253776	0.900717	0.0454119	-0.200231	4	209			YK 4-279	CTRP	0.715757	0.145234	0.990546	0.00412515	-0.00777872	12	513			SRT-1720	PRISM	0.129217	0.88868	0.463182	0.334248	-0.0319662	6	320
OTX015	1626;OTX015;GDSC2	GDSC	0.55835	0.253093	0.900717	0.0454119	-0.387851	4	208			PX-12	CTRP	0.717812	0.143989	0.990546	0.00412515	-0.00705437	11	494			AMG-232	PRISM	0.129268	0.888509	0.463182	0.334248	-0.0608587	6	319
GW441756	1023;GW441756;GDSC2	GDSC	0.559332	0.25233	0.900717	0.0454119	0.118486	18	878			Itraconazole	CTRP	0.718803	0.14339	0.990546	0.00412515	0.00613628	11	469			Lanatoside C	PRISM	0.130138	0.885596	0.464677	0.332849	-0.0557594	6	319
Serabelisib	1971;Serabelisib;GDSC2	GDSC	0.560659	0.251301	0.900717	0.0454119	-0.139703	15	676			NSC95397	CTRP	0.720454	0.142394	0.990546	0.00412515	-0.00831794	9	443			Midodrine	PRISM	0.130554	0.884211	0.464677	0.332849	-0.0412337	6	305
Belinostat	274;Belinostat;GDSC1	GDSC	0.560838	0.251163	0.900717	0.0454119	-0.181605	17	803			CD-437	CTRP	0.721396	0.141826	0.990546	0.00412515	-0.010813	12	496			Serdemetan	PRISM	0.13068	0.883791	0.464677	0.332849	-0.102552	5	213
Cyclopamine	17;Cyclopamine;GDSC1	GDSC	0.561	0.251037	0.900717	0.0454119	-0.316239	4	357			SKI-II	CTRP	0.726992	0.138471	0.995703	0.00187035	0.00493069	12	471			GSK-J4	PRISM	0.131677	0.880489	0.466975	0.330706	-0.0328955	6	325
IC-87114	236;IC-87114;GDSC1	GDSC	0.56328	0.249276	0.900717	0.0454119	0.143473	17	823			1S,3R-RSL-3	CTRP	0.729574	0.136931	0.996716	0.00142856	-0.0206993	11	525			A-803467	PRISM	0.131993	0.879449	0.466975	0.330706	-0.0371575	6	319
P5091	1934;P5091;GDSC2	GDSC	0.56381	0.248867	0.900717	0.0454119	-0.194631	18	880			GSK2636771	CTRP	0.737198	0.132416	0.998308	0.000735629	0.00763243	9	382			AZ-628	PRISM	0.132436	0.877994	0.467362	0.330347	-0.0510549	6	331
XMD8-92	1164;XMD8-92;GDSC1	GDSC	0.565692	0.24742	0.900717	0.0454119	0.200334	10	455			Narciclasine	CTRP	0.7398	0.130886	0.998308	0.000735629	0.013878	10	494			S-Methyl-L-cysteine	PRISM	0.133681	0.87393	0.47057	0.327375	-0.0195291	6	331
IPA-3	176;IPA-3;GDSC1	GDSC	0.567101	0.24634	0.900717	0.0454119	-0.240107	15	787			AA-COCF3	CTRP	0.741725	0.129757	0.998308	0.000735629	0.00937413	11	504			GW-405833	PRISM	0.134335	0.871811	0.471688	0.326345	-0.0233317	6	320
NSC617145	2363;NSC617145;GDSC2	GDSC	0.56754	0.246003	0.900717	0.0454119	-0.188583	8	346			vorinostat:navitoclax (4:1 mol/mol)	CTRP	0.742971	0.129028	0.998308	0.000735629	0.0117136	10	466			Tacrolimus	PRISM	0.136288	0.865544	0.473545	0.324639	-0.0199606	6	322
PRIMA-1MET	1131;PRIMA-1MET;GDSC2	GDSC	0.567905	0.245725	0.900717	0.0454119	0.336843	4	209			Alvocidib	CTRP	0.743449	0.128749	0.998308	0.000735629	-0.0171436	6	246			Peruvoside	PRISM	0.137047	0.863129	0.473545	0.324639	-0.0512573	6	311
Tretinoin	1009;Tretinoin;GDSC2	GDSC	0.570193	0.243978	0.901073	0.0452402	-0.302604	4	209			carboplatin:UNC0638 (2:1 mol/mol)	CTRP	0.745392	0.127616	0.998308	0.000735629	-0.00718902	11	477			Dichlorvos	PRISM	0.137165	0.862758	0.473545	0.324639	-0.065466	6	322
AZD7762	1022;AZD7762;GDSC2	GDSC	0.571408	0.243054	0.901073	0.0452402	-0.127548	18	878			GSK4112	CTRP	0.745469	0.12757	0.998308	0.000735629	0.00375854	11	514			Proflavine	PRISM	0.137888	0.860475	0.473545	0.324639	-0.0650692	3	282
Sabutoclax	1849;Sabutoclax;GDSC2	GDSC	0.573061	0.241799	0.901073	0.0452402	0.133093	4	209			decitabine:navitoclax (2:1 mol/mol)	CTRP	0.746159	0.127169	0.998308	0.000735629	-0.0153341	12	503			Minocycline	PRISM	0.138397	0.858872	0.473545	0.324639	-0.036323	6	288
GSK2830371A	2178;GSK2830371A;GDSC2	GDSC	0.574066	0.241038	0.901073	0.0452402	-0.254853	4	209			SCH-79797	CTRP	0.750534	0.12463	0.998308	0.000735629	-0.00844712	12	517			Arctigenin	PRISM	0.138481	0.858611	0.473545	0.324639	-0.0333594	6	327
CHIR-99021	2175;CHIR-99021;GDSC2	GDSC	0.575446	0.239996	0.901073	0.0452402	0.355556	4	209			ELCPK	CTRP	0.752197	0.123669	0.998308	0.000735629	-0.0128331	4	247			Birinapant	PRISM	0.138662	0.858044	0.473545	0.324639	0.0948033	6	327
Lapatinib	1558;Lapatinib;GDSC2	GDSC	0.577221	0.238658	0.901073	0.0452402	-0.140503	18	885			Erlotinib	CTRP	0.752397	0.123553	0.998308	0.000735629	-0.00941243	12	511			7-aminocephalosporanic acid	PRISM	0.138938	0.857179	0.473545	0.324639	-0.00762651	6	303
Erlotinib	1168;Erlotinib;GDSC2	GDSC	0.57855	0.237659	0.901073	0.0452402	-0.16759	18	876			Tubastatin A	CTRP	0.753116	0.123138	0.998308	0.000735629	-0.00977962	6	261			Zardaverine	PRISM	0.139086	0.856718	0.473545	0.324639	-0.0344991	6	321
MCT4_1422	1437;MCT4_1422;GDSC1	GDSC	0.579463	0.236974	0.901073	0.0452402	-0.140653	17	833			CBB-1007	CTRP	0.756207	0.121359	0.998308	0.000735629	0.00594736	6	249			Cetrimonium	PRISM	0.139159	0.85649	0.473545	0.324639	-0.0390062	6	326
DBeQ	1548;DBeQ;GDSC1	GDSC	0.583782	0.233749	0.904655	0.0435168	-0.155792	7	378			AZ-3146	CTRP	0.761277	0.118457	0.998308	0.000735629	-0.00717309	9	477			Adavosertib	PRISM	0.139631	0.855018	0.473545	0.324639	0.0559576	6	331
GDC0810	1925;GDC0810;GDSC2	GDSC	0.584612	0.233132	0.904655	0.0435168	-0.10541	18	877			1,9-Pyrazoloanthrone	CTRP	0.765375	0.116126	0.998308	0.000735629	0.00514986	12	523			Cinnarazine	PRISM	0.139917	0.854129	0.473545	0.324639	-0.0134169	6	319
Tofacitinib	2292;Tofacitinib;GDSC2	GDSC	0.586119	0.232014	0.904677	0.0435064	-0.145386	11	548			UNC0321	CTRP	0.765619	0.115987	0.998308	0.000735629	-0.00270885	12	494			2'-MeCCPA	PRISM	0.139973	0.853955	0.473545	0.324639	-0.0289557	6	308
Trichostatin A	437;Trichostatin A;GDSC1	GDSC	0.587471	0.231013	0.904677	0.0435064	-0.123157	16	820			IPR-456	CTRP	0.767678	0.114821	0.998308	0.000735629	-0.00330823	11	512			PF-00299804	PRISM	0.14009	0.853592	0.473545	0.324639	-0.0753533	6	330
Dabrafenib (1373) + Trametinib (1372)	1374;Dabrafenib (1373) + Trametinib (1372);GDSC1	GDSC	0.58912	0.229796	0.905026	0.0433391	0.253731	15	773			Vorapaxar	CTRP	0.771238	0.112812	0.998308	0.000735629	-0.00448146	12	494			Axitinib	PRISM	0.140234	0.853148	0.473545	0.324639	-0.0461797	6	330
CPI-637	2183;CPI-637;GDSC2	GDSC	0.591165	0.228292	0.905723	0.0430047	-0.329793	4	209			Methylstat	CTRP	0.777302	0.10941	0.998308	0.000735629	0.0080274	9	366			Sodium glucoheptonate	PRISM	0.140272	0.853029	0.473545	0.324639	-0.0116233	5	287
Voxtalisib	375;Voxtalisib;GDSC1	GDSC	0.592708	0.227159	0.905723	0.0430047	0.137903	17	829			FGIN-1-27	CTRP	0.782955	0.106263	0.998308	0.000735629	-0.00739858	2	140			Oxcarbazepine	PRISM	0.141019	0.850722	0.474923	0.323377	-0.0103133	6	323
A-770041	55;A-770041;GDSC1	GDSC	0.595288	0.225273	0.905723	0.0430047	-0.45396	4	359			SMER-3	CTRP	0.784829	0.105225	0.998308	0.000735629	-0.0130169	11	399			2-Methoxyestradiol	PRISM	0.141925	0.84794	0.476828	0.321638	-0.031942	6	331
WYE-125132	317;WYE-125132;GDSC1	GDSC	0.59754	0.223633	0.905723	0.0430047	-0.156889	17	817			JW-74	CTRP	0.786509	0.104296	0.998308	0.000735629	-0.00571229	9	338			Cyclovirobuxin-d	PRISM	0.142689	0.84561	0.478246	0.320349	-0.0570811	6	327
Prexasertib	2460;Prexasertib;GDSC2	GDSC	0.5983	0.223081	0.905723	0.0430047	0.121163	18	875			carboplatin:etoposide (40:17 mol/mol)	CTRP	0.787113	0.103963	0.998308	0.000735629	-0.00798935	12	499			Paliperidone	PRISM	0.143328	0.843669	0.479128	0.319548	0.0253099	6	327
Selinexor	1869;Selinexor;GDSC2	GDSC	0.599003	0.222571	0.905723	0.0430047	-0.271183	4	209			NSC30930	CTRP	0.787641	0.103672	0.998308	0.000735629	0.00305154	12	511			3-Phenoxypyridine monosulfate	PRISM	0.143636	0.842737	0.479128	0.319548	-0.0173595	6	326
Torin 2	371;Torin 2;GDSC1	GDSC	0.599543	0.22218	0.905723	0.0430047	-0.119531	17	783			QW-BI-011	CTRP	0.790274	0.102222	0.998308	0.000735629	-0.00865064	3	138			Indibulin	PRISM	0.144935	0.838827	0.482314	0.316671	-0.0493146	6	319
Linsitinib	1510;Linsitinib;GDSC2	GDSC	0.601403	0.220834	0.906092	0.0428276	0.133589	18	878			Ku-0063794	CTRP	0.793307	0.100559	0.998308	0.000735629	0.00864686	11	500			Oxymetazoline	PRISM	0.145994	0.835664	0.484688	0.314538	-0.0211807	6	327
HG-5-88-01	1143;HG-5-88-01;GDSC1	GDSC	0.604172	0.21884	0.906092	0.0428276	0.219387	10	454			Mdivi-1	CTRP	0.795142	0.0995553	0.998308	0.000735629	0.00409549	12	512			Kynurenic acid	PRISM	0.146532	0.834067	0.4851	0.314169	-0.0254139	6	308
HG-5-113-01	1142;HG-5-113-01;GDSC1	GDSC	0.604504	0.218601	0.906092	0.0428276	-0.134194	10	454			Entinostat	CTRP	0.795587	0.0993121	0.998308	0.000735629	-0.00859522	12	504			Dacinostat	PRISM	0.146854	0.833113	0.4851	0.314169	-0.0456839	6	321
Alisertib	1051;Alisertib;GDSC2	GDSC	0.605486	0.217896	0.906092	0.0428276	-0.157928	18	865			Isoevodiamine	CTRP	0.795715	0.0992424	0.998308	0.000735629	-0.00615233	12	499			Ro-9187	PRISM	0.147157	0.832218	0.4851	0.314169	-0.0359714	6	322
Cediranib	1922;Cediranib;GDSC2	GDSC	0.611673	0.213481	0.912978	0.0395395	0.109174	18	877			BRD-K66532283	CTRP	0.798717	0.0976072	0.998308	0.000735629	0.00543525	12	485			Chlorogenic acid	PRISM	0.148155	0.829284	0.486141	0.313238	-0.0344394	6	326
GSK126	2041;GSK126;GDSC2	GDSC	0.612959	0.212569	0.912978	0.0395395	0.101919	18	879			MI-1	CTRP	0.798938	0.0974871	0.998308	0.000735629	-0.00206976	10	466			Remoxipride	PRISM	0.148291	0.828884	0.486141	0.313238	-0.0122493	6	257
WH-4-023	56;WH-4-023;GDSC1	GDSC	0.614744	0.211306	0.913498	0.0392925	-0.464487	4	356			BRD-K55116708	CTRP	0.800125	0.0968419	0.998308	0.000735629	0.00943529	11	456			Ciprofibrate	PRISM	0.148514	0.828232	0.486141	0.313238	-0.0348618	6	289
AZD6738	2243;AZD6738;GDSC2	GDSC	0.616457	0.210097	0.913909	0.0390973	-0.192065	7	341			AT7867	CTRP	0.802528	0.0955399	0.998308	0.000735629	0.00624436	12	496			DBZ	PRISM	0.148863	0.827215	0.486146	0.313234	0.0270038	6	322
Leflunomide	1578;Leflunomide;GDSC2	GDSC	0.623125	0.205425	0.920597	0.0359305	-0.179387	4	209			Manumycin	CTRP	0.802687	0.0954538	0.998308	0.000735629	-0.00653944	11	495			OSI-420	PRISM	0.149267	0.826036	0.486333	0.313066	-0.049926	6	325
SYK_9721	1960;SYK_9721;GDSC2	GDSC	0.623864	0.20491	0.920597	0.0359305	-0.150448	15	676			L-685458	CTRP	0.802836	0.0953731	0.998308	0.000735629	-0.00380519	12	513			Javlor	PRISM	0.150551	0.822317	0.488798	0.310871	-0.0747119	6	327
JAK1_3715	1433;JAK1_3715;GDSC1	GDSC	0.627513	0.202377	0.922263	0.0351452	0.127497	16	836			SNX-2112:bortezomib (250:1 mol/mol)	CTRP	0.804592	0.0944241	0.998308	0.000735629	-0.00896193	12	511			Isofloxythepin	PRISM	0.150721	0.821825	0.488798	0.310871	-0.0210222	6	327
UNC0638	1193;UNC0638;GDSC2	GDSC	0.628649	0.201591	0.922263	0.0351452	0.155132	18	880			selumetinib:piperlongumine (8:1 mol/mol)	CTRP	0.804687	0.0943732	0.998308	0.000735629	0.0108947	12	480			Cefditorin pivoxil	PRISM	0.153001	0.815306	0.494114	0.306173	-0.0279777	6	327
Entospletinib	1630;Entospletinib;GDSC2	GDSC	0.629343	0.201113	0.922263	0.0351452	0.34049	4	209			LE-135	CTRP	0.805507	0.0939305	0.998308	0.000735629	0.00528827	12	500			Narasin	PRISM	0.153066	0.815121	0.494114	0.306173	-0.0550803	6	330
Navitoclax	1011;Navitoclax;GDSC2	GDSC	0.633225	0.198442	0.925347	0.0336953	-0.155256	18	884			BRD-K03911514	CTRP	0.813754	0.0895068	0.998308	0.000735629	-0.00423011	5	268			AP26113	PRISM	0.154588	0.810826	0.497176	0.30349	0.0431658	6	311
SYK_1543	1959;SYK_1543;GDSC2	GDSC	0.634562	0.197526	0.925347	0.0336953	0.158132	15	676			GSK-3 inhibitor IX	CTRP	0.81376	0.0895036	0.998308	0.000735629	-0.00685665	11	455			Apilimod	PRISM	0.154724	0.810441	0.497176	0.30349	-0.0628882	6	331
WIKI4	1940;WIKI4;GDSC2	GDSC	0.6448	0.190575	0.925347	0.0336953	0.101293	18	876			RO4929097	CTRP	0.817369	0.0875816	0.998308	0.000735629	0.00532279	6	242			Propyl pyrazole triol	PRISM	0.155246	0.808979	0.497214	0.303457	0.0236205	6	318
AZD1480	1432;AZD1480;GDSC1	GDSC	0.64535	0.190205	0.925347	0.0336953	0.1313	16	837			Bax Channel Blocker	CTRP	0.818587	0.0869352	0.998308	0.000735629	0.00437037	10	461			NSC632839	PRISM	0.155446	0.808421	0.497214	0.303457	-0.0375633	6	327
SF1670	1856;SF1670;GDSC2	GDSC	0.645488	0.190112	0.925347	0.0336953	-0.0778287	4	209			pifithrin-mu	CTRP	0.819791	0.0862967	0.998308	0.000735629	0.00308798	12	503			Triamterene	PRISM	0.155846	0.807304	0.497359	0.30333	-0.0263589	6	322
Afatinib	1032;Afatinib;GDSC2	GDSC	0.646391	0.189504	0.925347	0.0336953	0.106397	18	885			Trifluoperazine	CTRP	0.81993	0.0862233	0.998308	0.000735629	-0.00309701	11	469			Topotecan	PRISM	0.158621	0.799639	0.505064	0.296654	-0.0873397	6	327
Luminespib	1559;Luminespib;GDSC2	GDSC	0.646954	0.189126	0.925347	0.0336953	0.117735	18	876			ISOX	CTRP	0.821137	0.0855841	0.998308	0.000735629	-0.00534925	11	487			ZM-306416	PRISM	0.159608	0.796944	0.506218	0.295663	-0.0411771	6	327
TANK_1366	1461;TANK_1366;GDSC1	GDSC	0.648597	0.188025	0.925347	0.0336953	-0.127082	17	833			WZ4002	CTRP	0.821389	0.085451	0.998308	0.000735629	-0.00678236	8	354			WAY-170523	PRISM	0.159706	0.796679	0.506218	0.295663	-0.0470561	6	326
UNC1999	1628;UNC1999;GDSC2	GDSC	0.649538	0.187395	0.925347	0.0336953	-0.252936	4	209			Erastin	CTRP	0.82163	0.0853235	0.998308	0.000735629	-0.0086701	12	499			Abt-702	PRISM	0.161014	0.793136	0.509212	0.293101	-0.032295	6	327
Doxorubicin	1189;Doxorubicin;GDSC2	GDSC	0.651435	0.186129	0.925347	0.0336953	-0.226673	4	209			BRD6340	CTRP	0.824774	0.0836653	0.998308	0.000735629	0.00232712	12	515			AZD2014	PRISM	0.161932	0.790667	0.510962	0.291612	-0.05609	6	331
Ispinesib Mesylate	1798;Ispinesib Mesylate;GDSC2	GDSC	0.653982	0.184434	0.925347	0.0336953	0.247762	4	208			Tacrolimus	CTRP	0.825775	0.0831385	0.998308	0.000735629	0.00419787	10	451			Cep-37440	PRISM	0.163346	0.786893	0.514263	0.288815	0.0382354	6	319
IWP-2	1576;IWP-2;GDSC2	GDSC	0.654198	0.184291	0.925347	0.0336953	-0.167984	4	209			Tretinoin	CTRP	0.827218	0.0823801	0.998308	0.000735629	0.00759213	10	490			Teniposide	PRISM	0.16437	0.784179	0.516288	0.287108	-0.0580075	6	322
STF-62247	258;STF-62247;GDSC1	GDSC	0.655236	0.183602	0.925347	0.0336953	0.111263	17	824			BRD-K34099515	CTRP	0.829012	0.0814393	0.998308	0.000735629	0.00766654	3	129			Thiocolchicoside	PRISM	0.165009	0.782493	0.516288	0.287108	-0.0140055	6	322
AGI-6780	1634;AGI-6780;GDSC2	GDSC	0.657904	0.181837	0.925347	0.0336953	-0.190355	4	209			Lapatinib	CTRP	0.831579	0.0800967	0.998308	0.000735629	-0.00716066	10	483			ZM-447439	PRISM	0.165186	0.782027	0.516288	0.287108	-0.0333835	6	327
Venetoclax	1909;Venetoclax;GDSC2	GDSC	0.657926	0.181823	0.925347	0.0336953	-0.150216	18	877			R406 (Free base)	CTRP	0.832107	0.0798206	0.998308	0.000735629	-0.00704172	8	496			Clofazimine	PRISM	0.165805	0.780403	0.516288	0.287108	-0.0189078	6	322
KU-55933	1030;KU-55933;GDSC2	GDSC	0.658244	0.181613	0.925347	0.0336953	0.0958864	18	880			Afatinib	CTRP	0.832197	0.079774	0.998308	0.000735629	-0.0089626	11	448			6-(Benzenesulfinyl)tetrazolo[1,5-b]pyridazine	PRISM	0.166048	0.779767	0.516288	0.287108	-0.0367331	6	322
BMS-536924	1091;BMS-536924;GDSC2	GDSC	0.659057	0.181077	0.925347	0.0336953	0.10525	18	877			Omacetaxine mepesuccinate	CTRP	0.832635	0.0795455	0.998308	0.000735629	-0.0108019	9	378			Cariporide	PRISM	0.1662	0.779369	0.516288	0.287108	-0.038367	6	321
AT13148	2170;AT13148;GDSC2	GDSC	0.661927	0.17919	0.925347	0.0336953	-0.126014	18	875			KU-60019	CTRP	0.837647	0.076939	0.998308	0.000735629	-0.00382859	12	508			AM-404	PRISM	0.167411	0.776215	0.517531	0.286064	-0.0359805	4	168
Mcl1_6386	2127;Mcl1_6386;GDSC2	GDSC	0.662081	0.179089	0.925347	0.0336953	-0.155654	9	348			erlotinib:PLX-4032 (2:1 mol/mol)	CTRP	0.838205	0.0766499	0.998308	0.000735629	0.00646106	11	451			Afuresertib	PRISM	0.167819	0.775158	0.517531	0.286064	-0.0443976	6	330
Savolitinib	1936;Savolitinib;GDSC2	GDSC	0.66273	0.178663	0.925347	0.0336953	0.0994081	18	876			Vemurafenib	CTRP	0.841674	0.074856	0.998308	0.000735629	-0.00404449	11	475			Pazopanib	PRISM	0.16794	0.774845	0.517531	0.286064	0.0344899	6	330
Bexarotene	186;Bexarotene;GDSC1	GDSC	0.663302	0.178289	0.925347	0.0336953	0.145984	15	781			BRD-K30019337	CTRP	0.842355	0.0745051	0.998308	0.000735629	-0.0052619	3	141			Resminostat	PRISM	0.168078	0.77449	0.517531	0.286064	-0.0576749	6	329
Taselisib	1561;Taselisib;GDSC2	GDSC	0.664346	0.177606	0.925347	0.0336953	0.12792	18	884			PF-750	CTRP	0.844616	0.0733408	0.998308	0.000735629	0.00475342	10	439			Fluroxene	PRISM	0.168703	0.772876	0.518173	0.285525	0.0245291	6	322
JNK-IN-8	2300;JNK-IN-8;GDSC2	GDSC	0.664911	0.177236	0.925347	0.0336953	-0.131039	11	548			BRD-K16147474	CTRP	0.847427	0.0718978	0.998308	0.000735629	0.00173158	10	463			Lestaurtinib	PRISM	0.169288	0.771373	0.518173	0.285525	0.083739	3	282
Idelalisib	1794;Idelalisib;GDSC2	GDSC	0.667308	0.175674	0.925574	0.0335891	0.145285	11	548			Staurosporine	CTRP	0.848489	0.0713537	0.998308	0.000735629	0.00710031	3	133			Abexinostat	PRISM	0.169396	0.771098	0.518173	0.285525	-0.039915	6	325
Bosutinib	1019;Bosutinib;GDSC2	GDSC	0.667985	0.175233	0.925574	0.0335891	0.141852	11	549			Platinum	CTRP	0.851252	0.0699418	0.998308	0.000735629	-0.00276141	12	523			Oxaliplatin	PRISM	0.16979	0.770088	0.518247	0.285463	-0.0551702	6	322
Menin_MLL_8690	2071;Menin_MLL_8690;GDSC2	GDSC	0.673371	0.171746	0.925808	0.0334791	0.119436	15	673			NSC19630	CTRP	0.852136	0.0694912	0.998308	0.000735629	-0.00442849	9	375			Kifunensine	PRISM	0.171691	0.765253	0.521873	0.282435	0.0327636	6	321
CDK7_8454	2077;CDK7_8454;GDSC2	GDSC	0.674411	0.171075	0.925808	0.0334791	0.0765655	15	673			BMS-345541 free base	CTRP	0.854764	0.0681537	0.998308	0.000735629	0.00342766	10	502			Estrone	PRISM	0.171723	0.765172	0.521873	0.282435	-0.00888607	6	322
NVP-ADW742	1932;NVP-ADW742;GDSC2	GDSC	0.675923	0.170103	0.925808	0.0334791	0.106736	18	877			IC-87114	CTRP	0.854821	0.0681248	0.998308	0.000735629	0.00256118	12	514			NVP-BHG712	PRISM	0.172136	0.764128	0.521998	0.282331	-0.0230267	6	320
CP-724714	2271;CP-724714;GDSC2	GDSC	0.677169	0.169303	0.925808	0.0334791	-0.122622	11	549			PD318088	CTRP	0.856337	0.0673553	0.998308	0.000735629	0.00875661	12	501			P5091	PRISM	0.173381	0.760997	0.524638	0.28014	0.0290302	6	322
AT7867	356;AT7867;GDSC1	GDSC	0.677794	0.168902	0.925808	0.0334791	-0.134989	17	829			CHEMBL1222381	CTRP	0.857322	0.0668561	0.998308	0.000735629	0.00440511	12	507			SB-657510	PRISM	0.174266	0.758788	0.525844	0.279143	-0.0337579	6	308
GSK864	2320;GSK864;GDSC2	GDSC	0.678575	0.168402	0.925808	0.0334791	-0.106077	11	549			Snx-2112	CTRP	0.858107	0.0664588	0.998308	0.000735629	0.00791322	12	525			Josamycin	PRISM	0.174531	0.758128	0.525844	0.279143	-0.0140958	6	323
CGI1746	2283;CGI1746;GDSC2	GDSC	0.678603	0.168385	0.925808	0.0334791	-0.13439	11	549			PF-573228	CTRP	0.865253	0.0628569	0.998308	0.000735629	0.00393426	11	512			SB-225002	PRISM	0.176039	0.75439	0.529251	0.276338	-0.0419093	3	282
ERK_5051	1968;ERK_5051;GDSC2	GDSC	0.680273	0.167317	0.925808	0.0334791	0.120793	15	676			Vandetanib	CTRP	0.865507	0.0627292	0.998308	0.000735629	-0.00531596	10	476			WYE-354	PRISM	0.177719	0.750266	0.530625	0.275212	-0.0329659	6	327
Mirin	1048;Mirin;GDSC2	GDSC	0.681469	0.166554	0.925808	0.0334791	-0.166277	4	209			TGX221	CTRP	0.866601	0.062181	0.998308	0.000735629	-0.00354626	12	515			JQ1-(+)	PRISM	0.17793	0.749751	0.530625	0.275212	-0.0587688	6	327
Midostaurin	1872;Midostaurin;GDSC2	GDSC	0.682711	0.165763	0.925808	0.0334791	0.229973	4	209			Curcumin	CTRP	0.870325	0.0603183	0.998308	0.000735629	0.00292915	12	514			Dimethisoquin	PRISM	0.178039	0.749485	0.530625	0.275212	-0.0233883	5	250
Paclitaxel (0.005)	1535;Paclitaxel (0.005);GDSC1	GDSC	0.689072	0.161735	0.927558	0.0326588	0.106823	16	703			Cytochalasin B	CTRP	0.873421	0.0587766	0.998308	0.000735629	-0.00352245	12	515			dihydroartemisinin	PRISM	0.178954	0.747258	0.530625	0.275212	-0.0225295	6	319
AZD4877	1409;AZD4877;GDSC1	GDSC	0.690913	0.160577	0.927558	0.0326588	0.142797	17	832			BRD-K61166597	CTRP	0.874055	0.0584611	0.998308	0.000735629	-0.005373	12	466			Nicorandil	PRISM	0.179237	0.746573	0.530625	0.275212	-0.0141103	6	326
BPD-00008900	1998;BPD-00008900;GDSC2	GDSC	0.695523	0.157689	0.927558	0.0326588	-0.0996179	15	676			cyanoquinoline 11	CTRP	0.880553	0.0552444	0.998308	0.000735629	-0.00420614	6	267			Ipatasertib	PRISM	0.179387	0.74621	0.530625	0.275212	-0.0382599	6	330
UNC0379	2184;UNC0379;GDSC2	GDSC	0.696187	0.157274	0.927558	0.0326588	-0.252081	4	209			BRD-K51490254	CTRP	0.88085	0.0550981	0.998308	0.000735629	0.00222394	12	477			Torin 2	PRISM	0.180018	0.744683	0.530625	0.275212	-0.0349484	6	318
Rigosertib	2161;Rigosertib;GDSC2	GDSC	0.698771	0.155665	0.927558	0.0326588	-0.0886922	18	880			Axitinib	CTRP	0.880946	0.0550505	0.998308	0.000735629	-0.00504427	11	513			Midostaurin	PRISM	0.18002	0.74468	0.530625	0.275212	-0.0402052	6	324
MIRA-1	1931;MIRA-1;GDSC2	GDSC	0.700491	0.154597	0.927558	0.0326588	-0.0821673	18	881			BRD-K34485477	CTRP	0.881499	0.0547781	0.998308	0.000735629	0.0042013	3	131			Cobicistat	PRISM	0.18005	0.744607	0.530625	0.275212	-0.0246943	6	327
Ginkgolide A	1517;Ginkgolide A;GDSC1	GDSC	0.702483	0.153364	0.927558	0.0326588	-0.0793781	17	788			PLX4720	CTRP	0.882443	0.0543132	0.998308	0.000735629	-0.00266207	11	506			Otenabant	PRISM	0.180284	0.744043	0.530625	0.275212	0.0318167	6	325
Ruxolitinib	1507;Ruxolitinib;GDSC2	GDSC	0.702758	0.153194	0.927558	0.0326588	-0.210769	4	236			BRD-K28456706	CTRP	0.884803	0.0531536	0.998308	0.000735629	0.00312116	12	492			Cisplatin	PRISM	0.181575	0.740944	0.531618	0.274401	-0.0141663	6	322
PFI-3	1530;PFI-3;GDSC1	GDSC	0.703244	0.152894	0.927558	0.0326588	-0.0708591	17	755			GANT-61	CTRP	0.887915	0.0516286	0.998308	0.000735629	0.00269448	12	492			Nocodazole	PRISM	0.181661	0.740738	0.531618	0.274401	-0.0408767	6	322
A-366	2182;A-366;GDSC2	GDSC	0.705233	0.151667	0.927558	0.0326588	-0.0739406	17	878			Saracatinib	CTRP	0.888667	0.0512608	0.998308	0.000735629	-0.00482648	12	515			Oxprenolol	PRISM	0.181759	0.740503	0.531618	0.274401	-0.025876	6	322
UNC2025	2332;UNC2025;GDSC2	GDSC	0.705266	0.151647	0.927558	0.0326588	-0.120003	11	549			SR8278	CTRP	0.888713	0.0512387	0.998308	0.000735629	-0.0117454	2	45			Metronidazole	PRISM	0.182359	0.739072	0.532183	0.273939	-0.0116891	6	326
Entrectinib	2166;Entrectinib;GDSC2	GDSC	0.706858	0.150668	0.927558	0.0326588	-0.0735664	11	549			Nintedanib	CTRP	0.88888	0.051157	0.998308	0.000735629	-0.00534292	9	449			Bruceantin	PRISM	0.182713	0.738232	0.532183	0.273939	-0.0548831	6	326
GDC-0879	2296;GDC-0879;GDSC2	GDSC	0.707497	0.150275	0.927558	0.0326588	0.114404	11	548			BRD-K49290616	CTRP	0.890652	0.050292	0.998308	0.000735629	-0.0031761	3	136			Esatenolol	PRISM	0.183995	0.735194	0.534214	0.272285	-0.0115766	6	308
Alisertib	2505;Alisertib;GDSC2	GDSC	0.707582	0.150223	0.927558	0.0326588	-0.135525	14	668			CAY10594	CTRP	0.892575	0.0493554	0.998308	0.000735629	-0.0020308	10	485			Cyproheptadine	PRISM	0.184172	0.734776	0.534214	0.272285	0.0237656	6	322
Venotoclax	412;Venotoclax;GDSC1	GDSC	0.709658	0.148951	0.927558	0.0326588	-0.113741	17	820			Istradefylline	CTRP	0.89457	0.0483858	0.998308	0.000735629	-0.00220286	5	250			SNS-032	PRISM	0.187032	0.728083	0.538545	0.268778	-0.035673	6	319
AX15836	2286;AX15836;GDSC2	GDSC	0.710893	0.148196	0.927558	0.0326588	0.0666234	11	549			Azacitidine	CTRP	0.901136	0.0452097	0.998308	0.000735629	0.00167664	12	479			Cycloheximide	PRISM	0.187667	0.726611	0.538545	0.268778	-0.0447144	6	319
GNF-5	2305;GNF-5;GDSC2	GDSC	0.710956	0.148157	0.927558	0.0326588	0.102262	11	549			Pandacostat	CTRP	0.901602	0.0449852	0.998308	0.000735629	0.00158399	11	474			Nilotinib	PRISM	0.187978	0.725893	0.538545	0.268778	-0.0236419	6	324
GSK484	2266;GSK484;GDSC2	GDSC	0.713196	0.146791	0.927558	0.0326588	-0.0861124	11	549			SJ-172550	CTRP	0.902349	0.0446255	0.998308	0.000735629	-0.00106457	12	494			Captamine	PRISM	0.18806	0.725703	0.538545	0.268778	-0.0320416	6	322
UNC1215	1262;UNC1215;GDSC1	GDSC	0.713926	0.146347	0.927558	0.0326588	0.0573707	17	814			Semagacestat	CTRP	0.907014	0.042386	0.998308	0.000735629	0.00182379	10	520			MK2a Inhibitor	PRISM	0.188258	0.725246	0.538545	0.268778	-0.0318044	6	327
AZ20	1184;AZ20;GDSC1	GDSC	0.714745	0.145849	0.927558	0.0326588	-0.0723975	17	844			Vorinostat	CTRP	0.90774	0.0420383	0.998308	0.000735629	0.00244095	12	502			Pilocarpine	PRISM	0.188295	0.725162	0.538545	0.268778	-0.00956584	6	283
Afuresertib	1912;Afuresertib;GDSC2	GDSC	0.714747	0.145848	0.927558	0.0326588	0.0887287	18	876			GDC-0879	CTRP	0.909891	0.0410104	0.998308	0.000735629	-0.00223098	12	502			RGFP966	PRISM	0.188356	0.72502	0.538545	0.268778	-0.0347812	6	319
Tepotinib	1850;Tepotinib;GDSC2	GDSC	0.716109	0.145021	0.927558	0.0326588	0.0920735	18	876			BRD-K52037352	CTRP	0.910251	0.0408388	0.998308	0.000735629	-0.00158628	8	404			CX-5461	PRISM	0.189443	0.72252	0.540144	0.26749	-0.039687	6	324
EGFR_8897	2075;EGFR_8897;GDSC2	GDSC	0.718646	0.143485	0.927558	0.0326588	-0.0984112	15	673			BRD9647	CTRP	0.91091	0.0405243	0.998308	0.000735629	-0.00160388	12	501			N-Acetylmannosamine	PRISM	0.189947	0.721367	0.540144	0.26749	-0.0398085	3	282
FEN1_3940	1419;FEN1_3940;GDSC1	GDSC	0.719383	0.14304	0.927558	0.0326588	0.0812883	17	828			SRT-1720	CTRP	0.916052	0.0380801	0.998308	0.000735629	-0.00211029	11	462			Butyl 4-aminobenzoate	PRISM	0.190072	0.721082	0.540144	0.26749	-0.0274875	6	303
AICA Ribonucleotide	1001;AICA Ribonucleotide;GDSC1	GDSC	0.720462	0.142389	0.927558	0.0326588	-0.101866	17	844			Compound 7d-cis	CTRP	0.9182	0.0370629	0.998308	0.000735629	-0.00252343	10	440			Posaconazole	PRISM	0.190834	0.719345	0.540804	0.26696	-0.0299703	6	323
EPZ011989	2290;EPZ011989;GDSC2	GDSC	0.723713	0.140434	0.929862	0.0315816	0.064051	18	876			Ruxolitinib	CTRP	0.918663	0.0368437	0.998308	0.000735629	-0.00183221	12	510			PF-3845	PRISM	0.191076	0.718793	0.540804	0.26696	-0.0179989	6	319
BIX-02188	2327;BIX-02188;GDSC2	GDSC	0.73051	0.136374	0.936078	0.0286879	0.0894701	11	549			Repligen 136	CTRP	0.919369	0.0365102	0.998308	0.000735629	0.00167774	11	412			Osi-930	PRISM	0.191735	0.717299	0.541574	0.266342	-0.0348063	6	311
GSK-LSD1-2HCl	2180;GSK-LSD1-2HCl ;GDSC2	GDSC	0.731495	0.135789	0.936078	0.0286879	-0.189841	4	208			BRD-K85133207	CTRP	0.920284	0.0360783	0.998308	0.000735629	0.00168213	11	492			Mycophenolate mofetil	PRISM	0.192693	0.715134	0.543185	0.265052	-0.0361893	5	242
Capmatinib	2103;Capmatinib;GDSC2	GDSC	0.734441	0.134043	0.936142	0.0286581	0.0835864	10	544			MK-0752	CTRP	0.921412	0.0355463	0.998308	0.000735629	-0.00144225	10	502			Erlotinib	PRISM	0.193272	0.713831	0.543334	0.264933	-0.042968	6	330
PF-00299804	363;PF-00299804;GDSC1	GDSC	0.73581	0.133234	0.936142	0.0286581	0.0731603	17	823			A-804598	CTRP	0.921431	0.035537	0.998308	0.000735629	-0.0017623	9	347			Mifepristone	PRISM	0.193522	0.71327	0.543334	0.264933	-0.0240659	6	326
RAF_9304	1453;RAF_9304;GDSC1	GDSC	0.740348	0.130564	0.936142	0.0286581	-0.0871168	17	834			navitoclax:sorafenib (1:1 mol/mol)	CTRP	0.923324	0.0346458	0.998308	0.000735629	0.00434453	11	465			3-(2,4-Diaminopteridin-6-yl)phenol	PRISM	0.19537	0.709142	0.545562	0.263156	-0.0333108	6	322
Ponatinib	2168;Ponatinib;GDSC2	GDSC	0.740511	0.130468	0.936142	0.0286581	0.104995	11	549			AGK-2	CTRP	0.925987	0.0333949	0.998308	0.000735629	0.00149511	10	498			4-Hydroxycrotonic acid	PRISM	0.195687	0.708438	0.545562	0.263156	-0.0126763	6	322
TL-2-105	211;TL-2-105;GDSC1	GDSC	0.741869	0.129673	0.936142	0.0286581	-0.102636	17	828			NPC-26	CTRP	0.927688	0.032598	0.998308	0.000735629	-0.00178979	10	473			Unii-K9Q4R9S81O	PRISM	0.195732	0.708338	0.545562	0.263156	-0.0165784	6	326
AZ6102	2109;AZ6102;GDSC2	GDSC	0.74251	0.129298	0.936142	0.0286581	-0.0665258	18	876			CIL55	CTRP	0.928186	0.0323649	0.998308	0.000735629	0.00498466	2	170			CR8-(R)	PRISM	0.195873	0.708026	0.545562	0.263156	0.0386749	6	327
Ulixertinib	1908;Ulixertinib;GDSC2	GDSC	0.743464	0.12874	0.936142	0.0286581	-0.0846878	18	877			Betulinic acid	CTRP	0.932859	0.0301841	0.99859	0.00061278	-0.00136435	11	500			Tame	PRISM	0.197096	0.705323	0.546754	0.262208	-0.0105671	6	319
Buparlisib	1873;Buparlisib;GDSC2	GDSC	0.745399	0.127611	0.936142	0.0286581	-0.0398922	18	877			Prochlorperazine	CTRP	0.934953	0.02921	0.99859	0.00061278	-0.00133027	12	504			Chromocarb	PRISM	0.197266	0.704948	0.546754	0.262208	-0.0207927	6	305
AT-7519	1791;AT-7519;GDSC2	GDSC	0.745591	0.127499	0.936142	0.0286581	-0.160628	4	209			BRD-K29086754	CTRP	0.935824	0.0288059	0.99859	0.00061278	-0.00356686	2	128			CNX-774	PRISM	0.197471	0.704496	0.546754	0.262208	-0.0289863	6	320
Taselisib	1945;Taselisib;GDSC2	GDSC	0.746265	0.127107	0.936142	0.0286581	0.0991791	15	676			SCH-529074	CTRP	0.93608	0.0286871	0.99859	0.00061278	-0.00147153	9	465			Dasatinib	PRISM	0.198766	0.701657	0.549253	0.260227	0.0982542	6	326
FGFR_0939	1421;FGFR_0939;GDSC1	GDSC	0.751414	0.124121	0.938153	0.0277263	-0.0871251	17	834			HC-067047	CTRP	0.937678	0.0279463	0.99859	0.00061278	-0.00121497	11	484			Sdz-wag-994	PRISM	0.199452	0.700162	0.549703	0.259872	-0.0172625	6	326
A-1155463	2323;A-1155463;GDSC2	GDSC	0.752608	0.123431	0.938153	0.0277263	-0.151941	11	549			PF 4800567 Hydrochloride	CTRP	0.943295	0.0253527	0.998659	0.000582567	-0.00157289	5	249			tyloxapol	PRISM	0.199988	0.698995	0.549703	0.259872	-0.0242373	5	242
Embelin	1150;Embelin;GDSC2	GDSC	0.754868	0.122129	0.938153	0.0277263	0.154102	4	209			AZD6482	CTRP	0.943912	0.0250685	0.998659	0.000582567	-0.00191032	12	519			Saxagliptin	PRISM	0.200626	0.697613	0.549703	0.259872	-0.0353475	6	322
Pelitinib	282;Pelitinib;GDSC1	GDSC	0.755747	0.121624	0.938153	0.0277263	-0.14431	17	828			BRD-K27986637	CTRP	0.946851	0.0237182	0.998659	0.000582567	-0.0012772	3	141			G-1	PRISM	0.201531	0.695658	0.549703	0.259872	-0.0304754	6	320
CDK12_8969	2013;CDK12_8969;GDSC2	GDSC	0.756668	0.121095	0.938153	0.0277263	-0.0774165	15	674			Temsirolimus	CTRP	0.947687	0.0233351	0.998659	0.000582567	0.00509376	6	266			Salvinorin A	PRISM	0.201623	0.695461	0.549703	0.259872	-0.0243636	6	331
SGC707	2288;SGC707;GDSC2	GDSC	0.757809	0.12044	0.938153	0.0277263	0.074622	11	549			Lomeguatrib	CTRP	0.953801	0.0205421	0.998659	0.000582567	-0.000709245	12	521			2'-Deoxy-5,6-dihydro-5-azacytidine	PRISM	0.201826	0.695023	0.549703	0.259872	-0.0464862	5	250
PRT062607	1631;PRT062607;GDSC2	GDSC	0.758613	0.11998	0.938153	0.0277263	-0.175766	4	209			o6-Benzylguanine	CTRP	0.955599	0.0197245	0.998659	0.000582567	0.000896971	6	227			Ro-90-7501	PRISM	0.201919	0.694824	0.549703	0.259872	-0.0178494	6	327
Daraprim	1797;Daraprim;GDSC2	GDSC	0.759668	0.119376	0.938153	0.0277263	0.211461	4	209			XL765	CTRP	0.955805	0.0196305	0.998659	0.000582567	0.000770138	11	491			AZ-3146	PRISM	0.202832	0.692864	0.549703	0.259872	-0.033266	6	319
Bicalutamide	1502;Bicalutamide;GDSC2	GDSC	0.763542	0.117167	0.938269	0.0276727	-0.1397	4	209			Cerulenin	CTRP	0.956898	0.0191344	0.998659	0.000582567	-0.00112503	11	508			Clobetasol propionate	PRISM	0.202901	0.692716	0.549703	0.259872	-0.057993	6	323
BCL6_7224	1990;BCL6_7224;GDSC2	GDSC	0.764918	0.116385	0.938269	0.0276727	-0.0847468	15	676			RAD51 inhibitor B02	CTRP	0.957071	0.0190557	0.998659	0.000582567	0.00116791	12	471			SNS-314	PRISM	0.202971	0.692566	0.549703	0.259872	-0.102898	6	311
PI3Ka_4409	1446;PI3Ka_4409;GDSC1	GDSC	0.768201	0.114525	0.938269	0.0276727	-0.0956501	17	828			Cediranib	CTRP	0.959459	0.0179737	0.998659	0.000582567	0.00230362	6	241			ICI-162846	PRISM	0.203689	0.691033	0.549703	0.259872	-0.0152226	6	331
Veliparib	1018;Veliparib;GDSC2	GDSC	0.768588	0.114306	0.938269	0.0276727	0.0633709	11	549			selumetinib:vorinostat (8:1 mol/mol)	CTRP	0.960279	0.0176025	0.998659	0.000582567	0.00220935	11	444			GSK-3 inhibitor IX	PRISM	0.204019	0.690329	0.549703	0.259872	-0.0381834	6	325
Fedratinib	306;Fedratinib;GDSC1	GDSC	0.770267	0.113359	0.938269	0.0276727	-0.0937107	17	829			AZD8055	CTRP	0.960772	0.0173798	0.998659	0.000582567	0.00222116	12	517			Mevastatin	PRISM	0.20403	0.690307	0.549703	0.259872	0.0495854	6	322
Menin_MLL_8687	2080;Menin_MLL_8687;GDSC2	GDSC	0.770328	0.113324	0.938269	0.0276727	-0.0452702	15	673			selumetinib:JQ-1 (4:1 mol/mol)	CTRP	0.96174	0.0169421	0.998659	0.000582567	0.00240204	11	490			Idazoxan	PRISM	0.205706	0.686753	0.552273	0.257846	-0.0279313	6	321
CCT007093	1067;CCT007093;GDSC2	GDSC	0.772424	0.112144	0.938269	0.0276727	0.0476541	17	872			Darinaparsin	CTRP	0.96716	0.0145016	0.999382	0.000268271	0.000667722	6	272			Digoxigenin	PRISM	0.205911	0.68632	0.552273	0.257846	-0.028173	6	327
PLK_6522	1451;PLK_6522;GDSC1	GDSC	0.772821	0.111921	0.938269	0.0276727	0.0889794	17	818			ETP-46464	CTRP	0.968037	0.0141082	0.999382	0.000268271	-0.00147988	9	314			Chloroxine	PRISM	0.206166	0.685783	0.552273	0.257846	0.0342261	6	326
TAK-715	221;TAK-715;GDSC1	GDSC	0.773039	0.111798	0.938269	0.0276727	-0.0760973	17	829			Birinapant	CTRP	0.970747	0.0128939	0.999382	0.000268271	0.00169568	12	506			BMS-345541 free base	PRISM	0.207003	0.684023	0.552914	0.257342	-0.0282384	6	318
BAY-598	2270;BAY-598;GDSC2	GDSC	0.774565	0.110942	0.938331	0.0276441	-0.0679667	11	548			Zebularine	CTRP	0.971502	0.0125561	0.999382	0.000268271	-0.000672141	12	520			Teprenone	PRISM	0.207195	0.683621	0.552914	0.257342	-0.0327283	6	305
Tenovin-6	342;Tenovin-6;GDSC1	GDSC	0.781875	0.106863	0.943799	0.0251205	-0.0575968	17	829			tanespimycin:bortezomib (250:1 mol/mol)	CTRP	0.972937	0.0119151	0.999382	0.000268271	-0.00125743	11	467			Orotic acid	PRISM	0.20926	0.679314	0.557363	0.253862	0.0215102	6	307
ZG-10	1161;ZG-10;GDSC1	GDSC	0.782047	0.106767	0.943799	0.0251205	0.0939615	10	454			GSK-J4	CTRP	0.974659	0.0111473	0.999382	0.000268271	0.00386262	2	48			Cyromazine	PRISM	0.209826	0.67814	0.557647	0.253641	-0.00812631	6	323
Dinaciclib	1180;Dinaciclib;GDSC2	GDSC	0.785108	0.105071	0.945376	0.0243956	-0.088921	4	209			BRD-K41597374	CTRP	0.977487	0.00988906	0.999382	0.000268271	-0.000430233	11	511			4-hydroxyphenazone	PRISM	0.210162	0.677445	0.557647	0.253641	-0.023131	6	319
OSI-027	1594;OSI-027;GDSC2	GDSC	0.786327	0.104397	0.945376	0.0243956	0.0804652	18	880			BRD-K41334119	CTRP	0.977599	0.00983916	0.999382	0.000268271	0.000942573	3	139			Oseltamivir	PRISM	0.210728	0.676278	0.55809	0.253296	-0.00818734	6	322
Axitinib	1021;Axitinib;GDSC2	GDSC	0.789214	0.102805	0.946651	0.0238102	0.0590808	18	880			JW-480	CTRP	0.980853	0.008396	0.999382	0.000268271	0.00025579	12	498			Bekanamycin	PRISM	0.211401	0.674894	0.558254	0.253168	-0.0175625	6	326
Nazartinib	1923;Nazartinib;GDSC2	GDSC	0.790364	0.102173	0.946651	0.0238102	0.187143	4	206			ML162	CTRP	0.984156	0.00693606	0.999382	0.000268271	0.00105016	11	519			Gambogic acid	PRISM	0.211949	0.673769	0.558254	0.253168	0.0365598	6	331
Anastrozole	1201;Anastrozole;GDSC2	GDSC	0.792909	0.100777	0.947913	0.0232314	-0.0752098	4	209			KU 0060648	CTRP	0.988138	0.00518261	0.999382	0.000268271	-0.000421507	12	509			Vandetanib	PRISM	0.211985	0.673695	0.558254	0.253168	-0.0282397	6	328
Bryostatin 1	197;Bryostatin 1;GDSC1	GDSC	0.796478	0.0988262	0.949026	0.0227217	0.0742627	15	785			JQ-1:UNC0638 (2:1 mol/mol)	CTRP	0.988211	0.0051504	0.999382	0.000268271	0.000578636	11	461			Phenelzine	PRISM	0.21323	0.671152	0.560478	0.251442	-0.0131132	5	287
KU-60019	1185;KU-60019;GDSC1	GDSC	0.796824	0.0986376	0.949026	0.0227217	-0.0724026	17	843			Gefitinib	CTRP	0.991607	0.00366045	0.999382	0.000268271	-0.000356526	12	476			3-Phenyl-1H-benzofuro[3,2-c]pyrazole	PRISM	0.216267	0.665009	0.566442	0.246844	-0.0386842	6	322
AZD4205	1965;AZD4205;GDSC2	GDSC	0.802033	0.0958075	0.953445	0.0207042	-0.0614621	15	676			Ibrutinib	CTRP	0.992592	0.00322944	0.999382	0.000268271	-0.000430356	8	352			Pralatrexate	PRISM	0.21695	0.663641	0.566442	0.246844	-0.0733233	6	330
Picrotin	1515;Picrotin;GDSC1	GDSC	0.807547	0.0928324	0.958208	0.0185401	-0.0460296	17	785			selumetinib:decitabine (4:1 mol/mol)	CTRP	0.993322	0.00291014	0.999382	0.000268271	0.000434697	12	462			PP-121	PRISM	0.217247	0.663046	0.566442	0.246844	-0.0350849	6	322
Tanespimycin	1026;Tanespimycin;GDSC2	GDSC	0.812277	0.090296	0.961068	0.0172461	-0.0908922	11	549			Myriocin	CTRP	0.993326	0.00290811	0.999382	0.000268271	0.00038416	2	104			Trolox	PRISM	0.217417	0.662707	0.566442	0.246844	-0.00971996	6	305
SGX-523	2297;SGX-523;GDSC2	GDSC	0.812979	0.0899209	0.961068	0.0172461	0.0679928	11	548			NVP-231	CTRP	0.99661	0.00147492	0.999382	0.000268271	-0.000122431	9	498			SGI-1027	PRISM	0.217832	0.661879	0.566442	0.246844	-0.0372715	6	327
NSC-87877	147;NSC-87877;GDSC1	GDSC	0.819441	0.0864821	0.96691	0.0146138	0.0573861	16	795			TG-100-115	CTRP	0.996911	0.00134349	0.999382	0.000268271	-5.49364e-05	12	513			Iobenguane	PRISM	0.218089	0.661367	0.566442	0.246844	0.0190916	6	202
Selisistat	341;Selisistat;GDSC1	GDSC	0.825178	0.0834521	0.971877	0.0123888	-0.0372803	17	823			Myricetin	CTRP	0.997634	0.00102871	0.999382	0.000268271	3.31479e-05	12	500			Pepstatin	PRISM	0.218329	0.660889	0.566442	0.246844	0.02748	6	276
Ara-G	427;Ara-G;GDSC1	GDSC	0.826944	0.082524	0.972156	0.0122641	-0.0561212	16	820			BRD-K63431240	CTRP	0.999382	0.000268271	0.999382	0.000268271	-2.56782e-05	12	511			Chlorquinaldol	PRISM	0.219125	0.659308	0.567457	0.246067	-0.02272	6	322
Ceritinib	1851;Ceritinib;GDSC2	GDSC	0.829089	0.0813991	0.972263	0.0122161	0.0441152	18	876														Omacetaxine mepesuccinate	PRISM	0.22005	0.657479	0.568628	0.245172	-0.062257	6	328
CCT244747	2324;CCT244747;GDSC2	GDSC	0.830093	0.0808734	0.972263	0.0122161	0.0681381	11	549														INH1	PRISM	0.220781	0.656038	0.568628	0.245172	-0.0118888	6	327
Entinostat	1593;Entinostat;GDSC2	GDSC	0.832225	0.0797591	0.972883	0.0119394	-0.103087	4	252														Dactolisib	PRISM	0.221033	0.655542	0.568628	0.245172	-0.0768661	6	328
SGC0946	2177;SGC0946;GDSC2	GDSC	0.835279	0.0781684	0.972883	0.0119394	-0.0401169	17	878														Palbociclib	PRISM	0.22187	0.653902	0.568628	0.245172	-0.0410755	6	328
kb NB 142-70	407;kb NB 142-70;GDSC1	GDSC	0.835569	0.0780178	0.972883	0.0119394	-0.0504264	17	829														Quinidine	PRISM	0.222123	0.653407	0.568628	0.245172	-0.00708301	6	319
GNE7915	2315;GNE7915;GDSC2	GDSC	0.837889	0.0768137	0.972883	0.0119394	-0.0506987	11	549														Acetophenazine	PRISM	0.222768	0.652147	0.568628	0.245172	-0.0269976	5	287
LTT462	2063;LTT462;GDSC2	GDSC	0.83827	0.076616	0.972883	0.0119394	-0.061002	15	673														Icotinib	PRISM	0.223123	0.651455	0.568628	0.245172	-0.0296511	6	330
Salvinorin A	2321;Salvinorin A;GDSC2	GDSC	0.841587	0.0749011	0.973904	0.0114837	-0.057838	8	346														Poziotinib	PRISM	0.22353	0.650665	0.568628	0.245172	-0.0937704	6	330
EHT-1864	1069;EHT-1864;GDSC2	GDSC	0.842213	0.0745781	0.973904	0.0114837	0.0394208	17	877														Vosaroxin	PRISM	0.223963	0.649824	0.568628	0.245172	-0.0517926	6	311
LCL161	1557;LCL161;GDSC2	GDSC	0.847878	0.0716668	0.978675	0.0093613	-0.137541	4	208														KD025	PRISM	0.224038	0.649679	0.568628	0.245172	-0.0241717	6	327
XMD15-27	332;XMD15-27;GDSC1	GDSC	0.852301	0.0694071	0.981999	0.00788909	0.0435166	17	829														Gdc-0349	PRISM	0.224116	0.649528	0.568628	0.245172	-0.0359155	6	322
Apitolisib	382;Apitolisib;GDSC1	GDSC	0.857297	0.0668689	0.984982	0.00657187	-0.0406235	17	817														AT-7519	PRISM	0.224448	0.648885	0.568628	0.245172	-0.0461272	6	330
BAY-87-2243	1787;BAY-87-2243;GDSC2	GDSC	0.857987	0.0665192	0.984982	0.00657187	-0.134915	4	208														Pentamidine	PRISM	0.225301	0.647237	0.568726	0.245097	-0.0325847	5	287
FTI-277	166;FTI-277;GDSC1	GDSC	0.866817	0.0620725	0.986493	0.00590585	-0.0410572	16	798														Propoxycaine	PRISM	0.225535	0.646786	0.568726	0.245097	-0.0364579	6	289
AZD1332	1463;AZD1332;GDSC1	GDSC	0.868026	0.0614674	0.986493	0.00590585	0.0424989	17	834														CL-218872	PRISM	0.225755	0.646363	0.568726	0.245097	-0.0197562	6	328
IMD-0354	442;IMD-0354;GDSC1	GDSC	0.87081	0.0600765	0.986493	0.00590585	0.030092	17	823														Evodiamine	PRISM	0.226435	0.645057	0.568726	0.245097	-0.027462	6	322
Fulvestrant	1200;Fulvestrant;GDSC2	GDSC	0.872732	0.0591192	0.986493	0.00590585	0.0259488	18	882														Luminespib	PRISM	0.226717	0.644515	0.568726	0.245097	-0.0647713	6	330
entospletinib	1947;entospletinib;GDSC2	GDSC	0.874867	0.058058	0.986493	0.00590585	-0.0400155	15	676														Azd-1480	PRISM	0.227079	0.643823	0.568726	0.245097	-0.0360069	6	331
IAP_5620	1428;IAP_5620;GDSC1	GDSC	0.878076	0.0564679	0.986493	0.00590585	0.0611012	16	826														Tremorine	PRISM	0.227328	0.643347	0.568726	0.245097	-0.0360191	6	307
BCLXL_3202	1987;BCLXL_3202;GDSC2	GDSC	0.879037	0.055993	0.986493	0.00590585	-0.0577397	15	674														Alpelisib	PRISM	0.228028	0.642012	0.569461	0.244536	-0.0391352	6	324
MK-8776	2046;MK-8776;GDSC2	GDSC	0.879651	0.0556894	0.986493	0.00590585	0.0400863	18	873														Ouabain	PRISM	0.228973	0.640217	0.570401	0.24382	-0.040841	6	276
VX-702	1028;VX-702;GDSC1	GDSC	0.879715	0.0556582	0.986493	0.00590585	-0.0392691	16	847														Capivasertib	PRISM	0.229219	0.639749	0.570401	0.24382	-0.0421825	6	327
Piperlongumine	1243;Piperlongumine;GDSC2	GDSC	0.882966	0.054056	0.986493	0.00590585	-0.0666459	4	209														4-Amino-1-(6-chloro-2-pyridyl)-piperidine hydrochloride	PRISM	0.230318	0.637672	0.570545	0.24371	-0.0179086	6	325
SL0101	1039;SL0101;GDSC2	GDSC	0.883733	0.053679	0.986493	0.00590585	0.0615218	4	209														6-diazo-5-oxo-L-norleucine	PRISM	0.230764	0.636832	0.570545	0.24371	-0.016742	6	327
Sapatinib	1549;Sapatinib;GDSC2	GDSC	0.889071	0.0510635	0.986493	0.00590585	0.0471019	18	885														LY2608204	PRISM	0.23107	0.636257	0.570545	0.24371	-0.0349802	6	326
Olmutinib	2015;Olmutinib;GDSC2	GDSC	0.891349	0.0499521	0.986493	0.00590585	-0.0328005	15	676														Quizartinib	PRISM	0.231311	0.635803	0.570545	0.24371	-0.0298487	6	327
Alectinib	281;Alectinib;GDSC1	GDSC	0.892632	0.0493278	0.986493	0.00590585	0.0391445	17	826														Dianhydrogalactitol	PRISM	0.231476	0.635495	0.570545	0.24371	-0.030163	6	322
AMG-319	2045;AMG-319;GDSC2	GDSC	0.901784	0.0448975	0.986493	0.00590585	0.0286095	18	872														CD-437	PRISM	0.231871	0.634754	0.570545	0.24371	0.0355722	6	322
PFI-1	2173;PFI-1;GDSC2	GDSC	0.902139	0.0447265	0.986493	0.00590585	-0.0291166	17	878														Riluzole	PRISM	0.232902	0.632826	0.570545	0.24371	-0.0227145	5	287
Enzastaurin	1134;Enzastaurin;GDSC2	GDSC	0.905746	0.0429937	0.986493	0.00590585	0.0689561	4	209														Estramustine phosphate	PRISM	0.232928	0.632779	0.570545	0.24371	0.0140169	6	330
GSK343	1627;GSK343;GDSC2	GDSC	0.907433	0.0421856	0.986493	0.00590585	-0.0417234	4	209														Lerisetron	PRISM	0.23351	0.631694	0.570545	0.24371	0.0103708	6	319
LLY-283	2504;LLY-283;GDSC2	GDSC	0.907442	0.0421812	0.986493	0.00590585	0.0252979	15	681														Halobetasol propionate	PRISM	0.233734	0.631278	0.570545	0.24371	-0.0498544	6	322
PF-4708671	1129;PF-4708671;GDSC2	GDSC	0.911719	0.0401389	0.986493	0.00590585	-0.0471993	4	252														(-)-Parthenolide	PRISM	0.234199	0.630414	0.570545	0.24371	-0.0199686	6	330
UNC0642	2176;UNC0642;GDSC2	GDSC	0.91177	0.0401145	0.986493	0.00590585	-0.0174999	17	878														Encorafenib	PRISM	0.234774	0.629351	0.570545	0.24371	-0.0497364	6	327
AZD1152-HQPA	2298;AZD1152-HQPA;GDSC2	GDSC	0.912356	0.0398356	0.986493	0.00590585	0.0605046	11	531														Strophanthidin	PRISM	0.235168	0.628621	0.570545	0.24371	-0.0799282	4	168
Cymarine	1516;Cymarine;GDSC1	GDSC	0.912861	0.0395954	0.986493	0.00590585	-0.0162133	17	755														Flumethasone pivalate	PRISM	0.235198	0.628567	0.570545	0.24371	-0.0453953	6	307
AZ960	1250;AZ960;GDSC2	GDSC	0.912866	0.0395928	0.986493	0.00590585	0.0526242	4	209														Nefiracetam	PRISM	0.235511	0.627988	0.570545	0.24371	-0.0257048	6	322
CDK12_5078	2079;CDK12_5078;GDSC2	GDSC	0.919406	0.0364927	0.986493	0.00590585	0.0192585	15	670														Atipamezole	PRISM	0.235793	0.627469	0.570545	0.24371	-0.0253979	6	322
GSK583	2289;GSK583;GDSC2	GDSC	0.921734	0.0353943	0.986493	0.00590585	-0.0261036	11	549														Dihydroergocristine	PRISM	0.236603	0.62598	0.571518	0.24297	0.0140874	6	322
IGFR_3801	1430;IGFR_3801;GDSC1	GDSC	0.921782	0.0353716	0.986493	0.00590585	0.0267535	16	832														Acetylcysteine	PRISM	0.237903	0.6236	0.57367	0.241338	-0.0110851	6	322
(R)-PFI-2	2269;(R)-PFI-2;GDSC2	GDSC	0.921936	0.035299	0.986493	0.00590585	-0.02407	11	549														GW843682X	PRISM	0.239099	0.621423	0.575562	0.239908	-0.0356932	6	326
LGK974	1598;LGK974;GDSC2	GDSC	0.925033	0.0338427	0.986493	0.00590585	-0.0184415	18	883														MK-0812	PRISM	0.240841	0.618269	0.578762	0.2375	0.0155503	6	331
AZD8186	1918;AZD8186;GDSC2	GDSC	0.925365	0.0336872	0.986493	0.00590585	0.0277877	18	877														Chlorindanol	PRISM	0.241538	0.617015	0.579443	0.236989	-0.0173496	6	322
FMK	231;FMK;GDSC1	GDSC	0.927978	0.0324624	0.986493	0.00590585	0.0267887	13	713														Ulixertinib	PRISM	0.246987	0.607326	0.589371	0.229611	-0.038203	6	327
(5Z)-7-Oxozeaenol	1242;(5Z)-7-Oxozeaenol;GDSC1	GDSC	0.928648	0.0321489	0.986493	0.00590585	-0.019051	17	815														UNC2250	PRISM	0.247559	0.60632	0.589371	0.229611	-0.04482	6	319
ML323	1629;ML323;GDSC2	GDSC	0.928951	0.0320073	0.986493	0.00590585	0.044032	4	208														Radezolid	PRISM	0.247859	0.605795	0.589371	0.229611	-0.0505334	6	276
Elesclomol	1031;Elesclomol;GDSC2	GDSC	0.931613	0.0307646	0.986493	0.00590585	-0.0668576	4	209														Fluvastatin	PRISM	0.247895	0.605732	0.589371	0.229611	0.0454051	6	326
Ibrutinib	1991;Ibrutinib;GDSC2	GDSC	0.931638	0.0307529	0.986493	0.00590585	0.0307874	15	676														Alogliptin	PRISM	0.248065	0.605435	0.589371	0.229611	0.0249886	4	275
BVD523	1975;BVD523;GDSC2	GDSC	0.931806	0.0306747	0.986493	0.00590585	-0.0183427	15	676														RS-16566	PRISM	0.248481	0.604707	0.589371	0.229611	0.0199591	6	318
Zibotentan	266;Zibotentan;GDSC1	GDSC	0.932779	0.030221	0.986493	0.00590585	0.013472	17	827														m344	PRISM	0.248988	0.603822	0.589371	0.229611	-0.0411716	6	322
SU11274	285;SU11274;GDSC1	GDSC	0.932949	0.030142	0.986493	0.00590585	-0.0266659	17	828														BAY-87-2243	PRISM	0.249042	0.603727	0.589371	0.229611	-0.0716016	6	319
KH-CB19	2322;KH-CB19;GDSC2	GDSC	0.935358	0.0290219	0.986493	0.00590585	0.0211033	11	548														Norethynodrel	PRISM	0.249962	0.602126	0.590552	0.228742	-0.0287756	6	289
Vismodegib	1033;Vismodegib;GDSC2	GDSC	0.936931	0.0282924	0.986493	0.00590585	-0.0186255	11	549														Nithiamide	PRISM	0.250839	0.600605	0.590974	0.228431	0.0163615	6	324
RVX-208	1625;RVX-208;GDSC2	GDSC	0.938055	0.0277719	0.986493	0.00590585	-0.0452865	4	209														Dalcetrapib	PRISM	0.250985	0.600352	0.590974	0.228431	-0.0101708	6	324
AZ191	2330;AZ191;GDSC2	GDSC	0.938113	0.027745	0.986493	0.00590585	0.0259946	11	548														Mexenone	PRISM	0.252556	0.597642	0.592697	0.227168	-0.0135647	6	320
Merestinib	1958;Merestinib;GDSC2	GDSC	0.939451	0.0271259	0.986493	0.00590585	0.022423	15	676														VTP-27999	PRISM	0.252562	0.597631	0.592697	0.227168	-0.039477	5	217
AZD0156	2150;AZD0156;GDSC2	GDSC	0.940596	0.0265969	0.986493	0.00590585	-0.0208586	12	550														Tasisulam	PRISM	0.253155	0.596614	0.593093	0.226877	-0.0178934	6	331
SB216763	1025;SB216763;GDSC2	GDSC	0.940763	0.0265195	0.986493	0.00590585	0.0154019	18	880														Salvianolic acid B	PRISM	0.254811	0.593782	0.595977	0.224771	0.0213707	6	327
FGFR_3831	1422;FGFR_3831;GDSC1	GDSC	0.94131	0.0262675	0.986493	0.00590585	0.0241241	17	832														Alvelestat	PRISM	0.255393	0.592791	0.596343	0.224504	-0.0222981	6	311
NSC319726	461;NSC319726;GDSC1	GDSC	0.941727	0.0260751	0.986493	0.00590585	-0.0244519	15	789														6,7-Dimethoxy-2-phenylquinoxaline	PRISM	0.25668	0.590608	0.596837	0.224145	-0.0346105	6	322
BMS-911543	2304;BMS-911543;GDSC2	GDSC	0.943459	0.0252768	0.986493	0.00590585	0.0203797	11	549														Amsacrine	PRISM	0.256718	0.590543	0.596837	0.224145	-0.0489573	6	289
CDK12_1992	2027;CDK12_1992;GDSC2	GDSC	0.94448	0.0248074	0.986493	0.00590585	-0.0121247	15	659														Novobiocin	PRISM	0.256883	0.590265	0.596837	0.224145	-0.0296527	6	322
Lasalocid	1518;Lasalocid;GDSC1	GDSC	0.946538	0.023862	0.986493	0.00590585	0.0122854	17	782														Echinomycin	PRISM	0.258773	0.58708	0.600234	0.221679	-0.0405576	6	321
CPI-360	2273;CPI-360;GDSC2	GDSC	0.946925	0.0236842	0.986493	0.00590585	-0.0195447	11	549														Bis(maltolato)oxovanadium(IV)	PRISM	0.259966	0.585083	0.601241	0.220951	-0.0295093	6	325
LY2109761	1852;LY2109761;GDSC2	GDSC	0.948101	0.0231455	0.986493	0.00590585	-0.0366346	4	207														Penicillamine	PRISM	0.260066	0.584917	0.601241	0.220951	0.024609	6	322
Deltarasin	2042;Deltarasin;GDSC2	GDSC	0.948325	0.0230427	0.986493	0.00590585	0.00885216	18	880														Talmapimod	PRISM	0.261912	0.581844	0.601664	0.220646	-0.0138029	6	331
Uprosertib	2106;Uprosertib;GDSC2	GDSC	0.948402	0.0230074	0.986493	0.00590585	0.0216102	15	672														Niridazole	PRISM	0.262075	0.581574	0.601664	0.220646	-0.00394771	6	319
Rapamycin	1084;Rapamycin;GDSC2	GDSC	0.949839	0.0223502	0.986493	0.00590585	-0.0226487	18	872														Salinomycin	PRISM	0.262186	0.581391	0.601664	0.220646	-0.0385034	6	305
KIT_7208	2026;KIT_7208;GDSC2	GDSC	0.950344	0.0221192	0.986493	0.00590585	0.0151523	15	676														Metoxibutropate	PRISM	0.262215	0.581343	0.601664	0.220646	-0.00232622	6	319
MK-2206	1053;MK-2206;GDSC2	GDSC	0.954987	0.0200027	0.986493	0.00590585	-0.0138714	18	885														Nylidrin	PRISM	0.262396	0.581043	0.601664	0.220646	-0.0281241	6	289
Pictilisib	1058;Pictilisib;GDSC2	GDSC	0.955784	0.01964	0.986493	0.00590585	0.0123803	18	885														Stattic	PRISM	0.263559	0.579123	0.602967	0.219706	0.0258365	6	307
Amuvatinib	293;Amuvatinib;GDSC1	GDSC	0.95628	0.0194149	0.986493	0.00590585	-0.0184089	17	821														Unii-9fut9FH3EX	PRISM	0.264169	0.578118	0.602967	0.219706	-0.0448929	6	327
Sunitinib	1081;Sunitinib;GDSC2	GDSC	0.956988	0.0190937	0.986493	0.00590585	-0.0162685	11	548														Fendiline	PRISM	0.264255	0.577976	0.602967	0.219706	0.0144158	6	320
BIBR-1532	2043;BIBR-1532;GDSC2	GDSC	0.957989	0.0186393	0.986493	0.00590585	0.0107814	18	873														Chloropyramine	PRISM	0.265287	0.576284	0.603496	0.219325	0.0579108	6	257
Latamoxef	1520;Latamoxef;GDSC1	GDSC	0.960089	0.0176885	0.986493	0.00590585	0.00924171	15	783														Dcebio	PRISM	0.265349	0.576183	0.603496	0.219325	-0.0300424	6	307
AZD3514	1382;AZD3514;GDSC1	GDSC	0.961991	0.016829	0.986493	0.00590585	0.0128316	16	834														Pictilisib	PRISM	0.266715	0.573953	0.605101	0.218172	-0.0429801	6	324
THZ1	1993;THZ1;GDSC2	GDSC	0.962688	0.0165143	0.986493	0.00590585	-0.0149692	13	630														Skepinone-L	PRISM	0.267036	0.57343	0.605101	0.218172	-0.0152031	6	320
Picolinici-acid	1635;Picolinici-acid;GDSC2	GDSC	0.964992	0.0154764	0.986493	0.00590585	0.0131095	4	208														IKK.16	PRISM	0.267875	0.572067	0.605101	0.218172	0.0246651	6	322
ACY-1215	264;ACY-1215;GDSC1	GDSC	0.965489	0.0152525	0.986493	0.00590585	0.0098206	17	828														tetrahydropapaverine	PRISM	0.267922	0.571991	0.605101	0.218172	-0.0126268	6	327
Parthenolide	2099;Parthenolide;GDSC2	GDSC	0.965786	0.0151192	0.986493	0.00590585	0.0281929	4	209														Tenovin-6	PRISM	0.26855	0.570975	0.605101	0.218172	-0.0236764	6	322
Rociletinib	2066;Rociletinib;GDSC2	GDSC	0.966225	0.0149218	0.986493	0.00590585	-0.00995257	15	673														Sirolimus	PRISM	0.268646	0.57082	0.605101	0.218172	-0.0864988	6	326
Selumetinib	2252;Selumetinib;GDSC2	GDSC	0.9682	0.0140349	0.986493	0.00590585	0.0225405	7	340														Sparfloxacin	PRISM	0.269242	0.569857	0.60547	0.217907	-0.0181994	6	322
EAI045	2257;EAI045;GDSC2	GDSC	0.96943	0.0134834	0.986493	0.00590585	-0.00818209	10	544														Galeterone	PRISM	0.269977	0.568674	0.606149	0.21742	-0.0191025	6	307
BMS-345541	1249;BMS-345541;GDSC2	GDSC	0.97069	0.0129193	0.986493	0.00590585	-0.0151928	4	208														Cyproterone acetate	PRISM	0.271346	0.566477	0.607778	0.216255	0.0313503	5	242
AZD5363	1916;AZD5363;GDSC2	GDSC	0.972751	0.0119981	0.986493	0.00590585	-0.00904027	18	877														Evacetrapib	PRISM	0.272209	0.565098	0.607778	0.216255	-0.0204855	6	319
ERK_6197	1970;ERK_6197;GDSC2	GDSC	0.973307	0.0117502	0.986493	0.00590585	-0.00940328	15	676														Tak-715	PRISM	0.272854	0.56407	0.607778	0.216255	-0.0119008	6	319
AZD8931	1416;AZD8931;GDSC1	GDSC	0.974085	0.0114033	0.986493	0.00590585	-0.00996161	15	831														EMD-53998	PRISM	0.272925	0.563957	0.607778	0.216255	-0.0275434	6	331
Paclitaxel (0.001)	1534;Paclitaxel (0.001);GDSC1	GDSC	0.97886	0.00927946	0.989536	0.00456828	0.00593138	16	707														Meclizine	PRISM	0.273208	0.563506	0.607778	0.216255	-0.0415768	6	289
CB-839	1964;CB-839;GDSC2	GDSC	0.982102	0.00784333	0.989536	0.00456828	-0.00568487	15	672														Dichlorisone acetate	PRISM	0.273495	0.56305	0.607778	0.216255	-0.0219536	3	282
Wee1 Inhibitor	1046;Wee1 Inhibitor;GDSC2	GDSC	0.982468	0.00768178	0.989536	0.00456828	-0.00441914	18	876														RS-504393	PRISM	0.273739	0.562664	0.607778	0.216255	0.0228224	6	322
SB590885	1061;SB590885;GDSC2	GDSC	0.983313	0.00730831	0.989536	0.00456828	-0.00539626	17	877														UH-232-(+)	PRISM	0.274447	0.561542	0.607983	0.216109	-0.0121264	6	319
OICR-9429	2277;OICR-9429;GDSC2	GDSC	0.989874	0.00442001	0.994566	0.0023666	0.00364387	11	549														Penfluridol	PRISM	0.274699	0.561143	0.607983	0.216109	-0.0321195	6	322
P22077	1933;P22077;GDSC2	GDSC	0.995626	0.00190394	0.996178	0.00166293	0.00149866	18	877														N-(3-Methoxyphenyl)-4-chlorocinnamanilide	PRISM	0.275415	0.560012	0.608356	0.215842	-0.0240998	6	322
Foretinib	2040;Foretinib;GDSC2	GDSC	0.995943	0.0017655	0.996178	0.00166293	0.000850895	18	874														PI-103	PRISM	0.275736	0.559507	0.608356	0.215842	-0.0243959	6	322
CPI-169	2279;CPI-169;GDSC2	GDSC	0.996178	0.00166293	0.996178	0.00166293	-0.00143098	11	549														AT7867	PRISM	0.27665	0.558069	0.609414	0.215088	0.0277237	5	247
																							Lonafarnib	PRISM	0.277976	0.555993	0.611373	0.213694	-0.0449743	6	327
																							Lomitapide	PRISM	0.279711	0.553291	0.612811	0.212674	-0.0184085	6	305
																							Cyqualon	PRISM	0.279758	0.553218	0.612811	0.212674	0.0254954	6	325
																							Bendamustine	PRISM	0.279942	0.552932	0.612811	0.212674	-0.0144685	6	327
																							l-Buthionine sulfoximine	PRISM	0.280441	0.552158	0.612946	0.212578	-0.0137004	6	319
																							Chicago Sky Blue 6B	PRISM	0.28111	0.551123	0.613432	0.212233	-0.0125136	6	325
																							CGP-37849	PRISM	0.281933	0.549854	0.613432	0.212233	-0.0182644	6	324
																							Dabrafenib	PRISM	0.282173	0.549484	0.613432	0.212233	-0.0473206	6	329
																							Thiostrepton	PRISM	0.282575	0.548866	0.613432	0.212233	-0.0372676	6	276
																							Torcetrapib	PRISM	0.282857	0.548434	0.613432	0.212233	0.0106652	6	331
																							SB-242235	PRISM	0.283291	0.547767	0.613432	0.212233	-0.0176166	6	276
																							B-7100	PRISM	0.284054	0.546599	0.614136	0.211735	-0.0341148	6	331
																							SMI-4a	PRISM	0.284817	0.545434	0.614791	0.211272	0.0252842	6	318
																							Eprobemide	PRISM	0.28544	0.544485	0.614791	0.211272	-0.0247099	5	287
																							RG2833	PRISM	0.28629	0.543194	0.614791	0.211272	-0.0208705	6	306
																							TC1	PRISM	0.286803	0.542417	0.614791	0.211272	-0.0318294	6	322
																							3-(2,3-Dichlorophenoxy)propyl-(2-hydroxyethyl)azanium	PRISM	0.287145	0.541899	0.614791	0.211272	0.0359905	6	320
																							Romidepsin	PRISM	0.287232	0.541767	0.614791	0.211272	-0.0457588	6	319
																							Dichloroacetate	PRISM	0.2878	0.540909	0.614791	0.211272	0.0177535	6	330
																							Hypoestoxide	PRISM	0.287868	0.540807	0.614791	0.211272	-0.0521331	5	205
																							Mesoridazine	PRISM	0.289126	0.538912	0.616113	0.21034	-0.0165558	6	322
																							Deoxycorticosterone acetate	PRISM	0.289366	0.538552	0.616113	0.21034	-0.0388854	6	323
																							Chlorpyrifos	PRISM	0.29007	0.537497	0.616366	0.210161	0.0136631	6	303
																							Imatinib	PRISM	0.290941	0.536196	0.616366	0.210161	-0.0188537	6	328
																							Nvp-tae 684	PRISM	0.290949	0.536184	0.616366	0.210161	-0.0329225	6	308
																							Istradefylline	PRISM	0.291589	0.535229	0.616366	0.210161	0.0236006	5	242
																							AZD5438	PRISM	0.291705	0.535056	0.616366	0.210161	-0.024306	6	311
																							Palomid 529	PRISM	0.292154	0.534388	0.616366	0.210161	-0.014349	6	324
																							2-[(4-Methylphenyl)sulfonyl]-5-nitrofuran	PRISM	0.292565	0.533778	0.616366	0.210161	0.0288393	6	325
																							Oligomycin A	PRISM	0.293051	0.533057	0.616462	0.210093	-0.085169	6	327
																							Domiphen	PRISM	0.295362	0.529645	0.619862	0.207705	-0.0240666	6	308
																							Oxonic Acid	PRISM	0.296176	0.52845	0.619862	0.207705	-0.0032153	6	319
																							Ribociclib	PRISM	0.296462	0.528031	0.619862	0.207705	-0.0250622	6	331
																							Gestrinone	PRISM	0.296882	0.527416	0.619862	0.207705	0.0216961	6	322
																							Enoximone	PRISM	0.297176	0.526987	0.619862	0.207705	0.0141362	6	325
																							GSK1070916	PRISM	0.29793	0.525886	0.619862	0.207705	-0.0534403	6	307
																							PF-04217903	PRISM	0.298164	0.525544	0.619862	0.207705	-0.020732	6	326
																							Nadide	PRISM	0.298206	0.525483	0.619862	0.207705	-0.0208873	6	289
																							5-Fluoro-2-Deoxycytidine	PRISM	0.300891	0.52159	0.623787	0.204964	-0.0560714	6	276
																							Tesevatinib	PRISM	0.301367	0.520904	0.623787	0.204964	-0.0500131	6	329
																							GSK-1904529A	PRISM	0.30143	0.520813	0.623787	0.204964	-0.0246814	6	308
																							Daunorubicin	PRISM	0.302503	0.51927	0.624406	0.204533	-0.0558481	6	329
																							Oltipraz	PRISM	0.30294	0.518643	0.624406	0.204533	-0.0134417	6	331
																							2-Naphthol	PRISM	0.303837	0.517359	0.624406	0.204533	-0.0243412	6	325
																							ZK-93426	PRISM	0.30393	0.517227	0.624406	0.204533	0.0246544	6	326
																							Drospirenone	PRISM	0.304552	0.516338	0.624406	0.204533	-0.0256202	6	322
																							Atiprimod	PRISM	0.3057	0.514705	0.624406	0.204533	-0.0317552	6	331
																							CID 67042344	PRISM	0.305881	0.514447	0.624406	0.204533	-0.0159387	6	327
																							PDK1 inhibitor AR-12	PRISM	0.30589	0.514435	0.624406	0.204533	-0.0369394	6	307
																							Pentagastrin	PRISM	0.305895	0.514427	0.624406	0.204533	-0.0601241	6	289
																							BNC105	PRISM	0.306291	0.513866	0.624406	0.204533	-0.0642221	6	325
																							Naftifine	PRISM	0.306632	0.513383	0.624406	0.204533	0.0110583	6	326
																							SR-33805	PRISM	0.308555	0.510667	0.62741	0.202448	-0.0722364	3	282
																							Betamethasone dipropionate	PRISM	0.310715	0.507638	0.630398	0.200385	-0.0369392	6	327
																							SU-14813	PRISM	0.310924	0.507345	0.630398	0.200385	0.0304434	6	328
																							KF-38789	PRISM	0.311396	0.506687	0.630442	0.200355	-0.0261296	6	325
																							Quinethazone	PRISM	0.311859	0.506042	0.630468	0.200337	-0.00949047	5	287
																							Ebastine	PRISM	0.312769	0.504776	0.631397	0.199698	-0.0222317	6	324
																							Zaldaride	PRISM	0.313356	0.503961	0.631673	0.199508	-0.0183275	6	327
																							Chlorhexidine	PRISM	0.314552	0.502308	0.632919	0.198652	-0.0272906	5	287
																							Bumetanide	PRISM	0.314878	0.501857	0.632919	0.198652	-0.00734946	6	257
																							BMS-690514	PRISM	0.316604	0.499483	0.634268	0.197727	-0.046864	6	331
																							Lafutidine	PRISM	0.316694	0.49936	0.634268	0.197727	-0.0130129	6	327
																							Mericitabine	PRISM	0.316907	0.499068	0.634268	0.197727	-0.017026	6	311
																							Nintedanib	PRISM	0.317922	0.49768	0.634984	0.197237	0.0251668	6	322
																							Filgotinib	PRISM	0.318172	0.497338	0.634984	0.197237	-0.0210591	3	282
																							Taltirelin	PRISM	0.319827	0.495085	0.637379	0.195602	-0.0212642	6	303
																							Demecarium	PRISM	0.320966	0.493541	0.638236	0.195019	-0.00848299	6	319
																							Pyroxamide	PRISM	0.321168	0.493268	0.638236	0.195019	-0.0263651	6	307
																							E-7449	PRISM	0.322251	0.491805	0.639482	0.194172	-0.0241253	6	321
																							Mepivacaine	PRISM	0.32358	0.490019	0.639888	0.193896	-0.00910252	6	322
																							Genipin	PRISM	0.324094	0.489329	0.639888	0.193896	-0.0253726	6	327
																							Sulmazole	PRISM	0.32531	0.487703	0.639888	0.193896	0.0147386	6	331
																							StemRegenin 1	PRISM	0.325339	0.487664	0.639888	0.193896	-0.0186399	6	308
																							4E1RCat	PRISM	0.32547	0.48749	0.639888	0.193896	0.0120254	3	282
																							Darifenacin	PRISM	0.326183	0.486539	0.639888	0.193896	-0.0253242	6	322
																							Ercalcitriol	PRISM	0.326669	0.485892	0.639888	0.193896	-0.0284347	6	307
																							Masitinib	PRISM	0.326998	0.485455	0.639888	0.193896	-0.0174638	6	319
																							Dienogest	PRISM	0.327169	0.485228	0.639888	0.193896	-0.0214277	6	321
																							Clomifene	PRISM	0.327683	0.484546	0.639888	0.193896	-0.0209385	6	323
																							RI-1	PRISM	0.327898	0.484261	0.639888	0.193896	-0.0176873	6	318
																							Kenpaullone	PRISM	0.327973	0.484162	0.639888	0.193896	-0.0210353	6	325
																							Mibampator	PRISM	0.328394	0.483605	0.639888	0.193896	-0.0302469	3	282
																							nuelin	PRISM	0.329394	0.482285	0.640225	0.193668	0.022805	6	303
																							Ganetespib	PRISM	0.32948	0.48217	0.640225	0.193668	-0.0429517	6	331
																							7H-Purine-6-thiol	PRISM	0.330705	0.480559	0.641443	0.192842	-0.0224115	6	323
																							Ilomastat	PRISM	0.331103	0.480037	0.641443	0.192842	-0.0128691	6	319
																							Prexasertib	PRISM	0.331481	0.479541	0.641443	0.192842	0.0690457	6	324
																							Antipyrine	PRISM	0.333195	0.477301	0.643596	0.191387	-0.0247754	6	289
																							Azithromycin	PRISM	0.333512	0.476888	0.643596	0.191387	-0.0263254	6	303
																							Erteberel	PRISM	0.334702	0.475341	0.645004	0.190437	-0.0184797	6	328
																							7H-Purine-6-thiol, 2-amino-	PRISM	0.336222	0.473374	0.646371	0.189518	-0.0244331	6	330
																							CI-1040	PRISM	0.336334	0.473229	0.646371	0.189518	-0.0303899	6	321
																							Nicotinic acid	PRISM	0.338129	0.470918	0.648929	0.187803	-0.0172694	6	242
																							Piperazine	PRISM	0.339919	0.468625	0.651473	0.186104	-0.0265633	6	289
																							Costunolide	PRISM	0.342215	0.465702	0.654976	0.183774	0.0124577	6	320
																							Otssp167	PRISM	0.343806	0.463687	0.657124	0.182353	0.02957	6	328
																							bid1870	PRISM	0.346771	0.459958	0.661888	0.179216	-0.0129101	6	327
																							I-BET-151	PRISM	0.348727	0.457515	0.663365	0.178247	-0.0223754	6	326
																							Levonorgestrel	PRISM	0.348869	0.457337	0.663365	0.178247	0.0182668	6	316
																							NMS-1286937	PRISM	0.348965	0.457218	0.663365	0.178247	-0.0295264	5	250
																							Doxycycline	PRISM	0.35141	0.454186	0.665188	0.177055	-0.0159779	6	330
																							SB-525334	PRISM	0.351434	0.454156	0.665188	0.177055	-0.0258748	6	272
																							Papaverine	PRISM	0.352305	0.453082	0.665188	0.177055	-0.0235251	5	287
																							Ryuvidine	PRISM	0.352428	0.452929	0.665188	0.177055	-0.0256449	6	322
																							Tacalcitol	PRISM	0.353034	0.452183	0.665188	0.177055	-0.026795	6	322
																							acesulfame-potassium	PRISM	0.353118	0.452081	0.665188	0.177055	-0.0119603	6	328
																							Bms-265246	PRISM	0.353498	0.451613	0.665188	0.177055	-0.0344386	6	322
																							Tedizolid	PRISM	0.353782	0.451265	0.665188	0.177055	-0.0206985	6	331
																							Brivaracetam	PRISM	0.35423	0.450715	0.665188	0.177055	0.0387816	6	325
																							Oprozomib	PRISM	0.354672	0.450173	0.665188	0.177055	0.0396826	3	282
																							Torin 1	PRISM	0.355832	0.448755	0.666472	0.176218	-0.0251364	6	322
																							Nomegestrol acetate	PRISM	0.358519	0.445487	0.670609	0.173531	0.0103163	5	242
																							GSK2830371	PRISM	0.359374	0.444453	0.670824	0.173391	-0.0140275	6	324
																							Bifemelane	PRISM	0.359592	0.44419	0.670824	0.173391	-0.0159205	6	327
																							SCS	PRISM	0.360591	0.442986	0.671792	0.172765	-0.0239907	5	250
																							Ibrutinib	PRISM	0.361312	0.442118	0.672242	0.172475	-0.0392104	6	330
																							Almorexant	PRISM	0.361841	0.441483	0.672332	0.172416	-0.00948232	6	326
																							Olaparib	PRISM	0.362893	0.440221	0.673025	0.171969	-0.0253901	6	330
																							Triptolide	PRISM	0.363424	0.439587	0.673025	0.171969	-0.0379464	6	324
																							Pyrithione Zinc	PRISM	0.364139	0.438733	0.673025	0.171969	0.0356393	6	322
																							4-Butylresorcinol	PRISM	0.364701	0.438063	0.673025	0.171969	-0.00672741	6	326
																							Motesanib	PRISM	0.364782	0.437966	0.673025	0.171969	0.0194834	6	328
																							Fedratinib	PRISM	0.365507	0.437105	0.673025	0.171969	-0.0248953	6	322
																							Incb8761(PF-4136309)	PRISM	0.365781	0.436778	0.673025	0.171969	-0.0159899	6	319
																							FPH1-(BRD-6125)	PRISM	0.366057	0.436452	0.673025	0.171969	-0.0198617	3	282
																							Vatalanib	PRISM	0.367038	0.435289	0.673889	0.171412	-0.0230706	6	327
																							Betamethasone	PRISM	0.367553	0.43468	0.673889	0.171412	-0.0289135	6	289
																							Samotolisib	PRISM	0.367969	0.434189	0.673889	0.171412	-0.0280789	6	324
																							Naltrexone	PRISM	0.368754	0.433263	0.674445	0.171053	-0.00704909	6	322
																							Prednisolone	PRISM	0.37051	0.4312	0.675934	0.170096	-0.0145233	6	312
																							Benzethonium	PRISM	0.370534	0.431172	0.675934	0.170096	-0.0634624	6	255
																							5-Nitroso-8-hydroxyquinoline	PRISM	0.372548	0.428818	0.677423	0.16914	0.0202413	6	308
																							Canrenone	PRISM	0.372726	0.42861	0.677423	0.16914	-0.00751987	6	322
																							4-Methylhistamine	PRISM	0.372947	0.428353	0.677423	0.16914	-0.0121058	6	308
																							Acdpp	PRISM	0.373284	0.427961	0.677423	0.16914	-0.0287549	6	276
																							golgicide-a	PRISM	0.376123	0.42467	0.680865	0.166939	0.0229267	6	325
																							MK-2206	PRISM	0.376152	0.424636	0.680865	0.166939	-0.0316425	6	329
																							U-0126	PRISM	0.377192	0.423437	0.681866	0.166301	-0.016615	6	329
																							Nexturastat A	PRISM	0.379504	0.420784	0.683208	0.165447	-0.0172903	6	308
																							AEG3482	PRISM	0.379603	0.42067	0.683208	0.165447	-0.0211697	6	322
																							Pentostatin	PRISM	0.379674	0.420589	0.683208	0.165447	-0.0085454	6	327
																							Silmitasertib	PRISM	0.379954	0.420269	0.683208	0.165447	0.0271571	6	276
																							N-(4-Chloro-3-methoxyphenyl)pyridine-2-carboxamide	PRISM	0.381246	0.418795	0.683208	0.165447	-0.0142472	6	320
																							8-Hydroxyquinoline	PRISM	0.381374	0.418649	0.683208	0.165447	-0.014652	6	331
																							Bisacodyl	PRISM	0.38219	0.417721	0.683208	0.165447	-0.0248827	6	305
																							Dinaciclib	PRISM	0.38224	0.417664	0.683208	0.165447	-0.0358906	6	331
																							Lorlatinib	PRISM	0.382323	0.417569	0.683208	0.165447	-0.0209605	6	324
																							Falnidamol	PRISM	0.382911	0.416902	0.683387	0.165334	-0.0265715	6	319
																							GW-583340	PRISM	0.384845	0.414715	0.685318	0.164108	-0.0218814	6	327
																							Licochalcone a	PRISM	0.384972	0.414571	0.685318	0.164108	-0.0165615	6	322
																							Busulfan	PRISM	0.386728	0.412594	0.687118	0.162968	-0.0281168	5	282
																							NSC23766	PRISM	0.386964	0.41233	0.687118	0.162968	0.01977	6	327
																							Dolutegravir	PRISM	0.390927	0.407904	0.693277	0.159093	-0.0175239	6	257
																							AC-264613	PRISM	0.392116	0.406585	0.694507	0.158324	-0.0235151	6	327
																							Trequinsin	PRISM	0.393012	0.405594	0.695215	0.157881	-0.0126744	6	320
																							Sobetirome	PRISM	0.393817	0.404706	0.69576	0.157541	-0.0103133	6	276
																							Darapladib	PRISM	0.395999	0.402306	0.698733	0.155689	-0.0133987	6	321
																							Terfenadine	PRISM	0.397714	0.400429	0.700877	0.154358	-0.0309225	6	283
																							Se-methylselenocysteine	PRISM	0.398273	0.399819	0.700981	0.154294	-0.0061756	6	322
																							Jtc-801	PRISM	0.398974	0.399055	0.701334	0.154075	0.0176646	6	325
																							Aspirin	PRISM	0.399765	0.398195	0.701484	0.153982	-0.0264496	6	289
																							Y-39983	PRISM	0.400061	0.397874	0.701484	0.153982	0.0138294	6	311
																							Creatine	PRISM	0.403577	0.394074	0.704901	0.151872	0.0120844	6	289
																							Lucitanib	PRISM	0.403626	0.39402	0.704901	0.151872	0.0185479	6	321
																							Eprinex	PRISM	0.404138	0.39347	0.704901	0.151872	-0.016245	5	250
																							D-Tagatose	PRISM	0.404195	0.39341	0.704901	0.151872	-0.0118565	6	328
																							Alfacalcidol	PRISM	0.404526	0.393054	0.704901	0.151872	-0.0237267	6	322
																							RKI-1447	PRISM	0.40552	0.391988	0.705479	0.151516	-0.0215506	6	327
																							Nadifloxacin	PRISM	0.406288	0.391166	0.705479	0.151516	-0.0159192	6	250
																							Decitabine	PRISM	0.406399	0.391048	0.705479	0.151516	-0.0438434	6	329
																							Benzydamine	PRISM	0.406872	0.390542	0.705479	0.151516	-0.0130381	6	324
																							KPT-276	PRISM	0.410464	0.386725	0.709086	0.149301	-0.0268513	6	320
																							Cilostamide	PRISM	0.410662	0.386516	0.709086	0.149301	-0.0151177	6	318
																							1-(4-Chlorophenyl)guanidine	PRISM	0.411854	0.385257	0.709086	0.149301	0.00943228	6	322
																							Rociletinib	PRISM	0.412317	0.384769	0.709086	0.149301	-0.0162561	6	330
																							RU-58841	PRISM	0.412332	0.384753	0.709086	0.149301	-0.0249744	5	250
																							FR-122047	PRISM	0.412456	0.384622	0.709086	0.149301	-0.00656221	6	319
																							Morin	PRISM	0.412693	0.384373	0.709086	0.149301	-0.00512959	6	308
																							Vinorelbine	PRISM	0.413095	0.38395	0.709086	0.149301	-0.0324585	6	323
																							7-nitroindazole	PRISM	0.413906	0.383098	0.709086	0.149301	-0.00701241	6	319
																							Isoflupredone	PRISM	0.414464	0.382513	0.709086	0.149301	-0.0265048	6	319
																							SB-2343	PRISM	0.415244	0.381697	0.709086	0.149301	-0.021998	6	328
																							Avanafil	PRISM	0.416564	0.380318	0.709086	0.149301	0.00944142	6	305
																							GDC-0879	PRISM	0.416638	0.380241	0.709086	0.149301	-0.017992	6	308
																							Temazepam	PRISM	0.416755	0.380119	0.709086	0.149301	-0.0268524	6	324
																							IMD 0354	PRISM	0.417593	0.379246	0.709086	0.149301	-0.0208815	6	328
																							(2E)-2-Benzylidene-3-(cyclohexylamino)inden-1-ol	PRISM	0.418147	0.378671	0.709086	0.149301	-0.0163324	6	327
																							Caffeic acid	PRISM	0.418705	0.378092	0.709086	0.149301	-0.0120515	6	319
																							AZ960	PRISM	0.418949	0.377838	0.709086	0.149301	-0.0260931	6	319
																							hydroxytacrine-maleate-(r,s)	PRISM	0.41904	0.377745	0.709086	0.149301	0.0185083	6	320
																							Nafcillin	PRISM	0.41928	0.377496	0.709086	0.149301	-0.0168564	5	287
																							Colistin B sulfate	PRISM	0.419581	0.377185	0.709086	0.149301	-0.0116165	6	289
																							KW-2449	PRISM	0.420118	0.376629	0.709138	0.149269	-0.0224836	6	325
																							Alisertib	PRISM	0.422742	0.373925	0.712415	0.147267	-0.0455469	6	331
																							Bosentan	PRISM	0.423076	0.373582	0.712415	0.147267	-0.0156563	6	305
																							Terbutaline	PRISM	0.424296	0.372331	0.713029	0.146893	0.01841	6	303
																							PP-1	PRISM	0.425434	0.371168	0.713029	0.146893	0.0191602	6	318
																							Idarubicin	PRISM	0.426004	0.370586	0.713029	0.146893	-0.0284685	6	289
																							KI-16425	PRISM	0.426052	0.370537	0.713029	0.146893	0.0173062	6	327
																							Vemurafenib	PRISM	0.426217	0.370369	0.713029	0.146893	0.02116	6	327
																							Mefexamide	PRISM	0.426494	0.370087	0.713029	0.146893	-0.0349425	6	319
																							GSK1292263	PRISM	0.427496	0.369068	0.713461	0.14663	0.0155601	6	319
																							Clindamycin phosphate	PRISM	0.427771	0.368788	0.713461	0.14663	-0.0126869	6	328
																							3-aminobenzamide	PRISM	0.429108	0.367433	0.71484	0.145791	-0.0135453	6	327
																							Ku-0063794	PRISM	0.430044	0.366487	0.715549	0.145361	-0.018011	6	327
																							FK-888	PRISM	0.431126	0.365396	0.716498	0.144785	-0.00432954	6	324
																							Bitopertin	PRISM	0.433907	0.362603	0.720265	0.142508	-0.0201261	6	327
																							SB-205384	PRISM	0.435684	0.360828	0.721267	0.141904	-0.0189727	6	327
																							VER-49009	PRISM	0.435933	0.36058	0.721267	0.141904	-0.0157936	6	322
																							Indisulam	PRISM	0.436517	0.359999	0.721267	0.141904	-0.0380087	6	329
																							PF-03758309	PRISM	0.436648	0.359869	0.721267	0.141904	-0.0448537	6	306
																							NAN-190	PRISM	0.437085	0.359434	0.721267	0.141904	-0.00764794	6	325
																							Acipimox	PRISM	0.439037	0.357499	0.723637	0.140479	0.0169104	6	322
																							DTIC-Dome	PRISM	0.439995	0.356552	0.723947	0.140293	-0.0147322	6	317
																							Xylitol	PRISM	0.440259	0.356292	0.723947	0.140293	-0.0132192	6	327
																							Meglitinide	PRISM	0.441212	0.355352	0.724664	0.139863	-0.0149816	6	324
																							WAY-600	PRISM	0.441751	0.354822	0.7247	0.139842	0.0185625	6	327
																							Puromycin	PRISM	0.443778	0.352835	0.727172	0.138363	-0.0258978	6	319
																							Lactitol	PRISM	0.446124	0.350544	0.730069	0.136636	0.0166388	6	257
																							ZSTK474	PRISM	0.446588	0.350093	0.730069	0.136636	-0.0208822	6	325
																							N-(4-Acetyl-2-(2,4-difluorophenoxy)phenyl)methanesulfonamide	PRISM	0.448476	0.348261	0.732163	0.135392	-0.0177013	6	321
																							Sunitinib	PRISM	0.449567	0.347206	0.732163	0.135392	-0.0199867	6	330
																							Estradiol benzoate	PRISM	0.449665	0.347111	0.732163	0.135392	0.00927726	6	319
																							Alvespimycin	PRISM	0.449959	0.346827	0.732163	0.135392	0.0366859	6	327
																							BAM7	PRISM	0.452969	0.343931	0.734215	0.134177	0.0184508	6	318
																							Terconazole	PRISM	0.452982	0.343919	0.734215	0.134177	-0.00527725	5	287
																							Canertinib	PRISM	0.453108	0.343799	0.734215	0.134177	-0.0279445	6	331
																							Chir-99021	PRISM	0.453316	0.343599	0.734215	0.134177	-0.0168616	6	318
																							Blebbistatin	PRISM	0.457387	0.339716	0.73844	0.131685	0.00950477	6	322
																							Carboplatin	PRISM	0.457573	0.33954	0.73844	0.131685	-0.0182673	6	322
																							Neratinib	PRISM	0.457846	0.33928	0.73844	0.131685	-0.0237301	6	330
																							Phenylbutazone	PRISM	0.458532	0.33863	0.73844	0.131685	-0.0187799	4	275
																							Napabucasin	PRISM	0.45856	0.338604	0.73844	0.131685	-0.02924	6	329
																							Lappaconitine	PRISM	0.459251	0.33795	0.738703	0.13153	-0.0150726	6	328
																							Triamcinolone acetonide	PRISM	0.460172	0.33708	0.738804	0.131471	-0.0258093	6	257
																							Batimastat	PRISM	0.460368	0.336895	0.738804	0.131471	-0.0252541	6	330
																							PLX4720	PRISM	0.461059	0.336243	0.739067	0.131316	-0.0178983	6	327
																							FR-139317	PRISM	0.462366	0.335014	0.739337	0.131158	0.0166644	6	319
																							Polydatin	PRISM	0.46294	0.334475	0.739337	0.131158	0.0197568	6	322
																							RS-67506	PRISM	0.46312	0.334306	0.739337	0.131158	-0.0134265	3	282
																							Gefitinib	PRISM	0.463339	0.334101	0.739337	0.131158	-0.0270401	6	326
																							Clofoctol	PRISM	0.465026	0.332523	0.741185	0.130073	-0.00932765	6	331
																							Maprotiline	PRISM	0.466211	0.331418	0.742229	0.129462	-0.00714788	6	305
																							Triamcinolone	PRISM	0.467087	0.330602	0.742452	0.129331	0.0189772	6	324
																							Resatorvid	PRISM	0.467411	0.330301	0.742452	0.129331	-0.0185837	6	328
																							AZ20	PRISM	0.46817	0.329596	0.742463	0.129325	0.0155807	6	318
																							Prazosin	PRISM	0.468537	0.329256	0.742463	0.129325	-0.0110335	6	326
																							SB590885	PRISM	0.469008	0.32882	0.742463	0.129325	-0.0168896	6	322
																							Pomalidomide	PRISM	0.469739	0.328143	0.742782	0.129139	-0.00358733	6	322
																							Baricitinib	PRISM	0.471255	0.326744	0.743861	0.128508	-0.0164125	6	326
																							Aphidicolin	PRISM	0.471593	0.326433	0.743861	0.128508	0.0305733	3	282
																							Berberine	PRISM	0.472015	0.326044	0.743861	0.128508	-0.0199281	6	324
																							Petcm	PRISM	0.47339	0.324781	0.74519	0.127733	0.0141792	6	320
																							Tezacaftor	PRISM	0.478817	0.319831	0.752482	0.123504	0.00702054	6	324
																							SB-431542	PRISM	0.479096	0.319577	0.752482	0.123504	-0.0247969	6	322
																							1-(4-Methoxybenzyl)-5-trifluoromethoxyisatin	PRISM	0.479937	0.318816	0.752958	0.123229	-0.0194126	6	320
																							Flufenamic acid	PRISM	0.484557	0.314655	0.757567	0.120579	-0.00575927	6	319
																							Dorzolamide	PRISM	0.484797	0.31444	0.757567	0.120579	0.0118441	6	257
																							Venetoclax	PRISM	0.485554	0.313763	0.757567	0.120579	-0.012139	6	331
																							R-306465	PRISM	0.486323	0.313076	0.757567	0.120579	-0.0275808	3	282
																							Desfesoterodine	PRISM	0.487203	0.31229	0.757567	0.120579	-0.0238382	3	282
																							Navarixin	PRISM	0.487325	0.312181	0.757567	0.120579	-0.0175421	6	307
																							OTX015	PRISM	0.488111	0.311482	0.757567	0.120579	-0.0499752	3	282
																							AZD8055	PRISM	0.489796	0.309985	0.757567	0.120579	-0.02523	6	311
																							Methscopolamine	PRISM	0.489961	0.309838	0.757567	0.120579	-0.00973959	6	305
																							Tegafur	PRISM	0.489997	0.309806	0.757567	0.120579	-0.0117237	6	326
																							Oridonin	PRISM	0.490096	0.309719	0.757567	0.120579	-0.0176688	6	324
																							Entospletinib	PRISM	0.490356	0.309489	0.757567	0.120579	-0.0130236	6	324
																							SB 505124	PRISM	0.490408	0.309442	0.757567	0.120579	0.00927558	6	322
																							Estradiol cypionate	PRISM	0.490445	0.30941	0.757567	0.120579	-0.00204057	6	323
																							Epinephrine	PRISM	0.491888	0.308134	0.758828	0.119857	0.0223551	6	283
																							Palmitoylethanolamide	PRISM	0.492345	0.307731	0.758828	0.119857	-0.00409483	6	323
																							CCT129202	PRISM	0.494036	0.306242	0.760589	0.11885	-0.013665	6	320
																							Uridine	PRISM	0.494573	0.305769	0.760589	0.11885	-0.00818087	6	322
																							LY-2090314	PRISM	0.495298	0.305134	0.760723	0.118773	0.0506849	6	328
																							L-Ornithine	PRISM	0.496136	0.304399	0.760723	0.118773	-0.00522342	6	322
																							Roquinimex	PRISM	0.496289	0.304265	0.760723	0.118773	-0.0107665	6	319
																							Linsitinib	PRISM	0.498323	0.302489	0.761927	0.118087	0.0144069	6	325
																							Mexiletine	PRISM	0.498387	0.302433	0.761927	0.118087	0.0184804	6	322
																							8-Hydroxy-pipat	PRISM	0.499115	0.301799	0.761927	0.118087	0.0162208	6	322
																							Emapunil	PRISM	0.500462	0.300629	0.761927	0.118087	0.0163434	6	307
																							Isoetharine	PRISM	0.500487	0.300607	0.761927	0.118087	-0.00496962	6	276
																							Eplerenone	PRISM	0.50217	0.299149	0.761927	0.118087	-0.0222815	6	322
																							Gidazepam	PRISM	0.502693	0.298697	0.761927	0.118087	-0.00264788	6	325
																							Tiagabine	PRISM	0.502909	0.298511	0.761927	0.118087	-0.0119867	6	242
																							Bardoxolone methyl	PRISM	0.503253	0.298214	0.761927	0.118087	-0.0198237	6	330
																							Pacritinib	PRISM	0.504364	0.297256	0.761927	0.118087	-0.0131349	6	324
																							NMS-E973	PRISM	0.504615	0.29704	0.761927	0.118087	-0.024142	6	319
																							Oxazepam	PRISM	0.505054	0.296663	0.761927	0.118087	-0.0211442	5	287
																							Ginkgolide-A	PRISM	0.505055	0.296661	0.761927	0.118087	-0.018594	6	327
																							Milciclib	PRISM	0.505204	0.296533	0.761927	0.118087	0.0261631	6	330
																							AST-1306	PRISM	0.505451	0.296321	0.761927	0.118087	-0.0217711	6	276
																							Desoxycortone	PRISM	0.505776	0.296042	0.761927	0.118087	0.0079569	6	318
																							SKI-II	PRISM	0.508766	0.293482	0.765608	0.115993	0.0141448	6	327
																							Vidarabine	PRISM	0.510056	0.292382	0.766726	0.11536	-0.0140121	6	322
																							PF-573228	PRISM	0.511825	0.290879	0.76712	0.115137	0.0137727	6	322
																							Rimiducid	PRISM	0.512111	0.290636	0.76712	0.115137	-0.022718	3	282
																							2-Piperazinyl-8-phenyl-4H-1-benzopyran-4-one	PRISM	0.51214	0.290611	0.76712	0.115137	-0.0122704	6	320
																							Pterostilbene	PRISM	0.512508	0.290299	0.76712	0.115137	-0.0265554	6	319
																							TAK-632	PRISM	0.514928	0.288254	0.768884	0.114139	-0.0200272	6	307
																							AZD8330	PRISM	0.51566	0.287637	0.768884	0.114139	-0.0521052	6	328
																							Selinexor	PRISM	0.516064	0.287296	0.768884	0.114139	-0.0189508	6	331
																							Acetazolamide	PRISM	0.516373	0.287036	0.768884	0.114139	-0.00431105	6	322
																							Ixazomib	PRISM	0.516431	0.286988	0.768884	0.114139	-0.0338041	6	331
																							IDRA-21	PRISM	0.517027	0.286487	0.768954	0.1141	0.0108846	6	276
																							TMC-353121	PRISM	0.518892	0.284923	0.770446	0.113258	-0.0130389	6	321
																							3'-fluorobenzylspiperone	PRISM	0.519395	0.284502	0.770446	0.113258	-0.00999634	6	318
																							Diclazuril	PRISM	0.51968	0.284264	0.770446	0.113258	-0.0177962	6	303
																							Clotrimazole	PRISM	0.521831	0.28247	0.771295	0.112779	0.00613141	6	323
																							Roxadustat	PRISM	0.522028	0.282306	0.771295	0.112779	-0.0117516	6	311
																							SB-216641	PRISM	0.522156	0.2822	0.771295	0.112779	0.0147714	6	322
																							Selamectin	PRISM	0.522494	0.281919	0.771295	0.112779	-0.00903841	6	242
																							Foretinib	PRISM	0.523005	0.281494	0.771295	0.112779	0.0243165	6	331
																							Etomoxir	PRISM	0.525337	0.279562	0.773918	0.111305	-0.00700271	6	328
																							FLI-06	PRISM	0.527668	0.277639	0.775937	0.110173	-0.019652	6	319
																							Bentazepam	PRISM	0.527815	0.277519	0.775937	0.110173	0.0119072	6	325
																							Epiandrosterone	PRISM	0.529239	0.276348	0.776033	0.11012	0.0071731	6	326
																							Piretanide	PRISM	0.529455	0.276171	0.776033	0.11012	0.011081	6	327
																							Usniacin-(+)	PRISM	0.529541	0.2761	0.776033	0.11012	0.0091292	6	322
																							Methacycline	PRISM	0.531091	0.274831	0.776704	0.109744	0.0144313	6	326
																							Tiotidine	PRISM	0.531169	0.274767	0.776704	0.109744	-0.00714126	6	331
																							Cefdinir	PRISM	0.531663	0.274364	0.776704	0.109744	-0.0040708	6	326
																							Cediranib	PRISM	0.532347	0.273805	0.776894	0.109638	-0.0164897	6	328
																							GSK-1838705A	PRISM	0.533548	0.272827	0.777811	0.109126	-0.0169729	6	308
																							Capecitabine	PRISM	0.534085	0.272389	0.777811	0.109126	-0.0107023	6	330
																							Triciribine	PRISM	0.53665	0.270308	0.779963	0.107926	-0.0274219	6	327
																							Clonazepam	PRISM	0.536677	0.270287	0.779963	0.107926	-0.0237152	6	322
																							Crenolanib	PRISM	0.540105	0.267522	0.784131	0.105611	0.0213416	6	327
																							Chlorpropamide	PRISM	0.541069	0.266747	0.784377	0.105475	-0.0117268	6	303
																							2-Pyridinecarboxylic acid	PRISM	0.541924	0.266062	0.784377	0.105475	-0.00853151	6	311
																							Dexamethasone acetate	PRISM	0.542122	0.265903	0.784377	0.105475	-0.0063081	6	257
																							GSK923295	PRISM	0.542513	0.26559	0.784377	0.105475	-0.0133834	6	307
																							Carfilzomib	PRISM	0.54388	0.264497	0.784973	0.105145	0.0374755	6	330
																							Idelalisib	PRISM	0.544445	0.264046	0.784973	0.105145	-0.0110036	6	324
																							Levcromakalim	PRISM	0.545163	0.263473	0.784973	0.105145	-0.0209784	5	217
																							Floxuridine	PRISM	0.545167	0.26347	0.784973	0.105145	-0.0357335	6	319
																							5-Fluorouracil	PRISM	0.546489	0.262419	0.785773	0.104703	-0.0149022	6	303
																							CNX-2006	PRISM	0.546844	0.262136	0.785773	0.104703	0.0169065	6	307
																							Ramifenazone	PRISM	0.551785	0.25823	0.79206	0.101242	-0.00905146	6	289
																							Diphemanil	PRISM	0.552932	0.257329	0.792382	0.101066	-0.00769306	6	327
																							Bindarit	PRISM	0.55314	0.257165	0.792382	0.101066	0.00794188	6	321
																							8-Bromo-cGMP	PRISM	0.55431	0.256247	0.792991	0.100732	0.00864633	6	320
																							K-Ras(G12C)-inhibitor-6	PRISM	0.555	0.255707	0.792991	0.100732	-0.00630995	6	327
																							AMG-208	PRISM	0.556008	0.254919	0.792991	0.100732	0.00851898	6	331
																							Ivermectin	PRISM	0.556373	0.254634	0.792991	0.100732	-0.0177466	6	327
																							Elacridar	PRISM	0.556396	0.254616	0.792991	0.100732	0.00653668	6	325
																							Bortezomib	PRISM	0.557413	0.253823	0.793633	0.10038	-0.0225436	6	330
																							Methoxyflurane	PRISM	0.560122	0.251717	0.796681	0.0987153	0.0131046	6	322
																							Piperacetazine	PRISM	0.562256	0.250066	0.798906	0.0975043	-0.0115473	5	287
																							Piroxicam	PRISM	0.565212	0.247788	0.802292	0.0956675	-0.00609169	6	319
																							1,2-Dipalmitoyl-sn-glycero-3-phosphocholine	PRISM	0.567797	0.245807	0.802892	0.0953427	-0.0101092	6	324
																							Pranidipine	PRISM	0.568316	0.24541	0.802892	0.0953427	-0.00794266	6	322
																							Nemorubicin	PRISM	0.568454	0.245305	0.802892	0.0953427	-0.0205789	6	325
																							Latanoprost	PRISM	0.56856	0.245224	0.802892	0.0953427	-0.00710995	6	305
																							Spermidine	PRISM	0.568589	0.245201	0.802892	0.0953427	0.0138389	6	325
																							Warfarin	PRISM	0.569074	0.244832	0.802892	0.0953427	-0.0122424	6	303
																							Difluprednate	PRISM	0.571052	0.243324	0.804873	0.0942726	0.0238316	6	326
																							Voxtalisib	PRISM	0.572266	0.242402	0.805774	0.0937867	-0.016282	6	331
																							Riboflavin	PRISM	0.573547	0.241431	0.806766	0.0932524	-0.00323295	6	323
																							Telatinib	PRISM	0.575583	0.239892	0.808593	0.0922702	-0.0114577	6	321
																							BAY-K-8644-(s)-(-)	PRISM	0.576	0.239578	0.808593	0.0922702	-0.00969716	6	319
																							Y-27632 Dihydrochloride	PRISM	0.577009	0.238817	0.808758	0.0921816	0.0213109	3	282
																							Artemisinin	PRISM	0.577272	0.23862	0.808758	0.0921816	0.0132873	6	323
																							AEE788	PRISM	0.579414	0.237011	0.810325	0.091341	0.0140662	6	322
																							Paricalcitol	PRISM	0.579547	0.236911	0.810325	0.091341	-0.0225207	5	242
																							N-(4-Methoxybenzyl)-1-(naphthalen-1-yl)methanamine	PRISM	0.580215	0.236411	0.810451	0.0912735	0.0124329	6	322
																							ENMD-2076	PRISM	0.582921	0.23439	0.812231	0.0903205	0.0186519	6	311
																							4-(3-Pyridin-2-YL-1H-pyrazol-4-YL)quinoline	PRISM	0.582992	0.234337	0.812231	0.0903205	0.00400376	6	318
																							CK1 Inhibitor	PRISM	0.583229	0.234161	0.812231	0.0903205	-0.00475497	6	319
																							Azactam	PRISM	0.58421	0.233431	0.812342	0.0902612	-0.0113591	6	326
																							CEP-33779	PRISM	0.584584	0.233153	0.812342	0.0902612	0.0192986	6	307
																							Dehydrocholic acid	PRISM	0.585048	0.232808	0.812342	0.0902612	-0.0032696	6	319
																							SB-239063	PRISM	0.587639	0.230889	0.815132	0.0887723	-0.0148368	6	327
																							Cytarabine	PRISM	0.590092	0.22908	0.817724	0.0873931	-0.00398386	6	319
																							Dexrazoxane	PRISM	0.593018	0.226932	0.820966	0.0856747	0.0179033	4	275
																							Mechlorethamine HCl (nitrogen mustard)	PRISM	0.594281	0.226008	0.821558	0.0853616	0.016439	6	322
																							BX-912	PRISM	0.594618	0.225762	0.821558	0.0853616	-0.0159119	6	327
																							Pindolol	PRISM	0.595589	0.225053	0.822089	0.085081	-0.00826257	6	305
																							Ciclesonide	PRISM	0.597582	0.223603	0.824027	0.0840584	-0.0179296	5	287
																							RepSox	PRISM	0.59968	0.22208	0.824697	0.0837055	-0.016552	6	322
																							Levocarnitine	PRISM	0.600078	0.221792	0.824697	0.0837055	-0.00424735	5	287
																							PFK-015	PRISM	0.600211	0.221696	0.824697	0.0837055	0.0172609	5	248
																							Disulfiram	PRISM	0.600422	0.221543	0.824697	0.0837055	-0.0193846	6	331
																							1-Phenylbiguanide	PRISM	0.601338	0.220881	0.825147	0.0834687	0.0125648	3	282
																							nitrocaramiphen	PRISM	0.603443	0.219364	0.826411	0.082804	-0.00922231	6	319
																							Efonidipine-Monoethanolate	PRISM	0.603476	0.21934	0.826411	0.082804	0.0117071	6	328
																							1,3-Bis(2-chloroethyl)-1-nitrosourea	PRISM	0.604029	0.218942	0.826411	0.082804	-0.00704174	6	322
																							7-Benzylidenenaltrexone	PRISM	0.604922	0.2183	0.826825	0.0825862	-0.0121658	6	318
																							Naproxen	PRISM	0.607836	0.216213	0.829858	0.0809962	0.0101461	6	257
																							PD318088	PRISM	0.608566	0.215692	0.829858	0.0809962	-0.0267798	6	326
																							1-naphthyl-PP1	PRISM	0.609795	0.214816	0.829858	0.0809962	-0.0110553	6	308
																							Uric acid	PRISM	0.611185	0.213827	0.829858	0.0809962	-0.00518604	6	321
																							MK-8245	PRISM	0.611565	0.213557	0.829858	0.0809962	0.0147709	6	322
																							Atenolol-(+/-)	PRISM	0.611711	0.213453	0.829858	0.0809962	0.0097203	6	303
																							Pyritinol	PRISM	0.612485	0.212905	0.829858	0.0809962	-0.00586063	6	203
																							Hexachlorophene	PRISM	0.6127	0.212752	0.829858	0.0809962	-0.0130707	6	322
																							1-(4-Carboxyphenyl)-3,3-dimethyltriazene	PRISM	0.612791	0.212688	0.829858	0.0809962	0.00737157	6	331
																							Crizotinib	PRISM	0.613512	0.212177	0.829858	0.0809962	-0.0135836	6	330
																							GSK256066	PRISM	0.613657	0.212075	0.829858	0.0809962	-0.0129146	6	276
																							Cefpiramide	PRISM	0.616626	0.209979	0.832458	0.0796376	-0.0104191	6	289
																							4-IPP	PRISM	0.616768	0.209878	0.832458	0.0796376	-0.0040483	6	320
																							Azodicarbonamide	PRISM	0.619181	0.208182	0.834144	0.078759	0.00586423	6	322
																							Calcitriol	PRISM	0.619207	0.208164	0.834144	0.078759	0.0151093	6	305
																							Nimorazole	PRISM	0.620792	0.207054	0.834952	0.0783387	-0.0156832	6	326
																							Teriflunomide	PRISM	0.620999	0.206909	0.834952	0.0783387	-0.0134608	6	324
																							4-(4-fluorobenzoyl)-1-(4-phenylbutyl)-piperidine	PRISM	0.622162	0.206097	0.835713	0.0779428	0.0095462	6	327
																							KPT185	PRISM	0.62306	0.20547	0.835774	0.0779111	-0.0217189	6	325
																							Itraconazole	PRISM	0.623691	0.20503	0.835774	0.0779111	-0.00295176	5	287
																							WYE-125132	PRISM	0.623997	0.204818	0.835774	0.0779111	-0.0218503	6	318
																							SGI-1776	PRISM	0.62587	0.203516	0.837482	0.0770244	0.014092	6	306
																							Eprosartan	PRISM	0.627387	0.202464	0.83857	0.0764606	-0.00359783	6	323
																							VS-4718	PRISM	0.62788	0.202123	0.83857	0.0764606	0.0118631	6	318
																							Adefovir dipivoxil	PRISM	0.62967	0.200887	0.83983	0.0758086	0.0157586	6	257
																							AMG-458	PRISM	0.630022	0.200644	0.83983	0.0758086	0.0086901	6	326
																							Indolo[2,1-b]quinazoline-6,12-dione	PRISM	0.630809	0.200102	0.84008	0.0756794	-0.0137207	6	327
																							NVP-BVU972	PRISM	0.632219	0.199132	0.840489	0.0754681	-0.0104991	6	327
																							MTPG	PRISM	0.632442	0.198979	0.840489	0.0754681	-0.00703236	6	327
																							Forskolin	PRISM	0.632916	0.198654	0.840489	0.0754681	0.00855987	6	276
																							Carvedilol	PRISM	0.634615	0.19749	0.841743	0.0748205	0.0100919	6	303
																							Ro-4987655	PRISM	0.637266	0.195679	0.841743	0.0748205	-0.036829	6	324
																							PF-03814735	PRISM	0.637309	0.19565	0.841743	0.0748205	0.0202365	6	311
																							CYC-116	PRISM	0.637753	0.195348	0.841743	0.0748205	-0.0103734	6	306
																							Apitolisib	PRISM	0.638058	0.19514	0.841743	0.0748205	-0.0318529	6	326
																							Hexaminolevulinate	PRISM	0.638643	0.194742	0.841743	0.0748205	-0.0109077	6	324
																							Cabozantinib	PRISM	0.638768	0.194657	0.841743	0.0748205	-0.0150999	6	322
																							Osi-027	PRISM	0.638794	0.19464	0.841743	0.0748205	-0.0129953	6	328
																							famotidine	PRISM	0.639487	0.194169	0.841743	0.0748205	-0.00971774	4	275
																							Enzalutamide	PRISM	0.639869	0.193909	0.841743	0.0748205	-0.00428746	6	257
																							Fleroxacin	PRISM	0.641993	0.19247	0.842316	0.0745252	-0.00922677	6	324
																							Levobunolol	PRISM	0.642478	0.192142	0.842316	0.0745252	-0.00785777	6	303
																							MK-8745	PRISM	0.642555	0.19209	0.842316	0.0745252	-0.0185794	6	307
																							gamma-Aminobutyric acid	PRISM	0.643275	0.191603	0.842316	0.0745252	-0.00515463	6	308
																							Tazemetostat	PRISM	0.64331	0.19158	0.842316	0.0745252	-0.0119503	6	319
																							Eptifibatide	PRISM	0.644231	0.190959	0.842733	0.0743099	-0.00907638	6	322
																							A61603	PRISM	0.64678	0.189244	0.845249	0.0730152	-0.0135548	6	308
																							Salidroside	PRISM	0.647361	0.188854	0.845249	0.0730152	-0.00464422	6	322
																							Enocitabine	PRISM	0.648198	0.188293	0.845504	0.0728845	-0.00846287	6	324
																							PP-2	PRISM	0.64949	0.187427	0.845504	0.0728845	0.0111794	6	308
																							Acivicin	PRISM	0.649966	0.18711	0.845504	0.0728845	-0.0203002	6	255
																							AM-580	PRISM	0.65006	0.187047	0.845504	0.0728845	-0.0138672	3	282
																							Pik-75	PRISM	0.650644	0.186657	0.845504	0.0728845	-0.00716295	6	320
																							Thonzonium	PRISM	0.651177	0.186301	0.845504	0.0728845	0.0120649	6	303
																							LY2334737	PRISM	0.652445	0.185456	0.84622	0.0725167	-0.0104776	6	319
																							PD-0325901	PRISM	0.652936	0.185129	0.84622	0.0725167	-0.0317679	6	326
																							Indirubin	PRISM	0.653989	0.184429	0.846801	0.0722184	0.0112574	6	331
																							Odanacatib	PRISM	0.65511	0.183685	0.84747	0.0718758	0.0102853	6	324
																							Omipalisib	PRISM	0.656086	0.183039	0.847949	0.0716302	-0.0248727	3	282
																							Octenidine	PRISM	0.657027	0.182417	0.848383	0.0714083	0.0150906	6	203
																							AS-1949490	PRISM	0.658916	0.18117	0.849508	0.0708323	-0.00680436	6	318
																							Xanomeline	PRISM	0.659566	0.180742	0.849508	0.0708323	-0.0101969	6	325
																							ONX-0914	PRISM	0.659718	0.180642	0.849508	0.0708323	0.0120903	6	319
																							GW-3965	PRISM	0.661095	0.179736	0.849903	0.0706306	-0.00708377	6	326
																							Embelin	PRISM	0.661238	0.179642	0.849903	0.0706306	-0.0102061	6	272
																							CP-673451	PRISM	0.663596	0.178096	0.852153	0.0694826	-0.0110866	6	326
																							Candesartan	PRISM	0.668817	0.174692	0.857359	0.0668372	-0.00441709	5	287
																							PSB-1115	PRISM	0.668875	0.174655	0.857359	0.0668372	-0.0078552	6	318
																							Felbamate	PRISM	0.671558	0.172916	0.860012	0.0654955	0.00203246	6	331
																							4-[(3-Bromophenyl)amino]-6-acrylamidoquinazoline	PRISM	0.673193	0.17186	0.861318	0.0648363	-0.0161412	6	327
																							Dadle	PRISM	0.674406	0.171078	0.862083	0.0644507	-0.00339856	6	324
																							Pyrimethamine	PRISM	0.675489	0.170382	0.86268	0.0641502	-0.0100063	6	323
																							Menadione	PRISM	0.678641	0.16836	0.864664	0.0631526	0.0101073	6	303
																							NH125	PRISM	0.679222	0.167988	0.864664	0.0631526	0.00960512	6	327
																							Domperidone	PRISM	0.679494	0.167814	0.864664	0.0631526	-0.0106314	6	324
																							Triapine	PRISM	0.679511	0.167803	0.864664	0.0631526	-0.0111232	6	324
																							Delanzomib	PRISM	0.680434	0.167214	0.865053	0.0629574	0.0109233	6	326
																							Taselisib	PRISM	0.681288	0.16667	0.865353	0.0628069	-0.0178634	6	322
																							Hesperadin	PRISM	0.682533	0.165876	0.86611	0.0624271	-0.0250432	6	276
																							Estradiol	PRISM	0.683469	0.165281	0.86611	0.0624271	0.00525246	6	303
																							Alexidine	PRISM	0.683738	0.16511	0.86611	0.0624271	-0.00927483	6	327
																							Aminoglutethimide	PRISM	0.684492	0.164632	0.866281	0.0623412	-0.00504324	6	330
																							IOWH032	PRISM	0.686514	0.16335	0.867442	0.0617594	-0.00608489	6	322
																							Binimetinib	PRISM	0.687111	0.162973	0.867442	0.0617594	0.0239165	6	307
																							Leucovorin	PRISM	0.687291	0.16286	0.867442	0.0617594	-0.00395025	5	287
																							Tipranavir	PRISM	0.687886	0.162483	0.867442	0.0617594	-0.0111264	3	282
																							STF-118804	PRISM	0.688647	0.162004	0.867442	0.0617594	-0.00904958	6	318
																							Danazol	PRISM	0.689124	0.161702	0.867442	0.0617594	0.00911312	6	324
																							PD98059	PRISM	0.689953	0.16118	0.867706	0.0616273	-0.00606674	6	276
																							6-Methyl-2-(phenylazo)-3-pyridinol	PRISM	0.690861	0.160609	0.868069	0.0614458	0.00752706	6	272
																							1-Azakenpaullone	PRISM	0.692031	0.159874	0.86876	0.0611003	0.00981391	6	327
																							PD-407824	PRISM	0.694448	0.15836	0.869754	0.0606036	0.0127298	6	307
																							Niclosamide	PRISM	0.694614	0.158257	0.869754	0.0606036	-0.00818804	6	327
																							Omeprazole	PRISM	0.695518	0.157692	0.869754	0.0606036	-0.0070597	6	257
																							Sepantronium bromide	PRISM	0.695866	0.157474	0.869754	0.0606036	0.026216	6	327
																							Ambazone	PRISM	0.696351	0.157172	0.869754	0.0606036	-0.0053726	6	307
																							Trovafloxacin	PRISM	0.69663	0.156998	0.869754	0.0606036	-0.00991992	6	303
																							Uracil	PRISM	0.697817	0.156259	0.869754	0.0606036	-0.00589811	6	326
																							Malonoben	PRISM	0.698169	0.156039	0.869754	0.0606036	-0.010965	6	322
																							SCH-58261	PRISM	0.699442	0.155248	0.869754	0.0606036	-0.00870578	6	308
																							Arcyriaflavin a	PRISM	0.699483	0.155223	0.869754	0.0606036	0.013214	6	327
																							Etoposide	PRISM	0.699652	0.155118	0.869754	0.0606036	-0.00954759	6	330
																							Piperine	PRISM	0.700557	0.154556	0.869936	0.0605124	-0.00723082	6	328
																							Snx-5422	PRISM	0.701399	0.154035	0.869936	0.0605124	0.0134229	3	282
																							Pardoprunox	PRISM	0.702111	0.153594	0.869936	0.0605124	-0.0170363	6	327
																							Amfenac	PRISM	0.702459	0.153379	0.869936	0.0605124	-0.00747414	6	322
																							Abt-737	PRISM	0.702904	0.153104	0.869936	0.0605124	0.00839723	6	328
																							TG-101209	PRISM	0.707399	0.150336	0.874544	0.0582186	-0.00847174	6	327
																							Azacitidine	PRISM	0.707875	0.150044	0.874544	0.0582186	-0.00874768	6	330
																							Pitolisant	PRISM	0.709593	0.148991	0.875549	0.0577193	0.00781948	6	331
																							Riociguat	PRISM	0.710378	0.14851	0.875549	0.0577193	-0.00820664	5	287
																							Cerdulatinib	PRISM	0.711382	0.147897	0.875549	0.0577193	0.00868872	6	322
																							Lapatinib	PRISM	0.711671	0.147721	0.875549	0.0577193	-0.00990868	6	330
																							Foscarnet	PRISM	0.711814	0.147634	0.875549	0.0577193	0.00753942	6	322
																							Norethindrone	PRISM	0.712626	0.147138	0.87578	0.0576048	-0.00517083	6	330
																							Mozavaptan	PRISM	0.71338	0.146679	0.875938	0.0575269	0.00708598	6	331
																							Fluocinolone acetonide	PRISM	0.714123	0.146227	0.876082	0.057455	-0.00945995	6	326
																							Tropisetron	PRISM	0.716402	0.144844	0.87764	0.0566837	-0.00502119	6	305
																							JZL-184	PRISM	0.716982	0.144492	0.87764	0.0566837	0.00603483	6	322
																							4-Acetamido-N-tert-butylbenzamide	PRISM	0.717274	0.144315	0.87764	0.0566837	0.00893358	6	328
																							4,5-dianilinophthalimide	PRISM	0.717898	0.143937	0.87764	0.0566837	0.00862447	6	318
																							2-Nitroimidazole	PRISM	0.72004	0.142643	0.879491	0.0557686	-0.00482079	6	319
																							Ketoprofen	PRISM	0.721554	0.141731	0.880572	0.0552352	-0.0066059	6	305
																							Clobutinol	PRISM	0.722595	0.141105	0.881075	0.0549872	0.00406412	5	247
																							Telotristat ethyl	PRISM	0.723715	0.140432	0.881113	0.0549684	-0.0184648	5	213
																							Cyclosporin A	PRISM	0.723955	0.140289	0.881113	0.0549684	0.0055308	6	331
																							Metaraminol	PRISM	0.725266	0.139503	0.881113	0.0549684	0.0105983	6	322
																							Homosalate	PRISM	0.72555	0.139333	0.881113	0.0549684	-0.00591276	6	272
																							Letrozole	PRISM	0.726725	0.13863	0.881113	0.0549684	-0.00295428	6	326
																							GW-788388	PRISM	0.726887	0.138533	0.881113	0.0549684	-0.00268974	6	318
																							Pimasertib	PRISM	0.727028	0.138449	0.881113	0.0549684	-0.0238704	6	329
																							Tiludronic Acid	PRISM	0.729259	0.137118	0.882806	0.0541348	0.00699289	4	275
																							SB-200646	PRISM	0.730057	0.136643	0.882806	0.0541348	0.00882417	6	325
																							Lurasidone	PRISM	0.730442	0.136414	0.882806	0.0541348	-0.0055406	6	326
																							Thiram	PRISM	0.731012	0.136076	0.882806	0.0541348	0.0204766	6	289
																							Azeloyl diethyl salicylate	PRISM	0.731576	0.135741	0.882806	0.0541348	0.00721733	3	282
																							Octopamine	PRISM	0.733678	0.134494	0.884089	0.053504	-0.000990958	6	319
																							Temsavir	PRISM	0.733901	0.134362	0.884089	0.053504	-0.0163634	6	324
																							AZD-2858	PRISM	0.735434	0.133456	0.885174	0.0529711	0.0129078	6	325
																							Evofosfamide	PRISM	0.737652	0.132149	0.885692	0.0527174	0.0101158	3	282
																							Sonidegib	PRISM	0.738544	0.131623	0.885692	0.0527174	0.00624017	6	328
																							SKF-96365	PRISM	0.739413	0.131113	0.885692	0.0527174	0.0124318	6	272
																							Colforsin daropate	PRISM	0.73963	0.130985	0.885692	0.0527174	-0.00471425	6	319
																							Capmatinib	PRISM	0.739833	0.130866	0.885692	0.0527174	0.00924659	6	331
																							Ethacridine lactate monohydrate	PRISM	0.739938	0.130804	0.885692	0.0527174	-0.0111167	6	318
																							Molibresib	PRISM	0.740481	0.130486	0.885692	0.0527174	-0.0126174	6	328
																							Temocapril	PRISM	0.741412	0.12994	0.885692	0.0527174	0.00808591	6	331
																							BMS-599626	PRISM	0.742076	0.129552	0.885692	0.0527174	0.00594671	6	311
																							Mesna	PRISM	0.743219	0.128883	0.885692	0.0527174	-0.0103826	6	322
																							CGS-15943	PRISM	0.743781	0.128555	0.885692	0.0527174	-0.0125312	6	330
																							Florfenicol	PRISM	0.743804	0.128541	0.885692	0.0527174	0.00754759	6	305
																							Isopropyl myristate	PRISM	0.744132	0.12835	0.885692	0.0527174	-0.00903051	6	322
																							Cobimetinib	PRISM	0.744714	0.12801	0.885692	0.0527174	-0.0171688	6	328
																							BAN-ORL-24	PRISM	0.745743	0.127411	0.886163	0.0524865	0.000920773	6	320
																							Thiamine	PRISM	0.74867	0.12571	0.888411	0.0513861	0.0127551	6	322
																							Sulfanilamide	PRISM	0.748903	0.125574	0.888411	0.0513861	-0.00858558	5	287
																							P22077	PRISM	0.749638	0.125148	0.88853	0.0513277	-0.00499345	6	327
																							Chlormidazole	PRISM	0.750475	0.124664	0.888665	0.0512618	-0.00693981	6	322
																							CHIR-98014	PRISM	0.751021	0.124348	0.888665	0.0512618	0.00410534	6	320
																							Momelotinib	PRISM	0.752021	0.12377	0.888864	0.0511646	0.00860112	6	329
																							Stibogluconic acid	PRISM	0.752457	0.123518	0.888864	0.0511646	0.00785879	6	322
																							Tosedostat	PRISM	0.754843	0.122143	0.890199	0.0505128	-0.018156	6	331
																							Fenoprofen	PRISM	0.754858	0.122134	0.890199	0.0505128	0.0122047	5	281
																							Dihydromyricetin	PRISM	0.756187	0.121371	0.890542	0.0503455	-0.00816113	6	320
																							Homoquinolinic acid	PRISM	0.756421	0.121237	0.890542	0.0503455	-0.00397807	6	308
																							Xilobam	PRISM	0.757513	0.12061	0.891079	0.0500836	-0.00770516	6	307
																							A-674563	PRISM	0.759445	0.119503	0.89232	0.0494794	0.00825166	6	308
																							Norepinephrine	PRISM	0.759841	0.119277	0.89232	0.0494794	-0.00916872	6	327
																							SAR131675	PRISM	0.762391	0.117822	0.894564	0.0483886	-0.00721678	6	308
																							Yutopar	PRISM	0.765963	0.115792	0.896982	0.0472162	-0.00428876	6	326
																							Toremifene	PRISM	0.766454	0.115514	0.896982	0.0472162	-0.00963858	6	327
																							Tanshinone I	PRISM	0.767273	0.11505	0.896982	0.0472162	-0.0120007	6	311
																							Cudc-101	PRISM	0.767547	0.114895	0.896982	0.0472162	0.024939	4	169
																							Oxymatrine	PRISM	0.768493	0.11436	0.896982	0.0472162	0.00100992	6	319
																							AM-251	PRISM	0.769174	0.113976	0.896982	0.0472162	-0.00657364	6	327
																							GSK2656157	PRISM	0.769799	0.113623	0.896982	0.0472162	0.00734711	6	307
																							Semaxanib	PRISM	0.769886	0.113574	0.896982	0.0472162	0.00899219	6	329
																							LDN-57444	PRISM	0.770214	0.113389	0.896982	0.0472162	-0.0099104	6	319
																							Sevoflurane	PRISM	0.772361	0.11218	0.898522	0.0464711	0.0063671	6	322
																							Bimiralisib	PRISM	0.772819	0.111922	0.898522	0.0464711	0.0124101	6	327
																							Biochanin A	PRISM	0.774339	0.111069	0.899543	0.0459782	0.00372711	6	322
																							Bms-707035	PRISM	0.780401	0.107682	0.905287	0.0432138	-0.00372446	6	276
																							MEK1-2-inhibitor	PRISM	0.782303	0.106625	0.905287	0.0432138	-0.0109297	6	322
																							JNJ-7706621	PRISM	0.783213	0.10612	0.905287	0.0432138	-0.00916234	6	308
																							Clofarabine	PRISM	0.783421	0.106005	0.905287	0.0432138	-0.00887315	6	323
																							Taurine	PRISM	0.783684	0.105859	0.905287	0.0432138	-0.00557967	6	276
																							metatinib	PRISM	0.7837	0.10585	0.905287	0.0432138	0.0115005	6	322
																							MLN8054	PRISM	0.783807	0.105791	0.905287	0.0432138	0.017556	5	250
																							WP1066	PRISM	0.785713	0.104736	0.906642	0.0425639	-0.00502465	6	327
																							Phlorizin	PRISM	0.787197	0.103916	0.906642	0.0425639	-0.00720096	6	326
																							NSC663284	PRISM	0.787964	0.103493	0.906642	0.0425639	-0.00784828	6	320
																							DMH1	PRISM	0.788201	0.103363	0.906642	0.0425639	-0.00421997	6	327
																							Fexinidazole	PRISM	0.788216	0.103355	0.906642	0.0425639	0.00787793	5	250
																							PD-198306	PRISM	0.789738	0.102517	0.90755	0.0421296	-0.00702752	6	327
																							ACY-1215	PRISM	0.791279	0.101671	0.90755	0.0421296	-0.00578295	6	327
																							Ipsapirone	PRISM	0.791336	0.101639	0.90755	0.0421296	0.00490447	3	282
																							Zolmitriptan	PRISM	0.791596	0.101497	0.90755	0.0421296	-0.00601301	6	322
																							Bexarotene	PRISM	0.795156	0.0995478	0.910256	0.0408367	-0.00484804	6	328
																							Ethinyl estradiol	PRISM	0.795692	0.0992548	0.910256	0.0408367	-0.00478839	6	289
																							Hypericin	PRISM	0.795905	0.0991387	0.910256	0.0408367	0.00647332	6	255
																							VX-702	PRISM	0.797993	0.098001	0.911899	0.0400534	-0.00376381	6	319
																							Arg-gly-asp-ser	PRISM	0.799777	0.0970309	0.913193	0.0394373	-0.00348837	6	306
																							Fabomotizole	PRISM	0.8017	0.0959882	0.914629	0.0387552	-0.00224777	6	326
																							R547	PRISM	0.80234	0.0956414	0.914629	0.0387552	-0.0114648	6	276
																							Thimerosal	PRISM	0.803317	0.0951132	0.914997	0.0385802	-0.00636025	6	327
																							MRS 1220	PRISM	0.804815	0.0943037	0.915446	0.0383672	0.00720363	6	326
																							Alectinib	PRISM	0.805103	0.0941486	0.915446	0.0383672	0.00443466	6	326
																							DPI-201106	PRISM	0.806578	0.0933534	0.915446	0.0383672	-0.0063953	6	319
																							PHA-767491	PRISM	0.808194	0.0924843	0.915446	0.0383672	-0.00620099	6	322
																							PF-04457845	PRISM	0.808776	0.0921719	0.915446	0.0383672	-0.00457365	6	328
																							WZ8040	PRISM	0.808985	0.0920595	0.915446	0.0383672	-0.00822095	6	327
																							RS-17053	PRISM	0.809775	0.0916355	0.915446	0.0383672	-0.00514677	6	322
																							n-Oleoylethanolamine	PRISM	0.809787	0.091629	0.915446	0.0383672	-0.00608274	6	319
																							Tofogliflozin	PRISM	0.809942	0.0915459	0.915446	0.0383672	0.00451497	6	327
																							Nisoxetine	PRISM	0.810245	0.0913836	0.915446	0.0383672	0.00171463	6	319
																							Vidofludimus	PRISM	0.811923	0.0904851	0.916603	0.0378187	0.00230178	6	319
																							Lasalocid	PRISM	0.812696	0.090072	0.916731	0.037758	-0.00443596	6	322
																							Buparlisib	PRISM	0.813415	0.0896879	0.916731	0.037758	-0.00564669	6	307
																							Bms-754807	PRISM	0.814226	0.0892551	0.916731	0.037758	-0.00725402	6	330
																							Tivozanib	PRISM	0.815815	0.0884081	0.916731	0.037758	0.00699458	6	330
																							TPCA-1	PRISM	0.816089	0.0882623	0.916731	0.037758	-0.00522377	6	327
																							Pheniramine	PRISM	0.817001	0.0877774	0.916731	0.037758	0.0062522	6	322
																							Nvp-aew541	PRISM	0.817452	0.0875379	0.916731	0.037758	-0.00916402	6	320
																							Palmatine	PRISM	0.817743	0.0873833	0.916731	0.037758	-0.00390251	6	322
																							Melengestrol-acetate	PRISM	0.818268	0.0871042	0.916731	0.037758	-0.00598357	6	326
																							(S)-Crizotinib	PRISM	0.819623	0.0863857	0.916731	0.037758	-0.0062661	6	305
																							YM-976	PRISM	0.819704	0.0863428	0.916731	0.037758	-0.0034128	6	325
																							2-Amino-2-hydroxymethyl-propane-1,3-diol	PRISM	0.819889	0.0862451	0.916731	0.037758	0.000690586	6	323
																							Sulconazole	PRISM	0.821602	0.0853386	0.917914	0.037198	0.00389743	6	323
																							N,N-Dimethylarginine	PRISM	0.823738	0.0842107	0.919247	0.0365677	0.00793385	6	311
																							KW-2478 free base	PRISM	0.824107	0.0840162	0.919247	0.0365677	-0.00667344	6	328
																							Mubritinib	PRISM	0.825814	0.0831177	0.920418	0.0360148	0.0120822	5	250
																							PF-00562271 free base	PRISM	0.82708	0.0824525	0.921096	0.035695	-0.00516212	6	324
																							2,4-Dichloro-N-isopropyl-N-(2-isopropylaminoethyl)benzenesulfonamide	PRISM	0.831476	0.0801501	0.925257	0.0337377	0.00616985	6	320
																							Cetalkonium	PRISM	0.8336	0.0790422	0.926089	0.0333475	0.00354751	6	322
																							Diaveridine	PRISM	0.833852	0.0789111	0.926089	0.0333475	-0.00348346	6	321
																							Nitarsone	PRISM	0.834368	0.0786425	0.926089	0.0333475	0.0069163	5	249
																							Hexylresorcinol	PRISM	0.834972	0.0783278	0.926089	0.0333475	-0.00957137	6	249
																							Idronoxil	PRISM	0.835529	0.0780385	0.926089	0.0333475	-0.00455057	6	324
																							Ajmaline	PRISM	0.836505	0.0775313	0.926438	0.0331837	-0.00410074	6	289
																							Spermine	PRISM	0.837895	0.0768107	0.926862	0.0329851	-0.00556013	6	326
																							Dofetilide	PRISM	0.838211	0.0766466	0.926862	0.0329851	0.00317022	6	324
																							GW 441756	PRISM	0.840181	0.0756269	0.927728	0.0325792	-0.00444099	6	327
																							Ribavirin	PRISM	0.840319	0.0755558	0.927728	0.0325792	-0.00147849	6	324
																							TAE-226	PRISM	0.842904	0.0742217	0.9297	0.031657	0.00719469	6	318
																							Resiquimod	PRISM	0.843433	0.0739496	0.9297	0.031657	0.0036447	6	329
																							Imiquimod	PRISM	0.845677	0.0727957	0.93142	0.0308546	0.00205223	6	330
																							Tanespimycin	PRISM	0.846365	0.0724425	0.93142	0.0308546	0.00982693	6	330
																							Ecamsule-triethanolamine	PRISM	0.846987	0.0721233	0.93142	0.0308546	-0.00605112	4	275
																							Naloxone	PRISM	0.84858	0.071307	0.93244	0.030379	-0.00839335	2	119
																							Ziprasidone	PRISM	0.849546	0.0708131	0.932579	0.0303144	0.00304545	6	324
																							TAK-733	PRISM	0.850295	0.0704303	0.932579	0.0303144	0.0118927	6	327
																							Latrepirdine	PRISM	0.850704	0.0702217	0.932579	0.0303144	0.00496802	5	250
																							Tacedinaline	PRISM	0.851652	0.0697376	0.932889	0.03017	-0.00370109	6	330
																							Streptozocin	PRISM	0.853248	0.0689247	0.933907	0.0296965	-0.00339909	6	257
																							BIBR-1532	PRISM	0.856176	0.0674371	0.93638	0.0285481	-0.00456786	6	327
																							Finafloxacin	PRISM	0.857182	0.066927	0.936543	0.0284725	-0.00418714	6	321
																							Diphenyleneiodonium	PRISM	0.85778	0.0666242	0.936543	0.0284725	-0.00776167	6	308
																							Lovastatin	PRISM	0.858975	0.0660193	0.936543	0.0284725	0.00369438	6	203
																							MGCD-265 analog	PRISM	0.858999	0.0660075	0.936543	0.0284725	-0.00468666	6	322
																							Narlaprevir	PRISM	0.859978	0.0655127	0.936881	0.0283156	0.0015381	6	311
																							GW-842166	PRISM	0.861683	0.0646526	0.937794	0.0278925	-0.00323176	6	327
																							Hydroxyurea	PRISM	0.862816	0.0640817	0.937794	0.0278925	-0.00419917	6	323
																							Ingenol mebutate	PRISM	0.862824	0.0640777	0.937794	0.0278925	0.0131137	6	324
																							Bosutinib	PRISM	0.864014	0.0634791	0.93836	0.0276307	-0.00423869	6	323
																							Navitoclax	PRISM	0.865105	0.0629314	0.938816	0.0274195	-0.00860986	6	330
																							Lenvatinib	PRISM	0.866557	0.0622031	0.938818	0.0274185	-0.00469601	6	330
																							6-Methoxy-N-(4-methoxyphenyl)quinazolin-4-amine	PRISM	0.866839	0.0620616	0.938818	0.0274185	-0.00367532	6	320
																							BIX-01294	PRISM	0.867117	0.0619223	0.938818	0.0274185	0.00371973	6	327
																							Bay-11-7082	PRISM	0.86802	0.0614704	0.93907	0.027302	-0.00364362	6	318
																							Tucatinib	PRISM	0.868751	0.0611047	0.939136	0.0272716	0.00497573	6	330
																							Sapanisertib	PRISM	0.870478	0.0602424	0.940277	0.0267442	-0.0101005	6	328
																							Sarafloxacin	PRISM	0.871465	0.0597502	0.940618	0.0265867	0.00680979	6	303
																							Taltobulin	PRISM	0.873941	0.0585179	0.942193	0.0258601	-0.0112302	3	282
																							Nizofenone	PRISM	0.875055	0.0579648	0.942193	0.0258601	-0.00204056	6	322
																							Altretamine	PRISM	0.876027	0.0574825	0.942193	0.0258601	-0.00219803	6	249
																							Quisinostat	PRISM	0.876442	0.0572766	0.942193	0.0258601	-0.013176	5	250
																							Varlitinib	PRISM	0.876795	0.0571021	0.942193	0.0258601	0.0043513	6	331
																							VE-822	PRISM	0.877152	0.0569253	0.942193	0.0258601	0.00730476	6	327
																							SB 218078	PRISM	0.877632	0.0566877	0.942193	0.0258601	-0.00629907	6	327
																							PQ-401	PRISM	0.879598	0.055716	0.943581	0.025221	-0.00232755	6	318
																							Bendroflumethiazide	PRISM	0.881623	0.0547171	0.94503	0.0245545	0.000563265	6	305
																							Dapivirine	PRISM	0.88381	0.0536413	0.946649	0.0238109	0.00255148	6	324
																							Metyrapone	PRISM	0.886353	0.0523935	0.947486	0.0234272	0.00127888	6	324
																							Tamoxifen	PRISM	0.886711	0.0522178	0.947486	0.0234272	-0.00113505	6	322
																							Methylprednisolone	PRISM	0.886718	0.0522147	0.947486	0.0234272	-0.00349591	6	289
																							Sulfabenzamide	PRISM	0.887962	0.0516055	0.947486	0.0234272	-0.00458653	3	282
																							Xylazine	PRISM	0.888378	0.0514024	0.947486	0.0234272	-0.000269936	6	323
																							2-fluoroAraA (fludarabine)	PRISM	0.888649	0.05127	0.947486	0.0234272	0.00320512	6	303
																							BI-78D3	PRISM	0.889531	0.0508387	0.947706	0.0233263	-0.00382279	6	307
																							Mitoxantrone	PRISM	0.892408	0.0494364	0.950049	0.0222541	-0.00768889	6	289
																							Tiletamine	PRISM	0.894406	0.0484655	0.951452	0.0216131	-0.00148873	6	283
																							AV-412	PRISM	0.896966	0.0472241	0.952863	0.0209696	0.00285254	6	321
																							Astemizole	PRISM	0.897132	0.0471438	0.952863	0.0209696	0.00232117	6	319
																							Tanaproget	PRISM	0.898435	0.0465133	0.952863	0.0209696	-0.0035864	6	324
																							Chidamide	PRISM	0.898452	0.0465049	0.952863	0.0209696	0.00566373	6	325
																							Halicin	PRISM	0.899362	0.0460652	0.953107	0.0208585	-0.00275359	6	327
																							PP242	PRISM	0.90026	0.045632	0.953337	0.0207537	0.00347871	6	319
																							Doxifluridine	PRISM	0.902846	0.0443861	0.955353	0.019836	-0.00258233	6	324
																							Sulfasalazine	PRISM	0.903884	0.0438872	0.95573	0.0196649	-0.00308626	2	119
																							LY-2183240	PRISM	0.905291	0.0432119	0.956495	0.0193173	0.00300644	6	327
																							Ponatinib	PRISM	0.909887	0.0410124	0.960491	0.0175069	-0.00369868	6	328
																							Selumetinib	PRISM	0.910444	0.040747	0.960491	0.0175069	0.00555445	6	331
																							Sclareol	PRISM	0.913221	0.0394241	0.961142	0.0172126	-0.00148028	6	326
																							Ixazomib-citrate	PRISM	0.913314	0.0393798	0.961142	0.0172126	-0.00330729	6	307
																							Lidocaine	PRISM	0.9138	0.0391489	0.961142	0.0172126	-0.000600361	6	326
																							Dronedarone	PRISM	0.913805	0.0391465	0.961142	0.0172126	-0.00267619	6	303
																							BIX-02188	PRISM	0.920929	0.0357738	0.967215	0.0144768	0.00268092	6	322
																							Azilsartan	PRISM	0.920964	0.0357576	0.967215	0.0144768	-0.00203734	6	322
																							Tetramethylthiuram monosulfide	PRISM	0.921651	0.0354336	0.967215	0.0144768	0.00354797	6	308
																							HA14-1	PRISM	0.923116	0.0347437	0.968028	0.0141121	-0.00220971	6	308
																							beta-Lapachone	PRISM	0.927388	0.0327384	0.971781	0.0124316	-0.00182525	6	325
																							PU-H71	PRISM	0.928135	0.0323887	0.971837	0.0124067	-0.00226031	6	321
																							SID-7969543	PRISM	0.93151	0.0308126	0.974319	0.0112987	-0.00123266	6	308
																							Dibutyryl cAMP	PRISM	0.932729	0.0302446	0.974319	0.0112987	-0.00346544	4	168
																							Balapiravir	PRISM	0.93277	0.0302254	0.974319	0.0112987	-0.00233853	6	331
																							N-Oleoyldopamine	PRISM	0.933288	0.0299843	0.974319	0.0112987	0.00173639	3	282
																							JNJ-16259685	PRISM	0.936698	0.0284002	0.975589	0.0107331	-0.000449323	6	308
																							PHA-680632	PRISM	0.937235	0.0281515	0.975589	0.0107331	0.00267538	6	307
																							Maxacalcitol	PRISM	0.937565	0.0279984	0.975589	0.0107331	-0.0023841	6	326
																							Merestinib	PRISM	0.937979	0.0278067	0.975589	0.0107331	0.00271776	6	331
																							Isoxsuprine	PRISM	0.937986	0.0278036	0.975589	0.0107331	-0.00123089	6	203
																							Methiazole	PRISM	0.938786	0.0274336	0.975696	0.0106853	-0.00226948	6	325
																							Formestane	PRISM	0.940818	0.0264946	0.977083	0.0100684	-0.000767358	6	327
																							WZ-3146	PRISM	0.944122	0.024972	0.979789	0.0088676	0.00177556	6	308
																							L-798,106	PRISM	0.945792	0.0242045	0.980795	0.00842173	0.00162703	6	318
																							SB-228357	PRISM	0.947827	0.023271	0.982179	0.00780951	0.00148893	6	319
																							Gilteritinib	PRISM	0.948953	0.0227552	0.982201	0.00779974	0.00133314	6	324
																							Trametinib	PRISM	0.94925	0.0226192	0.982201	0.00779974	-0.00423534	6	330
																							Lorazepam	PRISM	0.952742	0.0210249	0.983878	0.00705872	0.00131913	6	322
																							Anastrozole	PRISM	0.953436	0.0207086	0.983878	0.00705872	-0.000699657	6	276
																							Mephenytoin	PRISM	0.953752	0.0205643	0.983878	0.00705872	0.00105754	5	287
																							TWS119	PRISM	0.954225	0.0203492	0.983878	0.00705872	0.00139389	6	327
																							Z-Leu-leu-leu-al	PRISM	0.954383	0.0202774	0.983878	0.00705872	-0.00149976	6	318
																							Temozolomide	PRISM	0.956586	0.0192758	0.984505	0.00678192	0.000850496	6	322
																							Zolantidine	PRISM	0.957049	0.019066	0.984505	0.00678192	0.00117112	4	168
																							Harringtonine	PRISM	0.957151	0.0190196	0.984505	0.00678192	-0.00180089	6	319
																							Unii-V14CN8M621	PRISM	0.957802	0.0187242	0.984505	0.00678192	-0.00106643	6	327
																							Amoxicillin	PRISM	0.962764	0.0164801	0.987578	0.00542858	0.000686318	6	322
																							PRT062607	PRISM	0.96301	0.0163693	0.987578	0.00542858	-0.00136675	6	327
																							Abiraterone	PRISM	0.964316	0.0157804	0.987578	0.00542858	0.00035257	6	328
																							ETP-46464	PRISM	0.964588	0.0156581	0.987578	0.00542858	0.00112246	6	322
																							WZ4002	PRISM	0.964796	0.0155645	0.987578	0.00542858	0.000998158	6	320
																							Tandutinib	PRISM	0.965118	0.0154197	0.987578	0.00542858	0.000697651	6	311
																							Baicalein	PRISM	0.965726	0.0151462	0.987578	0.00542858	0.000879791	6	320
																							Endurobol	PRISM	0.966752	0.0146847	0.987907	0.00528406	-0.00116816	6	311
																							AZD-3463	PRISM	0.96789	0.0141741	0.988171	0.00516802	0.00155323	6	319
																							Elaiophylin	PRISM	0.970427	0.0130372	0.988171	0.00516802	0.00150456	6	322
																							Carmofur	PRISM	0.970673	0.0129272	0.988171	0.00516802	0.00125421	6	329
																							Betulinic acid	PRISM	0.970938	0.0128085	0.988171	0.00516802	-0.0012986	3	282
																							Fenofibrate	PRISM	0.972279	0.012209	0.988171	0.00516802	-0.000351779	6	326
																							Sevelamer	PRISM	0.972604	0.0120641	0.988171	0.00516802	0.000216351	6	322
																							Curcumin	PRISM	0.972695	0.0120231	0.988171	0.00516802	0.000892622	6	324
																							Phorbol 12-myristate 13-acetate	PRISM	0.973093	0.0118458	0.988171	0.00516802	0.0026852	6	311
																							GZD824	PRISM	0.974674	0.0111406	0.988171	0.00516802	-0.00224857	6	319
																							Tamibarotene	PRISM	0.974751	0.0111065	0.988171	0.00516802	0.000763116	6	330
																							6,6'-Dithiodinicotinic acid	PRISM	0.974927	0.0110281	0.988171	0.00516802	-0.000501872	6	325
																							MNS-(3,4-Methylenedioxy-Nitrostyrene)	PRISM	0.975475	0.010784	0.988171	0.00516802	0.000513118	6	308
																							Ro-10-5824	PRISM	0.97643	0.0103588	0.988424	0.00505675	0.000327565	6	327
																							Rifampicin	PRISM	0.978617	0.00938723	0.989922	0.00439887	0.000489391	6	327
																							D-Serine	PRISM	0.980923	0.00836498	0.991074	0.00389402	0.000374716	5	242
																							Metoprolol	PRISM	0.98117	0.00825569	0.991074	0.00389402	-1.04084e-05	6	323
																							Danusertib	PRISM	0.986197	0.00603633	0.995434	0.00198766	-0.001112	6	324
																							Adapalene	PRISM	0.987961	0.00526006	0.995778	0.00183743	-0.000192741	6	331
																							MK-2461	PRISM	0.988863	0.00486382	0.995778	0.00183743	-0.000399034	6	331
																							GS-39783	PRISM	0.989124	0.00474933	0.995778	0.00183743	-0.0001344	6	320
																							alpha-D-Glucose-6-phosphate	PRISM	0.989381	0.00463633	0.995778	0.00183743	0.000466135	6	322
																							Phenylmercuric acetate	PRISM	0.990996	0.00392801	0.996688	0.00144099	-0.000458571	6	322
																							4-Chlorophenol	PRISM	0.993163	0.00297967	0.99697	0.00131803	-4.93132e-05	5	287
																							LDN-212854	PRISM	0.993281	0.00292804	0.99697	0.00131803	-0.000195249	6	322
																							Bms-986020	PRISM	0.993508	0.00282844	0.99697	0.00131803	9.48889e-05	6	331
																							Nicotine	PRISM	0.994123	0.00255976	0.99697	0.00131803	8.94982e-05	6	303
																							Forodesine	PRISM	0.995677	0.00188141	0.997258	0.00119247	5.74163e-05	6	325
																							Indoprofen	PRISM	0.996279	0.00161918	0.997258	0.00119247	-0.000138183	6	324
																							Degrasyn	PRISM	0.996546	0.00150257	0.997258	0.00119247	-8.46192e-05	6	322
																							Zaleplon	PRISM	0.999953	2.04265e-05	0.999953	2.04265e-05	1.13451e-06	6	327

## Sheet: Drug_AssociationWithTA
GDSC drug sensitivity association with telomerase activity											CTRP drug sensitivity association with telomerase activity										PRISM drug sensitivity association with telomerase activity
Drug	Drug_GDSC_ID	Data	P value	log10 P value	Adjusted P-value	log10 Adjusted P-value	Rn	Size			Drug	Data	P value	log10 P value	Adjusted P-value	log10 Adjusted P-value	Rn	Size			Drug	Data	P value	log10 P value	Adjusted P-value	log10 Adjusted P-value	Rn	Size
Pevonedistat	1529;Pevonedistat;GDSC2	GDSC	5.4421e-22	21.2642	3.50471e-19	18.4553	0.309548	925			Ciclopirox	CTRP	2.43549e-08	7.61341	1.32491e-05	4.87781	0.235243	549			SB-225002	PRISM	1.03519e-07	6.98498	0.000148757	3.82752	0.30672	289
ICL1100013	1266;ICL1100013;GDSC1	GDSC	4.81945e-13	12.317	1.55186e-10	9.80915	0.242919	862			STF-31	CTRP	9.35254e-08	7.02907	1.85604e-05	4.73141	0.240233	482			Podofilox	PRISM	2.75394e-07	6.56005	0.000197871	3.70362	0.275554	337
Dactinomycin	1911;Dactinomycin;GDSC2	GDSC	2.08757e-11	10.6804	4.48132e-09	8.34859	0.219678	910			Pevonedistat	CTRP	1.02355e-07	6.98989	1.85604e-05	4.73141	0.230155	523			SC-144	PRISM	1.12174e-06	5.95011	0.000537312	3.26977	0.263864	331
Vinblastine	1004;Vinblastine;GDSC2	GDSC	5.70054e-11	10.2441	9.17787e-09	8.03726	0.24278	709			Brivanib	CTRP	3.95741e-07	6.40259	5.38208e-05	4.26905	0.221852	512			Anisomycin	PRISM	4.60066e-06	5.33718	0.00103637	2.98449	0.247376	335
Irinotecan	1088;Irinotecan;GDSC2	GDSC	4.44116e-10	9.3525	4.38134e-08	7.35839	0.203224	925			ML031	CTRP	1.13165e-06	5.94629	0.000122381	3.91229	0.222751	468			NMS-873	PRISM	4.72339e-06	5.32575	0.00103637	2.98449	0.248541	331
CDK12_1992	2027;CDK12_1992;GDSC2	GDSC	3.61266e-10	9.44217	4.38134e-08	7.35839	0.23558	691			CAY10618	CTRP	1.34979e-06	5.86973	0.000122381	3.91229	0.204154	551			Combretastatin A4	PRISM	5.54247e-06	5.2563	0.00103637	2.98449	0.242175	344
Volasertib	2160;Volasertib;GDSC2	GDSC	4.76233e-10	9.32218	4.38134e-08	7.35839	0.202661	927			Vincristine	CTRP	1.77948e-06	5.74971	0.000138291	3.85921	0.199563	564			Trifluridine	PRISM	6.02123e-06	5.22031	0.00103637	2.98449	0.244416	335
PF-3758309	2331;PF-3758309;GDSC2	GDSC	1.16606e-09	8.93328	9.38675e-08	7.02748	0.248992	581			Gemcitabine	CTRP	3.10715e-06	5.50764	0.000211286	3.67513	0.210582	482			Albendazole	PRISM	6.44608e-06	5.1907	0.00103637	2.98449	0.250318	317
Camptothecin	1003;Camptothecin;GDSC2	GDSC	3.28387e-09	8.48361	2.34979e-07	6.62897	0.192054	934			Methotrexate	CTRP	3.58552e-06	5.44545	0.000216725	3.66409	0.223909	420			KX2-391	PRISM	6.63949e-06	5.17787	0.00103637	2.98449	0.247704	323
BI-2536	1086;BI-2536;GDSC2	GDSC	5.12315e-09	8.29046	3.29931e-07	6.48158	0.238397	586			BI-2536	CTRP	7.48343e-06	5.1259	0.000390946	3.40788	0.191249	541			NF-kB Activation Inhibitor	PRISM	7.27162e-06	5.13837	0.00103637	2.98449	0.242317	335
Oxaliplatin	1089;Oxaliplatin;GDSC2	GDSC	7.25969e-09	8.13908	3.89603e-07	6.40938	0.187948	933			Daporinad	CTRP	7.99219e-06	5.09733	0.000390946	3.40788	0.209907	445			JK-184	PRISM	8.00575e-06	5.0966	0.00103637	2.98449	0.24266	331
KRASi	1973;KRASi;GDSC2	GDSC	6.66189e-09	8.1764	3.89603e-07	6.40938	0.215311	711			Phloretin	CTRP	8.62381e-06	5.0643	0.000390946	3.40788	0.1912	534			BI-2536	PRISM	8.93087e-06	5.04911	0.00103637	2.98449	0.23862	339
Avagacestat	1072;Avagacestat;GDSC2	GDSC	1.05092e-08	7.97843	5.20612e-07	6.28349	-0.186248	930			TW 37	CTRP	1.00104e-05	4.99955	0.000418897	3.37789	0.194952	506			(5-Methoxy-1H-indol-2-yl)-phenylmethanone	PRISM	9.37563e-06	5.028	0.00103637	2.98449	0.240516	332
Sepantronium bromide	1941;Sepantronium bromide;GDSC2	GDSC	1.86041e-08	7.73039	8.5579e-07	6.06763	0.183607	925			Oligomycin A	CTRP	1.55244e-05	4.80898	0.000603234	3.21951	0.187012	527			Niraparib	PRISM	1.21889e-05	4.91404	0.0012511	2.90271	0.234427	341
SMG1_1789	1967;SMG1_1789;GDSC2	GDSC	2.20331e-08	7.65693	8.86831e-07	6.05216	0.207906	711			Sepantronium bromide	CTRP	2.36212e-05	4.6267	0.000848743	3.07122	0.189349	492			MPI-0479605	PRISM	1.41878e-05	4.84809	0.00135919	2.86672	0.239682	321
CDK12_5078	2079;CDK12_5078;GDSC2	GDSC	2.11097e-08	7.67552	8.86831e-07	6.05216	0.209481	702			BRD-K97651142	CTRP	2.4963e-05	4.6027	0.000848743	3.07122	0.188236	495			Plinabulin	PRISM	1.61278e-05	4.79242	0.00139395	2.85575	0.231889	339
Docetaxel	1007;Docetaxel;GDSC2	GDSC	4.90615e-08	7.30926	1.85857e-06	5.73082	0.177398	933			Doxorubicin	CTRP	3.04312e-05	4.51668	0.000923586	3.03452	0.176659	551			Rigosertib	PRISM	1.64907e-05	4.78276	0.00139395	2.85575	0.230965	341
YK-4-279	1239;YK-4-279;GDSC2	GDSC	6.06593e-08	7.2171	2.05603e-06	5.68697	0.176937	925			BRD-A86708339	CTRP	3.11573e-05	4.50644	0.000923586	3.03452	0.252405	266			Evodiamine	PRISM	2.43432e-05	4.61362	0.0019434	2.71144	0.22874	334
PARP_0108	1459;PARP_0108;GDSC1	GDSC	5.77479e-08	7.23846	2.05603e-06	5.68697	0.181735	879			Topotecan	CTRP	3.54067e-05	4.45091	0.000923586	3.03452	0.175688	548			Gsk-461364	PRISM	3.15257e-05	4.50134	0.00230554	2.63723	0.222401	344
PLK_6522	1451;PLK_6522;GDSC1	GDSC	1.95906e-07	6.70795	6.30818e-06	5.2001	0.175889	864			Oxaliplatin	CTRP	3.65753e-05	4.43681	0.000923586	3.03452	0.179982	520			Azd-1152hqpa	PRISM	3.20883e-05	4.49365	0.00230554	2.63723	0.229166	323
Cisplatin	1005;Cisplatin;GDSC2	GDSC	2.23395e-07	6.65093	6.85076e-06	5.16426	0.190633	727			LY-2183240	CTRP	3.97061e-05	4.40114	0.000923586	3.03452	0.176833	534			Talazoparib	PRISM	3.62678e-05	4.44048	0.00246348	2.60845	0.220728	344
THZ-2-102-1	346;THZ-2-102-1;GDSC1	GDSC	2.84222e-07	6.54634	8.31994e-06	5.07988	0.174979	850			Decitabine	CTRP	4.10077e-05	4.38713	0.000923586	3.03452	0.174746	545			Cycloheximide	PRISM	3.91764e-05	4.40698	0.00246348	2.60845	0.223669	332
Talazoparib	1259;Talazoparib;GDSC2	GDSC	3.62433e-07	6.44077	8.6447e-06	5.06325	0.166608	922			Obatoclax	CTRP	4.20501e-05	4.37623	0.000923586	3.03452	0.17356	551			SB-743921	PRISM	4.14831e-05	4.38213	0.00246348	2.60845	0.22166	336
Mitomycin-C	136;Mitomycin-C;GDSC1	GDSC	3.54934e-07	6.44985	8.6447e-06	5.06325	0.175624	830			Cytarabine	CTRP	4.23557e-05	4.37309	0.000923586	3.03452	0.177687	525			Epothilone A	PRISM	4.16233e-05	4.38066	0.00246348	2.60845	0.222597	333
WIKI4	1940;WIKI4;GDSC2	GDSC	3.57354e-07	6.4469	8.6447e-06	5.06325	-0.166516	924			navitoclax:gemcitabine (1:1 mol/mol)	CTRP	4.24442e-05	4.37218	0.000923586	3.03452	0.179536	514			Vincristine	PRISM	4.28581e-05	4.36797	0.00246348	2.60845	0.218719	344
Vinorelbine	2048;Vinorelbine;GDSC2	GDSC	3.4795e-07	6.45848	8.6447e-06	5.06325	0.166768	923			decitabine:carboplatin (1:1 mol/mol)	CTRP	5.45591e-05	4.26313	0.00114154	2.94251	0.173377	536			Emetine	PRISM	5.19795e-05	4.28417	0.00287287	2.54168	0.220509	331
CDK12_2242	2081;CDK12_2242;GDSC2	GDSC	3.44253e-07	6.46312	8.6447e-06	5.06325	0.191227	700			selumetinib:PLX-4032 (8:1 mol/mol)	CTRP	6.54605e-05	4.18402	0.00131891	2.87979	-0.174315	519			NSC-319726	PRISM	5.45076e-05	4.26354	0.00290101	2.53745	0.219591	332
CDK7_8454	2077;CDK7_8454;GDSC2	GDSC	3.75874e-07	6.42496	8.6451e-06	5.06323	0.189946	705			Incyclinide	CTRP	9.69021e-05	4.01367	0.00188267	2.72523	0.195364	393			Digoxin	PRISM	6.05415e-05	4.21795	0.00310707	2.50765	0.223641	316
Telomerase Inhibitor IX	1930;Telomerase Inhibitor IX;GDSC2	GDSC	4.04728e-07	6.39284	8.98775e-06	5.04635	0.165664	925			Indisulam	CTRP	0.000104545	3.9807	0.00196112	2.7075	0.171453	507			Elesclomol	PRISM	6.37057e-05	4.19582	0.00315673	2.50076	0.214178	343
PARP_9482	1460;PARP_9482;GDSC1	GDSC	5.56774e-07	6.25432	1.19521e-05	4.92256	0.168159	876			selumetinib:UNC0638 (4:1 mol/mol)	CTRP	0.000139745	3.85466	0.00253404	2.59619	-0.164081	534			Parbendazole	PRISM	7.54248e-05	4.12249	0.00348129	2.45826	0.215505	332
P5091	1934;P5091;GDSC2	GDSC	7.726e-07	6.11205	1.60501e-05	4.79452	0.161387	928			Fumonisin B(1)	CTRP	0.000146306	3.83474	0.00256743	2.5905	-0.162994	538			Dolastatin 10	PRISM	7.57452e-05	4.12064	0.00348129	2.45826	0.212634	341
Gemcitabine	1190;Gemcitabine;GDSC2	GDSC	8.90973e-07	6.05014	1.79308e-05	4.7464	0.160833	924			KHS101	CTRP	0.00015512	3.80933	0.00263705	2.57888	0.166737	510			Osi-930	PRISM	7.75236e-05	4.11057	0.00348129	2.45826	0.218084	323
Wee1 Inhibitor	1046;Wee1 Inhibitor;GDSC2	GDSC	9.44818e-07	6.02465	1.84383e-05	4.73428	0.160461	924			BRD-K03536150	CTRP	0.00023461	3.62965	0.00380607	2.41952	0.162521	508			Taltobulin	PRISM	8.20371e-05	4.08599	0.00356788	2.44759	0.229562	289
Daporinad	1248;Daporinad;GDSC2	GDSC	1.01496e-06	5.99355	1.86753e-05	4.72873	0.201687	578			compound 1B	CTRP	0.000243045	3.61431	0.00380607	2.41952	-0.162925	503			Azathioprine	PRISM	8.77879e-05	4.05657	0.00356788	2.44759	0.213569	332
THZ1	1993;THZ1;GDSC2	GDSC	9.8842e-07	6.00506	1.86753e-05	4.72873	0.188992	661			GW843682X	CTRP	0.000246208	3.6087	0.00380607	2.41952	0.172584	447			Pevonedistat	PRISM	8.87506e-05	4.05183	0.00356788	2.44759	0.209731	344
Cytarabine	1006;Cytarabine;GDSC2	GDSC	1.6219e-06	5.78998	2.88908e-05	4.53924	0.178714	711			SCH-79797	CTRP	0.000251872	3.59882	0.00380607	2.41952	0.156045	546			Vinblastine	PRISM	8.93832e-05	4.04874	0.00356788	2.44759	0.211158	339
Methotrexate	1008;Methotrexate;GDSC2	GDSC	1.65988e-06	5.77992	2.88908e-05	4.53924	0.162147	864			Trametinib	CTRP	0.000265361	3.57616	0.00387291	2.41196	-0.220237	270			Gemcitabine	PRISM	0.000103614	3.98458	0.00402414	2.39533	0.2105	335
Tubacin	2319;Tubacin;GDSC2	GDSC	2.36135e-06	5.62684	4.00186e-05	4.39774	0.194357	581			carboplatin:etoposide (40:17 mol/mol)	CTRP	0.000270534	3.56778	0.00387291	2.41196	0.158174	526			Verubulin	PRISM	0.000109672	3.9599	0.00414735	2.38223	0.208544	339
Cymarine	1516;Cymarine;GDSC1	GDSC	2.60286e-06	5.58455	4.29806e-05	4.36673	0.165588	797			AA-COCF3	CTRP	0.000323821	3.4897	0.0044811	2.34862	0.155592	530			Volasertib	PRISM	0.000118364	3.92678	0.00431083	2.36544	0.206662	342
Olaparib(1495) + Temozolomide(1375)	1376;Olaparib(1495) + Temozolomide(1375);GDSC1	GDSC	3.28221e-06	5.48383	5.28435e-05	4.27701	0.157967	859			Manumycin	CTRP	0.000329493	3.48215	0.0044811	2.34862	0.156427	523			Maytansinol isobutyrate	PRISM	0.000119995	3.92084	0.00431083	2.36544	0.209216	333
Obatoclax Mesylate	1068;Obatoclax Mesylate;GDSC2	GDSC	4.3422e-06	5.36229	6.82043e-05	4.16619	0.171684	708			BRD-K70511574	CTRP	0.000361716	3.44163	0.00470486	2.32745	0.154501	529			Daporinad	PRISM	0.000124451	3.905	0.00436186	2.36033	0.205424	344
CAP-232, TT-232, TLN-232	436;CAP-232, TT-232, TLN-232;GDSC1	GDSC	4.48977e-06	5.34778	6.88431e-05	4.16214	-0.155429	863			Tivantinib	CTRP	0.000363243	3.4398	0.00470486	2.32745	0.21465	272			Abt-751	PRISM	0.000138381	3.85892	0.00461374	2.33595	0.207966	331
OSU-03012	167;OSU-03012;GDSC1	GDSC	4.92291e-06	5.30778	7.33749e-05	4.13445	0.157803	830			nakiterpiosin	CTRP	0.000393382	3.40519	0.00493668	2.30657	0.153701	528			Genz-644282	PRISM	0.000138465	3.85866	0.00461374	2.33595	0.206427	336
CDK12_8969	2013;CDK12_8969;GDSC2	GDSC	5.12713e-06	5.29013	7.33749e-05	4.13445	0.170523	707			GMX-1778	CTRP	0.00039929	3.39871	0.00493668	2.30657	0.151689	541			Carboxyamidotriazole	PRISM	0.00014127	3.84995	0.00461374	2.33595	0.205862	337
THZ1	2313;THZ1;GDSC2	GDSC	5.07562e-06	5.29451	7.33749e-05	4.13445	0.188284	579			Pha-793887	CTRP	0.000431139	3.36538	0.00515912	2.28742	0.150006	547			Josamycin	PRISM	0.000147481	3.83126	0.00470955	2.32702	0.205599	336
AZD3759	1915;AZD3759;GDSC2	GDSC	1.29525e-05	4.88765	0.000181335	3.74152	-0.142234	933			Niclosamide	CTRP	0.000445666	3.35099	0.00515912	2.28742	0.159662	480			Anguidin	PRISM	0.000175001	3.75696	0.00540158	2.26748	0.204846	331
GSK481	2280;GSK481;GDSC2	GDSC	1.34326e-05	4.87184	0.000184056	3.73505	-0.179661	580			Triazolothiadiazine	CTRP	0.000445733	3.35093	0.00515912	2.28742	0.150732	539			B-7100	PRISM	0.000179275	3.74648	0.00540158	2.26748	0.200961	343
AR-42	272;AR-42;GDSC1	GDSC	1.40625e-05	4.85194	0.000188672	3.72429	0.14758	859			tanespimycin:gemcitabine (1:1 mol/mol)	CTRP	0.000570461	3.24377	0.00646523	2.18942	0.150014	524			colchicine	PRISM	0.000180429	3.74369	0.00540158	2.26748	0.220454	284
QL-X-138	331;QL-X-138;GDSC1	GDSC	2.03393e-05	4.69166	0.000267317	3.57297	0.144332	865			SN-38	CTRP	0.000594446	3.22589	0.00659956	2.18048	0.161452	449			AZ-3146	PRISM	0.00018498	3.73288	0.00542481	2.26562	0.203799	332
Epothilone B	201;Epothilone B;GDSC1	GDSC	2.27477e-05	4.64306	0.00029299	3.53315	0.146638	828			BIBR-1532	CTRP	0.000667807	3.17535	0.00726574	2.13872	0.146785	534			Vosaroxin	PRISM	0.000195099	3.70975	0.00560713	2.25126	0.205854	323
MK-1775	1179;MK-1775;GDSC2	GDSC	2.33786e-05	4.63118	0.000295212	3.52987	0.13815	931			Selumetinib	CTRP	0.000698349	3.15593	0.00744906	2.1279	-0.147783	523			Nocodazole	PRISM	0.000203312	3.69184	0.00572863	2.24195	0.20163	335
Sonolisib	1064;Sonolisib;GDSC2	GDSC	3.29757e-05	4.48181	0.000408392	3.38892	-0.136135	924			SB-225002	CTRP	0.00083017	3.08083	0.00868485	2.06124	0.141614	554			Camptothecin	PRISM	0.000214735	3.6681	0.00593412	2.22664	0.198283	344
Panobinostat	1867;Panobinostat;GDSC2	GDSC	3.47343e-05	4.45924	0.000422055	3.37463	0.17115	579			StemRegenin 1	CTRP	0.000903463	3.04409	0.00927328	2.03277	0.142428	540			Ancitabine	PRISM	0.000226886	3.64419	0.00605139	2.21815	0.20134	331
MK-5108	2272;MK-5108;GDSC2	GDSC	4.14841e-05	4.38212	0.000494737	3.30563	0.169194	581			PD318088	CTRP	0.000933046	3.0301	0.00939958	2.02689	-0.143506	529			SN-38	PRISM	0.000227401	3.64321	0.00605139	2.21815	0.19895	339
Saracatinib	1092;Saracatinib;GDSC2	GDSC	4.84991e-05	4.31427	0.000557873	3.25346	-0.13331	923			docetaxel:tanespimycin (2:1 mol/mol)	CTRP	0.000978637	3.00938	0.00967961	2.01414	0.141087	543			Ciclopirox	PRISM	0.000242261	3.61572	0.00632961	2.19862	0.198676	337
Phenformin	196;Phenformin;GDSC1	GDSC	4.85107e-05	4.31416	0.000557873	3.25346	0.137994	861			Clofarabine	CTRP	0.00115481	2.93749	0.0112181	1.95008	0.138851	545			Valnemulin	PRISM	0.00026365	3.57897	0.00676546	2.1697	0.198107	335
Pyrimethamine	71;Pyrimethamine;GDSC1	GDSC	5.50038e-05	4.25961	0.000621447	3.2066	0.206443	376			selumetinib:BRD-A02303741 (4:1 mol/mol)	CTRP	0.00118927	2.92472	0.0113502	1.945	-0.139908	534			CCT137690	PRISM	0.00028738	3.54154	0.00718026	2.14386	0.196925	335
Vorinostat	1012;Vorinostat;GDSC2	GDSC	6.76749e-05	4.16957	0.000744306	3.12825	0.130618	925			spautin-1	CTRP	0.00139036	2.85687	0.0129601	1.88739	0.140912	512			Nonoxynol-9	PRISM	0.000292494	3.53388	0.00718026	2.14386	0.196105	337
MG-132	1862;MG-132;GDSC2	GDSC	6.81895e-05	4.16628	0.000744306	3.12825	0.129933	934			Mitomycin	CTRP	0.00141114	2.85043	0.0129601	1.88739	0.137173	539			TAS-103 free base	PRISM	0.000294805	3.53046	0.00718026	2.14386	0.201071	320
SNX-2112	328;SNX-2112;GDSC1	GDSC	7.25924e-05	4.13911	0.000779158	3.10837	0.134717	862			ML311	CTRP	0.00142942	2.84484	0.0129601	1.88739	0.137523	535			Lexibulin	PRISM	0.000304533	3.51637	0.00729356	2.13706	0.195264	338
Dasatinib	1079;Dasatinib;GDSC2	GDSC	8.27334e-05	4.08232	0.000873447	3.05876	-0.128782	929			BRD-K88742110	CTRP	0.00170684	2.76781	0.0152217	1.81754	0.135951	530			RKI-1447	PRISM	0.00032728	3.48508	0.00761484	2.11834	0.193706	340
WZ3105	252;WZ3105;GDSC1	GDSC	8.43633e-05	4.07385	0.000876289	3.05735	0.132517	875			Gsk-461364	CTRP	0.00182782	2.73807	0.016009	1.79564	0.152748	414			NSC663284	PRISM	0.000328546	3.4834	0.00761484	2.11834	0.195653	333
AZD5438	1401;AZD5438;GDSC1	GDSC	9.28402e-05	4.03226	0.000935837	3.0288	0.131522	878			Telomerase Inhibitor IX	CTRP	0.00185398	2.73189	0.016009	1.79564	0.134152	536			Ixabepilone	PRISM	0.000375339	3.42558	0.0085613	2.06746	0.19408	332
MZ1	2291;MZ1;GDSC2	GDSC	9.30024e-05	4.03151	0.000935837	3.0288	0.161421	581			selumetinib:tretinoin (2:1 mol/mol)	CTRP	0.00189442	2.72252	0.0161025	1.79311	-0.136835	513			WHI-P154	PRISM	0.000398853	3.39919	0.0089555	2.04791	0.193512	331
Brivanib, BMS-540215	376;Brivanib, BMS-540215;GDSC1	GDSC	9.4887e-05	4.02279	0.000940111	3.02682	0.13172	873			SNX-2112:bortezomib (250:1 mol/mol)	CTRP	0.00195102	2.70974	0.0161749	1.79116	0.133137	539			Gentian violet cation	PRISM	0.000438358	3.35817	0.0095475	2.02011	0.188545	344
QS11	151;QS11;GDSC1	GDSC	0.000100304	3.99868	0.000978723	3.00934	0.134446	832			KX2-391	CTRP	0.00196239	2.70721	0.0161749	1.79116	0.142907	467			Cabazitaxel	PRISM	0.000438507	3.35802	0.0095475	2.02011	0.190747	336
Rigosertib	2161;Rigosertib;GDSC2	GDSC	0.000105144	3.97822	0.000995775	3.00184	0.12697	928			Parbendazole	CTRP	0.00200265	2.6984	0.0162603	1.78887	0.131957	546			AMG-900	PRISM	0.000488625	3.31102	0.0104799	1.97964	0.18977	334
BMX-IN-1	2317;BMX-IN-1;GDSC2	GDSC	0.000103762	3.98396	0.000995775	3.00184	0.160339	581			MI-2	CTRP	0.0021413	2.66932	0.0171304	1.76623	0.18779	265			Litronesib	PRISM	0.000510115	3.29233	0.0107575	1.96829	0.187496	340
CAY10603	276;CAY10603;GDSC1	GDSC	0.000115903	3.93591	0.0010663	2.97212	0.130838	863			Leptomycin B	CTRP	0.00235904	2.62727	0.0185988	1.73052	0.127576	566			BNC105	PRISM	0.000528542	3.27692	0.0107575	1.96829	0.187812	337
JNJ38877605	284;JNJ38877605;GDSC1	GDSC	0.000114885	3.93974	0.0010663	2.97212	-0.130238	872			Zebularine	CTRP	0.00259189	2.58638	0.0201427	1.69588	0.128327	549			Tivantinib	PRISM	0.000530747	3.27511	0.0107575	1.96829	0.185853	344
IRAK4_1495	1980;IRAK4_1495;GDSC2	GDSC	0.000127531	3.89438	0.00115676	2.93676	0.143191	711			NSC632839	CTRP	0.00285224	2.54481	0.0218538	1.66047	0.128382	538			LY-2183240	PRISM	0.000531511	3.27449	0.0107575	1.96829	0.186911	340
TTK_3146	1464;TTK_3146;GDSC1	GDSC	0.000133207	3.87547	0.0011912	2.92401	0.128509	879			IU1	CTRP	0.00298499	2.52506	0.0225533	1.64679	0.130221	518			Oxaliplatin	PRISM	0.000552509	3.25766	0.0110272	1.95754	0.187729	335
Tenalisib	2503;Tenalisib;GDSC2	GDSC	0.000135028	3.86958	0.0011912	2.92401	-0.142274	715			selumetinib:MK-2206 (8:1 mol/mol)	CTRP	0.00374933	2.42605	0.0279402	1.55377	-0.128259	509			SCS	PRISM	0.000591973	3.2277	0.0115162	1.93869	0.21205	259
BAM7	552;BAM7;GDSC1	GDSC	0.000154494	3.81109	0.00134452	2.87143	-0.128378	864			Rigosertib	CTRP	0.00396359	2.40191	0.0291378	1.53554	0.126262	519			m344	PRISM	0.00059304	3.22692	0.0115162	1.93869	0.186707	335
A-1210477	1995;A-1210477;GDSC2	GDSC	0.000162113	3.79018	0.00139201	2.85636	-0.123506	928			CR-1-31B	CTRP	0.00415453	2.38148	0.0301342	1.52094	0.122704	544			Brilliant green	PRISM	0.000627342	3.2025	0.0120199	1.9201	0.19134	316
Cyclophosphamide	1512;Cyclophosphamide;GDSC2	GDSC	0.000180024	3.74467	0.00152547	2.8166	-0.122917	924			Marinopyrrole A	CTRP	0.00422003	2.37468	0.0302066	1.5199	0.151303	356			Fosbretabulin	PRISM	0.000645755	3.18993	0.0122099	1.91329	0.183052	344
Sphingosine Kinase 1 Inhibitor II	408;Sphingosine Kinase 1 Inhibitor II;GDSC1	GDSC	0.000199655	3.69972	0.00166984	2.77733	-0.125494	874			Chlorambucil	CTRP	0.00436664	2.35985	0.03085	1.51074	0.12457	522			Luminespib	PRISM	0.000654457	3.18412	0.0122137	1.91315	0.183124	343
BMS-911543	2304;BMS-911543;GDSC2	GDSC	0.000215848	3.66585	0.00178213	2.74906	-0.152915	581			ceranib-2	CTRP	0.00447746	2.34897	0.0312274	1.50546	0.121694	544			Decitabine	PRISM	0.000663126	3.1784	0.0122168	1.91304	0.183199	342
NPK76-II-72-1	257;NPK76-II-72-1;GDSC1	GDSC	0.000226464	3.645	0.00184611	2.73374	0.124638	871			Belinostat	CTRP	0.00455517	2.3415	0.0313672	1.50352	0.170286	276			Rubitecan	PRISM	0.000673154	3.17189	0.012235	1.91239	0.183782	339
Belinostat	274;Belinostat;GDSC1	GDSC	0.000241983	3.61622	0.00194796	2.71042	0.125882	846			Necrosulfonamide	CTRP	0.00532622	2.27358	0.0362183	1.44107	0.147195	357			Nobiletin	PRISM	0.000683567	3.16522	0.012235	1.91239	0.184914	334
EAI045	2257;EAI045;GDSC2	GDSC	0.000304364	3.51661	0.00241988	2.61621	-0.150215	574			Bardoxolone methyl	CTRP	0.005396	2.26793	0.0362398	1.44081	0.145361	365			Proscillaridin A	PRISM	0.000691326	3.16032	0.012235	1.91239	0.213188	250
Bleomycin (50 uM)	1378;Bleomycin (50 uM);GDSC2	GDSC	0.000319787	3.49514	0.0025115	2.60007	0.187592	364			ISOX:bortezomib (250:1 mol/mol)	CTRP	0.00546944	2.26206	0.0362851	1.44027	0.122488	513			VLX600	PRISM	0.00070439	3.15219	0.012235	1.91239	0.181799	344
FTY-720	546;FTY-720;GDSC1	GDSC	0.000337581	3.47162	0.00261931	2.58181	-0.121604	865			Elocalcitol	CTRP	0.00560163	2.25169	0.0367143	1.43516	0.120292	529			10-Hydroxycamptothecin	PRISM	0.000706686	3.15077	0.012235	1.91239	0.185252	331
Epirubicin	1511;Epirubicin;GDSC2	GDSC	0.000396435	3.40183	0.00303934	2.51722	0.116237	925			Etoposide	CTRP	0.00608262	2.21591	0.0390109	1.40881	0.118906	531			Frentizole	PRISM	0.000716426	3.14483	0.012256	1.91165	0.181553	344
Prexasertib	2460;Prexasertib;GDSC2	GDSC	0.000453139	3.34377	0.00343319	2.4643	0.115207	923			SR-II-138A	CTRP	0.00611976	2.21327	0.0390109	1.40881	0.116229	555			Vindesine	PRISM	0.000736316	3.13294	0.0123912	1.90689	0.182474	339
Abemaciclib	1633;Abemaciclib;GDSC2	GDSC	0.000469334	3.32852	0.00351455	2.45413	0.144656	581			NSC95397	CTRP	0.00616716	2.20991	0.0390109	1.40881	0.126564	467			NSC632839	PRISM	0.000741573	3.12985	0.0123912	1.90689	0.182105	340
CUDC-101	273;CUDC-101;GDSC1	GDSC	0.000525216	3.27966	0.00388781	2.4103	0.118482	853			SB-743921	CTRP	0.00655508	2.18342	0.0409307	1.38795	0.117187	537			LE-135	PRISM	0.000763194	3.11737	0.0126059	1.89943	0.183566	333
Alisertib	1051;Alisertib;GDSC2	GDSC	0.00075087	3.12444	0.005495	2.26003	0.111346	913			N-Phthalyl-L-tryptophan	CTRP	0.00662115	2.17907	0.0409307	1.38795	0.11672	540			4-Iododexetimide	PRISM	0.000881436	3.05481	0.0143934	1.84184	-0.181966	331
BAZ2-ICR	2329;BAZ2-ICR;GDSC2	GDSC	0.00081664	3.08797	0.00590917	2.22847	-0.138489	581			AZD-7545	CTRP	0.0067598	2.17007	0.0413183	1.38386	0.116859	536			Melphalan	PRISM	0.000900604	3.04547	0.0145412	1.8374	0.180299	336
5-Fluorouracil	1073;5-Fluorouracil;GDSC2	GDSC	0.000842761	3.0743	0.00603042	2.21965	0.109229	931			KPT185	CTRP	0.00691878	2.15997	0.0418202	1.37861	0.135861	394			SNS-314	PRISM	0.000935781	3.02883	0.0149413	1.82561	0.183275	323
ACY-738	2333;ACY-738;GDSC2	GDSC	0.000857415	3.06681	0.00606786	2.21696	0.138172	579			Merck60	CTRP	0.00742982	2.12902	0.0444156	1.35246	0.114553	545			Triglycidyl isocyanurate	PRISM	0.00097592	3.01059	0.0154109	1.81217	0.183764	319
NSC-624206	1616;NSC-624206;GDSC2	GDSC	0.000953398	3.02073	0.00667378	2.17563	0.219287	224			selumetinib:navitoclax (8:1 mol/mol)	CTRP	0.00771391	2.11273	0.0456127	1.34091	-0.121099	483			G-1	PRISM	0.000991582	3.00367	0.0154881	1.81	0.179655	333
Abemaciclib	1957;Abemaciclib;GDSC2	GDSC	0.00103291	2.98594	0.00711949	2.14755	0.122812	711			ML083	CTRP	0.00856394	2.06733	0.0500945	1.30021	-0.115293	519			K-858	PRISM	0.00111118	2.95422	0.0171695	1.76524	0.181195	321
JW-7-24-1	256;JW-7-24-1;GDSC1	GDSC	0.00105023	2.97871	0.00711949	2.14755	0.110591	875			Teniposide	CTRP	0.00895854	2.04776	0.0518452	1.28529	0.158495	271			Methyl (5-propoxy-1H-benzimidazol-2-yl)carbamate	PRISM	0.00114041	2.94294	0.0174337	1.75861	0.176486	337
KIN001-042	289;KIN001-042;GDSC1	GDSC	0.00104716	2.97999	0.00711949	2.14755	-0.110808	872			doxorubicin:navitoclax (2:1 mol/mol)	CTRP	0.00935417	2.02899	0.0533528	1.27284	0.117778	486			Indibulin	PRISM	0.00118948	2.92464	0.0179924	1.74491	0.177419	331
PHA-665752	1094;PHA-665752;GDSC2	GDSC	0.00111297	2.95352	0.00746619	2.1269	0.134931	581			BRD-K84807411	CTRP	0.0094152	2.02617	0.0533528	1.27284	-0.21571	144			Artesunate	PRISM	0.00122335	2.91245	0.0181669	1.74072	0.17516	338
Carboplatin	1074;Carboplatin;GDSC2	GDSC	0.00113468	2.94513	0.00753332	2.12301	-0.106855	925			Valdecoxib	CTRP	0.00977933	2.00969	0.0548449	1.26086	0.113972	513			PTC-209	PRISM	0.0012263	2.9114	0.0181669	1.74072	0.17695	331
CCT007093	1067;CCT007093;GDSC2	GDSC	0.001193	2.92336	0.00783972	2.1057	-0.106678	920			CD-437	CTRP	0.0105542	1.97657	0.0585866	1.2322	0.111519	525			Pha-793887	PRISM	0.00129935	2.88627	0.0189298	1.72285	0.172725	344
AZD1390	2510;AZD1390;GDSC2	GDSC	0.0012293	2.91034	0.00799667	2.09709	-0.120723	714			ML312	CTRP	0.0108831	1.96325	0.0598021	1.22328	-0.220165	133			7H-Purine-6-thiol, 2-amino-	PRISM	0.00130414	2.88467	0.0189298	1.72285	0.172919	343
Olaparib	1017;Olaparib;GDSC2	GDSC	0.00128045	2.89264	0.00821599	2.08534	0.105277	933			GW-405833	CTRP	0.0121912	1.91395	0.0663201	1.17836	0.108101	537			2,3',4,5'-Tetramethoxystilbene	PRISM	0.00136747	2.86408	0.0196506	1.70663	0.172949	340
EphB4_9721	1413;EphB4_9721;GDSC1	GDSC	0.00128853	2.8899	0.00821599	2.08534	-0.108577	876			3-Cl-AHPC	CTRP	0.0125556	1.90116	0.067626	1.16989	0.110572	509			Triapine	PRISM	0.00138911	2.85726	0.0197639	1.70413	0.173469	337
BMS-536924	1091;BMS-536924;GDSC2	GDSC	0.00137099	2.86297	0.00857201	2.06692	-0.105089	925			Vorinostat	CTRP	0.0131186	1.88211	0.0699657	1.15511	0.107587	531			Olaparib	PRISM	0.00146326	2.83468	0.0206148	1.68582	0.17116	343
CX-5461	300;CX-5461;GDSC1	GDSC	0.00136635	2.86444	0.00857201	2.06692	0.108632	866			Myricetin	CTRP	0.0134666	1.87074	0.0707877	1.15004	0.107386	529			PF-03814735	PRISM	0.00158982	2.79865	0.0221803	1.65403	0.175023	323
AGI-5198	1913;AGI-5198;GDSC2	GDSC	0.00144682	2.83958	0.00895917	2.04773	-0.104581	925			Narciclasine	CTRP	0.0135329	1.86861	0.0707877	1.15004	0.108442	518			TW 37	PRISM	0.00163763	2.78579	0.0226276	1.64536	0.172187	332
AST-1306	381;AST-1306;GDSC1	GDSC	0.00163901	2.78542	0.0100526	1.99772	-0.107284	859			Pandacostat	CTRP	0.0139445	1.8556	0.0715801	1.14521	0.109898	500			Flubendazole	PRISM	0.00168021	2.77464	0.0227494	1.64303	0.169517	341
Pyridostatin	2044;Pyridostatin;GDSC2	GDSC	0.00167453	2.77611	0.0101736	1.99253	0.103583	918			Avrainvillamide	CTRP	0.0139476	1.8555	0.0715801	1.14521	0.127725	370			Teniposide	PRISM	0.00168619	2.77309	0.0227494	1.64303	0.170962	335
Bexarotene	186;Bexarotene;GDSC1	GDSC	0.00182315	2.73918	0.010973	1.95968	-0.108583	822			Bleomycin a2	CTRP	0.014549	1.83717	0.0739687	1.13095	0.107203	519			Hexaminolevulinate	PRISM	0.00169393	2.7711	0.0227494	1.64303	0.170637	336
LIMK1 inhibitor BMS4	406;LIMK1 inhibitor BMS4;GDSC1	GDSC	0.00184155	2.73482	0.0109811	1.95935	-0.105213	874			Met Kinase Inhibitor	CTRP	0.0149988	1.82394	0.0750244	1.1248	0.109945	489			Satraplatin	PRISM	0.00191465	2.71791	0.0252369	1.59796	0.169206	334
Sorafenib	1085;Sorafenib;GDSC2	GDSC	0.00190615	2.71984	0.0111597	1.95235	0.101946	925			MK-0752	CTRP	0.0150325	1.82297	0.0750244	1.1248	-0.105876	527			Ispinesib	PRISM	0.00193135	2.71414	0.0252369	1.59796	0.166609	344
JQ1	2172;JQ1;GDSC2	GDSC	0.00189002	2.72353	0.0111597	1.95235	0.126177	604			PLX4720	CTRP	0.0152926	1.81552	0.0756289	1.12131	-0.105011	533			PF-3845	PRISM	0.00196009	2.70772	0.0252369	1.59796	0.169337	332
Lestaurtinib	1024;Lestaurtinib;GDSC2	GDSC	0.00196091	2.70754	0.0111685	1.952	0.128303	580			ISOX	CTRP	0.0157887	1.80165	0.076818	1.11454	0.106527	513			MK2a Inhibitor	PRISM	0.00196256	2.70718	0.0252369	1.59796	0.167327	340
SB216763	1025;SB216763;GDSC2	GDSC	0.00199292	2.70051	0.0111685	1.952	-0.101352	928			BRD-K34222889	CTRP	0.0158155	1.80092	0.076818	1.11454	0.104289	535			Javlor	PRISM	0.00196697	2.7062	0.0252369	1.59796	0.167536	339
Bleomycin (10 uM)	1392;Bleomycin (10 uM);GDSC1	GDSC	0.00202137	2.69435	0.0111685	1.952	0.10399	879			16-beta-bromoandrosterone	CTRP	0.0166111	1.7796	0.0799684	1.09708	0.10697	501			Baicalin	PRISM	0.0020068	2.6975	0.0255201	1.59312	0.173154	316
VER-155008	1525;VER-155008;GDSC1	GDSC	0.00200834	2.69716	0.0111685	1.952	0.107202	828			PX-12	CTRP	0.0178122	1.74928	0.0849986	1.07059	0.103679	522			Barasertib	PRISM	0.00206024	2.68608	0.0259699	1.58553	0.165593	344
LLY-507	2258;LLY-507;GDSC2	GDSC	0.00194408	2.71129	0.0111685	1.952	0.129299	572			SB-525334	CTRP	0.018224	1.73936	0.0855372	1.06784	0.101953	536			Pha-665752	PRISM	0.00209212	2.67941	0.0261424	1.58266	0.171131	321
Filgotinib	2306;Filgotinib;GDSC2	GDSC	0.00196126	2.70747	0.0111685	1.952	0.128191	581			navitoclax:PLX-4032 (1:1 mol/mol)	CTRP	0.0182482	1.73878	0.0855372	1.06784	-0.105221	503			Peruvoside	PRISM	0.0021669	2.66416	0.0266949	1.57357	0.170031	323
TWS119	366;TWS119;GDSC1	GDSC	0.00202906	2.6927	0.0111685	1.952	-0.104248	874			ML239	CTRP	0.0184948	1.73295	0.0855372	1.06784	0.102004	533			Cidofovir	PRISM	0.00217734	2.66207	0.0266949	1.57357	-0.166902	335
GSK650394	177;GSK650394;GDSC1	GDSC	0.00206202	2.68571	0.0112537	1.9487	0.10719	824			Pac-1	CTRP	0.0186069	1.73033	0.0855372	1.06784	0.102778	524			Tozasertib	PRISM	0.00219207	2.65915	0.0266949	1.57357	0.16485	343
JNK-9L	157;JNK-9L;GDSC1	GDSC	0.0021236	2.67293	0.0114924	1.93959	0.105867	840			5-Fluorouracil	CTRP	0.0187113	1.7279	0.0855372	1.06784	0.100876	543			7H-Purine-6-thiol	PRISM	0.00223866	2.65001	0.0270332	1.5681	0.166209	336
eEF2K Inhibitor, A-484954	409;eEF2K Inhibitor, A-484954;GDSC1	GDSC	0.00216527	2.66449	0.0116203	1.93478	-0.103775	871			UNC0321	CTRP	0.0191327	1.71822	0.0867351	1.06181	-0.102425	523			Exatecan	PRISM	0.00229974	2.63832	0.0275394	1.56005	0.169057	323
AZ20	1184;AZ20;GDSC1	GDSC	0.00222706	2.65227	0.0118531	1.92617	0.102384	890			BRD-K66453893	CTRP	0.0202531	1.69351	0.0910551	1.0407	0.101017	528			Ryuvidine	PRISM	0.00240689	2.61854	0.0285843	1.54387	0.165531	334
PIK-93	303;PIK-93;GDSC1	GDSC	0.00230478	2.63737	0.0121662	1.91484	0.103145	871			BRD-K27224038	CTRP	0.0211238	1.67523	0.0941916	1.02599	-0.192029	144			Cinacalcet	PRISM	0.00244758	2.61126	0.0288292	1.54017	0.164284	338
Shikonin	170;Shikonin;GDSC1	GDSC	0.00236286	2.62656	0.0123714	1.90758	0.105145	834			salermide:PLX-4032 (12:1 mol/mol)	CTRP	0.0216142	1.66526	0.0952736	1.02103	-0.10344	493			Topotecan	PRISM	0.00247808	2.60588	0.0289513	1.53833	0.163843	339
KU-55933	1030;KU-55933;GDSC2	GDSC	0.00245792	2.60943	0.0126632	1.89746	-0.0993026	928			Tacrolimus	CTRP	0.0217168	1.6632	0.0952736	1.02103	0.105189	476			Gastrodin	PRISM	0.00254867	2.59369	0.029497	1.53022	0.1646	334
P22077	1933;P22077;GDSC2	GDSC	0.00244611	2.61152	0.0126632	1.89746	0.0995107	925			BRD-K61166597	CTRP	0.0224583	1.64862	0.0977385	1.00993	0.102684	494			Broxaldine	PRISM	0.00256585	2.59077	0.029497	1.53022	0.16328	339
PD173074	1049;PD173074;GDSC2	GDSC	0.0025987	2.58524	0.0128736	1.8903	-0.0984878	933			Skepinone-L	CTRP	0.022808	1.64191	0.098105	1.00831	0.138016	272			Disulfiram	PRISM	0.00264197	2.57807	0.0300721	1.52184	0.161626	344
AZD2014	1441;AZD2014;GDSC1	GDSC	0.00257401	2.58939	0.0128736	1.8903	0.101558	879			FQI-2	CTRP	0.022955	1.63912	0.098105	1.00831	0.0966128	554			Mericitabine	PRISM	0.00265773	2.57549	0.0300721	1.52184	0.166666	323
Dacinostat	200;Dacinostat;GDSC1	GDSC	0.00258408	2.58769	0.0128736	1.8903	0.104402	831			Degrasyn	CTRP	0.0230835	1.6367	0.098105	1.00831	0.103266	484			ZM-447439	PRISM	0.00268815	2.57055	0.0301787	1.5203	0.162287	340
XMD13-2	330;XMD13-2;GDSC1	GDSC	0.00253399	2.59619	0.0128736	1.8903	0.102007	874			Masitinib	CTRP	0.0249282	1.60331	0.105124	0.9783	0.0981504	522			AR-42	PRISM	0.00281325	2.55079	0.0313383	1.50392	0.162021	338
kb NB 142-70	407;kb NB 142-70;GDSC1	GDSC	0.00254771	2.59385	0.0128736	1.8903	0.101952	874			CD-1530	CTRP	0.0262561	1.58077	0.109871	0.959115	0.108445	420			Ganetespib	PRISM	0.00298575	2.52495	0.033004	1.48143	0.159873	343
AZD7762	1022;AZD7762;GDSC2	GDSC	0.00264582	2.57744	0.013007	1.88582	0.0986802	926			SJ-172550	CTRP	0.0265677	1.57565	0.110327	0.957318	0.0969815	523			2'-MeCCPA	PRISM	0.00303734	2.51751	0.0332697	1.47795	0.16494	321
Alisertib	2505;Alisertib;GDSC2	GDSC	0.00276949	2.5576	0.0135118	1.86929	0.112855	701			BRD-K30019337	CTRP	0.0275403	1.56003	0.113499	0.945007	-0.183049	145			Adarotene	PRISM	0.00305609	2.51483	0.0332697	1.47795	0.164328	323
BI-7273	2260;BI-7273;GDSC2	GDSC	0.00281297	2.55083	0.0136207	1.8658	-0.124481	574			Sonidegib	CTRP	0.0300154	1.52266	0.12277	0.910908	0.0950774	521			1-(4-Methoxybenzyl)-5-trifluoromethoxyisatin	PRISM	0.0032867	2.48324	0.0355112	1.44964	0.160644	333
CD532	449;CD532;GDSC1	GDSC	0.00296305	2.52826	0.0142403	1.84648	0.100346	875			BRD-K29086754	CTRP	0.0314106	1.50292	0.127125	0.895768	-0.188127	131			SB-218795	PRISM	0.00338113	2.47094	0.0362472	1.44073	0.16312	321
Romidepsin	2282;Romidepsin;GDSC2	GDSC	0.00300005	2.52287	0.0143114	1.84432	0.0982224	911			Alisertib	CTRP	0.0315476	1.50103	0.127125	0.895768	0.0953186	509			Lomefloxacin	PRISM	0.00340527	2.46785	0.0362472	1.44073	0.181338	259
Trametinib	2508;Trametinib;GDSC2	GDSC	0.00323114	2.49064	0.0153004	1.8153	-0.11022	712			YK 4-279	CTRP	0.0319501	1.49553	0.127341	0.895031	0.0922389	541			AG1478	PRISM	0.00348429	2.45789	0.0366765	1.43561	0.158022	340
AZD6738	1917;AZD6738;GDSC2	GDSC	0.00330769	2.48047	0.0155486	1.80831	0.0964925	925			Carboplatinum	CTRP	0.0320694	1.49391	0.127341	0.895031	0.09209	542			Ccris 8440	PRISM	0.00349665	2.45635	0.0366765	1.43561	0.159368	334
BI-9564	2259;BI-9564;GDSC2	GDSC	0.00333859	2.47644	0.0155801	1.80743	-0.122299	574			(-)-Epigallocatechin gallate	CTRP	0.0335633	1.47414	0.129904	0.886378	0.0954507	496			JQ1-(+)	PRISM	0.00353912	2.4511	0.036853	1.43353	0.157762	340
Palbociclib	1054;Palbociclib;GDSC2	GDSC	0.0038648	2.41287	0.017906	1.747	0.0945976	931			Axitinib	CTRP	0.0335692	1.47406	0.129904	0.886378	0.09139	541			BAY-87-2243	PRISM	0.00366274	2.43619	0.0376095	1.4247	0.159301	331
FEN1_3940	1419;FEN1_3940;GDSC1	GDSC	0.00399337	2.39866	0.0181691	1.74067	0.0972812	874			CIL70	CTRP	0.0336123	1.4735	0.129904	0.886378	0.125908	285			Clofarabine	PRISM	0.00366412	2.43603	0.0376095	1.4247	0.158111	336
Deltarasin	2042;Deltarasin;GDSC2	GDSC	0.00400623	2.39726	0.0181691	1.74067	0.0943804	928			BRD-K35604418	CTRP	0.0336699	1.47276	0.129904	0.886378	0.0926321	526			Pyrimidine-4-carbonitrile	PRISM	0.0038676	2.41256	0.0392618	1.40603	0.156736	338
GSK864	2320;GSK864;GDSC2	GDSC	0.00397959	2.40016	0.0181691	1.74067	-0.119303	581			Linifanib	CTRP	0.0344157	1.46324	0.131109	0.882366	0.0906254	545			Epothilone B	PRISM	0.00387974	2.4112	0.0392618	1.40603	0.156453	339
AZD6738	2243;AZD6738;GDSC2	GDSC	0.00474462	2.3238	0.0213674	1.67025	0.149142	357			PF-03758309	CTRP	0.0344644	1.46263	0.131109	0.882366	0.127343	276			Irinotecan	PRISM	0.00404191	2.39341	0.0406169	1.39129	0.155535	340
GW441756	1023;GW441756;GDSC2	GDSC	0.00479819	2.31892	0.0214586	1.6684	-0.092606	926			BRD-K41334119	CTRP	0.0349913	1.45604	0.132189	0.878803	-0.176481	143			Deferasirox	PRISM	0.00424851	2.37176	0.0423965	1.37267	0.155375	337
CGI1746	2283;CGI1746;GDSC2	GDSC	0.00485854	2.31349	0.0215786	1.66598	0.11669	581			CHM-1	CTRP	0.0375799	1.42504	0.140188	0.853288	0.0891813	544			Vinorelbine	PRISM	0.00433219	2.36329	0.0429335	1.3672	0.155272	336
LJI308	2107;LJI308;GDSC2	GDSC	0.00498614	2.30224	0.0219937	1.6577	-0.0924517	921			CIL41	CTRP	0.0379993	1.42022	0.140188	0.853288	0.125425	274			Gambogic acid	PRISM	0.00436486	2.36003	0.042961	1.36693	0.15356	343
Tozasertib	1096;Tozasertib;GDSC2	GDSC	0.00545736	2.26302	0.0237469	1.62439	0.169617	267			BRD9876	CTRP	0.0381876	1.41808	0.140188	0.853288	0.0955465	471			Tyrphostin A46	PRISM	0.00446954	2.34974	0.043692	1.3596	0.153829	340
ARRY-520	474;ARRY-520;GDSC1	GDSC	0.00545043	2.26357	0.0237469	1.62439	0.094913	856			GDC-0879	CTRP	0.0384812	1.41475	0.140188	0.853288	-0.0899318	530			Norfloxacin	PRISM	0.00465255	2.33231	0.0449965	1.34682	0.153144	340
RO-3306	1052;RO-3306;GDSC2	GDSC	0.00561226	2.25086	0.024257	1.61516	0.0908514	928			Ouabain	CTRP	0.03856	1.41386	0.140188	0.853288	0.0879254	554			Onalespib	PRISM	0.00466561	2.33109	0.0449965	1.34682	0.152428	343
AC220	2309;AC220;GDSC2	GDSC	0.00580606	2.23612	0.0249273	1.60332	0.114314	581			apicidin	CTRP	0.0386549	1.4128	0.140188	0.853288	0.0889329	541			2-Methoxyestradiol	PRISM	0.00470664	2.32729	0.0450896	1.34592	0.152279	343
Gefitinib	1010;Gefitinib;GDSC2	GDSC	0.00629157	2.20124	0.0263393	1.5794	-0.0897737	925			BRD-K63431240	CTRP	0.0389577	1.40941	0.140351	0.852784	0.0889602	539			Spiradoline	PRISM	0.00492736	2.30739	0.046841	1.32937	0.153059	336
SGC0946	2177;SGC0946;GDSC2	GDSC	0.00629854	2.20076	0.0263393	1.5794	-0.0897617	925			GSK-J4	CTRP	0.0445243	1.3514	0.159284	0.797828	0.277151	53			Harringtonine	PRISM	0.00495465	2.30499	0.046841	1.32937	0.154109	331
AMG900	2293;AMG900;GDSC2	GDSC	0.00626954	2.20276	0.0263393	1.5794	0.116208	552			Quizartinib	CTRP	0.0448014	1.34871	0.159284	0.797828	0.0874453	527			Trichostatin.A	PRISM	0.00502628	2.29875	0.0472076	1.32599	0.156226	321
THZ-2-49	344;THZ-2-49;GDSC1	GDSC	0.00621866	2.2063	0.0263393	1.5794	0.09323	860			I-Bet151 (gsk1210151A)	CTRP	0.0456135	1.34091	0.159284	0.797828	0.085508	547			Triptolide	PRISM	0.00511813	2.29089	0.0477582	1.32095	0.1524	336
Bleomycin	190;Bleomycin;GDSC1	GDSC	0.00640204	2.19368	0.0265994	1.57513	0.095315	817			Compound 23 citrate	CTRP	0.04567	1.34037	0.159284	0.797828	0.0879334	517			Omacetaxine mepesuccinate	PRISM	0.00518046	2.28563	0.0480279	1.31851	0.151296	340
UMI-77	1939;UMI-77;GDSC2	GDSC	0.0065851	2.18144	0.0271768	1.5658	0.101815	711			RAD51 inhibitor B02	CTRP	0.0456791	1.34028	0.159284	0.797828	0.0895031	499			Alisertib	PRISM	0.00527408	2.27785	0.0485824	1.31352	0.150109	344
VX-745	2268;VX-745;GDSC2	GDSC	0.00662541	2.17879	0.0271768	1.5658	-0.112526	581			Snx-2112	CTRP	0.0459698	1.33753	0.159284	0.797828	0.0848266	554			Pirenperone	PRISM	0.00534787	2.27182	0.0489483	1.31026	0.150745	340
Trametinib	1372;Trametinib;GDSC2	GDSC	0.00678888	2.1682	0.0276711	1.55797	-0.0885686	933			Cimetidine	CTRP	0.0469338	1.32851	0.161595	0.791572	-0.166453	143			dihydroartemisinin	PRISM	0.0055946	2.25223	0.0506496	1.29542	0.151749	332
Anastrozole	1201;Anastrozole;GDSC2	GDSC	0.00703942	2.15246	0.0285119	1.54497	-0.179604	224			selumetinib:GDC-0941 (4:1 mol/mol)	CTRP	0.0473205	1.32495	0.161901	0.790749	-0.0861161	531			AZD6482	PRISM	0.00560424	2.25148	0.0506496	1.29542	0.149712	341
Doramapimod	1042;Doramapimod;GDSC2	GDSC	0.00711022	2.14812	0.0286186	1.54335	-0.0883037	928			PF-750	CTRP	0.0487742	1.31181	0.165832	0.780331	0.0914371	465			Trimebutine	PRISM	0.00566818	2.24656	0.0509074	1.29322	0.155047	317
Thapsigargin	180;Thapsigargin;GDSC1	GDSC	0.00734603	2.13395	0.0293841	1.53189	0.0940697	811			Paclitaxel	CTRP	0.0501649	1.2996	0.168002	0.774686	0.0965589	412			Cefditorin pivoxil	PRISM	0.00583794	2.23374	0.0521063	1.28311	0.149217	340
Menin_MLL_8687	2080;Menin_MLL_8687;GDSC2	GDSC	0.00754775	2.12218	0.0300046	1.52281	0.100544	705			Dexamethasone	CTRP	0.0502726	1.29867	0.168002	0.774686	0.0861452	517			5-Fluorouracil	PRISM	0.00599021	2.22256	0.0528476	1.27697	0.15429	316
AZD1152-HQPA	2298;AZD1152-HQPA;GDSC2	GDSC	0.00813707	2.08953	0.0321489	1.49283	0.11143	563			salermide	CTRP	0.0503388	1.2981	0.168002	0.774686	0.108323	327			Thiostrepton	PRISM	0.00599455	2.22224	0.0528476	1.27697	0.16157	288
AZD1775	1735;AZD1775;GDSC2	GDSC	0.00818914	2.08676	0.0321574	1.49272	0.099164	710			Cerulenin	CTRP	0.0507874	1.29424	0.168466	0.773489	0.0844939	535			Fulvestrant	PRISM	0.00616209	2.21027	0.0539934	1.26766	0.150038	332
GW843682X	1056;GW843682X;GDSC2	GDSC	0.00830376	2.08073	0.0324098	1.48932	0.175963	224			decitabine:navitoclax (2:1 mol/mol)	CTRP	0.0512848	1.29001	0.169085	0.771896	0.0847108	530			Amonafide	PRISM	0.00639129	2.19441	0.0553596	1.25681	0.146767	344
Bryostatin 1	197;Bryostatin 1;GDSC1	GDSC	0.00868635	2.06116	0.0336989	1.47238	-0.0911986	827			Barasertib	CTRP	0.0524613	1.28016	0.171921	0.76467	0.0841293	532			ER-27319	PRISM	0.00639506	2.19416	0.0553596	1.25681	0.147831	339
GSK1070916	2105;GSK1070916;GDSC2	GDSC	0.0092003	2.0362	0.035479	1.45003	0.173669	224			Neopeltolide	CTRP	0.0530715	1.27514	0.172294	0.763729	0.170718	129			VE-822	PRISM	0.00678311	2.16857	0.0583673	1.23383	0.146786	339
Tenovin-6	342;Tenovin-6;GDSC1	GDSC	0.00940486	2.02665	0.036052	1.44307	0.0878	874			BRD6340	CTRP	0.0532086	1.27402	0.172294	0.763729	0.0829342	544			Doxorubicin	PRISM	0.00685252	2.16415	0.0586135	1.232	0.148136	332
Luminespib	1559;Luminespib;GDSC2	GDSC	0.00977624	2.00983	0.0372538	1.42883	0.084957	924			Betulinic acid	CTRP	0.0548475	1.26084	0.176551	0.753131	0.0836126	528			(-)-Parthenolide	PRISM	0.00705971	2.15121	0.0600284	1.22164	0.145221	343
Trichostatin A	437;Trichostatin A;GDSC1	GDSC	0.00992842	2.00312	0.0376112	1.42468	0.0877755	862			vorinostat:carboplatin (1:1 mol/mol)	CTRP	0.0594499	1.22585	0.190179	0.720838	0.0821617	527			Diclazuril	PRISM	0.0071692	2.14453	0.0601462	1.22079	0.150992	316
Dactolisib	1057;Dactolisib;GDSC2	GDSC	0.0100298	1.99871	0.037773	1.42282	0.0846215	925			selumetinib:piperlongumine (8:1 mol/mol)	CTRP	0.0597805	1.22344	0.190179	0.720838	-0.0834959	509			Methiazole	PRISM	0.00721805	2.14158	0.0601462	1.22079	0.14589	338
Zibotentan	266;Zibotentan;GDSC1	GDSC	0.0102828	1.98789	0.0385007	1.41453	-0.0868618	872			Osi-930	CTRP	0.0602803	1.21982	0.190654	0.719754	0.0972424	374			Adavosertib	PRISM	0.00723685	2.14045	0.0601462	1.22079	0.14478	343
PLK4_0066	1982;PLK4_0066;GDSC2	GDSC	0.0106063	1.97444	0.0394824	1.4036	0.0980842	678			HLI 373	CTRP	0.0609458	1.21506	0.191645	0.717503	0.0819976	523			UNC2250	PRISM	0.00724098	2.1402	0.0601462	1.22079	0.147141	332
Buparlisib	1873;Buparlisib;GDSC2	GDSC	0.0112394	1.94926	0.0415988	1.38092	0.0833234	925			Gossypol	CTRP	0.0613687	1.21205	0.191865	0.717004	0.0827402	512			PF-03758309	PRISM	0.00735838	2.13322	0.06077	1.21631	0.149801	319
BX-912	1793;BX-912;GDSC2	GDSC	0.0113708	1.94421	0.0418131	1.37869	0.168844	224			BRD-K80183349	CTRP	0.0620084	1.20755	0.192758	0.714988	0.0810454	531			Famciclovir	PRISM	0.00767427	2.11496	0.0630167	1.20054	-0.167591	252
SB52334	304;SB52334;GDSC1	GDSC	0.0114272	1.94206	0.0418131	1.37869	0.0857679	869			Olaparib	CTRP	0.0632967	1.19862	0.194727	0.710573	0.0796792	544			Valrubicin	PRISM	0.00777631	2.10923	0.0634918	1.19728	0.145844	332
PD0325901	1060;PD0325901;GDSC2	GDSC	0.0116994	1.93184	0.0423282	1.37337	-0.0824623	934			BRD-K30748066	CTRP	0.063358	1.1982	0.194727	0.710573	0.282307	44			Hmn-214	PRISM	0.00796298	2.09892	0.0642649	1.19203	0.143906	339
TANK_1366	1461;TANK_1366;GDSC1	GDSC	0.0116463	1.93381	0.0423282	1.37337	-0.0850549	879			BRD1812	CTRP	0.064587	1.18986	0.197389	0.704676	0.0805652	527			golgicide-a	PRISM	0.00797509	2.09826	0.0642649	1.19203	-0.144091	338
QL-XII-61	1203;QL-XII-61;GDSC1	GDSC	0.0122983	1.91015	0.0442465	1.35412	0.117025	457			Entinostat	CTRP	0.0653659	1.18465	0.19761	0.704191	0.0798782	533			Digoxigenin	PRISM	0.00800516	2.09663	0.0642649	1.19203	0.1436	340
QL-XII-47	235;QL-XII-47;GDSC1	GDSC	0.0129798	1.88673	0.0464388	1.33312	0.084392	866			Imatinib	CTRP	0.0653856	1.18452	0.19761	0.704191	0.0799475	532			(2E)-2-Benzylidene-3-(cyclohexylamino)inden-1-ol	PRISM	0.0080989	2.09157	0.0646562	1.18939	0.143389	340
TW 37	1149;TW 37;GDSC2	GDSC	0.0135172	1.86911	0.0480943	1.31791	0.129533	363			KW-2449	CTRP	0.0662966	1.17851	0.199256	0.700588	0.0792332	538			Digitoxigenin	PRISM	0.0084588	2.07269	0.067128	1.1731	0.142599	340
AZD6094	1403;AZD6094;GDSC1	GDSC	0.0138601	1.85823	0.0490434	1.30942	-0.0829308	880			Omacetaxine mepesuccinate	CTRP	0.0684441	1.16466	0.20458	0.689136	0.0909714	402			Fimepinostat	PRISM	0.00850307	2.07042	0.067128	1.1731	0.142714	339
Cetuximab	1114;Cetuximab;GDSC1	GDSC	0.0144182	1.84109	0.0507394	1.29465	-0.0851565	825			BRD-K42260513	CTRP	0.0694597	1.15827	0.206481	0.685119	0.11299	259			Daunorubicin	PRISM	0.00854865	2.0681	0.067128	1.1731	0.142198	341
G-5555	2303;G-5555;GDSC2	GDSC	0.0147376	1.83157	0.0515815	1.28751	-0.0912379	714			BRD-K41597374	CTRP	0.0705022	1.1518	0.208441	0.681016	0.0779673	539			Aphidicolin	PRISM	0.00874461	2.05826	0.068083	1.16696	0.153975	289
Fulvestrant	1200;Fulvestrant;GDSC2	GDSC	0.0151485	1.81963	0.0526445	1.27865	-0.0796244	930			Tipifarnib	CTRP	0.0727797	1.13799	0.213111	0.671395	0.0761523	556			Dioscin	PRISM	0.00876503	2.05725	0.068083	1.16696	0.142159	339
Alpelisib	1560;Alpelisib;GDSC2	GDSC	0.0152048	1.81802	0.0526445	1.27865	-0.0797951	925			sirolimus:bortezomib (250:1 mol/mol)	CTRP	0.0730853	1.13617	0.213111	0.671395	0.0766957	547			9-Aminoacridine	PRISM	0.00885925	2.0526	0.068386	1.16503	0.143448	332
GSK583	2289;GSK583;GDSC2	GDSC	0.0159097	1.79834	0.0547906	1.26129	-0.0999889	581			Unii-40E3azg1MX	CTRP	0.0732568	1.13515	0.213111	0.671395	-0.0783919	523			Idronoxil	PRISM	0.00889922	2.05065	0.068386	1.16503	0.142511	336
Savolitinib	1936;Savolitinib;GDSC2	GDSC	0.0165242	1.78188	0.0566042	1.24715	-0.0788436	924			VER-155008	CTRP	0.0800966	1.09639	0.231769	0.634945	0.0750337	545			Trequinsin	PRISM	0.00928571	2.03218	0.0707576	1.15023	-0.142362	333
AZD7969	1426;AZD7969;GDSC1	GDSC	0.0167595	1.77574	0.0567294	1.24619	0.0807533	877			erlotinib:PLX-4032 (2:1 mol/mol)	CTRP	0.0811726	1.09059	0.233354	0.631984	-0.0798468	478			INH1	PRISM	0.00930633	2.03122	0.0707576	1.15023	0.140852	340
Sapatinib	1549;Sapatinib;GDSC2	GDSC	0.0167907	1.77493	0.0567294	1.24619	-0.0782711	933			Molibresib	CTRP	0.0815025	1.08883	0.233354	0.631984	0.0755254	533			Xylitol	PRISM	0.00942824	2.02557	0.0711718	1.14769	0.140612	340
RU-SKI 43	576;RU-SKI 43;GDSC1	GDSC	0.016825	1.77404	0.0567294	1.24619	-0.0812628	865			Isoliquiritigenin	CTRP	0.0832538	1.0796	0.237121	0.62503	0.150756	133			Pyrimethamine	PRISM	0.00945986	2.02412	0.0711718	1.14769	0.141382	336
KIN001-270	345;KIN001-270;GDSC1	GDSC	0.0169521	1.77078	0.0568601	1.24519	0.0808429	872			Bendamustine	CTRP	0.0841743	1.07482	0.237417	0.624488	0.0818665	446			VTP-27999	PRISM	0.00951007	2.02182	0.0711769	1.14766	0.172159	226
AZD4877	1409;AZD4877;GDSC1	GDSC	0.0171832	1.7649	0.0573366	1.24157	0.0803987	878			VAF-347	CTRP	0.0848859	1.07116	0.237417	0.624488	0.0913212	357			Raf265(chir-265)	PRISM	0.0100387	1.99832	0.074744	1.12642	0.140696	334
FR-180204	263;FR-180204;GDSC1	GDSC	0.0175279	1.75627	0.0581854	1.23519	-0.0804277	872			BRD-K51490254	CTRP	0.0848904	1.07114	0.237417	0.624488	0.0768253	504			Danusertib	PRISM	0.0100972	1.9958	0.0747919	1.12615	0.140169	336
Tretinoin	1938;Tretinoin;GDSC2	GDSC	0.0185822	1.7309	0.0613689	1.21205	-0.0772562	928			Ki8751	CTRP	0.0851036	1.07005	0.237417	0.624488	0.0785091	482			MK-8245	PRISM	0.010844	1.96481	0.0799117	1.09739	0.139246	334
JW-7-52-1	83;JW-7-52-1;GDSC1	GDSC	0.01893	1.72285	0.0621985	1.20622	0.123306	362			Navitoclax	CTRP	0.0872949	1.05901	0.242288	0.615668	-0.0761652	505			Vanoxerine	PRISM	0.0109379	1.96107	0.0801925	1.09587	0.137051	344
Lasalocid	1518;Lasalocid;GDSC1	GDSC	0.0200389	1.69813	0.0651771	1.18591	-0.0809575	825			Ifosfamide	CTRP	0.0881921	1.05457	0.242625	0.615065	-0.109612	243			Malonoben	PRISM	0.0111186	1.95395	0.0810342	1.09133	0.138566	335
UNC2025	2332;UNC2025;GDSC2	GDSC	0.0200129	1.69869	0.0651771	1.18591	0.0964856	581			Palmostatin B	CTRP	0.0883082	1.054	0.242625	0.615065	-0.0883739	373			Tak-901	PRISM	0.0111655	1.95212	0.0810342	1.09133	0.137265	341
Quizartinib	1868;Quizartinib;GDSC2	GDSC	0.0204224	1.68989	0.0657776	1.18192	-0.154842	224			Sorafenib	CTRP	0.0916563	1.03784	0.250558	0.601092	0.0734105	529			GW843682X	PRISM	0.0114539	1.94105	0.0827098	1.08244	0.137188	339
Danusertib	2162;Danusertib;GDSC2	GDSC	0.0204278	1.68978	0.0657776	1.18192	0.0760973	928			pifithrin-mu	CTRP	0.0923708	1.03447	0.251249	0.599896	0.0731115	531			Regorafenib	PRISM	0.0121047	1.91704	0.0869726	1.06062	0.135151	344
FMK	231;FMK;GDSC1	GDSC	0.0208571	1.68075	0.0668256	1.17506	-0.0843601	750			JW-55	CTRP	0.0932962	1.03014	0.252503	0.597733	-0.140385	144			NMS-1286937	PRISM	0.012461	1.90445	0.0889359	1.05092	0.155078	259
Taselisib	2509;Taselisib;GDSC2	GDSC	0.0211855	1.67396	0.0675419	1.17043	-0.0860596	717			BRD-A02303741	CTRP	0.0966871	1.01463	0.260385	0.584384	-0.0749748	492			Erteberel	PRISM	0.0125461	1.90149	0.0889359	1.05092	0.135064	341
Tubastatin A	265;Tubastatin A;GDSC1	GDSC	0.0215577	1.6664	0.0683898	1.16501	0.0779055	870			Chir-99021	CTRP	0.0982436	1.0077	0.263273	0.579593	0.072727	518			Raltitrexed	PRISM	0.0126119	1.89922	0.0889359	1.05092	0.135561	338
ZM447439	1050;ZM447439;GDSC2	GDSC	0.0237805	1.62378	0.0750717	1.12452	0.0742875	926			pifithrin-alpha	CTRP	0.101901	0.99182	0.268991	0.570262	0.0707283	536			EMD-53998	PRISM	0.0126256	1.89875	0.0889359	1.05092	0.134355	344
YM201636	310;YM201636;GDSC1	GDSC	0.0241204	1.61762	0.0757734	1.12048	0.0763689	872			Silmitasertib	CTRP	0.102141	0.990799	0.268991	0.570262	0.0744647	483			Abexinostat	PRISM	0.0127853	1.89329	0.0896219	1.04759	0.135299	338
Erlotinib	1168;Erlotinib;GDSC2	GDSC	0.0247604	1.60624	0.0774062	1.11122	-0.0738581	924			Ko-143	CTRP	0.102353	0.989899	0.268991	0.570262	0.0711697	528			Avn-944	PRISM	0.0130217	1.88533	0.090836	1.04174	0.133963	343
Brigatinib	2014;Brigatinib;GDSC2	GDSC	0.0249227	1.6034	0.0775373	1.11049	-0.0842215	709			Compound 7d-cis	CTRP	0.102355	0.98989	0.268991	0.570262	0.0760952	462			Dasatinib	PRISM	0.0131793	1.88011	0.091491	1.03862	-0.134519	339
TPCA-1	305;TPCA-1;GDSC1	GDSC	0.0252158	1.59833	0.0780719	1.10751	0.0757907	872			GSK4112	CTRP	0.103713	0.984166	0.27125	0.56663	-0.0699663	542			Tofogliflozin	PRISM	0.0132666	1.87724	0.0916546	1.03785	0.134392	339
LFM-A13	192;LFM-A13;GDSC1	GDSC	0.0259749	1.58545	0.0800374	1.09671	-0.0772403	831			Pazopanib	CTRP	0.107185	0.969865	0.278989	0.554412	0.0699236	532			KPT185	PRISM	0.0135514	1.86801	0.0930461	1.0313	0.134182	338
BPTES	1425;BPTES;GDSC1	GDSC	0.0267776	1.57223	0.0817287	1.08763	0.0747885	877			BRD-K99006945	CTRP	0.110204	0.957803	0.285329	0.544654	-0.0970674	272			AZ960	PRISM	0.0135975	1.86654	0.0930461	1.0313	0.135321	332
PFI-3	1530;PFI-3;GDSC1	GDSC	0.0267197	1.57317	0.0817287	1.08763	-0.0784823	797			SRT-1720	CTRP	0.11067	0.95597	0.285329	0.544654	0.0722275	489			Merimepodib	PRISM	0.0137523	1.86162	0.0936591	1.02845	0.137606	320
SL0101	1039;SL0101;GDSC2	GDSC	0.0285912	1.54377	0.0849673	1.07075	-0.146295	224			BRD-K28456706	CTRP	0.111683	0.952014	0.286375	0.543064	0.0697714	521			MK-5108	PRISM	0.0140037	1.85376	0.0944452	1.02482	0.133155	340
JNK Inhibitor VIII	1043;JNK Inhibitor VIII;GDSC2	GDSC	0.0294219	1.53133	0.0849673	1.07075	-0.0715714	926			IPR-456	CTRP	0.112129	0.950284	0.286375	0.543064	0.0684451	540			Dihydroergocristine	PRISM	0.0140599	1.85202	0.0944452	1.02482	-0.134066	335
FGFR_3831	1422;FGFR_3831;GDSC1	GDSC	0.0289105	1.53894	0.0849673	1.07075	0.0737349	878			BRD-K45681478	CTRP	0.113829	0.943746	0.288121	0.540424	-0.0698292	514			Halicin	PRISM	0.0140649	1.85186	0.0944452	1.02482	0.133071	340
GSK2578215A	1927;GSK2578215A;GDSC2	GDSC	0.0293473	1.53243	0.0849673	1.07075	-0.071643	925			Nutlin-3	CTRP	0.113872	0.943585	0.288121	0.540424	0.0685623	533			Ramatroban	PRISM	0.0143646	1.84271	0.0958167	1.01856	0.137601	316
Rociletinib	2066;Rociletinib;GDSC2	GDSC	0.0281352	1.55075	0.0849673	1.07075	0.0826885	705			serdemetan:SCH-529074 (1:1 mol/mol)	CTRP	0.117024	0.931725	0.294727	0.53058	0.0684893	525			Pranidipine	PRISM	0.0144025	1.84156	0.0958167	1.01856	0.133796	334
Parthenolide	2099;Parthenolide;GDSC2	GDSC	0.0286323	1.54314	0.0849673	1.07075	0.146257	224			BRD-K55473186	CTRP	0.118543	0.926123	0.297178	0.526984	0.0817335	366			ICI-162846	PRISM	0.0146057	1.83548	0.0967209	1.01448	0.13157	344
Mcl1_6386	2127;Mcl1_6386;GDSC2	GDSC	0.0292019	1.53459	0.0849673	1.07075	0.113852	367			ML320	CTRP	0.12181	0.914318	0.302666	0.519036	0.0684653	512			Alexidine	PRISM	0.014836	1.82868	0.0975539	1.01076	0.132037	340
Mycophenolic acid	2179;Mycophenolic acid;GDSC2	GDSC	0.0290225	1.53727	0.0849673	1.07075	0.145905	224			CHEMBL1222381	CTRP	0.122488	0.911905	0.302666	0.519036	0.0667899	536			XL888	PRISM	0.0148673	1.82777	0.0975539	1.01076	0.13542	323
Kobe0065	2256;Kobe0065;GDSC2	GDSC	0.0280902	1.55145	0.0849673	1.07075	0.0911131	581			PF-573228	CTRP	0.122894	0.910468	0.302666	0.519036	0.0664695	540			A-674563	PRISM	0.015276	1.81599	0.0997803	1.00096	0.135298	321
Barasertib	2261;Barasertib;GDSC2	GDSC	0.0287033	1.54207	0.0849673	1.07075	0.149222	215			BRD-K27188169:navitoclax (2:1 mol/mol)	CTRP	0.122958	0.910242	0.302666	0.519036	-0.098607	246			Ivermectin	PRISM	0.0155837	1.80733	0.101329	0.994266	0.131079	340
Cabozantinib	249;Cabozantinib;GDSC1	GDSC	0.0294129	1.53146	0.0849673	1.07075	-0.0738009	871			Alvocidib	CTRP	0.124198	0.905885	0.304341	0.516639	0.0946763	265			Securinine	PRISM	0.0164872	1.78285	0.106721	0.97175	0.131727	331
LDN-193189	478;LDN-193189;GDSC1	GDSC	0.0290966	1.53616	0.0849673	1.07075	-0.0742441	864			LE-135	CTRP	0.128068	0.89256	0.312416	0.505266	0.0663106	528			Bekanamycin	PRISM	0.0165733	1.78059	0.106797	0.97144	0.130254	338
Fenretinide	2163;Fenretinide;GDSC2	GDSC	0.0307246	1.51251	0.0883332	1.05388	0.0893431	585			ETP-46464	CTRP	0.130272	0.88515	0.316374	0.499799	0.0827094	336			1-naphthyl-PP1	PRISM	0.0167419	1.77619	0.107239	0.969647	0.133449	321
EHT-1864	1069;EHT-1864;GDSC2	GDSC	0.0322211	1.49186	0.092224	1.03516	0.070425	925			Dinaciclib	CTRP	0.131353	0.88156	0.317583	0.498143	0.0982885	237			Vandetanib	PRISM	0.0169471	1.7709	0.107239	0.969647	-0.129431	340
Entinostat	1593;Entinostat;GDSC2	GDSC	0.0333849	1.47645	0.0950034	1.02226	0.130252	267			NVP-BSK805	CTRP	0.133307	0.875147	0.320881	0.493657	-0.0651688	532			Docetaxel	PRISM	0.0169612	1.77054	0.107239	0.969647	0.128848	343
BAY-87-2243	1787;BAY-87-2243;GDSC2	GDSC	0.0334872	1.47512	0.0950034	1.02226	0.142454	223			YL54	CTRP	0.134464	0.871393	0.32224	0.49182	0.0688471	474			MK-8745	PRISM	0.0170056	1.76941	0.107239	0.969647	0.13334	320
GSK-LSD1-2HCl	2180;GSK-LSD1-2HCl ;GDSC2	GDSC	0.0350785	1.45496	0.0990814	1.00401	-0.141211	223			BRD-K51831558	CTRP	0.135808	0.867075	0.323788	0.489739	-0.0925728	261			Marimastat	PRISM	0.017015	1.76917	0.107239	0.969647	0.129352	340
UNC0379	2184;UNC0379;GDSC2	GDSC	0.0352671	1.45263	0.0991791	1.00358	0.140751	224			ML210	CTRP	0.136582	0.864605	0.323788	0.489739	0.0664009	504			Anagrelide	PRISM	0.0171455	1.76585	0.10759	0.968228	-0.128635	343
EPZ011989	2290;EPZ011989;GDSC2	GDSC	0.0355313	1.44939	0.0994875	1.00223	-0.0691324	925			piperlongumine:MST-312 (1:1 mol/mol)	CTRP	0.137217	0.862594	0.323788	0.489739	0.0674444	487			GS-39783	PRISM	0.0172337	1.76362	0.107673	0.967893	-0.130448	333
NU7441	1038;NU7441;GDSC2	GDSC	0.0364945	1.43777	0.101311	0.994344	-0.0687384	926			Z-Leu-leu-leu-al	CTRP	0.137491	0.861726	0.323788	0.489739	0.100914	218			PP-121	PRISM	0.0173219	1.7614	0.107756	0.96756	0.129956	335
Pemetrexed	428;Pemetrexed;GDSC1	GDSC	0.0364971	1.43774	0.101311	0.994344	0.0715355	855			BRD-K90370028	CTRP	0.140047	0.853726	0.328165	0.483908	0.0924809	256			Secnidazole	PRISM	0.0178031	1.7495	0.109938	0.958851	0.129216	336
NVS-PAK1-1	2295;NVS-PAK1-1;GDSC2	GDSC	0.0381725	1.41825	0.105507	0.976719	-0.0861024	580			Temsirolimus	CTRP	0.140556	0.852151	0.328165	0.483908	0.088774	277			3,5-Dithiocyanatopyridine-2,6-diamine	PRISM	0.0178258	1.74895	0.109938	0.958851	0.132378	320
AS605240	224;AS605240;GDSC1	GDSC	0.0384316	1.41531	0.105769	0.975642	-0.0702418	869			Sirolimus	CTRP	0.144004	0.841625	0.334779	0.475242	0.0626665	545			Carmofur	PRISM	0.0182002	1.73992	0.111547	0.952544	0.127828	341
Kobe2602	563;Kobe2602;GDSC1	GDSC	0.0387267	1.41199	0.106128	0.974171	-0.0703789	863			RO4929097	CTRP	0.153104	0.815013	0.35442	0.450482	-0.0890264	259			Indisulam	PRISM	0.0182861	1.73788	0.111547	0.952544	0.127734	341
ERK_5330	2076;ERK_5330;GDSC2	GDSC	0.0400079	1.39785	0.109174	0.96188	-0.0774219	704			Dactolisib	CTRP	0.159367	0.797602	0.367354	0.434915	0.0698822	407			Digitoxin	PRISM	0.0183205	1.73706	0.111547	0.952544	0.156821	226
IMD-0354	442;IMD-0354;GDSC1	GDSC	0.0406523	1.39091	0.110465	0.956777	0.0694978	868			NSC19630	CTRP	0.160728	0.793908	0.368929	0.433057	0.0704415	398			Semaxanib	PRISM	0.018397	1.73525	0.111547	0.952544	-0.127427	342
VNLG/124	271;VNLG/124;GDSC1	GDSC	0.0414156	1.38284	0.112066	0.950527	-0.0692366	868			FSC231	CTRP	0.163848	0.785558	0.37451	0.426536	-0.118313	140			Monensin	PRISM	0.0185825	1.7309	0.112198	0.950015	0.127977	338
AX15836	2286;AX15836;GDSC2	GDSC	0.0419144	1.37764	0.112496	0.948863	-0.0844309	581			SID 26681509	CTRP	0.167479	0.77604	0.380734	0.419378	0.0629743	482			BI-78D3	PRISM	0.0187022	1.72811	0.112448	0.949048	0.131392	320
S-Trityl-L-cysteine	41;S-Trityl-L-cysteine;GDSC1	GDSC	0.041924	1.37754	0.112496	0.948863	0.10525	374			selumetinib:vorinostat (8:1 mol/mol)	CTRP	0.167971	0.774766	0.380734	0.419378	-0.0635666	472			Diphenyleneiodonium	PRISM	0.018969	1.72196	0.113577	0.944711	0.130896	321
Elesclomol	1031;Elesclomol;GDSC2	GDSC	0.0431408	1.36511	0.114964	0.939437	0.135259	224			crizotinib:PLX-4032 (2:1 mol/mol)	CTRP	0.169395	0.7711	0.382368	0.417518	-0.0596643	532			Flufenamic acid	PRISM	0.0195816	1.70815	0.116758	0.932712	0.128065	332
HG-5-113-01	1142;HG-5-113-01;GDSC1	GDSC	0.0434054	1.36246	0.114964	0.939437	0.0923305	479			tretinoin:navitoclax (4:1 mol/mol)	CTRP	0.172025	0.764409	0.38567	0.413784	-0.0609898	503			Etoposide	PRISM	0.0198036	1.70326	0.117594	0.929615	0.12577	343
Verteporfin	2463;Verteporfin;GDSC2	GDSC	0.0435579	1.36093	0.114964	0.939437	0.134992	224			necrostatin-1	CTRP	0.172275	0.763777	0.38567	0.413784	0.0607727	506			5-Nitroso-8-hydroxyquinoline	PRISM	0.020013	1.69869	0.117706	0.929202	0.129787	321
ACY-1215	264;ACY-1215;GDSC1	GDSC	0.0432444	1.36407	0.114964	0.939437	0.0684299	873			TGX221	CTRP	0.17806	0.749434	0.396986	0.401225	-0.0578262	544			Dacinostat	PRISM	0.0200559	1.69776	0.117706	0.929202	0.127194	334
Linifanib	277;Linifanib;GDSC1	GDSC	0.043895	1.35759	0.115381	0.937865	-0.0681408	875			Vorapaxar	CTRP	0.182656	0.738366	0.405571	0.391933	-0.0584737	521			Fluorometholone	PRISM	0.0200681	1.69749	0.117706	0.929202	0.130752	316
Doxorubicin	1189;Doxorubicin;GDSC2	GDSC	0.0441366	1.3552	0.115542	0.937259	0.134626	224			BRD-K44224150	CTRP	0.183538	0.736273	0.405769	0.391721	-0.114723	136			Cetylpyridinium	PRISM	0.020413	1.69009	0.11884	0.925039	0.126835	334
VH298	2299;VH298;GDSC2	GDSC	0.0443151	1.35345	0.115542	0.937259	-0.0834685	581			AZ-3146	CTRP	0.184237	0.734623	0.405769	0.391721	0.059538	499			4-Methylhistamine	PRISM	0.0204268	1.6898	0.11884	0.925039	0.129362	321
GSK1904529A	1093;GSK1904529A;GDSC2	GDSC	0.0455625	1.34139	0.118316	0.926958	0.0657584	925			Panobinostat	CTRP	0.193671	0.712935	0.421454	0.37525	0.0558132	544			Cilostamide	PRISM	0.021063	1.67648	0.122047	0.913474	0.126764	331
OSI-930	298;OSI-930;GDSC1	GDSC	0.0459095	1.3381	0.118738	0.925411	-0.0675428	874			Ixazomib	CTRP	0.193682	0.712911	0.421454	0.37525	0.0555563	549			Midodrine	PRISM	0.0212554	1.67253	0.122667	0.911273	0.12934	317
Piperlongumine	1243;Piperlongumine;GDSC2	GDSC	0.0479952	1.3188	0.123636	0.907856	0.13228	224			Onalespib	CTRP	0.194421	0.711257	0.421454	0.37525	0.0812049	257			Bruceantin	PRISM	0.0214375	1.66883	0.123222	0.90931	0.124901	339
AZD8186	1918;AZD8186;GDSC2	GDSC	0.0492855	1.30728	0.126454	0.898068	-0.0646652	925			Mdivi-1	CTRP	0.194458	0.711175	0.421454	0.37525	0.0558697	541			GSK2830371	PRISM	0.0221943	1.65376	0.126996	0.89621	0.124745	336
Olmutinib	2015;Olmutinib;GDSC2	GDSC	0.0508921	1.29335	0.128713	0.890376	0.0733541	709			BRD-K33199242	CTRP	0.196854	0.705855	0.424955	0.371657	-0.0566314	521			6-(Benzenesulfinyl)tetrazolo[1,5-b]pyridazine	PRISM	0.0222707	1.65227	0.126996	0.89621	0.12486	335
UNC0642	2176;UNC0642;GDSC2	GDSC	0.0509657	1.29272	0.128713	0.890376	-0.0641943	925			Methylstat	CTRP	0.20087	0.697085	0.428791	0.367754	0.0649086	390			Oligomycin A	PRISM	0.0225682	1.6465	0.128184	0.892167	0.123667	340
Alectinib	281;Alectinib;GDSC1	GDSC	0.0506864	1.29511	0.128713	0.890376	-0.0661974	872			PF 4800567 Hydrochloride	CTRP	0.201032	0.696736	0.428791	0.367754	0.0784977	267			Quisinostat	PRISM	0.0228555	1.64101	0.129304	0.888387	-0.141387	259
Flavopiridol	432;Flavopiridol;GDSC1	GDSC	0.0507687	1.2944	0.128713	0.890376	0.0666343	860			Isoevodiamine	CTRP	0.202515	0.693542	0.428791	0.367754	0.0556566	526			Cinalukast	PRISM	0.0230916	1.63655	0.130128	0.885629	0.124297	334
RVX-208	1625;RVX-208;GDSC2	GDSC	0.051252	1.29029	0.128931	0.889643	-0.13042	224			Erastin	CTRP	0.202731	0.693079	0.428791	0.367754	0.0555242	528			Cephalomannine	PRISM	0.0232473	1.63363	0.130137	0.8856	0.123239	339
MCT1_6447	1436;MCT1_6447;GDSC1	GDSC	0.0529418	1.2762	0.132664	0.877248	0.0660589	859			NVP-231	CTRP	0.20304	0.692419	0.428791	0.367754	0.0557518	523			Meglitinide	PRISM	0.0232942	1.63275	0.130137	0.8856	0.123746	336
STAT3_2372	2028;STAT3_2372;GDSC2	GDSC	0.0551793	1.25822	0.137734	0.860957	0.0731376	688			PL-DI	CTRP	0.203921	0.690538	0.428791	0.367754	0.055537	525			AZD5438	PRISM	0.0233648	1.63144	0.130137	0.8856	0.126147	323
MS023	2284;MS023;GDSC2	GDSC	0.0564123	1.24863	0.140268	0.85304	0.0793334	579			BRD-K55116708	CTRP	0.204468	0.689374	0.428791	0.367754	0.0579601	481			Benzydamine	PRISM	0.0235133	1.62869	0.130458	0.884529	0.123369	337
Venetoclax	1949;Venetoclax;GDSC2	GDSC	0.0571914	1.24267	0.141659	0.848757	0.0720215	698			LRRK2-IN-1	CTRP	0.20614	0.685838	0.428791	0.367754	0.0635872	397			PI-103	PRISM	0.0241209	1.61761	0.133314	0.875124	0.123205	335
BPD-00008900	1998;BPD-00008900;GDSC2	GDSC	0.057722	1.23866	0.142425	0.846413	-0.0712081	711			Etomoxir	CTRP	0.206306	0.685488	0.428791	0.367754	0.0544706	540			Fenbendazole	PRISM	0.0244331	1.61202	0.134522	0.871206	0.129479	302
Vismodegib	1033;Vismodegib;GDSC2	GDSC	0.0612776	1.2127	0.150621	0.822114	-0.0776923	581			NSC48300	CTRP	0.207222	0.683564	0.428791	0.367754	0.0542101	543			Dichlorvos	PRISM	0.0248142	1.6053	0.136074	0.866225	0.122614	335
SGC707	2288;SGC707;GDSC2	GDSC	0.0622567	1.20581	0.152446	0.816884	-0.0774016	581			Lenvatinib	CTRP	0.207302	0.683397	0.428791	0.367754	0.0544527	538			Paclitaxel	PRISM	0.0249043	1.60373	0.136074	0.866225	0.1211	343
ETP-45835	447;ETP-45835;GDSC1	GDSC	0.0629019	1.20134	0.153442	0.814054	-0.0629392	874			BRD-K92856060	CTRP	0.209356	0.679114	0.429949	0.366583	0.0558458	507			Selinexor	PRISM	0.0250334	1.60148	0.136261	0.865628	0.120817	344
Wnt-C59	1622;Wnt-C59;GDSC2	GDSC	0.0642653	1.19202	0.15559	0.808019	0.123847	224			BRD-K07442505	CTRP	0.209442	0.678936	0.429949	0.366583	0.0542481	537			Fudosteine	PRISM	0.0253018	1.59685	0.137202	0.862638	0.122206	335
GSK2830371	2359;GSK2830371;GDSC2	GDSC	0.064135	1.1929	0.15559	0.808019	-0.0971359	364			BIX-01294	CTRP	0.213036	0.671548	0.435682	0.36083	0.0543334	527			Bms-265246	PRISM	0.0255737	1.59221	0.138156	0.859631	0.122164	334
PI-103	2101;PI-103;GDSC2	GDSC	0.0658122	1.18169	0.158738	0.799319	0.123141	224			Docetaxel	CTRP	0.214631	0.668308	0.437147	0.359372	0.0776689	257			6-Benzyloxy-4-methoxymethyl-beta-carboline-3-carboxylic acid ethyl ester	PRISM	0.0256926	1.59019	0.138278	0.859246	0.120279	344
WZ4003	1614;WZ4003;GDSC2	GDSC	0.0662462	1.17884	0.159189	0.798088	-0.122945	224			navitoclax:birinapant (1:1 mol/mol)	CTRP	0.215359	0.666836	0.437147	0.359372	-0.0539563	529			Echinomycin	PRISM	0.0259863	1.58526	0.139337	0.855933	0.121827	334
XMD15-27	332;XMD15-27;GDSC1	GDSC	0.0683049	1.16555	0.163526	0.786414	-0.0616578	875			HC-067047	CTRP	0.219162	0.659234	0.441742	0.354831	0.0543967	512			Scriptaid	PRISM	0.0263501	1.57922	0.140698	0.851711	0.120456	340
GSK2606414	1618;GSK2606414;GDSC2	GDSC	0.0690997	1.16052	0.164816	0.783002	-0.121957	223			ML203	CTRP	0.219247	0.659067	0.441742	0.354831	0.0533512	532			A61603	PRISM	0.026436	1.5778	0.140698	0.851711	0.1239	321
Genentech Cpd 10	225;Genentech Cpd 10;GDSC1	GDSC	0.0709463	1.14907	0.168596	0.773154	0.0611833	872			Bexarotene	CTRP	0.221208	0.655199	0.444049	0.352569	0.0542095	511			Eltrombopag	PRISM	0.0267254	1.57308	0.141535	0.849137	0.120693	337
NSC-207895	269;NSC-207895;GDSC1	GDSC	0.0716347	1.14488	0.168984	0.772153	0.0611755	868			BRD-K48477130	CTRP	0.222259	0.653141	0.444517	0.352111	-0.077156	252			Saracatinib	PRISM	0.0267902	1.57202	0.141535	0.849137	-0.119582	343
NVP-TAE684	35;NVP-TAE684;GDSC1	GDSC	0.0715508	1.14539	0.168984	0.772153	-0.0926676	379			Prochlorperazine	CTRP	0.225633	0.646598	0.449612	0.347162	0.0526206	532			Vorinostat	PRISM	0.0274461	1.56152	0.144207	0.841014	0.119076	343
Torin 2	371;Torin 2;GDSC1	GDSC	0.0720318	1.14248	0.169301	0.771341	0.06255	828			BRD-K27188169	CTRP	0.226489	0.644954	0.449671	0.347105	0.0726385	279			Azacitidine	PRISM	0.0274966	1.56072	0.144207	0.841014	0.119037	343
Etoposide	1796;Etoposide;GDSC2	GDSC	0.0761899	1.1181	0.178265	0.748934	0.118724	224			Nintedanib	CTRP	0.229618	0.638995	0.454225	0.342729	0.055519	470			AT-9283	PRISM	0.027622	1.55875	0.144337	0.840621	0.129805	288
Amuvatinib	293;Amuvatinib;GDSC1	GDSC	0.0763993	1.11691	0.178265	0.748934	0.0602116	867			BRD-K33514849	CTRP	0.234756	0.629383	0.459203	0.337995	0.167679	52			Resminostat	PRISM	0.0278828	1.55466	0.145172	0.838116	0.119092	341
WYE-125132	317;WYE-125132;GDSC1	GDSC	0.0773869	1.11133	0.179918	0.744926	0.0602198	861			SR1001	CTRP	0.235543	0.627931	0.459203	0.337995	-0.051564	531			LY2334737	PRISM	0.0287104	1.54196	0.148941	0.826985	0.120251	331
VE-822	1613;VE-822;GDSC2	GDSC	0.0798791	1.09757	0.185044	0.732726	0.117272	224			Galunisertib	CTRP	0.235653	0.627727	0.459203	0.337995	0.111956	114			N-(3-Chlorophenyl)picolinamide	PRISM	0.0293138	1.53293	0.151525	0.819516	0.119086	335
WEHI-539	1997;WEHI-539;GDSC2	GDSC	0.0818652	1.0869	0.188965	0.723619	-0.056994	933			BRD-K20514654	CTRP	0.23595	0.62718	0.459203	0.337995	-0.0706758	283			E-7449	PRISM	0.0294877	1.53036	0.151729	0.818931	0.119137	334
Pilaralisib	372;Pilaralisib;GDSC1	GDSC	0.0823069	1.08456	0.189306	0.722836	0.0588036	874			BRD-K66532283	CTRP	0.236354	0.626436	0.459203	0.337995	0.0523733	513			GSK1070916	PRISM	0.0296516	1.52795	0.151729	0.818931	0.121595	320
PRIMA-1	1788;PRIMA-1;GDSC2	GDSC	0.0855198	1.06793	0.195301	0.709296	0.115152	224			(-)-Parthenolide	CTRP	0.238082	0.623273	0.459315	0.33789	0.0531246	495			Unii-K9Q4R9S81O	PRISM	0.0296701	1.52768	0.151729	0.818931	0.118123	339
Venotoclax	412;Venotoclax;GDSC1	GDSC	0.0852585	1.06926	0.195301	0.709296	-0.0586167	863			BRD-K04800985	CTRP	0.238526	0.622464	0.459315	0.33789	-0.0528606	499			JIB04	PRISM	0.0298446	1.52513	0.15208	0.817927	0.119057	333
Dinaciclib	1180;Dinaciclib;GDSC2	GDSC	0.0870606	1.06018	0.196452	0.706744	0.114593	224			Semagacestat	CTRP	0.238945	0.621702	0.459315	0.33789	-0.0504351	547			Ulixertinib	PRISM	0.030006	1.52279	0.152329	0.817216	0.117709	340
EGFR_0300	2074;EGFR_0300;GDSC2	GDSC	0.0868247	1.06136	0.196452	0.706744	-0.0645396	705			PRL-3 Inhibitor I	CTRP	0.240545	0.618803	0.460763	0.336523	0.0522676	506			Genipin	PRISM	0.0301374	1.52089	0.152329	0.817216	0.117616	340
TAK-715	221;TAK-715;GDSC1	GDSC	0.0872442	1.05926	0.196452	0.706744	0.0578137	876			AM-580	CTRP	0.242072	0.616056	0.46206	0.335302	0.0533291	483			Chlorambucil	PRISM	0.0302698	1.51899	0.152329	0.817216	0.118397	335
BMS-509744	63;BMS-509744;GDSC1	GDSC	0.0868015	1.06147	0.196452	0.706744	-0.0884376	376			Cucurbitacin I	CTRP	0.245646	0.60969	0.467243	0.330457	-0.0510516	519			Arctigenin	PRISM	0.0303175	1.51831	0.152329	0.817216	0.117489	340
Serabelisib	1971;Serabelisib;GDSC2	GDSC	0.0878924	1.05605	0.197222	0.705045	-0.0640503	711			Neratinib	CTRP	0.253588	0.595871	0.480669	0.318154	-0.0488078	549			Tranilast	PRISM	0.0312687	1.50489	0.156561	0.805315	0.116827	340
PHA-793887	2097;PHA-793887;GDSC2	GDSC	0.0884482	1.05331	0.19778	0.703817	0.114096	224			MGCD-265 analog	CTRP	0.258923	0.586829	0.489077	0.310623	0.0495962	520			Entinostat	PRISM	0.0314765	1.50201	0.157055	0.803949	0.116857	339
Splitomycin	1551;Splitomycin;GDSC1	GDSC	0.0890278	1.05047	0.198387	0.702486	-0.195119	77			KH-CB19	CTRP	0.260157	0.584764	0.489708	0.310063	-0.0577534	382			Sorafenib	PRISM	0.0324662	1.48857	0.160918	0.793395	0.115678	342
PFI-1	2173;PFI-1;GDSC2	GDSC	0.0904205	1.04373	0.200796	0.697245	-0.0557036	925			Dasatinib	CTRP	0.262678	0.580577	0.492747	0.307376	-0.0479296	548			Brigatinib	PRISM	0.0324748	1.48845	0.160918	0.793395	-0.115504	343
CP724714	255;CP724714;GDSC1	GDSC	0.092506	1.03383	0.204721	0.688837	-0.0569082	875			Necrostatin-7	CTRP	0.265165	0.576484	0.495439	0.30501	0.047945	542			3-(2,3-Dichlorophenoxy)propyl-(2-hydroxyethyl)azanium	PRISM	0.0333078	1.47745	0.164479	0.783891	0.116673	333
SF1670	1856;SF1670;GDSC2	GDSC	0.0932114	1.03053	0.205576	0.687028	0.112436	224			Temozolomide	CTRP	0.265934	0.575226	0.495439	0.30501	-0.0480911	537			Pracinostat	PRISM	0.0340904	1.46737	0.167767	0.775294	0.114961	340
Paclitaxel (0.005)	1535;Paclitaxel (0.005);GDSC1	GDSC	0.0937308	1.02812	0.206016	0.686099	0.0616163	741			BRD-K48334597	CTRP	0.269928	0.568752	0.501164	0.30002	-0.0932029	142			Pac-1	PRISM	0.0344071	1.46335	0.168405	0.773645	0.115787	334
Temsirolimus	1016;Temsirolimus;GDSC2	GDSC	0.0940963	1.02643	0.206116	0.685889	0.0702528	569			BRD-K37390332	CTRP	0.275399	0.560037	0.509582	0.292786	-0.048388	510			ARRY-520	PRISM	0.0344545	1.46275	0.168405	0.773645	0.114394	342
Paclitaxel	1080;Paclitaxel;GDSC2	GDSC	0.0951708	1.0215	0.207763	0.682433	0.0549004	925			BRD-K02492147	CTRP	0.28089	0.551463	0.517981	0.285686	-0.0520569	431			Zolmitriptan	PRISM	0.0348605	1.45767	0.169812	0.770032	0.115326	335
SCH772984	1564;SCH772984;GDSC2	GDSC	0.095873	1.0183	0.208589	0.68071	-0.054814	924			BRD-K14844214	CTRP	0.283818	0.54696	0.521611	0.282653	-0.0512659	439			Vincamine	PRISM	0.0355861	1.44872	0.172761	0.762555	0.114362	338
Everolimus	1514;Everolimus;GDSC2	GDSC	0.0962792	1.01647	0.208767	0.680338	0.113457	216			tanespimycin:bortezomib (250:1 mol/mol)	CTRP	0.285574	0.544282	0.522054	0.282285	0.0481894	493			NVP-BHG712	PRISM	0.036181	1.44152	0.174948	0.75709	0.114851	333
QL-VIII-58	1166;QL-VIII-58;GDSC1	GDSC	0.0974902	1.01104	0.210684	0.676369	0.0756478	481			Cabozantinib	CTRP	0.285978	0.543668	0.522054	0.282285	-0.0476186	504			Tenovin-6	PRISM	0.0362802	1.44033	0.174948	0.75709	0.114447	335
PCI-34051	1621;PCI-34051;GDSC2	GDSC	0.0986471	1.00592	0.212471	0.672701	0.110622	224			BRD-K16147474	CTRP	0.287792	0.540922	0.523607	0.280994	0.0482641	487			Forodesine	PRISM	0.0364726	1.43803	0.175288	0.756248	0.11399	337
A-366	2182;A-366;GDSC2	GDSC	0.100948	0.995901	0.216702	0.664137	-0.0539655	925			GSK-3 inhibitor IX	CTRP	0.289489	0.538368	0.524829	0.279982	0.0484456	480			UK-383367	PRISM	0.0368428	1.43365	0.176361	0.753597	0.112602	344
AGI-6780	1634;AGI-6780;GDSC2	GDSC	0.10144	0.993791	0.217034	0.663472	0.109721	224			Tigecycline	CTRP	0.290392	0.537015	0.524829	0.279982	0.0667258	253			1-[1-(1-Benzothiophen-2-yl)cyclohexyl]piperidine	PRISM	0.0369414	1.43249	0.176361	0.753597	0.114218	334
Ispinesib Mesylate	1798;Ispinesib Mesylate;GDSC2	GDSC	0.102671	0.988552	0.218218	0.661109	0.109576	223			Sgx-523	CTRP	0.293694	0.532105	0.527108	0.278101	-0.0457822	528			Snx-2112	PRISM	0.0372485	1.42889	0.17716	0.751634	0.113694	336
BDP-00009066	1866;BDP-00009066;GDSC2	GDSC	0.10263	0.988727	0.218218	0.661109	0.0612639	711			CIL55	CTRP	0.29433	0.531166	0.527108	0.278101	-0.0797171	175			Carvedilol	PRISM	0.0373783	1.42738	0.17716	0.751634	0.11716	316
AZ191	2330;AZ191;GDSC2	GDSC	0.103451	0.985263	0.219154	0.659251	0.0676819	580			Fulvestrant	CTRP	0.29456	0.530826	0.527108	0.278101	-0.111702	90			VER-49009	PRISM	0.0374786	1.42622	0.17716	0.751634	0.113727	335
CAY10566	416;CAY10566;GDSC1	GDSC	0.107133	0.970078	0.226208	0.645492	0.0549484	861			Blebbistatin	CTRP	0.296268	0.528315	0.527705	0.277609	-0.0969565	118			Daclatasvir	PRISM	0.0383985	1.41569	0.180549	0.743404	-0.119217	302
Imatinib	1989;Imatinib;GDSC2	GDSC	0.108397	0.964985	0.228129	0.64182	-0.0602601	711			BRD-K34485477	CTRP	0.296834	0.527486	0.527705	0.277609	-0.0904453	135			Belinostat	PRISM	0.0385442	1.41404	0.180549	0.743404	0.111938	342
Osimertinib	1919;Osimertinib;GDSC2	GDSC	0.108991	0.962609	0.228633	0.640862	-0.0527326	925			Lovastatin	CTRP	0.304219	0.516814	0.539072	0.268353	-0.0441307	544			BX-912	PRISM	0.0385725	1.41372	0.180549	0.743404	0.112251	340
AT13148	2170;AT13148;GDSC2	GDSC	0.109823	0.959308	0.229629	0.638972	-0.0527235	921			Hyperforin	CTRP	0.306433	0.513664	0.541233	0.266616	0.0462013	492			PSB-1115	PRISM	0.0388287	1.41085	0.181158	0.741942	0.113619	331
FTI-277	166;FTI-277;GDSC1	GDSC	0.111252	0.953693	0.230374	0.637567	-0.0549572	841			Isonicotinohydroxamic acid	CTRP	0.310403	0.508075	0.546469	0.262434	-0.052592	374			aurora-a-inhibitor-i	PRISM	0.0392083	1.40662	0.182338	0.739123	0.112219	338
Mcl1_7350	2125;Mcl1_7350;GDSC2	GDSC	0.110689	0.955896	0.230374	0.637567	0.0598728	711			Rita	CTRP	0.313656	0.503546	0.549437	0.260082	-0.0443559	518			TG-100-115	PRISM	0.0393513	1.40504	0.182413	0.738945	-0.111643	341
CI-1033	362;CI-1033;GDSC1	GDSC	0.111114	0.95423	0.230374	0.637567	-0.0539908	872			AC55649	CTRP	0.315376	0.501171	0.549437	0.260082	0.0437765	528			NMS-E973	PRISM	0.0396848	1.40138	0.183089	0.737338	0.112958	332
eCF309	2316;eCF309;GDSC2	GDSC	0.113342	0.945611	0.233949	0.630879	0.065759	581			CI-976	CTRP	0.317194	0.498675	0.549437	0.260082	0.0462361	470			Oxiracetam	PRISM	0.0397909	1.40022	0.183089	0.737338	0.111233	342
IAP_5620	1428;IAP_5620;GDSC1	GDSC	0.113768	0.94398	0.234025	0.630738	-0.0536249	871			BRD1835	CTRP	0.318345	0.497102	0.549437	0.260082	0.0438438	520			OTX015	PRISM	0.0398794	1.39925	0.183089	0.737338	0.120962	289
PD0166285	2108;PD0166285;GDSC2	GDSC	0.114105	0.942694	0.234025	0.630738	-0.0656204	581			cyanoquinoline 11	CTRP	0.318922	0.496316	0.549437	0.260082	0.0601021	277			Ouabain	PRISM	0.040407	1.39354	0.184443	0.734137	0.120854	288
entospletinib	1947;entospletinib;GDSC2	GDSC	0.116793	0.932583	0.238777	0.622008	-0.0588713	711			ML334 diastereomer	CTRP	0.319567	0.495438	0.549437	0.260082	-0.0501451	396			Mocetinostat	PRISM	0.0405112	1.39242	0.184443	0.734137	0.155471	174
Latamoxef	1520;Latamoxef;GDSC1	GDSC	0.117246	0.930903	0.238944	0.621704	-0.0546117	824			Bosutinib	CTRP	0.319895	0.494993	0.549437	0.260082	0.0448436	494			Ifosfamide	PRISM	0.0405595	1.39191	0.184443	0.734137	-0.1151	317
PF-477736	1055;PF-477736;GDSC2	GDSC	0.117927	0.928385	0.239575	0.620558	-0.104766	224			TG-100-115	CTRP	0.320168	0.494621	0.549437	0.260082	0.04278	542			Ro-90-7501	PRISM	0.0411045	1.38611	0.186047	0.730378	0.110835	340
IPA-3	176;IPA-3;GDSC1	GDSC	0.119534	0.92251	0.242075	0.616051	0.0541096	829			Azacitidine	CTRP	0.323052	0.490728	0.552642	0.257556	0.0440624	505			Thiocolchicoside	PRISM	0.0411711	1.38541	0.186047	0.730378	0.111624	335
Taselisib	1561;Taselisib;GDSC2	GDSC	0.121	0.917214	0.244276	0.612119	-0.0508266	932			BMS-270394	CTRP	0.324325	0.48902	0.55308	0.257212	0.0424932	540			BMS-690514	PRISM	0.041523	1.38171	0.187049	0.728045	-0.110123	343
LTT462	2063;LTT462;GDSC2	GDSC	0.123094	0.909764	0.247726	0.606028	0.058126	705			BEC	CTRP	0.325645	0.487256	0.553596	0.256807	0.0827816	143			Puromycin	PRISM	0.0418581	1.37822	0.187806	0.726292	0.111753	332
Capivasertib	2093;Capivasertib;GDSC2	GDSC	0.128519	0.891033	0.257839	0.588652	-0.0573	705			PF-184	CTRP	0.337168	0.472154	0.5714	0.24306	0.0423768	515			Salvinorin A	PRISM	0.0419524	1.37724	0.187806	0.726292	0.109734	344
Selumetinib	2252;Selumetinib;GDSC2	GDSC	0.133598	0.8742	0.267196	0.57317	-0.079657	356			BRD-K64610608	CTRP	0.343787	0.463711	0.580807	0.235968	0.0424679	499			FK-888	PRISM	0.0422123	1.37456	0.188382	0.72496	0.110894	336
PF-3644022	2308;PF-3644022;GDSC2	GDSC	0.135359	0.868514	0.269879	0.56883	-0.0490301	929			Osi-027	CTRP	0.352127	0.453301	0.59136	0.228148	0.0397502	550			Amsacrine	PRISM	0.0423647	1.373	0.188477	0.724741	0.116893	302
RGFP966	2328;RGFP966;GDSC2	GDSC	0.136119	0.866082	0.270557	0.567741	0.0619063	581			JQ1 compound	CTRP	0.353575	0.451519	0.59136	0.228148	0.0399234	542			RepSox	PRISM	0.042615	1.37044	0.188861	0.723859	-0.110845	335
MPS-1-IN-1	294;MPS-1-IN-1;GDSC1	GDSC	0.136711	0.864198	0.270897	0.567196	0.0504935	870			Bafilomycin A1	CTRP	0.354424	0.450477	0.59136	0.228148	-0.135173	49			Brequinar	PRISM	0.0428218	1.36833	0.188861	0.723859	0.109434	343
PAC-1	1506;PAC-1;GDSC2	GDSC	0.138882	0.857355	0.274355	0.561687	0.0991955	224			HBX-41108	CTRP	0.354445	0.450451	0.59136	0.228148	0.0465964	397			Oxyphencyclimine	PRISM	0.0429488	1.36705	0.188861	0.723859	0.110668	335
Bosutinib	1019;Bosutinib;GDSC2	GDSC	0.141623	0.848866	0.278809	0.554693	-0.0610511	581			A-804598	CTRP	0.355468	0.449199	0.59136	0.228148	-0.0481734	370			TMC-353121	PRISM	0.0431572	1.36495	0.188861	0.723859	0.110724	334
PDGFR_5313	2018;PDGFR_5313;GDSC2	GDSC	0.142116	0.847358	0.278809	0.554693	0.0551857	709			AZD6482	CTRP	0.358751	0.445207	0.595001	0.225482	-0.0392788	548			Methoxyflurane	PRISM	0.0431744	1.36477	0.188861	0.723859	0.110549	335
TGX221	94;TGX221;GDSC1	GDSC	0.142435	0.846383	0.278809	0.554693	-0.0758884	375			BRD-K19103580	CTRP	0.360622	0.442948	0.596287	0.224545	0.0403653	515			AEE788	PRISM	0.0433121	1.36339	0.188861	0.723859	-0.110642	334
GSK269962A	1192;GSK269962A;GDSC2	GDSC	0.143154	0.844198	0.278959	0.55446	0.0898446	267			Bax Channel Blocker	CTRP	0.364064	0.438822	0.600154	0.221737	0.0412179	487			Levocetirizine	PRISM	0.0433709	1.3628	0.188861	0.723859	0.10963	340
IGFR_3801	1430;IGFR_3801;GDSC1	GDSC	0.143433	0.84335	0.278959	0.55446	0.0494465	877			BRD-K50799972	CTRP	0.369668	0.432188	0.602679	0.219914	-0.0390817	529			Levcromakalim	PRISM	0.0444352	1.35227	0.19291	0.714644	0.133841	226
TL-2-105	211;TL-2-105;GDSC1	GDSC	0.143811	0.842208	0.278959	0.55446	-0.0494565	875			Veliparib dihydrochloride	CTRP	0.369756	0.432085	0.602679	0.219914	-0.0382834	551			Cyqualon	PRISM	0.0446673	1.35001	0.193334	0.713692	-0.109448	337
MetAP2 Inhibitor, A832234	410;MetAP2 Inhibitor, A832234;GDSC1	GDSC	0.144863	0.839043	0.280155	0.552601	0.0497852	859			GSK1059615	CTRP	0.371045	0.430574	0.602679	0.219914	0.0460151	380			Radezolid	PRISM	0.0450415	1.34639	0.193849	0.712536	0.118202	288
EPZ020411	2326;EPZ020411;GDSC2	GDSC	0.145622	0.836773	0.28078	0.551634	0.0604456	581			Nelarabine	CTRP	0.37137	0.430193	0.602679	0.219914	0.0405946	487			Papaverine	PRISM	0.0450561	1.34625	0.193849	0.712536	0.116191	298
(5Z)-7-Oxozeaenol	1242;(5Z)-7-Oxozeaenol;GDSC1	GDSC	0.148027	0.829659	0.284565	0.545818	0.0493682	860			BRD-A02303741:navitoclax (2:1 mol/mol)	CTRP	0.371992	0.429467	0.602679	0.219914	-0.0395355	512			GW-405833	PRISM	0.0454299	1.34266	0.194874	0.710246	0.109716	333
AZD3514	1382;AZD3514;GDSC1	GDSC	0.148847	0.827261	0.285289	0.544714	0.0487324	879			KU-55933	CTRP	0.373442	0.427777	0.602679	0.219914	0.0388116	528			Cyclophosphamide	PRISM	0.0460902	1.33639	0.197027	0.705474	-0.132825	226
Capmatinib	2103;Capmatinib;GDSC2	GDSC	0.150828	0.821519	0.288229	0.540263	-0.0600399	574			BRD-K27986637	CTRP	0.373636	0.427552	0.602679	0.219914	-0.0744259	145			Sdz-wag-994	PRISM	0.0462061	1.3353	0.197027	0.705474	0.108354	339
VX-11e	2096;VX-11e;GDSC2	GDSC	0.151689	0.819047	0.289016	0.539078	-0.0472763	921			SNS-032	CTRP	0.374458	0.426596	0.602679	0.219914	0.0404168	485			Alpelisib	PRISM	0.0465965	1.33165	0.198104	0.703107	-0.108644	336
Veliparib	1018;Veliparib;GDSC2	GDSC	0.152656	0.816286	0.289428	0.53846	-0.0594107	581			Istradefylline	CTRP	0.380108	0.420093	0.609967	0.214694	0.0540302	266			Cinromide	PRISM	0.0470986	1.32699	0.199648	0.699735	-0.109215	331
BCL6_7224	1990;BCL6_7224;GDSC2	GDSC	0.152803	0.815867	0.289428	0.53846	0.0536737	711			Afatinib	CTRP	0.383064	0.416729	0.612811	0.212673	-0.0401118	475			Practolol	PRISM	0.0473374	1.3248	0.20007	0.698818	-0.132079	226
I-BRD9	1928;I-BRD9;GDSC2	GDSC	0.153593	0.813628	0.29007	0.537497	-0.0469556	925			BRD4132	CTRP	0.384134	0.415518	0.612811	0.212673	0.0406721	460			R547	PRISM	0.0476568	1.32188	0.200829	0.697173	0.116805	288
XL413	1858;XL413;GDSC2	GDSC	0.154372	0.81143	0.290689	0.536571	0.095694	223			968	CTRP	0.39043	0.408457	0.619841	0.20772	-0.0734103	139			Idoxuridine	PRISM	0.0480389	1.31841	0.201366	0.696014	0.107782	337
HG-5-88-01	1143;HG-5-88-01;GDSC1	GDSC	0.155502	0.808265	0.291962	0.534673	-0.0650675	478			Compound 1541A	CTRP	0.391376	0.407406	0.619841	0.20772	0.0387658	491			Homoquinolinic acid	PRISM	0.0481626	1.31729	0.201366	0.696014	0.110379	321
Glipizide	1550;Glipizide;GDSC1	GDSC	0.158362	0.80035	0.295609	0.529283	-0.16234	77			BRD-K49290616	CTRP	0.392653	0.405991	0.619841	0.20772	0.0730673	139			nuelin	PRISM	0.0483382	1.31571	0.201366	0.696014	0.111164	316
PIM447	1929;PIM447;GDSC2	GDSC	0.158098	0.801075	0.295609	0.529283	0.0946274	224			BRD-K71935468	CTRP	0.393098	0.405499	0.619841	0.20772	-0.0400427	457			IOWH032	PRISM	0.0483447	1.31565	0.201366	0.696014	0.108119	334
ZG-10	1161;ZG-10;GDSC1	GDSC	0.166946	0.777423	0.310732	0.507614	0.063251	479			Bemcentinib	CTRP	0.394915	0.403497	0.620907	0.206974	-0.0442959	371			Lomitapide	PRISM	0.0486698	1.31274	0.202087	0.694461	-0.110825	317
RAF_7242	2034;RAF_7242;GDSC2	GDSC	0.167844	0.775093	0.311504	0.506537	-0.0518522	709			SMER-3	CTRP	0.397207	0.400983	0.62271	0.205714	-0.0412197	424			P-276-00	PRISM	0.0487991	1.31159	0.202087	0.694461	0.106475	343
GW-2580	193;GW-2580;GDSC1	GDSC	0.168498	0.773404	0.311819	0.506097	-0.0465939	875			BRD-K52037352	CTRP	0.404067	0.393547	0.629943	0.200698	0.0405762	425			Tyrphostin B48	PRISM	0.0491193	1.30875	0.202095	0.694445	0.106794	340
LGK974	1598;LGK974;GDSC2	GDSC	0.170647	0.767902	0.31489	0.501842	0.044966	930			carboplatin:UNC0638 (2:1 mol/mol)	CTRP	0.404137	0.393472	0.629943	0.200698	0.0372403	504			Gidazepam	PRISM	0.0491418	1.30855	0.202095	0.694445	-0.107258	337
NSC319726	461;NSC319726;GDSC1	GDSC	0.171871	0.764797	0.316243	0.499979	0.0474669	830			BRD-K11533227	CTRP	0.411436	0.385698	0.639489	0.194167	0.0377332	476			Vidofludimus	PRISM	0.0492228	1.30783	0.202095	0.694445	0.108189	331
BMS-345541	1249;BMS-345541;GDSC2	GDSC	0.172585	0.762997	0.316652	0.499418	0.0916592	223			GSK2636771	CTRP	0.418065	0.378756	0.647941	0.188464	-0.040247	407			AG14361	PRISM	0.0500699	1.30042	0.204987	0.688273	0.107628	332
Entrectinib	2166;Entrectinib;GDSC2	GDSC	0.173106	0.761687	0.316706	0.499344	-0.0565939	581			PF-543	CTRP	0.42035	0.376389	0.648567	0.188045	0.0349422	534			KY02111	PRISM	0.0512109	1.29064	0.208949	0.67996	0.107262	331
Temozolomide	1375;Temozolomide;GDSC2	GDSC	0.173662	0.760296	0.316759	0.499272	-0.0447964	924			navitoclax:piperlongumine (1:1 mol/mol)	CTRP	0.422738	0.373929	0.648567	0.188045	-0.0359667	499			Floxuridine	PRISM	0.0513284	1.28964	0.208949	0.67996	0.107046	332
EGFR_7518	2090;EGFR_7518;GDSC2	GDSC	0.174119	0.759154	0.316759	0.499272	-0.0512435	705			UNC0638	CTRP	0.422817	0.373848	0.648567	0.188045	-0.0347899	533			Dienogest	PRISM	0.0517163	1.28637	0.20948	0.678857	0.106549	334
MIK-665 / S-64315	1946;MIK-665 / S-64315;GDSC2	GDSC	0.175487	0.755755	0.318348	0.497098	0.0508649	711			JQ-1:navitoclax (2:1 mol/mol)	CTRP	0.423434	0.373214	0.648567	0.188045	-0.0351093	522			Tesevatinib	PRISM	0.0517505	1.28609	0.20948	0.678857	-0.105432	341
PF-562271	1504;PF-562271;GDSC2	GDSC	0.177911	0.749796	0.320938	0.493579	0.0903358	224			Avicin D	CTRP	0.42443	0.372194	0.648567	0.188045	-0.0495541	262			SCH-58261	PRISM	0.0519197	1.28467	0.209575	0.678661	0.108595	321
R428	1864;R428;GDSC2	GDSC	0.177871	0.749895	0.320938	0.493579	-0.0442666	928			JQ-1:carboplatin (1:1 mol/mol)	CTRP	0.426642	0.369936	0.650122	0.187005	0.0351042	515			Strophanthidin	PRISM	0.0522398	1.282	0.210276	0.67721	0.147416	174
GSK429286A	230;GSK429286A;GDSC1	GDSC	0.179627	0.745629	0.322808	0.491056	-0.0454583	873			WZ8040	CTRP	0.428946	0.367597	0.65052	0.186739	-0.0394605	404			Givinostat	PRISM	0.0524906	1.27992	0.210696	0.676345	0.108503	320
Omipalisib	283;Omipalisib;GDSC1	GDSC	0.17995	0.744847	0.322808	0.491056	0.0453725	875			Raf265(chir-265)	CTRP	0.429842	0.366691	0.65052	0.186739	0.0434051	333			Nilutamide	PRISM	0.0526781	1.27837	0.210859	0.676007	0.105958	335
Salubrinal	111;Salubrinal;GDSC1	GDSC	0.181023	0.742266	0.323745	0.489797	0.069315	374			Fluvastatin	CTRP	0.430491	0.366035	0.65052	0.186739	0.0345778	522			ONC201	PRISM	0.0531752	1.27429	0.211993	0.673679	0.104801	341
CMK	64;CMK;GDSC1	GDSC	0.181478	0.741176	0.323745	0.489797	0.0691502	375			Tandutinib	CTRP	0.434996	0.361515	0.655506	0.183423	0.0340776	527			Menadione	PRISM	0.0532564	1.27363	0.211993	0.673679	0.108839	316
Merestinib	1958;Merestinib;GDSC2	GDSC	0.182346	0.739104	0.324394	0.488927	-0.0500694	711			CBB-1007	CTRP	0.438975	0.35756	0.659675	0.18067	0.0475598	267			Toremifene	PRISM	0.0542756	1.2654	0.215453	0.666647	0.104477	340
STF-62247	258;STF-62247;GDSC1	GDSC	0.183104	0.737301	0.324846	0.488322	-0.0451758	870			CID-5951923	CTRP	0.440727	0.35583	0.660484	0.180138	-0.033495	532			6-Methoxy-N-(4-methoxyphenyl)quinazolin-4-amine	PRISM	0.0549519	1.26002	0.217537	0.662467	0.105278	333
Refametinib	1014;Refametinib;GDSC2	GDSC	0.18416	0.734804	0.325822	0.48702	-0.0552693	579			Doramapimod	CTRP	0.453144	0.343764	0.677226	0.169266	0.034538	474			LY2109761	PRISM	0.0556264	1.25472	0.219161	0.659237	-0.104054	339
A-443654	86;A-443654;GDSC1	GDSC	0.186777	0.728678	0.329546	0.482085	0.068322	375			Adavosertib	CTRP	0.461666	0.335672	0.686385	0.163432	0.0329602	501			Fenretinide	PRISM	0.0556672	1.2544	0.219161	0.659237	0.104345	337
CHIR-99021	2175;CHIR-99021;GDSC2	GDSC	0.189939	0.721386	0.33356	0.476827	-0.087901	224			BRD-K09344309	CTRP	0.461796	0.33555	0.686385	0.163432	-0.0638647	135			Captamine	PRISM	0.0560859	1.25115	0.220206	0.65717	0.104479	335
Galunisertib	2265;Galunisertib;GDSC2	GDSC	0.190088	0.721046	0.33356	0.476827	-0.250437	29			navitoclax:pluripotin (1:1 mol/mol)	CTRP	0.464447	0.333064	0.688171	0.162304	-0.0319647	526			Broxyquinoline	PRISM	0.0567403	1.24611	0.222121	0.653411	0.104833	331
UNC-2025	1961;UNC-2025;GDSC2	GDSC	0.19306	0.714307	0.337856	0.471269	0.0488698	711			Sildenafil	CTRP	0.465527	0.332055	0.688171	0.162304	-0.031918	525			Torcetrapib	PRISM	0.0568827	1.24502	0.222121	0.653411	-0.10277	344
Mirin	1048;Mirin;GDSC2	GDSC	0.195737	0.708327	0.338495	0.470448	0.0867675	224			Piperlongumine	CTRP	0.468675	0.329129	0.689344	0.161564	0.0310183	548			CPP	PRISM	0.0571939	1.24265	0.222731	0.65222	0.103705	337
Selumetinib	1062;Selumetinib;GDSC2	GDSC	0.194752	0.710517	0.338495	0.470448	-0.053871	581			CIL55A	CTRP	0.468855	0.328961	0.689344	0.161564	0.0432289	283			Selamectin	PRISM	0.0584449	1.23325	0.226987	0.643999	0.119137	253
LCL161	1557;LCL161;GDSC2	GDSC	0.19505	0.709855	0.338495	0.470448	-0.0870967	223			NSC23766	CTRP	0.475971	0.32242	0.69792	0.156195	-0.0310278	530			Evofosfamide	PRISM	0.0589247	1.2297	0.228234	0.641619	0.11124	289
KIN001-236	286;KIN001-236;GDSC1	GDSC	0.194567	0.71093	0.338495	0.470448	0.0439701	872			PD 153035	CTRP	0.477902	0.320662	0.698867	0.155606	-0.0357192	397			Clocortolone pivalate	PRISM	0.0592201	1.22753	0.228762	0.640617	-0.125691	226
BIBF-1120	380;BIBF-1120;GDSC1	GDSC	0.196054	0.707625	0.338495	0.470448	-0.043799	873			BMS-345541 free base	CTRP	0.479405	0.319297	0.699186	0.155407	0.0308453	528			Ro-9187	PRISM	0.0596801	1.22417	0.229408	0.639391	0.102999	335
Tamoxifen	1199;Tamoxifen;GDSC2	GDSC	0.204941	0.688372	0.352893	0.452357	0.0417393	924			XL765	CTRP	0.482854	0.316184	0.700416	0.154644	0.0308692	519			Pentagastrin	PRISM	0.0597068	1.22398	0.229408	0.639391	0.108482	302
PLX-4720	1036;PLX-4720;GDSC2	GDSC	0.205864	0.68642	0.353537	0.451565	-0.0417451	920			BRD-K29313308	CTRP	0.483093	0.315969	0.700416	0.154644	0.0306454	526			PU-H71	PRISM	0.0608397	1.21581	0.232688	0.633226	0.10269	334
EI1	2294;EI1;GDSC2	GDSC	0.20851	0.680874	0.357128	0.447176	-0.052254	581			BRD-A94377914	CTRP	0.484111	0.315055	0.700416	0.154644	0.0425241	273			SB-216641	PRISM	0.0609962	1.2147	0.232688	0.633226	0.102475	335
PF-4708671	1129;PF-4708671;GDSC2	GDSC	0.209195	0.679449	0.357351	0.446905	0.0771	267			selumetinib:JQ-1 (4:1 mol/mol)	CTRP	0.493053	0.307106	0.710137	0.148658	-0.0302128	517			Amisulpride	PRISM	0.0610461	1.21434	0.232688	0.633226	0.105497	316
Nilotinib	1013;Nilotinib;GDSC2	GDSC	0.211333	0.675032	0.359099	0.444785	-0.0412019	922			BRD-K96970199	CTRP	0.49344	0.306765	0.710137	0.148658	-0.058354	140			IMD 0354	PRISM	0.06121	1.21318	0.232695	0.633213	0.101484	341
Entospletinib	1630;Entospletinib;GDSC2	GDSC	0.210854	0.676018	0.359099	0.444785	-0.0839226	224			BRD-K85133207	CTRP	0.495285	0.305145	0.71091	0.148185	0.0299989	519			Octopamine	PRISM	0.0613972	1.21185	0.232718	0.633171	0.102779	332
Pelitinib	282;Pelitinib;GDSC1	GDSC	0.214446	0.668682	0.363429	0.43958	-0.0420337	874			Brefeldin A	CTRP	0.500313	0.300758	0.716237	0.144943	0.0299709	508			Tipifarnib	PRISM	0.0615398	1.21084	0.232718	0.633171	0.102109	336
I-BET151	2152;I-BET151;GDSC2	GDSC	0.215024	0.667513	0.363453	0.439552	0.0407387	928			QW-BI-011	CTRP	0.501709	0.299548	0.716351	0.144874	-0.0568332	142			Y-39983	PRISM	0.0624264	1.20463	0.235451	0.6281	-0.103796	323
UNC0638	1193;UNC0638;GDSC2	GDSC	0.217117	0.663307	0.365883	0.436657	0.0405536	928			Prima-1	CTRP	0.503951	0.297612	0.717668	0.144076	0.0298056	505			Cep-37440	PRISM	0.0638987	1.19451	0.240373	0.619114	-0.101964	331
Selinexor	1869;Selinexor;GDSC2	GDSC	0.218167	0.661212	0.365883	0.436657	0.082599	224			Vandetanib	CTRP	0.519566	0.284359	0.733444	0.134633	-0.0287809	503			Triciribine	PRISM	0.0657295	1.18224	0.246614	0.607982	0.0999204	340
ML216	2365;ML216;GDSC2	GDSC	0.217917	0.661709	0.365883	0.436657	-0.0513254	578			Fingolimod	CTRP	0.519927	0.284058	0.733444	0.134633	-0.0280373	529			Tak-285	PRISM	0.0659776	1.1806	0.2469	0.607478	0.100724	334
Quercetin	1871;Quercetin;GDSC2	GDSC	0.22108	0.65545	0.368849	0.433151	0.0820804	224			Fedratinib	CTRP	0.520744	0.283376	0.733444	0.134633	-0.027669	541			Osimertinib	PRISM	0.0662303	1.17894	0.247202	0.606947	-0.0992984	343
AZD4205	1965;AZD4205;GDSC2	GDSC	0.221053	0.655503	0.368849	0.433151	-0.0459502	711			Nvp-tae 684	CTRP	0.521289	0.282922	0.733444	0.134633	-0.0334921	369			Butylscopolamine	PRISM	0.0670111	1.17385	0.249115	0.603601	0.103169	316
Lapatinib	1558;Lapatinib;GDSC2	GDSC	0.226131	0.645639	0.371501	0.43004	-0.0396638	933			BRD8899	CTRP	0.52177	0.282521	0.733444	0.134633	-0.0278345	532			Estrone	PRISM	0.0670894	1.17335	0.249115	0.603601	0.100165	335
AZD5363	1916;AZD5363;GDSC2	GDSC	0.224981	0.647855	0.371501	0.43004	-0.0399341	925			UNC0638:navitoclax (1:1 mol/mol)	CTRP	0.52438	0.280354	0.735213	0.133587	-0.0290056	484			Zardaverine	PRISM	0.0675909	1.17011	0.249718	0.60255	0.100133	334
SYK_1543	1959;SYK_1543;GDSC2	GDSC	0.225801	0.646275	0.371501	0.43004	0.0454818	711			NSC30930	CTRP	0.52788	0.277465	0.736392	0.132891	-0.0272479	539			Gilteritinib	PRISM	0.0675995	1.17006	0.249718	0.60255	-0.0998303	336
Ravoxertinib	1972;Ravoxertinib;GDSC2	GDSC	0.224525	0.648736	0.371501	0.43004	0.045607	711			BRD-K03911514	CTRP	0.527928	0.277425	0.736392	0.132891	0.0380819	277			Cisplatin	PRISM	0.0678434	1.16849	0.249977	0.6021	0.0998912	335
EGF816	2021;EGF816;GDSC2	GDSC	0.225332	0.647177	0.371501	0.43004	0.0456244	708			Pyr-41	CTRP	0.531087	0.274834	0.738904	0.131412	-0.0278805	507			Sapitinib	PRISM	0.0687991	1.16242	0.252254	0.598162	-0.0983772	343
GSK591	2110;GSK591;GDSC2	GDSC	0.224724	0.648351	0.371501	0.43004	0.0400431	921			Ku-0063794	CTRP	0.542858	0.265314	0.752945	0.123237	0.0265396	528			AZD-2461	PRISM	0.0688687	1.16198	0.252254	0.598162	0.0996722	334
GNE-317	1926;GNE-317;GDSC2	GDSC	0.228645	0.640839	0.373724	0.42745	0.0398807	913			BRD-K09587429	CTRP	0.544149	0.264282	0.752945	0.123237	0.0278691	476			Indoprofen	PRISM	0.068988	1.16123	0.252254	0.598162	0.099184	337
AZD0156	2150;AZD0156;GDSC2	GDSC	0.228616	0.640894	0.373724	0.42745	0.0499379	583			BRD-A05715709	CTRP	0.545332	0.263339	0.752945	0.123237	0.0387416	246			RI-1	PRISM	0.069905	1.15549	0.254958	0.593531	0.0997542	331
GNF-2	52;GNF-2;GDSC1	GDSC	0.230568	0.637202	0.375913	0.424913	-0.0622253	373			KU-60019	CTRP	0.551306	0.258607	0.759267	0.119605	0.0257908	536			Chlormidazole	PRISM	0.0701221	1.15414	0.255103	0.593285	0.0990788	335
HG-9-91-01	2325;HG-9-91-01;GDSC2	GDSC	0.232623	0.633346	0.378307	0.422156	-0.0496392	580			MI-1	CTRP	0.553919	0.256554	0.760939	0.11865	-0.0268029	490			Chlorogenic acid	PRISM	0.0709595	1.14899	0.256537	0.59085	0.0983452	338
PDD00017273	2312;PDD00017273;GDSC2	GDSC	0.233307	0.632071	0.378463	0.421976	0.0495239	581			Thalidomide	CTRP	0.559402	0.252276	0.765234	0.116206	0.0379437	239			Pardoprunox	PRISM	0.070984	1.14884	0.256537	0.59085	0.0981912	339
Axitinib	1021;Axitinib;GDSC2	GDSC	0.234853	0.629204	0.380013	0.420201	0.0390341	928			Staurosporine	CTRP	0.559859	0.251921	0.765234	0.116206	-0.0502423	137			Belnacasan	PRISM	0.0710521	1.14842	0.256537	0.59085	0.0993499	331
IWP-2	1576;IWP-2;GDSC2	GDSC	0.238317	0.622845	0.384652	0.414932	-0.0791079	224			BRD-K16130065	CTRP	0.567697	0.245883	0.774003	0.111257	0.0481819	143			7-Benzylidenenaltrexone	PRISM	0.0713103	1.14685	0.256824	0.590364	0.0992597	331
Panzem	1552;Panzem;GDSC1	GDSC	0.247159	0.607023	0.396934	0.401282	-0.178195	44			Tivozanib	CTRP	0.572451	0.242262	0.778533	0.108723	0.0246895	525			Nvp-tae 684	PRISM	0.0719029	1.14325	0.258311	0.587857	0.100589	321
CZC24832	1615;CZC24832;GDSC2	GDSC	0.247051	0.607214	0.396934	0.401282	-0.0776592	224			BRD-K96431673	CTRP	0.576053	0.239538	0.781478	0.107083	-0.0471471	143			Letrozole	PRISM	0.0722788	1.14099	0.259014	0.586677	-0.0978911	338
GSK690693	326;GSK690693;GDSC1	GDSC	0.250614	0.600995	0.400484	0.397415	0.0389688	871			BMS-195614	CTRP	0.581124	0.235731	0.784037	0.105663	0.0241341	525			1-Azakenpaullone	PRISM	0.0729431	1.13702	0.260744	0.583785	0.0973766	340
PF-00299804	363;PF-00299804;GDSC1	GDSC	0.250358	0.601439	0.400484	0.397415	-0.0391251	865			Gefitinib	CTRP	0.5815	0.235451	0.784037	0.105663	-0.0246588	502			Orantinib	PRISM	0.0731891	1.13555	0.260974	0.583402	-0.0986109	331
Linsitinib	1510;Linsitinib;GDSC2	GDSC	0.252852	0.597134	0.403061	0.394629	-0.0376136	926			Serdemetan	CTRP	0.583612	0.233876	0.784037	0.105663	0.0246947	495			AP26113	PRISM	0.0741992	1.1296	0.263336	0.579489	-0.0994805	323
Ipatasertib	1924;Ipatasertib;GDSC2	GDSC	0.25366	0.595749	0.40335	0.394318	-0.03757	925			Birinapant	CTRP	0.584801	0.232992	0.784037	0.105663	-0.0236744	535			2-[(4-Methylphenyl)sulfonyl]-5-nitrofuran	PRISM	0.0742179	1.12949	0.263336	0.579489	0.0972357	338
Dyrk1b_0191	1407;Dyrk1b_0191;GDSC1	GDSC	0.256624	0.590702	0.40706	0.390342	-0.038303	879			CCT036477	CTRP	0.585146	0.232736	0.784037	0.105663	0.0236305	536			Serdemetan	PRISM	0.0749463	1.12525	0.26458	0.577442	0.12031	220
ML323	1629;ML323;GDSC2	GDSC	0.260173	0.584737	0.407668	0.389693	0.0757186	223			BRD-M00053801	CTRP	0.591049	0.228377	0.788513	0.103191	0.0290699	344			Trapidil	PRISM	0.0750357	1.12473	0.26458	0.577442	0.0966772	340
SYK_9721	1960;SYK_9721;GDSC2	GDSC	0.259816	0.585335	0.407668	0.389693	0.0423148	711			Tamoxifen	CTRP	0.591385	0.22813	0.788513	0.103191	0.0235951	520			Z-Leu-leu-leu-al	PRISM	0.0751209	1.12424	0.26458	0.577442	0.0979577	331
EGFR_5383	2016;EGFR_5383;GDSC2	GDSC	0.257956	0.588454	0.407668	0.389693	0.0425402	709			Cyclosporin A	CTRP	0.594444	0.225889	0.7898	0.102483	0.0238663	500			Cariporide	PRISM	0.0757468	1.12064	0.266132	0.574902	0.0973079	334
PF-06747775	2022;PF-06747775;GDSC2	GDSC	0.25917	0.586416	0.407668	0.389693	-0.0424321	709			DTIC-Dome	CTRP	0.59657	0.224338	0.7898	0.102483	0.0230008	532			Tipranavir	PRISM	0.0760813	1.11872	0.266656	0.574049	0.104513	289
AZD8835	2253;AZD8835;GDSC2	GDSC	0.259511	0.585844	0.407668	0.389693	-0.0471395	574			Tacedinaline	CTRP	0.596706	0.22424	0.7898	0.102483	0.026704	395			Repaglinide	PRISM	0.076803	1.11462	0.267324	0.572962	-0.0969604	334
AICA Ribonucleotide	1001;AICA Ribonucleotide;GDSC1	GDSC	0.26319	0.579731	0.411394	0.385742	0.0375446	890			BRD-K75293299	CTRP	0.602576	0.219988	0.794448	0.0999345	-0.0443834	140			N-(3-Methoxyphenyl)-4-chlorocinnamanilide	PRISM	0.0769727	1.11366	0.267324	0.572962	0.096905	334
Topotecan	1090;Topotecan;GDSC2	GDSC	0.267121	0.573292	0.416527	0.380357	0.0744597	224			1S,3R-RSL-3	CTRP	0.603138	0.219583	0.794448	0.0999345	0.0221555	553			Mitomycin	PRISM	0.0769753	1.11365	0.267324	0.572962	0.099476	317
CCT251545	2281;CCT251545;GDSC2	GDSC	0.268637	0.570834	0.417384	0.379464	0.0460475	579			SCH-529074	CTRP	0.611539	0.213576	0.803568	0.0949771	0.0230229	489			Bay 11-7085	PRISM	0.0770161	1.11342	0.267324	0.572962	0.0960297	340
KIN001-244	287;KIN001-244;GDSC1	GDSC	0.268966	0.570302	0.417384	0.379464	0.0374973	871			Austocystin D	CTRP	0.613039	0.212512	0.803598	0.0949613	0.0246299	424			JNJ-7706621	PRISM	0.0778967	1.10848	0.269729	0.569072	0.0985471	321
KIN001-266	291;KIN001-266;GDSC1	GDSC	0.2714	0.566389	0.420149	0.376597	0.0373074	871			JQ-1:vorinostat (2:1 mol/mol)	CTRP	0.61676	0.209884	0.806532	0.0933786	0.0229712	477			Bindarit	PRISM	0.0787793	1.10359	0.272129	0.565225	-0.0963206	334
GSK126	2041;GSK126;GDSC2	GDSC	0.273128	0.563634	0.421809	0.374884	0.0360306	927			CIL56	CTRP	0.623291	0.205309	0.813033	0.0898919	0.0298586	273			Propranolol	PRISM	0.0797101	1.09849	0.274684	0.561166	0.100998	302
NVP-BHG712	295;NVP-BHG712;GDSC1	GDSC	0.275936	0.559192	0.425126	0.371483	-0.0369354	872			AZD7762	CTRP	0.625162	0.204008	0.813033	0.0898919	-0.02082	553			Mubritinib	PRISM	0.0800252	1.09677	0.275111	0.560493	0.108976	259
AT-7519	1791;AT-7519;GDSC2	GDSC	0.278333	0.555436	0.426777	0.369799	0.0727436	224			ML162	CTRP	0.626215	0.203277	0.813033	0.0898919	0.0208707	547			Halofantrine	PRISM	0.0807602	1.0928	0.276975	0.55756	0.0951227	338
IRAK4_8366	1986;IRAK4_8366;GDSC2	GDSC	0.278148	0.555724	0.426777	0.369799	0.0407263	711			Sotrastaurin	CTRP	0.631798	0.199421	0.818329	0.0870718	0.0246272	381			Racecadotril	PRISM	0.0818863	1.08679	0.280168	0.552581	0.0980265	316
UNC1215	1262;UNC1215;GDSC1	GDSC	0.280069	0.552735	0.428419	0.368132	-0.0368959	859			Lomeguatrib	CTRP	0.636637	0.196108	0.822638	0.0847915	-0.0201873	550			Dinaciclib	PRISM	0.0826704	1.08265	0.282179	0.549475	0.0937015	344
KRAS (G12C) Inhibitor-12	1855;KRAS (G12C) Inhibitor-12;GDSC2	GDSC	0.281203	0.55098	0.429134	0.367407	0.0723119	224			Saracatinib	CTRP	0.64533	0.190218	0.831894	0.0799319	-0.019777	544			Atipamezole	PRISM	0.0841562	1.07491	0.28657	0.542769	0.0945015	335
Enzastaurin	1134;Enzastaurin;GDSC2	GDSC	0.289039	0.539044	0.44005	0.356498	-0.071148	224			DBeQ	CTRP	0.646993	0.1891	0.832067	0.0798416	-0.0199369	530			LB42708	PRISM	0.0847021	1.07211	0.287747	0.540989	0.0943364	335
Picolinici-acid	1635;Picolinici-acid;GDSC2	GDSC	0.291675	0.535101	0.443016	0.353581	-0.0709211	223			BRD-K99584050	CTRP	0.648528	0.188072	0.832073	0.0798385	0.0278116	271			Chir-99021	PRISM	0.0851991	1.06956	0.288753	0.539474	0.0947559	331
EPZ004777	1237;EPZ004777;GDSC2	GDSC	0.301111	0.521273	0.455543	0.341471	-0.0340357	925			Trifluoperazine	CTRP	0.653557	0.184717	0.835961	0.0778142	-0.0202223	495			Lintitript	PRISM	0.0855677	1.06769	0.289319	0.538622	0.0928337	344
SZL-P1-41	1619;SZL-P1-41;GDSC2	GDSC	0.301337	0.520947	0.455543	0.341471	-0.0693631	224			NSC 74859	CTRP	0.655286	0.183569	0.835961	0.0778142	0.0205792	473			Tasisulam	PRISM	0.0868044	1.06146	0.292271	0.534214	0.0924705	344
CCT244747	2324;CCT244747;GDSC2	GDSC	0.305316	0.51525	0.460477	0.336792	0.0426007	581			BRD-K78574327	CTRP	0.656544	0.182736	0.835961	0.0778142	0.0379095	140			Ecamsule-triethanolamine	PRISM	0.0868474	1.06124	0.292271	0.534214	0.101789	284
CCT-018159	1170;CCT-018159;GDSC2	GDSC	0.307012	0.512844	0.461953	0.335402	0.0685558	224			1,9-Pyrazoloanthrone	CTRP	0.659346	0.180887	0.835961	0.0778142	-0.0188034	552			Zotiraciclib	PRISM	0.0874044	1.05847	0.293458	0.532454	0.0928388	340
AKT inhibitor VIII	1116;AKT inhibitor VIII;GDSC2	GDSC	0.311336	0.506771	0.467366	0.330343	-0.0679473	224			BRD8958	CTRP	0.659517	0.180774	0.835961	0.0778142	0.019672	504			CCG-50014	PRISM	0.0887499	1.05183	0.297281	0.526832	0.0937005	331
VX-702	1028;VX-702;GDSC1	GDSC	0.31231	0.505414	0.467738	0.329997	-0.0338871	891			AZD8055	CTRP	0.660778	0.179945	0.835961	0.0778142	0.0188394	545			Ro-04-5595	PRISM	0.0906636	1.04257	0.302985	0.518579	0.0931458	331
MCL1_8070	2354;MCL1_8070;GDSC2	GDSC	0.314908	0.501817	0.470535	0.327408	0.0528931	363			NPC-26	CTRP	0.66339	0.178231	0.837318	0.0771095	0.0195705	497			Phorbol 12-myristate 13-acetate	PRISM	0.0917212	1.03753	0.305784	0.514585	0.0939897	323
CPI-637	2183;CPI-637;GDSC2	GDSC	0.321383	0.492977	0.479099	0.319575	-0.0665542	224			Venetoclax	CTRP	0.668636	0.17481	0.841987	0.0746948	0.0254615	285			Palmatine	PRISM	0.0919268	1.03656	0.305784	0.514585	0.0923657	334
CGP-60474	53;CGP-60474;GDSC1	GDSC	0.322964	0.490846	0.480344	0.318448	0.0511774	375			Bortezomib	CTRP	0.674242	0.171184	0.847085	0.0720731	0.0183695	526			Pibenzimol	PRISM	0.0921679	1.03542	0.305878	0.514452	0.0913422	341
PF-CBP1	2307;PF-CBP1;GDSC2	GDSC	0.324345	0.488992	0.481286	0.317596	0.0409593	581			Regorafenib	CTRP	0.682581	0.165846	0.852323	0.0693957	0.0187521	478			AS-1949490	PRISM	0.0926343	1.03323	0.306718	0.513261	0.0925841	331
ABT737	1910;ABT737;GDSC2	GDSC	0.326565	0.48603	0.483466	0.315634	0.0323097	924			PRIMA-1-Met	CTRP	0.685894	0.163743	0.852323	0.0693957	0.0255489	253			Xanomeline	PRISM	0.0952178	1.02128	0.314547	0.502314	0.0909029	338
CPI-360	2273;CPI-360;GDSC2	GDSC	0.327924	0.484226	0.484365	0.314827	-0.0406576	581			BRD9876:MK-1775 (4:1 mol/mol)	CTRP	0.686152	0.16358	0.852323	0.0693957	-0.0568149	53			Gefitinib	PRISM	0.0959271	1.01806	0.316164	0.500088	-0.0905751	339
Taselisib	1945;Taselisib;GDSC2	GDSC	0.330747	0.480504	0.487417	0.312099	-0.0365278	711			Cytochalasin B	CTRP	0.686441	0.163397	0.852323	0.0693957	-0.0173466	544			Ki8751	PRISM	0.0965125	1.01542	0.317365	0.498441	0.0913679	332
WHI-P97	288;WHI-P97;GDSC1	GDSC	0.331801	0.479122	0.487854	0.31171	-0.0329033	872			N9-Isopropyl-olomoucine	CTRP	0.686891	0.163112	0.852323	0.0693957	0.0180881	499			Costunolide	PRISM	0.096874	1.01379	0.317826	0.49781	0.0911317	333
Paclitaxel (0.001)	1534;Paclitaxel (0.001);GDSC1	GDSC	0.334932	0.475043	0.491335	0.308622	-0.0353749	745			Ibrutinib	CTRP	0.689942	0.161187	0.852323	0.0693957	-0.02064	376			WZ4002	PRISM	0.0974688	1.01113	0.319049	0.496142	-0.0909705	333
Daraprim	1797;Daraprim;GDSC2	GDSC	0.335801	0.473918	0.49149	0.308485	0.0646037	224			MLN2480	CTRP	0.690483	0.160847	0.852323	0.0693957	0.0242077	273			Suxibuzone	PRISM	0.0985587	1.0063	0.321884	0.492301	0.0902699	336
A-83-01	477;A-83-01;GDSC1	GDSC	0.337233	0.472071	0.492467	0.307623	-0.0327245	862			Ch-55	CTRP	0.690946	0.160556	0.852323	0.0693957	0.0171792	538			TAK-632	PRISM	0.0994136	1.00255	0.32394	0.489536	0.0922739	320
LY2109761	1852;LY2109761;GDSC2	GDSC	0.339926	0.468616	0.495276	0.305152	0.0643461	222			BRD-K34099515	CTRP	0.692529	0.159562	0.852344	0.0693853	0.0346041	133			4E1RCat	PRISM	0.100737	0.996811	0.327409	0.484909	0.0967392	289
IAP_7638	1429;IAP_7638;GDSC1	GDSC	0.343106	0.464572	0.498781	0.30209	-0.0321797	870			Pluripotin	CTRP	0.698304	0.155956	0.857511	0.0667605	-0.0165644	550			Tiotidine	PRISM	0.100934	0.995962	0.327409	0.484909	0.0885898	344
MN-64	1854;MN-64;GDSC2	GDSC	0.344722	0.462531	0.498879	0.302005	-0.0634235	224			navitoclax:sorafenib (1:1 mol/mol)	CTRP	0.705147	0.15172	0.863964	0.0635041	0.0171185	491			Estramustine phosphate	PRISM	0.101229	0.994694	0.327627	0.484621	0.0886429	343
LLY-283	2504;LLY-283;GDSC2	GDSC	0.344283	0.463085	0.498879	0.302005	-0.0354194	715			Platinum	CTRP	0.706863	0.150665	0.864121	0.0634257	0.0160566	551			GSK923295	PRISM	0.101731	0.992547	0.328511	0.48345	0.0916502	320
GSK1059615	374;GSK1059615;GDSC1	GDSC	0.34787	0.458582	0.502306	0.299031	0.0320301	861			IC-87114	CTRP	0.717578	0.144131	0.873642	0.0586667	-0.0155857	541			Clofazimine	PRISM	0.102297	0.990135	0.3296	0.482013	0.0894202	335
Tivozanib	2104;Tivozanib;GDSC2	GDSC	0.350995	0.454699	0.505684	0.296121	-0.0626051	224			TPCA-1	CTRP	0.717864	0.143958	0.873642	0.0586667	0.0155261	544			Cetalkonium	PRISM	0.102946	0.987391	0.330947	0.480242	0.0893864	334
BCLXL_3202	1987;BCLXL_3202;GDSC2	GDSC	0.354344	0.450575	0.507105	0.294902	-0.0348843	707			Cediranib	CTRP	0.720637	0.142284	0.873876	0.0585501	0.0223259	259			Niclosamide	PRISM	0.103884	0.983453	0.333216	0.477274	0.0883519	340
IOX2	2174;IOX2;GDSC2	GDSC	0.353987	0.451013	0.507105	0.294902	0.0622181	224			FGIN-1-27	CTRP	0.721269	0.141903	0.873876	0.0585501	0.030199	142			SCH-900776	PRISM	0.104279	0.981805	0.333738	0.476594	-0.0878634	343
Regorafenib	2220;Regorafenib;GDSC2	GDSC	0.353694	0.451372	0.507105	0.294902	0.0492981	356			JQ-1:UNC0638 (2:1 mol/mol)	CTRP	0.723506	0.140558	0.874638	0.0581715	-0.0160714	487			PF-00562271 free base	PRISM	0.106316	0.973401	0.33885	0.469992	0.088261	336
AZ628	1169;AZ628;GDSC2	GDSC	0.356776	0.447604	0.509454	0.292895	-0.0303501	924			L-685458	CTRP	0.726396	0.138827	0.876185	0.0574043	0.0150644	542			3'-fluorobenzylspiperone	PRISM	0.106348	0.973273	0.33885	0.469992	-0.0889196	331
Bicalutamide	1502;Bicalutamide;GDSC2	GDSC	0.360078	0.443603	0.513032	0.289855	0.0614364	224			QS11	CTRP	0.73185	0.135578	0.880811	0.0551175	0.0292163	140			Mitoxantrone	PRISM	0.106715	0.971773	0.339065	0.469717	0.0930098	302
BX795	1037;BX795;GDSC2	GDSC	0.363439	0.439568	0.514095	0.288956	0.0610086	224			PIK-93	CTRP	0.735062	0.133676	0.881262	0.0548948	-0.0148319	523			Sulfanilamide	PRISM	0.106887	0.971076	0.339065	0.469717	-0.0935889	298
PRIMA-1MET	1131;PRIMA-1MET;GDSC2	GDSC	0.363217	0.439833	0.514095	0.288956	0.0610367	224			pitstop2	CTRP	0.735465	0.133438	0.881262	0.0548948	-0.0175515	373			Abemaciclib	PRISM	0.107684	0.967847	0.340843	0.467446	0.0870138	343
Sapanisertib	1962;Sapanisertib;GDSC2	GDSC	0.364018	0.438877	0.514095	0.288956	0.0340928	711			selumetinib:decitabine (4:1 mol/mol)	CTRP	0.738608	0.131586	0.883083	0.0539984	0.0151126	490			LDN-212854	PRISM	0.108209	0.965735	0.341751	0.46629	0.0879198	335
WZ-1-84	59;WZ-1-84;GDSC1	GDSC	0.362607	0.440563	0.514095	0.288956	-0.0471445	375			Crizotinib	CTRP	0.747927	0.126141	0.892263	0.0495069	0.0140319	527			Nelarabine	PRISM	0.11049	0.956676	0.34819	0.458184	-0.0872276	336
NG-25	260;NG-25;GDSC1	GDSC	0.370364	0.431372	0.521913	0.282402	0.0303719	872			Linsitinib	CTRP	0.752417	0.123541	0.895656	0.0478587	-0.0136186	539			Pepstatin	PRISM	0.111013	0.954627	0.349071	0.457087	0.0941079	288
DMOG	165;DMOG;GDSC1	GDSC	0.373286	0.427958	0.524882	0.279938	0.0308132	837			VU0155056	CTRP	0.760832	0.118711	0.902338	0.0446308	0.0131043	542			Paliperidone	PRISM	0.111951	0.950973	0.350642	0.455137	-0.0863589	340
NSC-87877	147;NSC-87877;GDSC1	GDSC	0.374843	0.42615	0.525924	0.279077	0.0306946	838			BRD-K24690302	CTRP	0.761348	0.118417	0.902338	0.0446308	0.0131239	538			Icotinib	PRISM	0.112	0.950781	0.350642	0.455137	-0.0859672	343
XMD8-92	1164;XMD8-92;GDSC1	GDSC	0.38329	0.416473	0.536606	0.270345	-0.0398825	480			Tretinoin	CTRP	0.766428	0.115529	0.906201	0.0427754	-0.0131082	516			Ercalcitriol	PRISM	0.113764	0.943995	0.35374	0.451315	0.0885812	320
GDC0810	1925;GDC0810;GDSC2	GDSC	0.38517	0.414348	0.538068	0.269163	-0.028586	925			vorinostat:navitoclax (4:1 mol/mol)	CTRP	0.767939	0.114673	0.906201	0.0427754	0.0133773	489			Cholecalciferol	PRISM	0.11385	0.943667	0.35374	0.451315	0.0862892	337
KH-CB19	2322;KH-CB19;GDSC2	GDSC	0.387222	0.412039	0.539765	0.267796	-0.0359693	580			JQ-1:MK-0752 (1:1 mol/mol)	CTRP	0.778036	0.109	0.916015	0.0380975	0.0126118	502			Idarubicin	PRISM	0.113856	0.943642	0.35374	0.451315	0.0911703	302
SB590885	1061;SB590885;GDSC2	GDSC	0.388755	0.410325	0.54073	0.26702	0.028371	925			JW-480	CTRP	0.78097	0.107366	0.916015	0.0380975	-0.0121407	527			Tegafur	PRISM	0.113975	0.943191	0.35374	0.451315	0.0861313	338
VE821	2111;VE821;GDSC2	GDSC	0.39143	0.407346	0.543278	0.264978	0.028319	918			navitoclax:MST-312 (1:1 mol/mol)	CTRP	0.781307	0.107178	0.916015	0.0380975	0.0124336	501			N-(4-Methoxybenzyl)-1-(naphthalen-1-yl)methanamine	PRISM	0.114699	0.940441	0.35522	0.449502	0.0863454	335
rTRAIL	1261;rTRAIL;GDSC1	GDSC	0.393421	0.405143	0.544867	0.26371	0.029003	868			BCL-LZH-4	CTRP	0.795788	0.0992026	0.930353	0.0313523	0.0158226	270			LDN-57444	PRISM	0.115886	0.93597	0.358124	0.445966	0.0864545	332
A-1155463	2323;A-1155463;GDSC2	GDSC	0.395878	0.402439	0.547093	0.261939	-0.0352877	581			Triptolide	CTRP	0.79937	0.0972521	0.930353	0.0313523	0.0110138	535			Erastin	PRISM	0.116686	0.932982	0.359823	0.443912	0.0924875	289
AZD1208	1449;AZD1208;GDSC1	GDSC	0.400362	0.397547	0.552105	0.257978	0.0283516	882			Cyclophosphamide	CTRP	0.800253	0.0967725	0.930353	0.0313523	-0.0151334	282			1-(4-Chlorobenzyl)-1H-indole-3-carbaldehyde	PRISM	0.117502	0.929954	0.361565	0.441814	0.085052	340
Tipifarnib	204;Tipifarnib;GDSC1	GDSC	0.403358	0.394309	0.555048	0.255669	0.0290256	831			Tubastatin A	CTRP	0.801223	0.0962465	0.930353	0.0313523	-0.0153637	271			Torsemide	PRISM	0.1185	0.92628	0.363857	0.439069	0.087997	316
Tirapazamine	1790;Tirapazamine;GDSC2	GDSC	0.405201	0.392329	0.556396	0.254616	0.0558841	224			BRD-K26531177	CTRP	0.803554	0.094985	0.930353	0.0313523	0.0112428	492			5-Fluoro-2-Deoxycytidine	PRISM	0.118767	0.925303	0.363899	0.439019	0.0921271	288
CCT241533	2502;CCT241533;GDSC2	GDSC	0.407691	0.389669	0.558623	0.252881	-0.162846	28			Alpelisib	CTRP	0.803798	0.0948533	0.930353	0.0313523	0.0129765	369			SB-205384	PRISM	0.120157	0.920252	0.366675	0.435719	0.0844441	340
GNF-5	2305;GNF-5;GDSC2	GDSC	0.409391	0.387861	0.559762	0.251996	0.0342891	581			BRD-A71883111	CTRP	0.807092	0.0930769	0.932183	0.0304989	0.0106515	528			Fexinidazole	PRISM	0.120184	0.920155	0.366675	0.435719	-0.0968024	259
CP466722	152;CP466722;GDSC1	GDSC	0.410862	0.386304	0.560583	0.25136	0.0278359	875			EX-527	CTRP	0.810009	0.09151	0.932812	0.0302058	0.0107675	501			Fedratinib	PRISM	0.120755	0.918094	0.366805	0.435564	0.0850654	334
ERK_5051	1968;ERK_5051;GDSC2	GDSC	0.421428	0.375277	0.573784	0.241252	-0.0301966	711			Dabrafenib	CTRP	0.811066	0.0909436	0.932812	0.0302058	0.0148102	263			SRT-1720	PRISM	0.120943	0.91742	0.366805	0.435564	0.0851507	333
Ara-G	427;Ara-G;GDSC1	GDSC	0.423726	0.372915	0.575695	0.239807	-0.0272817	862			Sitagliptin	CTRP	0.81281	0.0900108	0.932846	0.0301902	0.0207268	133			Oridonin	PRISM	0.120992	0.917243	0.366805	0.435564	-0.0846306	337
AZD5582	1617;AZD5582;GDSC2	GDSC	0.431143	0.365378	0.58454	0.233186	-0.052978	223			BRD-K79669418	CTRP	0.817618	0.0874497	0.934778	0.0292913	0.013893	278			Galeterone	PRISM	0.121437	0.915648	0.36738	0.434885	0.086755	320
Midostaurin	1872;Midostaurin;GDSC2	GDSC	0.436907	0.359611	0.591109	0.228333	0.0522007	224			BRD-K71781559	CTRP	0.817931	0.0872833	0.934778	0.0292913	0.0104475	488			Oleanolic acid	PRISM	0.122105	0.913268	0.368622	0.433419	0.0846317	335
Poziotinib	2020;Poziotinib;GDSC2	GDSC	0.442327	0.354257	0.59664	0.224288	-0.0289184	708			Lapatinib	CTRP	0.820305	0.0860246	0.93541	0.0289979	-0.0101029	508			Fenaclon	PRISM	0.122706	0.911133	0.369663	0.432194	-0.0864617	320
AS601245	207;AS601245;GDSC1	GDSC	0.442848	0.353746	0.59664	0.224288	-0.0266721	830			Canertinib	CTRP	0.821923	0.0851689	0.93541	0.0289979	-0.0116145	378			Ingenol mebutate	PRISM	0.123495	0.908352	0.371259	0.430323	0.0840676	337
JAK3_7406	1434;JAK3_7406;GDSC1	GDSC	0.449626	0.347149	0.604507	0.218598	0.0255327	879			Pictilisib	CTRP	0.828246	0.0818404	0.940639	0.026577	-0.00925483	552			SB-239063	PRISM	0.1248	0.903786	0.374399	0.426665	0.0834056	340
Pexidartinib	1942;Pexidartinib;GDSC2	GDSC	0.452193	0.344676	0.606693	0.217031	-0.0282374	711			Curcumin	CTRP	0.831786	0.0799882	0.942691	0.0256305	0.00915324	541			Buparlisib	PRISM	0.12575	0.900494	0.374839	0.426155	0.0857679	320
JAK1_3715	1433;JAK1_3715;GDSC1	GDSC	0.453235	0.343676	0.606827	0.216935	-0.0253011	881			Bms-754807	CTRP	0.836458	0.077556	0.946014	0.0241022	-0.0088789	543			Salvianolic acid B	PRISM	0.125779	0.900393	0.374839	0.426155	0.0833136	339
Imatinib	1078;Imatinib;GDSC2	GDSC	0.454539	0.342429	0.607309	0.21659	-0.0310863	581			ML006	CTRP	0.842103	0.0746348	0.949606	0.0224565	-0.00890405	503			Hydrocortisone	PRISM	0.125817	0.90026	0.374839	0.426155	-0.0970744	250
GSK343	1627;GSK343;GDSC2	GDSC	0.4626	0.334794	0.615712	0.210622	-0.0493267	224			Purmorphamine	CTRP	0.844823	0.0732342	0.949606	0.0224565	0.00915057	460			Bms-754807	PRISM	0.12599	0.899665	0.374839	0.426155	0.0827784	343
5-azacytidine	2181;5-azacytidine;GDSC2	GDSC	0.46274	0.334663	0.615712	0.210622	0.0493113	224			Tozasertib	CTRP	0.84487	0.0732101	0.949606	0.0224565	0.0269992	55			Didesmethylsibutramine hydrochloride	PRISM	0.126873	0.896631	0.376687	0.42402	-0.0968058	250
WH-4-023	56;WH-4-023;GDSC1	GDSC	0.465584	0.332002	0.618219	0.208857	-0.0379463	372			BRD-K13999467	CTRP	0.849059	0.0710622	0.949646	0.0224383	-0.00824737	535			Idazoxan	PRISM	0.128475	0.891181	0.37999	0.420228	0.0833462	334
Voxtalisib	375;Voxtalisib;GDSC1	GDSC	0.477666	0.320876	0.632957	0.198626	-0.0240491	874			alisertib:navitoclax (2:1 mol/mol)	CTRP	0.849264	0.0709572	0.949646	0.0224383	-0.0089842	450			Eptifibatide	PRISM	0.128514	0.891049	0.37999	0.420228	-0.0832127	335
Picrotin	1515;Picrotin;GDSC1	GDSC	0.478869	0.319783	0.633074	0.198546	-0.0246425	828			Azd-1480	CTRP	0.850143	0.0705082	0.949646	0.0224383	-0.011937	253			Isopropyl myristate	PRISM	0.129606	0.887376	0.38243	0.417449	0.0829766	335
PRT062607	1631;PRT062607;GDSC2	GDSC	0.479931	0.318821	0.633074	0.198546	0.047438	224			tretinoin:carboplatin (2:1 mol/mol)	CTRP	0.853569	0.0687614	0.951519	0.0215823	-0.00817662	512			PD98059	PRISM	0.132201	0.878765	0.389289	0.409728	-0.088922	288
GSK319347A	91;GSK319347A;GDSC1	GDSC	0.480703	0.318123	0.633074	0.198546	-0.0364758	376			AGK-2	CTRP	0.856194	0.0674277	0.952494	0.0211377	0.00794311	523			Acetylsalicylsalicylic acid	PRISM	0.135016	0.869614	0.396303	0.401973	0.0820745	333
ASLAN002	1954;ASLAN002;GDSC2	GDSC	0.484203	0.314973	0.635084	0.197169	-0.0262772	711			PDMP	CTRP	0.860082	0.0654602	0.954866	0.0200574	-0.00780142	513			KPT-276	PRISM	0.135135	0.869233	0.396303	0.401973	0.0820497	333
Salvinorin A	2321;Salvinorin A;GDSC2	GDSC	0.483941	0.315207	0.635084	0.197169	-0.036803	364			SR8278	CTRP	0.86775	0.0616056	0.955898	0.0195884	0.0241567	50			Tioxolone	PRISM	0.135932	0.866679	0.397829	0.400304	0.0811523	339
GSK2292767	2254;GSK2292767;GDSC2	GDSC	0.485862	0.313487	0.635966	0.196566	-0.0291456	574			Idelalisib	CTRP	0.868872	0.0610444	0.955898	0.0195884	-0.00729956	514			AEG3482	PRISM	0.136772	0.864002	0.399475	0.398511	0.0815854	334
Leflunomide	1578;Leflunomide;GDSC2	GDSC	0.495325	0.30511	0.647037	0.189071	0.0457912	224			Tosedostat	CTRP	0.869267	0.0608469	0.955898	0.0195884	0.0078242	445			EPZ5676	PRISM	0.139446	0.855595	0.406457	0.390985	0.0812803	332
Venetoclax	1909;Venetoclax;GDSC2	GDSC	0.496728	0.303882	0.647556	0.188723	0.0223741	925			Tanespimycin	CTRP	0.870451	0.0602555	0.955898	0.0195884	0.00710739	529			Snx-5422	PRISM	0.140418	0.852579	0.408179	0.389149	0.0869324	289
C-75	435;C-75;GDSC1	GDSC	0.50802	0.294119	0.66094	0.179838	-0.0225489	864			BRD-A02303741:carboplatin (1:1 mol/mol)	CTRP	0.872683	0.0591435	0.955898	0.0195884	-0.00699719	527			Mozavaptan	PRISM	0.14088	0.85115	0.408179	0.389149	0.0795567	344
RAF_9304	1453;RAF_9304;GDSC1	GDSC	0.515021	0.288175	0.667434	0.175592	0.0219751	880			PI-103	CTRP	0.872915	0.0590281	0.955898	0.0195884	0.00695786	531			Sepantronium bromide	PRISM	0.140927	0.851007	0.408179	0.389149	0.080016	340
AZD1332	1463;AZD1332;GDSC1	GDSC	0.519332	0.284555	0.667434	0.175592	-0.0217502	880			WZ4002	CTRP	0.874077	0.0584502	0.955898	0.0195884	-0.00820024	376			Indiplon	PRISM	0.141393	0.849571	0.408179	0.389149	0.0798046	341
PFI3	1620;PFI3;GDSC2	GDSC	0.521152	0.283036	0.667434	0.175592	-0.0430879	224			BRD-K58730230	CTRP	0.875068	0.057958	0.955898	0.0195884	0.0134565	139			Milciclib	PRISM	0.141606	0.848919	0.408179	0.389149	0.0795283	343
JQ12	164;JQ12;GDSC1	GDSC	0.5231	0.281415	0.667434	0.175592	0.0221292	835			R406 (Free base)	CTRP	0.879437	0.0557953	0.957697	0.0187719	-0.00666128	521			SB-431542	PRISM	0.141741	0.848506	0.408179	0.389149	-0.0804491	335
LY2584702	1944;LY2584702;GDSC2	GDSC	0.51944	0.284465	0.667434	0.175592	-0.0241988	711			N-Hexanoylsphingosine	CTRP	0.880236	0.0554008	0.957697	0.0187719	0.00648674	542			Unii-V14CN8M621	PRISM	0.142705	0.845562	0.410133	0.387075	-0.0796608	340
MCL1_1284	1956;MCL1_1284;GDSC2	GDSC	0.522376	0.282017	0.667434	0.175592	0.024029	711			FQI-1	CTRP	0.883888	0.0536026	0.959751	0.0178415	-0.00870422	284			Primaquine	PRISM	0.143412	0.843413	0.410933	0.386229	0.0804768	332
Pazopanib	2100;Pazopanib;GDSC2	GDSC	0.523376	0.281186	0.667434	0.175592	-0.0429554	223			SKI-II	CTRP	0.891238	0.0500061	0.965804	0.0151109	0.00613654	499			TC1	PRISM	0.143555	0.842982	0.410933	0.386229	0.080206	334
AZD6482	2169;AZD6482;GDSC2	GDSC	0.519383	0.284512	0.667434	0.175592	-0.0396756	266			CHEMBL374350	CTRP	0.89823	0.0466123	0.971446	0.0125814	0.00568849	508			Dichlorisone acetate	PRISM	0.144635	0.839725	0.413203	0.383836	-0.0860222	289
GDC-0879	2296;GDC-0879;GDSC2	GDSC	0.522636	0.281801	0.667434	0.175592	0.0265976	580			Erlotinib	CTRP	0.906304	0.042726	0.974845	0.0110644	-0.00508153	539			PHA-680632	PRISM	0.144972	0.838717	0.413342	0.383691	0.0816615	320
SGX-523	2297;SGX-523;GDSC2	GDSC	0.517292	0.286265	0.667434	0.175592	-0.0269403	580			Vemurafenib	CTRP	0.908176	0.0418302	0.974845	0.0110644	0.00516071	502			Uprosertib	PRISM	0.145349	0.837588	0.413597	0.383422	0.0787905	343
PI3Ka_4409	1446;PI3Ka_4409;GDSC1	GDSC	0.526302	0.278765	0.669839	0.17403	-0.0214622	874			JW-74	CTRP	0.908669	0.0415944	0.974845	0.0110644	-0.0060503	362			Xylazine	PRISM	0.1461	0.835349	0.414913	0.382043	-0.0794626	336
XAV939	1268;XAV939;GDSC2	GDSC	0.529934	0.275778	0.673131	0.1719	0.0421844	224			o6-Benzylguanine	CTRP	0.908829	0.0415179	0.974845	0.0110644	-0.00733854	246			XL388	PRISM	0.147148	0.832244	0.416993	0.379871	0.0812233	320
XMD8-85	106;XMD8-85;GDSC1	GDSC	0.532948	0.273315	0.675627	0.170293	-0.0323844	373			BRD-K02251932	CTRP	0.910333	0.0407995	0.974845	0.0110644	0.00533557	448			Lonafarnib	PRISM	0.147413	0.831464	0.416993	0.379871	0.0787363	340
HG6-64-1	159;HG6-64-1;GDSC1	GDSC	0.535621	0.271142	0.677682	0.168974	-0.0214666	835			SZ4TA2	CTRP	0.914629	0.0387551	0.977521	0.00987394	0.00655443	270			StemRegenin 1	PRISM	0.148369	0.828657	0.418873	0.377918	0.080853	321
A-770041	55;A-770041;GDSC1	GDSC	0.537761	0.269411	0.679055	0.168095	-0.031919	375			Turofexorate isopropyl	CTRP	0.918396	0.03697	0.979622	0.00894131	-0.00441096	542			Epirubicin	PRISM	0.148716	0.827642	0.41903	0.377755	0.0963695	226
AZD4547	1786;AZD4547;GDSC2	GDSC	0.539667	0.267875	0.680128	0.16741	-0.020191	925			MK-2206	CTRP	0.920506	0.0359731	0.979952	0.00879515	0.00456214	481			Bromosporine	PRISM	0.150757	0.821722	0.423037	0.373621	0.0790327	332
Novobiocin-sodium	1519;Novobiocin-sodium;GDSC1	GDSC	0.547098	0.261935	0.688147	0.162319	-0.0220793	746			AT-406	CTRP	0.924624	0.034035	0.981624	0.00805502	-0.00581736	267			Epothilone D	PRISM	0.15085	0.821454	0.423037	0.373621	0.109365	174
MK-2206	1053;MK-2206;GDSC2	GDSC	0.553013	0.257265	0.69288	0.159342	-0.0194464	933			ML258	CTRP	0.925685	0.0335366	0.981624	0.00805502	0.00421585	492			Chlorquinaldol	PRISM	0.151034	0.820925	0.423037	0.373621	0.0786233	335
MIM1	1996;MIM1;GDSC2	GDSC	0.553006	0.25727	0.69288	0.159342	0.0222855	711			Foretinib	CTRP	0.927827	0.0325332	0.98198	0.00789738	0.00406508	499			Pralatrexate	PRISM	0.151316	0.820115	0.423037	0.373621	0.0776437	343
Ribociclib	1632;Ribociclib;GDSC2	GDSC	0.554464	0.256126	0.69335	0.159048	-0.0194276	928			CAY10594	CTRP	0.934139	0.0295884	0.985235	0.00646035	0.0036719	509			CNX-2006	PRISM	0.152874	0.815666	0.425743	0.370852	-0.0800939	320
Menin_MLL_8690	2071;Menin_MLL_8690;GDSC2	GDSC	0.560122	0.251718	0.699066	0.155482	0.0219806	705			Itraconazole	CTRP	0.936038	0.0287066	0.985235	0.00646035	-0.00360881	497			Aripiprazole	PRISM	0.152877	0.815659	0.425743	0.370852	0.100445	204
SN-38	1494;SN-38;GDSC2	GDSC	0.564973	0.247973	0.703757	0.152577	0.0189865	921			ELCPK	CTRP	0.936978	0.0282707	0.985235	0.00646035	-0.00498578	254			Danazol	PRISM	0.154253	0.811766	0.427351	0.369215	-0.077778	337
Navitoclax	1011;Navitoclax;GDSC2	GDSC	0.569398	0.244584	0.707901	0.150028	0.0186596	932			BRD-K01737880	CTRP	0.938146	0.0277295	0.985235	0.00646035	0.0112587	50			Efonidipine-Monoethanolate	PRISM	0.154777	0.810292	0.427351	0.369215	-0.0772205	341
Rapamycin	1084;Rapamycin;GDSC2	GDSC	0.570937	0.243412	0.708446	0.149693	0.0187268	918			KU 0060648	CTRP	0.941419	0.0262171	0.986463	0.00591938	-0.00317561	538			ZK811752	PRISM	0.154835	0.810131	0.427351	0.369215	0.0775532	338
Afuresertib	1912;Afuresertib;GDSC2	GDSC	0.572161	0.242481	0.7086	0.149599	-0.0186065	924			Sunitinib	CTRP	0.943713	0.02516	0.986463	0.00591938	-0.00304535	540			Tetramethylthiuram monosulfide	PRISM	0.154936	0.809848	0.427351	0.369215	0.0795702	321
Dabrafenib (1373) + Trametinib (1372)	1374;Dabrafenib (1373) + Trametinib (1372);GDSC1	GDSC	0.578773	0.237492	0.715412	0.145444	-0.0194751	815			Momelotinib	CTRP	0.945985	0.0241157	0.986463	0.00591938	-0.00304972	496			Piperazine	PRISM	0.154941	0.809834	0.427351	0.369215	0.082046	302
MIRA-1	1931;MIRA-1;GDSC2	GDSC	0.5848	0.232992	0.721478	0.141777	0.0179491	929			SB-431542	CTRP	0.949923	0.0223114	0.986463	0.00591938	-0.00276608	518			tetrahydropapaverine	PRISM	0.156154	0.806446	0.429873	0.36666	0.077078	340
OSI-027	1594;OSI-027;GDSC2	GDSC	0.585977	0.23212	0.721547	0.141735	-0.0179025	928			BRD9647	CTRP	0.950044	0.0222562	0.986463	0.00591938	0.00272783	530			Latrepirdine	PRISM	0.157716	0.802124	0.433342	0.363169	-0.0880421	259
KIT_6754	1966;KIT_6754;GDSC2	GDSC	0.587744	0.230812	0.722342	0.141257	-0.0204657	704			Ruxolitinib	CTRP	0.950196	0.022187	0.986463	0.00591938	0.00269665	539			Piperacetazine	PRISM	0.1581	0.801067	0.433569	0.362942	0.0819722	298
XMD11-85h	1158;XMD11-85h;GDSC1	GDSC	0.595491	0.225125	0.730469	0.136398	-0.0243172	479			Abt-737	CTRP	0.954419	0.0202609	0.98896	0.00482135	-0.00257298	496			Sulconazole	PRISM	0.160194	0.795354	0.438473	0.358057	0.0767904	336
Idelalisib	1794;Idelalisib;GDSC2	GDSC	0.598766	0.222743	0.733089	0.134843	0.0218929	580			Darinaparsin	CTRP	0.957735	0.0187548	0.990509	0.00414164	-0.00316432	283			5-(Tetradecyloxy)-2-furoic acid	PRISM	0.161387	0.792131	0.440511	0.356043	0.0761186	340
Fedratinib	306;Fedratinib;GDSC1	GDSC	0.602174	0.220278	0.735864	0.133203	-0.0176462	875			BRD-K86535717	CTRP	0.959719	0.0178557	0.990678	0.0040674	0.00432285	139			Bosutinib	PRISM	0.161551	0.791689	0.440511	0.356043	-0.0765425	336
EPZ5676	1563;EPZ5676;GDSC2	GDSC	0.606647	0.217064	0.739926	0.130812	-0.0169965	920			Azd4547	CTRP	0.964882	0.0155258	0.993199	0.00296377	-0.00200855	483			Samotolisib	PRISM	0.162572	0.788954	0.442262	0.35432	0.0763572	336
Ravoxertinib	1857;Ravoxertinib;GDSC2	GDSC	0.611397	0.213677	0.744309	0.128247	0.0211402	580			Repligen 136	CTRP	0.96735	0.0144163	0.993199	0.00296377	0.00195916	439			Gossypol	PRISM	0.163132	0.787462	0.442262	0.35432	0.0768323	331
CI-1040	1015;CI-1040;GDSC1	GDSC	0.612763	0.212708	0.744564	0.128098	-0.0170751	881			Nilotinib	CTRP	0.967639	0.0142868	0.993199	0.00296377	-0.00179559	513			Hesperadin	PRISM	0.163355	0.786868	0.442262	0.35432	0.0823536	288
GSK2334470	1579;GSK2334470;GDSC2	GDSC	0.620073	0.207557	0.751418	0.124119	-0.0333006	224			Abiraterone	CTRP	0.970315	0.0130873	0.993339	0.00290231	0.00339001	123			Lestaurtinib	PRISM	0.163425	0.786682	0.442262	0.35432	0.0821966	289
Ulixertinib	1908;Ulixertinib;GDSC2	GDSC	0.623374	0.205251	0.751418	0.124119	-0.0161672	925			KIN001-135	CTRP	0.972917	0.0119242	0.993339	0.00290231	-0.00159598	455			Narasin	PRISM	0.165251	0.781856	0.445843	0.350818	0.0750931	343
EGFR_8897	2075;EGFR_8897;GDSC2	GDSC	0.622106	0.206136	0.751418	0.124119	-0.0185939	705			BRD-K94991378	CTRP	0.973254	0.011774	0.993339	0.00290231	-0.00155066	470			Equol	PRISM	0.165368	0.781547	0.445843	0.350818	-0.0759674	335
E7449	2318;E7449;GDSC2	GDSC	0.622091	0.206146	0.751418	0.124119	0.0204905	581			Importazole	CTRP	0.975898	0.0105955	0.994173	0.00253785	-0.00141557	458			A-803467	PRISM	0.166568	0.778408	0.448237	0.348492	0.0760962	332
AZD5991	2638;AZD5991;GDSC2	GDSC	0.624237	0.204651	0.751418	0.124119	0.096768	28			GANT-61	CTRP	0.979777	0.00887257	0.994825	0.00225348	-0.00111426	520			Dexamethasone acetate	PRISM	0.167156	0.776878	0.448244	0.348486	-0.0846265	268
AMG-319	2045;AMG-319;GDSC2	GDSC	0.629098	0.201282	0.755856	0.121561	-0.015962	918			BRD-K13185470	CTRP	0.981139	0.00826949	0.994825	0.00225348	-0.00200881	141			PP242	PRISM	0.167957	0.774803	0.448244	0.348486	-0.0758485	332
Niraparib	1177;Niraparib;GDSC2	GDSC	0.634536	0.197544	0.759556	0.11944	0.0319314	224			ML050	CTRP	0.983215	0.0073514	0.994825	0.00225348	-0.00091169	535			Melengestrol-acetate	PRISM	0.16809	0.774457	0.448244	0.348486	-0.0750342	339
Uprosertib	1553;Uprosertib;GDSC2	GDSC	0.634357	0.197666	0.759556	0.11944	0.0292374	267			Myriocin	CTRP	0.991531	0.00369387	0.994825	0.00225348	0.00103839	107			Minocycline	PRISM	0.16837	0.773734	0.448244	0.348486	0.0796006	301
Phenergan	1789;Phenergan;GDSC2	GDSC	0.636282	0.19635	0.760233	0.119053	0.0317669	224			Procarbazine	CTRP	0.991871	0.003545	0.994825	0.00225348	-0.00045819	497			Dibutyryl cAMP	PRISM	0.168384	0.7737	0.448244	0.348486	0.104889	174
Senexin B	2078;Senexin B;GDSC2	GDSC	0.649157	0.187651	0.774095	0.111206	0.017163	705			Simvastatin	CTRP	0.992871	0.00310722	0.994825	0.00225348	0.000409756	478			Chlorindanol	PRISM	0.168442	0.773549	0.448244	0.348486	0.075534	334
BMS-754807	2171;BMS-754807;GDSC2	GDSC	0.650288	0.186894	0.774095	0.111206	-0.0186079	596			ZSTK474	CTRP	0.993141	0.00298894	0.994825	0.00225348	0.000386564	497			Drospirenone	PRISM	0.168902	0.772364	0.448637	0.348105	0.0753394	335
IRAK4_7891	1985;IRAK4_7891;GDSC2	GDSC	0.65242	0.185473	0.7752	0.110586	0.01692	711			NVP-ADW742	CTRP	0.993161	0.00298049	0.994825	0.00225348	0.000397301	468			Thimerosal	PRISM	0.170652	0.767888	0.452449	0.344431	0.0744757	340
Cediranib	1922;Cediranib;GDSC2	GDSC	0.654881	0.183838	0.776033	0.11012	-0.0147161	925			BRD-K17060750	CTRP	0.99395	0.00263539	0.994825	0.00225348	0.000326446	542			Bosentan	PRISM	0.171205	0.766485	0.452781	0.344112	0.0770439	317
CP-724714	2271;CP-724714;GDSC2	GDSC	0.655531	0.183407	0.776033	0.11012	0.0185454	581			AT7867	CTRP	0.994825	0.00225348	0.994825	0.00225348	0.00028404	524			Dianhydrogalactitol	PRISM	0.171413	0.765956	0.452781	0.344112	0.0748992	335
Nazartinib	1923;Nazartinib;GDSC2	GDSC	0.657096	0.182371	0.776458	0.109882	-0.0300253	221													Venetoclax	PRISM	0.172261	0.763813	0.452781	0.344112	0.0737627	344
SB505124	1194;SB505124;GDSC2	GDSC	0.662157	0.179039	0.779031	0.108445	0.0271187	262													CK1 Inhibitor	PRISM	0.172319	0.763666	0.452781	0.344112	0.07508	332
RI-1	1562;RI-1;GDSC2	GDSC	0.661391	0.179541	0.779031	0.108445	0.0294229	224													SGI-1027	PRISM	0.172412	0.763431	0.452781	0.344112	0.0741712	340
AZD5991	2235;AZD5991;GDSC2	GDSC	0.663771	0.177981	0.779031	0.108445	-0.0230853	357													6-Cyclohexylmethyloxy-5-nitroso-pyrimidine-2,4-diamine	PRISM	0.172929	0.762133	0.452781	0.344112	0.0743022	338
JNK-IN-8	2300;JNK-IN-8;GDSC2	GDSC	0.665321	0.176968	0.779031	0.108445	-0.0179992	580													S26948	PRISM	0.173265	0.761289	0.452781	0.344112	-0.0741341	339
GNE7915	2315;GNE7915;GDSC2	GDSC	0.665026	0.177161	0.779031	0.108445	0.0180005	581													Dihydromyricetin	PRISM	0.173298	0.761206	0.452781	0.344112	0.0747964	333
TL-1-85	261;TL-1-85;GDSC1	GDSC	0.666713	0.176061	0.779243	0.108327	0.0146043	872													Dequalinium	PRISM	0.174416	0.758413	0.454136	0.342814	0.0743788	335
I-BET-762	1624;I-BET-762;GDSC2	GDSC	0.668	0.175224	0.779333	0.108277	-0.028812	224													Stibogluconic acid	PRISM	0.174449	0.758332	0.454136	0.342814	0.0743732	335
CCT251545	2084;CCT251545;GDSC2	GDSC	0.67345	0.171694	0.784271	0.105534	-0.0158987	705													Prednisolone-tebutate	PRISM	0.177021	0.751975	0.459934	0.337305	-0.0856527	250
Sabutoclax	1849;Sabutoclax;GDSC2	GDSC	0.677753	0.168928	0.787858	0.103552	0.0279146	224													Enocitabine	PRISM	0.177316	0.751252	0.459934	0.337305	0.0736621	337
Crizotinib	1083;Crizotinib;GDSC2	GDSC	0.685913	0.163731	0.795906	0.0991381	0.0132569	933													Triamterene	PRISM	0.179429	0.746107	0.464576	0.332943	0.0735249	335
EPZ015666	2276;EPZ015666;GDSC2	GDSC	0.687604	0.162661	0.796434	0.0988503	-0.0167171	581													Capmatinib	PRISM	0.180469	0.743596	0.466429	0.331214	-0.0723795	344
Skepinone-L	2302;Skepinone-L;GDSC2	GDSC	0.691759	0.160045	0.799808	0.0970145	0.016497	580													3-Deazaneplanocin	PRISM	0.18318	0.737123	0.472584	0.325521	0.0725717	338
ZSTK474	223;ZSTK474;GDSC1	GDSC	0.701215	0.154149	0.809288	0.0918971	0.0130187	871													KW-2449	PRISM	0.184378	0.734291	0.474327	0.323922	0.0723742	338
S63845	2153;S63845;GDSC2	GDSC	0.703733	0.152592	0.810012	0.0915086	0.01581	581													Doxycycline	PRISM	0.184515	0.733967	0.474327	0.323922	0.0718198	343
SU11274	285;SU11274;GDSC1	GDSC	0.704358	0.152206	0.810012	0.0915086	0.0128601	873													CGP-37849	PRISM	0.185329	0.732058	0.475566	0.322789	-0.0723257	337
BIX-02188	2327;BIX-02188;GDSC2	GDSC	0.706372	0.150966	0.81088	0.0910432	-0.0156623	581													Palomid 529	PRISM	0.186274	0.729847	0.476973	0.321506	0.0722786	336
Ginkgolide A	1517;Ginkgolide A;GDSC1	GDSC	0.710404	0.148495	0.812611	0.090117	0.0128996	831													2-Pyridinecarboxylic acid	PRISM	0.186541	0.729227	0.476973	0.321506	-0.0736816	323
GSK2830371A	2178;GSK2830371A;GDSC2	GDSC	0.710277	0.148572	0.812611	0.090117	0.0249566	224													AT-7519	PRISM	0.187695	0.726548	0.479071	0.3196	0.0713043	343
Cyclopamine	17;Cyclopamine;GDSC1	GDSC	0.716457	0.14481	0.818082	0.087203	0.0188673	373													(S)-Crizotinib	PRISM	0.188883	0.723808	0.481249	0.31763	-0.0739866	317
Ulixertinib	2047;Ulixertinib;GDSC2	GDSC	0.718823	0.143378	0.819331	0.0865404	-0.0135542	708													Gestrinone	PRISM	0.190585	0.719912	0.484726	0.314504	-0.0716861	335
FH535	173;FH535;GDSC1	GDSC	0.731366	0.135865	0.827752	0.0820999	0.0119484	828													Inosine	PRISM	0.192439	0.715706	0.4877	0.311848	0.0713881	335
KIT_5808	2024;KIT_5808;GDSC2	GDSC	0.731776	0.135622	0.827752	0.0820999	-0.012895	709													Iodipamide	PRISM	0.192472	0.715632	0.4877	0.311848	0.0735084	316
Tofacitinib	2292;Tofacitinib;GDSC2	GDSC	0.733923	0.13435	0.827752	0.0820999	-0.0141439	580													Oltipraz	PRISM	0.192772	0.714956	0.4877	0.311848	0.070391	344
EPZ-6438	2310;EPZ-6438;GDSC2	GDSC	0.733135	0.134816	0.827752	0.0820999	0.0141874	580													Istradefylline	PRISM	0.194242	0.711658	0.488999	0.310692	-0.0820447	252
Selisistat	341;Selisistat;GDSC1	GDSC	0.728937	0.13731	0.827752	0.0820999	0.0117721	869													GW-3965	PRISM	0.194297	0.711533	0.488999	0.310692	-0.0706689	339
Z-LLNle-CHO	45;Z-LLNle-CHO;GDSC1	GDSC	0.728899	0.137332	0.827752	0.0820999	0.0179563	375													Ixazomib	PRISM	0.19463	0.710789	0.488999	0.310692	0.0700988	344
A-196	2274;A-196;GDSC2	GDSC	0.736807	0.132646	0.829552	0.0811564	0.0139725	581													Imiloxan	PRISM	0.195175	0.709575	0.488999	0.310692	0.0807526	259
Nutlin-3a (-)	1047;Nutlin-3a (-);GDSC2	GDSC	0.75831	0.120153	0.852272	0.069422	0.0100869	933													AZ20	PRISM	0.195201	0.709518	0.488999	0.310692	0.0713778	331
XMD14-99	253;XMD14-99;GDSC1	GDSC	0.762334	0.117855	0.855302	0.0678806	-0.0102379	875													Dapivirine	PRISM	0.195454	0.708957	0.488999	0.310692	0.0708022	336
DBeQ	1548;DBeQ;GDSC1	GDSC	0.769458	0.113815	0.856624	0.06721	-0.014718	399													Bifemelane	PRISM	0.195711	0.708385	0.488999	0.310692	0.070342	340
OTX015	1626;OTX015;GDSC2	GDSC	0.76966	0.113701	0.856624	0.06721	0.0197176	223													Naproxen	PRISM	0.19609	0.707544	0.488999	0.310692	0.0792147	268
OF-1	1853;OF-1;GDSC2	GDSC	0.771493	0.112668	0.856624	0.06721	0.019512	224													Voxtalisib	PRISM	0.196348	0.706973	0.488999	0.310692	0.0698305	344
Foretinib	2040;Foretinib;GDSC2	GDSC	0.767348	0.115008	0.856624	0.06721	-0.00976679	920													L-798,106	PRISM	0.197211	0.70507	0.490038	0.30977	0.0710587	331
GSK484	2266;GSK484;GDSC2	GDSC	0.766626	0.115417	0.856624	0.06721	0.0123391	581													Ginkgolide-A	PRISM	0.197842	0.703681	0.490038	0.30977	0.0700088	340
CPI-169	2279;CPI-169;GDSC2	GDSC	0.771389	0.112727	0.856624	0.06721	-0.01208	581													SB-228357	PRISM	0.197867	0.703626	0.490038	0.30977	0.0708475	332
Ruxolitinib	1507;Ruxolitinib;GDSC2	GDSC	0.773073	0.111779	0.856873	0.0670835	0.018254	252													Dcebio	PRISM	0.19813	0.703051	0.490038	0.30977	0.0721284	320
S-crizotinib	1937;S-crizotinib;GDSC2	GDSC	0.774379	0.111046	0.856873	0.0670835	-0.00942229	928													Teprenone	PRISM	0.199084	0.700964	0.490082	0.309732	0.0723171	317
BLU9931	2164;BLU9931;GDSC2	GDSC	0.776064	0.110102	0.857265	0.0668851	-0.00935505	927													Oprozomib	PRISM	0.199143	0.700835	0.490082	0.309732	-0.075749	289
Dabrafenib	1373;Dabrafenib;GDSC2	GDSC	0.779543	0.10816	0.859633	0.0656868	-0.00923584	921													Eprosartan	PRISM	0.19917	0.700775	0.490082	0.309732	0.0702187	336
OICR-9429	2277;OICR-9429;GDSC2	GDSC	0.788114	0.103411	0.867599	0.061681	-0.0111738	581													Betulinic acid	PRISM	0.199915	0.699155	0.491073	0.308854	0.0756194	289
CB-839	1964;CB-839;GDSC2	GDSC	0.792418	0.101046	0.867887	0.061537	-0.00991489	707													Lorlatinib	PRISM	0.200747	0.697351	0.491879	0.308142	-0.0699736	336
BAY-598	2270;BAY-598;GDSC2	GDSC	0.790687	0.101995	0.867887	0.061537	-0.0110444	580													Mycophenolic acid	PRISM	0.201147	0.696487	0.491879	0.308142	0.0811195	250
Apitolisib	382;Apitolisib;GDSC1	GDSC	0.791486	0.101557	0.867887	0.061537	0.00901776	862													MRS 1220	PRISM	0.20127	0.696221	0.491879	0.308142	-0.0696845	338
Ponatinib	2168;Ponatinib;GDSC2	GDSC	0.794939	0.0996659	0.86917	0.0608954	-0.0108055	581													BVT-948	PRISM	0.203254	0.691961	0.495884	0.30462	0.0691742	340
KU-60019	1185;KU-60019;GDSC1	GDSC	0.798965	0.097472	0.872091	0.0594382	0.00855378	889													TG-100572	PRISM	0.203764	0.690873	0.496286	0.304268	0.0690963	340
MCT4_1422	1437;MCT4_1422;GDSC1	GDSC	0.808004	0.0925866	0.879335	0.0558455	-0.0082078	879													AZ-628	PRISM	0.204293	0.689747	0.496732	0.303878	0.0686114	344
RK-33	2255;RK-33;GDSC2	GDSC	0.808333	0.0924097	0.879335	0.0558455	0.0101468	574													Vatalanib	PRISM	0.205031	0.68818	0.497344	0.303343	0.0689036	340
CPI-613	415;CPI-613;GDSC1	GDSC	0.814412	0.0891557	0.884454	0.0533246	0.00799276	865													MTPG	PRISM	0.205376	0.68745	0.497344	0.303343	0.0688513	340
Motesanib	1029;Motesanib;GDSC2	GDSC	0.818995	0.0867186	0.887934	0.0516192	-0.00951405	581													Dorzolamide	PRISM	0.20585	0.68645	0.497344	0.303343	0.0775219	268
Seliciclib	1082;Seliciclib;GDSC2	GDSC	0.821658	0.0853092	0.888041	0.0515669	-0.00939611	578													RS-16566	PRISM	0.206257	0.685592	0.497344	0.303343	0.0696508	331
Ibrutinib	1799;Ibrutinib;GDSC2	GDSC	0.822149	0.0850495	0.888041	0.0515669	-0.0151367	223													halofuginone	PRISM	0.206715	0.684628	0.497344	0.303343	0.0712216	316
NSC617145	2363;NSC617145;GDSC2	GDSC	0.823231	0.0844785	0.888041	0.0515669	0.0117489	364													Ciprofibrate	PRISM	0.206781	0.68449	0.497344	0.303343	0.0728524	302
Tanespimycin	1026;Tanespimycin;GDSC2	GDSC	0.825399	0.0833362	0.888545	0.0513206	0.00917186	581													IWR-1-endo	PRISM	0.20718	0.683651	0.497344	0.303343	0.0685787	340
Ceritinib	1851;Ceritinib;GDSC2	GDSC	0.826457	0.0827797	0.888545	0.0513206	0.00721848	925													D-Serine	PRISM	0.207313	0.683373	0.497344	0.303343	-0.0797046	252
BIX02189	279;BIX02189;GDSC1	GDSC	0.83673	0.0774146	0.89809	0.04668	0.00698861	872													Spermine	PRISM	0.207744	0.682472	0.497547	0.303166	0.0685953	339
AZD1480	1432;AZD1480;GDSC1	GDSC	0.843322	0.0740067	0.903659	0.0439953	-0.00666448	882													Uridine	PRISM	0.2082	0.681519	0.49781	0.302937	-0.0689367	335
CA3	2466;CA3;GDSC2	GDSC	0.845723	0.072772	0.904727	0.0434826	-0.00640978	924													GDC-0879	PRISM	0.208589	0.680708	0.497912	0.302848	0.0703717	321
AZ6102	2109;AZ6102;GDSC2	GDSC	0.850919	0.0701118	0.908776	0.0415433	-0.00619802	922													Bis(maltolato)oxovanadium(IV)	PRISM	0.209456	0.678907	0.499151	0.301768	0.0685419	337
ERK_6197	1970;ERK_6197;GDSC2	GDSC	0.855841	0.0676069	0.911011	0.0404764	-0.00682512	711													CHIR-98014	PRISM	0.211172	0.675363	0.501414	0.299804	-0.068696	333
Y-39983	309;Y-39983;GDSC1	GDSC	0.854951	0.0680586	0.911011	0.0404764	0.00620294	871													Nexturastat A	PRISM	0.211377	0.674942	0.501414	0.299804	0.0699437	321
NVP-ADW742	1932;NVP-ADW742;GDSC2	GDSC	0.859032	0.0659905	0.912622	0.0397092	-0.00584751	925													2-Nitroimidazole	PRISM	0.211562	0.674562	0.501414	0.299804	0.0687413	332
PDGFR_0615	2023;PDGFR_0615;GDSC2	GDSC	0.860189	0.0654063	0.912622	0.0397092	-0.00662648	709													Thioproperazine	PRISM	0.211801	0.674072	0.501414	0.299804	-0.0792431	250
AZD8931	1416;AZD8931;GDSC1	GDSC	0.865705	0.0626301	0.916964	0.0376478	-0.00572532	875													8-Hydroxyquinoline	PRISM	0.213437	0.67073	0.503825	0.29772	0.0672499	344
PLX7904	2151;PLX7904;GDSC2	GDSC	0.870434	0.0602643	0.91895	0.0367083	-0.00676968	583													Bitopertin	PRISM	0.213521	0.67056	0.503825	0.29772	0.0676341	340
AT7867	356;AT7867;GDSC1	GDSC	0.869678	0.0606413	0.91895	0.0367083	-0.00555756	874													Fendiline	PRISM	0.215375	0.666806	0.50574	0.296072	-0.0680697	333
GSK923295	1554;GSK923295;GDSC1	GDSC	0.873787	0.0585944	0.92098	0.0357498	-0.0184021	77													PFI-1	PRISM	0.215423	0.666707	0.50574	0.296072	0.0673545	340
BIBR-1532	2043;BIBR-1532;GDSC2	GDSC	0.87888	0.0560705	0.924834	0.0339361	-0.00503368	919													BMS-599626	PRISM	0.215585	0.666381	0.50574	0.296072	-0.0690893	323
T0901317	333;T0901317;GDSC1	GDSC	0.88072	0.0551622	0.925259	0.0337368	-0.00510057	868													Dirithromycin	PRISM	0.21574	0.666069	0.50574	0.296072	0.0676086	337
BVD523	1975;BVD523;GDSC2	GDSC	0.884219	0.0534403	0.926571	0.0331211	-0.00547089	711													UNC0631	PRISM	0.216685	0.664171	0.507127	0.294883	0.0672697	339
KIN001-260	290;KIN001-260;GDSC1	GDSC	0.884847	0.0531319	0.926571	0.0331211	0.00491433	871													CID 67042344	PRISM	0.219059	0.659439	0.511379	0.291257	0.0668253	340
PARP_9495	1458;PARP_9495;GDSC1	GDSC	0.88911	0.0510443	0.928298	0.0323127	-0.00472845	872													Favipiravir	PRISM	0.219213	0.659133	0.511379	0.291257	0.0672015	336
(R)-PFI-2	2269;(R)-PFI-2;GDSC2	GDSC	0.889378	0.0509134	0.928298	0.0323127	0.00578287	581													Mibampator	PRISM	0.220101	0.657378	0.512618	0.290206	0.0723519	289
UNC1999	1628;UNC1999;GDSC2	GDSC	0.892641	0.0493232	0.930195	0.0314258	0.00906817	224													Domiphen	PRISM	0.221067	0.655476	0.513757	0.289242	0.068487	321
IRAK1-4-Inhibitor-I	1800;IRAK1-4-Inhibitor-I;GDSC2	GDSC	0.894549	0.0483956	0.930678	0.0312004	0.00890601	224													Alvelestat	PRISM	0.221305	0.655009	0.513757	0.289242	0.0682384	323
Tretinoin	1009;Tretinoin;GDSC2	GDSC	0.896605	0.0473988	0.931312	0.0309046	-0.00873141	224													Bay-11-7082	PRISM	0.222211	0.653234	0.514525	0.288593	0.0672725	331
Afatinib	1032;Afatinib;GDSC2	GDSC	0.898744	0.0463641	0.931999	0.0305844	-0.0041715	933													TAE-226	PRISM	0.222769	0.652146	0.514525	0.288593	0.0671917	331
Pictilisib	1058;Pictilisib;GDSC2	GDSC	0.900161	0.0456798	0.931999	0.0305844	-0.00411281	933													Nefiracetam	PRISM	0.222891	0.651908	0.514525	0.288593	0.06687	334
Lenalidomide	1020;Lenalidomide;GDSC2	GDSC	0.90265	0.0444808	0.933076	0.030083	0.0050854	581													Dofetilide	PRISM	0.223068	0.651562	0.514525	0.288593	0.0665447	337
IC-87114	236;IC-87114;GDSC1	GDSC	0.907474	0.042166	0.936559	0.0284647	-0.00395063	868													Terfenadine	PRISM	0.223656	0.650419	0.515055	0.288146	0.0710606	295
Bortezomib	1191;Bortezomib;GDSC2	GDSC	0.913697	0.0391977	0.941474	0.0261919	0.00357014	924													4-(4-fluorobenzoyl)-1-(4-phenylbutyl)-piperidine	PRISM	0.224393	0.64899	0.515925	0.287413	0.06606	340
FGFR_0939	1421;FGFR_0939;GDSC1	GDSC	0.921618	0.0354489	0.948025	0.0231804	-0.00332162	880													WZ8040	PRISM	0.224974	0.647869	0.516433	0.286986	-0.0659776	340
BAY-61-3606	1792;BAY-61-3606;GDSC2	GDSC	0.922999	0.0347987	0.948025	0.0231804	0.00649441	224													Nicotine	PRISM	0.225496	0.646861	0.516807	0.286672	0.0683738	316
Sunitinib	1081;Sunitinib;GDSC2	GDSC	0.925668	0.0335447	0.949252	0.0226185	0.00388228	580													Sangivamycin	PRISM	0.227833	0.642383	0.521078	0.283097	0.0805355	226
AZD8055	1059;AZD8055;GDSC2	GDSC	0.931992	0.030588	0.952703	0.0210427	-0.00425897	404													FR-122047	PRISM	0.228085	0.641903	0.521078	0.283097	-0.0663271	332
MK-8776	2046;MK-8776;GDSC2	GDSC	0.931936	0.0306137	0.952703	0.0210427	-0.00282121	919													Isoxsuprine	PRISM	0.229234	0.639721	0.522872	0.281605	-0.0831226	211
AZ960	1250;AZ960;GDSC2	GDSC	0.946015	0.0241022	0.965505	0.0152457	0.00454966	224													Triclabendazole	PRISM	0.230698	0.636957	0.525376	0.27953	0.0654631	337
Staurosporine	1034;Staurosporine;GDSC2	GDSC	0.957119	0.0190341	0.973751	0.011552	-0.00176175	934													TWS119	PRISM	0.231252	0.635914	0.525806	0.279175	-0.0650949	340
QL-XI-92	329;QL-XI-92;GDSC1	GDSC	0.956972	0.0191007	0.973751	0.011552	-0.00182658	875													Fludarabine phosphate	PRISM	0.232705	0.633194	0.527806	0.277525	0.0653781	335
Serdemetan	1133;Serdemetan;GDSC2	GDSC	0.960677	0.0174226	0.97583	0.010626	-0.00204989	581													Levonorgestrel	PRISM	0.232866	0.632893	0.527806	0.277525	-0.066053	328
Tepotinib	1850;Tepotinib;GDSC2	GDSC	0.963876	0.0159788	0.976361	0.0103896	-0.00149114	925													Maxacalcitol	PRISM	0.237368	0.624579	0.537161	0.269895	-0.0643464	339
KIT_7208	2026;KIT_7208;GDSC2	GDSC	0.964512	0.0156922	0.976361	0.0103896	-0.00167507	708													Phenylmercuric acetate	PRISM	0.237812	0.623766	0.537321	0.269766	0.0646703	335
Rabusertib	2459;Rabusertib;GDSC2	GDSC	0.965748	0.0151361	0.976361	0.0103896	0.00850269	28													Deflazacort	PRISM	0.240071	0.619661	0.541572	0.266343	0.066173	317
Uprosertib	2106;Uprosertib;GDSC2	GDSC	0.970423	0.0130388	0.976488	0.0103329	0.0013999	704													Birinapant	PRISM	0.240778	0.618384	0.54192	0.266065	-0.0637874	340
Masitinib	292;Masitinib;GDSC1	GDSC	0.97033	0.0130806	0.976488	0.0103329	-0.00125992	874													Roxadustat	PRISM	0.240979	0.618021	0.54192	0.266065	-0.0654258	323
CGP-082996	54;CGP-082996;GDSC1	GDSC	0.968053	0.0141007	0.976488	0.0103329	-0.00207509	375													Lanatoside C	PRISM	0.242317	0.615615	0.544078	0.264338	0.0643451	332
Embelin	1150;Embelin;GDSC2	GDSC	0.987091	0.00564291	0.991711	0.00361507	-0.00108716	224													Alectinib	PRISM	0.2448	0.611188	0.547952	0.261258	-0.0634341	338
Ibrutinib	1991;Ibrutinib;GDSC2	GDSC	0.994041	0.00259572	0.995587	0.00192083	0.000280589	711													Spebrutinib	PRISM	0.244805	0.611179	0.547952	0.261258	-0.0637183	335
NSC635973	2098;NSC635973;GDSC2	GDSC	0.992716	0.00317506	0.995587	0.00192083	-0.000613423	224													Palbociclib	PRISM	0.245343	0.610226	0.548302	0.26098	0.0630804	341
Rucaparib	1175;Rucaparib;GDSC2	GDSC	0.997798	0.000957477	0.997798	0.000957477	-0.000114855	580													Sufentanil	PRISM	0.247201	0.60695	0.551595	0.258379	-0.0651818	317
																					Oxymatrine	PRISM	0.247994	0.605558	0.552509	0.257661	0.0635773	332
																					Dronedarone	PRISM	0.250519	0.601159	0.556838	0.254271	0.0648302	316
																					Sulfabenzamide	PRISM	0.250713	0.600824	0.556838	0.254271	0.0677819	289
																					Kenpaullone	PRISM	0.251541	0.599391	0.557007	0.25414	0.0625382	338
																					CX-5461	PRISM	0.251564	0.599352	0.557007	0.25414	0.0627221	336
																					Crizotinib	PRISM	0.252311	0.598063	0.557802	0.25352	0.0619777	343
																					Niridazole	PRISM	0.254732	0.593916	0.562289	0.250041	0.0626819	332
																					fluoromethylcholine	PRISM	0.256697	0.590579	0.565757	0.24737	-0.0720028	250
																					Ambazone	PRISM	0.258827	0.586991	0.569578	0.244447	0.0633068	320
																					Omeprazole	PRISM	0.259255	0.586273	0.569648	0.244394	-0.0691537	268
																					Etomoxir	PRISM	0.26011	0.584843	0.569965	0.244152	-0.0611509	341
																					Isofloxythepin	PRISM	0.260193	0.584705	0.569965	0.244152	0.0612306	340
																					Tak-715	PRISM	0.261509	0.582513	0.571977	0.242622	0.0618913	331
																					Tiagabine	PRISM	0.26508	0.576624	0.578905	0.237393	0.0703273	253
																					ZLN005	PRISM	0.266098	0.574959	0.580247	0.236387	0.0622537	321
																					Dichloroacetate	PRISM	0.268955	0.57032	0.585589	0.232407	0.0598548	343
																					Nilotinib	PRISM	0.270683	0.567539	0.588132	0.230525	0.0601713	337
																					Ruxolitinib	PRISM	0.270942	0.567124	0.588132	0.230525	-0.059783	341
																					Norepinephrine	PRISM	0.271793	0.565761	0.58909	0.229818	0.0597653	340
																					AC-264613	PRISM	0.272612	0.564456	0.589974	0.229167	-0.0596636	340
																					Doxercalciferol	PRISM	0.274086	0.562114	0.592252	0.227494	-0.0651176	284
																					PFK-015	PRISM	0.274848	0.560907	0.592252	0.227494	-0.0683685	257
																					Skepinone-L	PRISM	0.2749	0.560825	0.592252	0.227494	0.0600045	333
																					Lenalidomide	PRISM	0.275468	0.559928	0.59237	0.227407	-0.0593101	340
																					Imiquimod	PRISM	0.27578	0.559438	0.59237	0.227407	-0.0590104	343
																					Dexrazoxane	PRISM	0.277098	0.557366	0.593006	0.226941	0.0647111	284
																					Imidapril	PRISM	0.277432	0.556844	0.593006	0.226941	0.0590685	340
																					SB 218078	PRISM	0.277741	0.55636	0.593006	0.226941	0.0590306	340
																					Raclopride	PRISM	0.278393	0.555342	0.593006	0.226941	0.0593025	336
																					VS-4718	PRISM	0.278485	0.555198	0.593006	0.226941	0.0597399	331
																					SAR131675	PRISM	0.278723	0.554828	0.593006	0.226941	0.0606389	321
																					SMI-4a	PRISM	0.278964	0.554451	0.593006	0.226941	0.0596805	331
																					RS-67506	PRISM	0.280067	0.552738	0.593015	0.226935	0.063751	289
																					R406 Benzenesulfonate	PRISM	0.280296	0.552384	0.593015	0.226935	-0.0590687	336
																					UH-232-(+)	PRISM	0.280398	0.552224	0.593015	0.226935	0.0594129	332
																					CEP-33779	PRISM	0.280955	0.551363	0.593015	0.226935	-0.0604533	320
																					Bumetanide	PRISM	0.281201	0.550984	0.593015	0.226935	0.0660633	268
																					Sparfloxacin	PRISM	0.281656	0.550281	0.593015	0.226935	0.0589906	335
																					Tosedostat	PRISM	0.281857	0.549971	0.593015	0.226935	0.0582703	343
																					Esatenolol	PRISM	0.282693	0.548685	0.593903	0.226285	0.0601413	321
																					Azd4547	PRISM	0.283655	0.54721	0.595053	0.225444	-0.0602105	319
																					Forskolin	PRISM	0.284294	0.546233	0.595525	0.2251	0.063305	288
																					Ipatasertib	PRISM	0.285709	0.544076	0.597619	0.223576	-0.0578917	342
																					WP1066	PRISM	0.286201	0.543329	0.59773	0.223495	0.0580036	340
																					NVP-BVU972	PRISM	0.286594	0.542733	0.59773	0.223495	0.0579564	340
																					Flumatinib	PRISM	0.288212	0.540288	0.598795	0.222722	0.0581073	336
																					Dalcetrapib	PRISM	0.28864	0.539644	0.598795	0.222722	0.0580558	336
																					Prazosin	PRISM	0.288686	0.539574	0.598795	0.222722	0.0578772	338
																					Posaconazole	PRISM	0.288772	0.539445	0.598795	0.222722	0.05804	336
																					Antipyrine	PRISM	0.291332	0.535611	0.603235	0.219514	0.0609163	302
																					Aminopurvalanol A	PRISM	0.293682	0.532123	0.606453	0.217203	-0.0576261	334
																					2-fluoroAraA (fludarabine)	PRISM	0.293907	0.53179	0.606453	0.217203	0.0592269	316
																					Isometheptene-mucate	PRISM	0.294153	0.531427	0.606453	0.217203	-0.0700848	226
																					TETRAHYDROURIDINE	PRISM	0.294905	0.530318	0.606499	0.21717	0.056634	344
																					Roquinimex	PRISM	0.295019	0.53015	0.606499	0.21717	-0.0577283	331
																					Tepoxalin	PRISM	0.296421	0.528091	0.60851	0.215733	0.0564568	344
																					Zaldaride	PRISM	0.298356	0.525266	0.611608	0.213527	0.0565632	340
																					Naltrexone	PRISM	0.29951	0.523589	0.612375	0.212982	0.0568505	335
																					GW 441756	PRISM	0.299811	0.523152	0.612375	0.212982	-0.0563934	340
																					BAY-K-8644-(s)-(-)	PRISM	0.300009	0.522866	0.612375	0.212982	0.0570495	332
																					PD 153035	PRISM	0.300837	0.521668	0.612528	0.212874	0.0567801	334
																					Leucovorin	PRISM	0.300936	0.521526	0.612528	0.212874	0.0601213	298
																					Ajmaline	PRISM	0.302081	0.519877	0.613435	0.212231	-0.0595782	302
																					Metyrapone	PRISM	0.302655	0.519052	0.613435	0.212231	-0.0563978	336
																					Dactolisib	PRISM	0.302662	0.519042	0.613435	0.212231	0.0560623	340
																					RG2833	PRISM	0.304049	0.517057	0.615236	0.210959	0.057815	318
																					PD-198306	PRISM	0.304407	0.516546	0.615236	0.210959	0.0558607	340
																					Curcumin	PRISM	0.304886	0.515862	0.615339	0.210885	0.0560547	337
																					AM-404	PRISM	0.309248	0.509693	0.623268	0.205325	0.0775261	174
																					Piroxicam	PRISM	0.309682	0.509084	0.623268	0.205325	0.0559214	332
																					Creatine	PRISM	0.310659	0.507716	0.62436	0.204565	0.0585326	302
																					Bendroflumethiazide	PRISM	0.312199	0.505569	0.626577	0.203025	-0.0569409	317
																					Alvocidib	PRISM	0.313265	0.504088	0.627841	0.20215	0.0546069	343
																					Prednisolone hemisuccinate	PRISM	0.314179	0.502823	0.628795	0.201491	0.0552378	334
																					Kynurenic acid	PRISM	0.315765	0.500635	0.630967	0.199993	0.0561679	321
																					Nvp-aew541	PRISM	0.316142	0.500117	0.630967	0.199993	-0.0550976	333
																					Temozolomide	PRISM	0.318241	0.497243	0.634132	0.197821	0.0546945	335
																					Ribociclib	PRISM	0.31861	0.49674	0.634132	0.197821	0.0539289	344
																					Penfluridol	PRISM	0.319781	0.495147	0.635446	0.196921	0.0545209	335
																					1-Phenylbiguanide	PRISM	0.320199	0.49458	0.635446	0.196921	-0.0586774	289
																					Masitinib	PRISM	0.320669	0.493943	0.635446	0.196921	-0.054668	332
																					Ramifenazone	PRISM	0.32104	0.493441	0.635446	0.196921	0.0572925	302
																					Temoporfin	PRISM	0.323499	0.490127	0.638113	0.195103	-0.0534658	343
																					BIBU-1361	PRISM	0.323661	0.48991	0.638113	0.195103	-0.0536847	340
																					Erlotinib	PRISM	0.323723	0.489827	0.638113	0.195103	-0.0534412	343
																					Cebranopadol	PRISM	0.324236	0.489139	0.638113	0.195103	0.0537804	338
																					Noopept	PRISM	0.324607	0.488642	0.638113	0.195103	-0.054062	334
																					Evacetrapib	PRISM	0.325305	0.487709	0.638611	0.194764	0.0542297	331
																					6,6'-Dithiodinicotinic acid	PRISM	0.326192	0.486526	0.639479	0.194174	0.0536435	337
																					N-Oleoyldopamine	PRISM	0.326975	0.485486	0.64014	0.193725	0.0578628	289
																					Benzethonium	PRISM	0.32819	0.483875	0.641645	0.192705	0.0601797	266
																					Temocapril	PRISM	0.330369	0.481001	0.645027	0.190422	0.0526359	344
																					Dolutegravir	PRISM	0.331669	0.479295	0.646687	0.189306	0.0595241	268
																					1,2-Dipalmitoyl-sn-glycero-3-phosphocholine	PRISM	0.332913	0.47767	0.648232	0.188269	-0.0529043	337
																					Oxprenolol	PRISM	0.334035	0.476209	0.649537	0.187396	0.0529401	335
																					AZD-3463	PRISM	0.335675	0.474081	0.651844	0.185856	-0.0530003	332
																					NH125	PRISM	0.336829	0.47259	0.652271	0.185572	-0.0522445	340
																					Se-methylselenocysteine	PRISM	0.338094	0.470963	0.652271	0.185572	0.0525769	334
																					Candesartan	PRISM	0.338635	0.470268	0.652271	0.185572	-0.0556206	298
																					Aminoglutethimide	PRISM	0.339095	0.469679	0.652271	0.185572	0.0517711	343
																					Pazopanib	PRISM	0.339339	0.469366	0.652271	0.185572	0.0517449	343
																					Mechlorethamine HCl (nitrogen mustard)	PRISM	0.339834	0.468733	0.652271	0.185572	0.0523093	335
																					TG-101209	PRISM	0.339937	0.468602	0.652271	0.185572	0.0519099	340
																					Gedatolisib	PRISM	0.340216	0.468245	0.652271	0.185572	0.0518034	341
																					JTE-607	PRISM	0.340525	0.467851	0.652271	0.185572	-0.0521563	336
																					CYP3cide	PRISM	0.340807	0.467491	0.652271	0.185572	0.0525206	331
																					ACY-1215	PRISM	0.340888	0.467388	0.652271	0.185572	0.0518079	340
																					Blebbistatin	PRISM	0.343193	0.464462	0.655808	0.183223	-0.0519472	335
																					Clebopride	PRISM	0.344246	0.463131	0.656947	0.182469	0.0632018	226
																					Homosalate	PRISM	0.345724	0.461271	0.658342	0.181548	-0.0561553	284
																					Fluvastatin	PRISM	0.345893	0.461058	0.658342	0.181548	-0.0514264	338
																					Clenbuterol	PRISM	0.347302	0.459293	0.660149	0.180358	0.0529586	317
																					Mebendazole	PRISM	0.347839	0.458622	0.660297	0.180261	0.0596202	250
																					Ixazomib-citrate	PRISM	0.348973	0.457208	0.661121	0.179719	0.052526	320
																					4-Hydroxycrotonic acid	PRISM	0.349193	0.456934	0.661121	0.179719	-0.0513057	335
																					Cobicistat	PRISM	0.350435	0.455393	0.661518	0.179458	0.0507938	340
																					Azithromycin	PRISM	0.350761	0.454989	0.661518	0.179458	0.0526641	316
																					Exemestane	PRISM	0.351055	0.454625	0.661518	0.179458	-0.0592244	250
																					Chloroxine	PRISM	0.351583	0.453972	0.661518	0.179458	0.0508237	338
																					Ammonium-lactate	PRISM	0.352065	0.453378	0.661518	0.179458	0.0510012	335
																					Phenylbutazone	PRISM	0.352398	0.452966	0.661518	0.179458	-0.0553841	284
																					Iobenguane	PRISM	0.352875	0.452379	0.661518	0.179458	0.0644269	210
																					Ro-4987655	PRISM	0.353559	0.451539	0.661518	0.179458	0.0507672	336
																					Ubenimex	PRISM	0.35377	0.451279	0.661518	0.179458	0.0667606	195
																					Otssp167	PRISM	0.354007	0.450989	0.661518	0.179458	0.0503445	341
																					ZK-93426	PRISM	0.354922	0.449867	0.661671	0.179358	0.0503979	339
																					FPH1-(BRD-6125)	PRISM	0.355009	0.44976	0.661671	0.179358	-0.0546029	289
																					Tanespimycin	PRISM	0.357637	0.446557	0.665419	0.176905	-0.0498197	343
																					ZM-306416	PRISM	0.357947	0.446182	0.665419	0.176905	-0.0500082	340
																					Otenabant	PRISM	0.359339	0.444495	0.667145	0.17578	0.0500119	338
																					KF-38789	PRISM	0.360013	0.443682	0.667534	0.175527	0.0499419	338
																					Darapladib	PRISM	0.36107	0.442408	0.668631	0.174813	-0.0501316	334
																					FR-139317	PRISM	0.361707	0.441644	0.668948	0.174608	-0.0502931	331
																					Azd-1480	PRISM	0.363201	0.439853	0.670849	0.173375	0.0491745	344
																					GSK-650394	PRISM	0.364754	0.438	0.672852	0.17208	0.049305	340
																					Fluticasone propionate	PRISM	0.367195	0.435103	0.67593	0.170098	-0.0570416	252
																					Methscopolamine	PRISM	0.367363	0.434904	0.67593	0.170098	0.0507969	317
																					Rimexolone	PRISM	0.369402	0.432501	0.6773	0.169219	-0.0494182	332
																					Amfenac	PRISM	0.369422	0.432478	0.6773	0.169219	0.049193	335
																					Bisindolylmaleimide IX	PRISM	0.369522	0.43236	0.6773	0.169219	0.0488174	340
																					4-[(3-Bromophenyl)amino]-6-acrylamidoquinazoline	PRISM	0.370558	0.431143	0.677352	0.169186	-0.048712	340
																					Midostaurin	PRISM	0.370976	0.430654	0.677352	0.169186	0.0489602	336
																					Chicago Sky Blue 6B	PRISM	0.371282	0.430296	0.677352	0.169186	0.048783	338
																					2'-Deoxy-5,6-dihydro-5-azacytidine	PRISM	0.371436	0.430116	0.677352	0.169186	0.0557637	259
																					Caffeic acid	PRISM	0.372521	0.428849	0.678471	0.168469	0.0490974	332
																					Fleroxacin	PRISM	0.373081	0.428197	0.678629	0.168368	-0.0486726	337
																					Obatoclax	PRISM	0.37489	0.426096	0.680565	0.167131	0.0482731	340
																					Alfacalcidol	PRISM	0.375092	0.425862	0.680565	0.167131	-0.0486137	335
																					Physcion	PRISM	0.376334	0.424426	0.680652	0.167075	0.0481988	339
																					Indirubin	PRISM	0.376502	0.424233	0.680652	0.167075	-0.0478283	344
																					Betamethasone dipropionate	PRISM	0.376561	0.424164	0.680652	0.167075	-0.0481046	340
																					Mifepristone	PRISM	0.377654	0.422906	0.68177	0.166362	0.0481373	338
																					Azeloyl diethyl salicylate	PRISM	0.384044	0.415619	0.690612	0.160766	0.0513929	289
																					Sulfamethazine	PRISM	0.384194	0.41545	0.690612	0.160766	0.0479114	332
																					Carboplatin	PRISM	0.384397	0.415219	0.690612	0.160766	0.0476746	335
																					SNS-032	PRISM	0.384474	0.415133	0.690612	0.160766	0.047956	331
																					Hypericin	PRISM	0.38588	0.413548	0.692272	0.159723	0.0533796	266
																					Tacrolimus	PRISM	0.386887	0.412416	0.69241	0.159636	0.0474258	335
																					Tetrandrine	PRISM	0.387372	0.411872	0.69241	0.159636	0.0473774	335
																					Flumethasone	PRISM	0.387403	0.411837	0.69241	0.159636	0.0472326	337
																					BIX-02188	PRISM	0.388239	0.410901	0.693042	0.15924	0.0472911	335
																					Vismodegib	PRISM	0.390985	0.407839	0.69659	0.157023	0.046669	340
																					Nadide	PRISM	0.391561	0.407201	0.69659	0.157023	0.0494777	302
																					Cudc-101	PRISM	0.39168	0.407068	0.69659	0.157023	0.0653382	174
																					GSK-1838705A	PRISM	0.392491	0.40617	0.697169	0.156662	0.0478869	321
																					Pitavastatin	PRISM	0.393179	0.405409	0.697529	0.156438	0.0542353	250
																					PD-0325901	PRISM	0.394717	0.403714	0.698729	0.155691	0.0463715	339
																					Naftifine	PRISM	0.394828	0.403592	0.698729	0.155691	-0.0464296	338
																					Guanidine	PRISM	0.399202	0.398808	0.7056	0.151441	0.0458655	340
																					Degrasyn	PRISM	0.400226	0.397695	0.706541	0.150862	0.0461085	335
																					Cyproterone acetate	PRISM	0.402128	0.395635	0.708366	0.149742	-0.0530045	252
																					Cediranib	PRISM	0.402246	0.395509	0.708366	0.149742	0.0455031	341
																					CCT-128930	PRISM	0.403133	0.394552	0.70906	0.149317	0.0454846	340
																					Terbutaline	PRISM	0.404077	0.393536	0.709554	0.149015	-0.0470972	316
																					Tacedinaline	PRISM	0.404401	0.393188	0.709554	0.149015	0.0451621	343
																					Eprinex	PRISM	0.406713	0.390711	0.71227	0.147355	-0.0517703	259
																					SR-33805	PRISM	0.4073	0.390086	0.71227	0.147355	0.0489273	289
																					PP-2	PRISM	0.407678	0.389683	0.71227	0.147355	0.0463698	321
																					SB-2343	PRISM	0.407932	0.389412	0.71227	0.147355	-0.0449561	341
																					Selumetinib	PRISM	0.409366	0.387888	0.713906	0.146359	0.0446218	344
																					PP-1	PRISM	0.41086	0.386306	0.715643	0.145304	-0.0453505	331
																					Pindolol	PRISM	0.412517	0.384559	0.717659	0.144082	-0.0461841	317
																					AST-1306	PRISM	0.413427	0.383601	0.717695	0.14406	0.0483761	288
																					4-IPP	PRISM	0.413738	0.383274	0.717695	0.14406	-0.0449359	333
																					4,5-dianilinophthalimide	PRISM	0.414036	0.382962	0.717695	0.14406	0.0450437	331
																					AZD7762	PRISM	0.415458	0.381473	0.717936	0.143914	-0.0445692	336
																					AM-580	PRISM	0.415914	0.380996	0.717936	0.143914	0.0480352	289
																					Epinastine	PRISM	0.416124	0.380777	0.717936	0.143914	0.0447747	332
																					Metronidazole	PRISM	0.416173	0.380726	0.717936	0.143914	0.0443682	338
																					BAN-ORL-24	PRISM	0.41685	0.38002	0.718242	0.143729	0.0446374	333
																					6,7-Dimethoxy-2-phenylquinoxaline	PRISM	0.417827	0.379003	0.719063	0.143233	0.0444099	335
																					Emapunil	PRISM	0.41936	0.377413	0.719774	0.142804	0.0452965	320
																					Ipsapirone	PRISM	0.420605	0.376125	0.719774	0.142804	-0.0475541	289
																					Protirelin	PRISM	0.420634	0.376096	0.719774	0.142804	-0.044143	335
																					Tanaproget	PRISM	0.420709	0.376018	0.719774	0.142804	0.0440697	336
																					Piperine	PRISM	0.42109	0.375625	0.719774	0.142804	-0.0437075	341
																					Uric acid	PRISM	0.421246	0.375465	0.719774	0.142804	0.0441513	334
																					3-Phenyl-1H-benzofuro[3,2-c]pyrazole	PRISM	0.422008	0.374679	0.720221	0.142534	-0.0440127	335
																					Agerafenib	PRISM	0.423046	0.373612	0.721136	0.141983	-0.0449387	320
																					Rociletinib	PRISM	0.425045	0.371565	0.722922	0.140909	0.0432093	343
																					Lucitanib	PRISM	0.425475	0.371126	0.722922	0.140909	0.0437508	334
																					K-Ras(G12C)-inhibitor-6	PRISM	0.425808	0.370786	0.722922	0.140909	0.0433293	340
																					Pelitinib	PRISM	0.426106	0.370482	0.722922	0.140909	-0.0431105	343
																					Quinidine	PRISM	0.427085	0.369486	0.723683	0.140452	0.0437309	332
																					Varlitinib	PRISM	0.427562	0.369001	0.723683	0.140452	-0.0429751	343
																					N-(1-Adamantylmethyl)-1,5-pentanediamine	PRISM	0.428734	0.367812	0.724095	0.140204	0.0435093	333
																					Isoetharine	PRISM	0.428814	0.367731	0.724095	0.140204	-0.0468013	288
																					PI-828	PRISM	0.429949	0.366583	0.72516	0.139566	-0.0434608	332
																					Ulipristal	PRISM	0.430582	0.365944	0.725377	0.139436	-0.0526857	226
																					Tedizolid	PRISM	0.431857	0.36466	0.726673	0.138661	0.0425148	344
																					Salidroside	PRISM	0.432384	0.364131	0.726708	0.13864	0.0431014	334
																					Meclizine	PRISM	0.43668	0.359837	0.731253	0.135933	0.0449217	302
																					GW-788388	PRISM	0.436986	0.359532	0.731253	0.135933	-0.0428664	331
																					AMG-232	PRISM	0.436998	0.35952	0.731253	0.135933	0.0428652	331
																					N-(4-Chloro-3-methoxyphenyl)pyridine-2-carboxamide	PRISM	0.438637	0.357895	0.731253	0.135933	-0.042583	333
																					Sevoflurane	PRISM	0.438647	0.357884	0.731253	0.135933	0.0424539	335
																					CYC-116	PRISM	0.438772	0.357761	0.731253	0.135933	0.0435698	318
																					4-Chlorophenol	PRISM	0.439123	0.357414	0.731253	0.135933	-0.0449842	298
																					Bardoxolone methyl	PRISM	0.439159	0.357379	0.731253	0.135933	0.0419059	343
																					VX-702	PRISM	0.440838	0.355721	0.732624	0.135119	0.0425075	331
																					WAY-600	PRISM	0.441041	0.355521	0.732624	0.135119	-0.0419188	340
																					STF-118804	PRISM	0.4429	0.353694	0.732624	0.135119	0.0423161	331
																					Beclomethasone dipropionate	PRISM	0.443703	0.352907	0.732624	0.135119	-0.0442376	302
																					Prexasertib	PRISM	0.443918	0.352697	0.732624	0.135119	0.0419044	336
																					Delanzomib	PRISM	0.443941	0.352674	0.732624	0.135119	-0.0417152	339
																					Desonide	PRISM	0.4448	0.351835	0.732624	0.135119	-0.0416986	338
																					Rimiducid	PRISM	0.444885	0.351752	0.732624	0.135119	0.045112	289
																					Linifanib	PRISM	0.445206	0.351439	0.732624	0.135119	0.0412942	344
																					Bms-986020	PRISM	0.445736	0.350922	0.732624	0.135119	0.0412462	344
																					LY-2874455	PRISM	0.44669	0.349993	0.732624	0.135119	0.0426857	320
																					Thonzonium	PRISM	0.447609	0.349102	0.732624	0.135119	0.0428703	316
																					gamma-Aminobutyric acid	PRISM	0.448017	0.348706	0.732624	0.135119	0.0424946	321
																					Azactam	PRISM	0.448332	0.348401	0.732624	0.135119	0.0413762	338
																					1-(4-Carboxyphenyl)-3,3-dimethyltriazene	PRISM	0.448808	0.347939	0.732624	0.135119	0.0409684	344
																					Diaveridine	PRISM	0.449033	0.347722	0.732624	0.135119	-0.0415607	334
																					Indolo[2,1-b]quinazoline-6,12-dione	PRISM	0.449945	0.346841	0.732624	0.135119	0.0411072	340
																					SU-14813	PRISM	0.450277	0.346521	0.732624	0.135119	0.0410165	341
																					Apatinib	PRISM	0.450483	0.346321	0.732624	0.135119	0.0413037	336
																					Sarafloxacin	PRISM	0.451051	0.345774	0.732624	0.135119	-0.0425463	316
																					Pitolisant	PRISM	0.451073	0.345753	0.732624	0.135119	0.0407643	344
																					R-306465	PRISM	0.451616	0.34523	0.732624	0.135119	0.0444486	289
																					Cytochlor	PRISM	0.451708	0.345142	0.732624	0.135119	0.0410693	338
																					Methyldopa	PRISM	0.453508	0.343415	0.733977	0.134317	0.0408455	339
																					Salinomycin	PRISM	0.453564	0.343361	0.733977	0.134317	0.0422434	317
																					Ziprasidone	PRISM	0.454676	0.342298	0.734949	0.133743	0.0408615	337
																					Artemisinin	PRISM	0.456134	0.340908	0.736476	0.132841	-0.0407906	336
																					Defactinib	PRISM	0.458205	0.33894	0.737497	0.13224	0.0462928	259
																					Teriflunomide	PRISM	0.458558	0.338606	0.737497	0.13224	0.040511	337
																					Bimiralisib	PRISM	0.460698	0.336584	0.737497	0.13224	-0.0401985	339
																					Calcitriol	PRISM	0.461007	0.336292	0.737497	0.13224	-0.0415509	317
																					BMS-345541 free base	PRISM	0.461008	0.336292	0.737497	0.13224	0.0406566	331
																					Clobetasol propionate	PRISM	0.461056	0.336246	0.737497	0.13224	-0.0403466	336
																					Isoflupredone	PRISM	0.46128	0.336035	0.737497	0.13224	-0.0405703	332
																					Nemorubicin	PRISM	0.461632	0.335704	0.737497	0.13224	0.0401746	338
																					SGI-1776	PRISM	0.461799	0.335547	0.737497	0.13224	-0.0414119	318
																					TPCA-1	PRISM	0.461898	0.335454	0.737497	0.13224	0.0400317	340
																					SKF-96365	PRISM	0.463441	0.334006	0.738348	0.131739	0.0436789	284
																					Everolimus	PRISM	0.463459	0.333989	0.738348	0.131739	-0.0400111	338
																					Enoximone	PRISM	0.464355	0.33315	0.738842	0.131448	-0.0399906	337
																					Romidepsin	PRISM	0.464797	0.332737	0.738842	0.131448	0.0402528	332
																					ETP-46464	PRISM	0.465675	0.331917	0.739421	0.131108	0.0399922	335
																					Prednisolone	PRISM	0.470041	0.327864	0.745529	0.127535	-0.0402109	325
																					Bicalutamide	PRISM	0.471481	0.326536	0.746742	0.12683	-0.0394739	335
																					Tiletamine	PRISM	0.471887	0.326162	0.746742	0.12683	0.0420458	295
																					Tipiracil	PRISM	0.472365	0.325722	0.746742	0.12683	0.0392775	337
																					Chlorhexidine	PRISM	0.475157	0.323163	0.748558	0.125774	0.0415241	298
																					Benzocaine	PRISM	0.476542	0.321899	0.748558	0.125774	-0.0475903	226
																					Apitolisib	PRISM	0.476599	0.321847	0.748558	0.125774	-0.0388452	338
																					GSK256066	PRISM	0.477131	0.321362	0.748558	0.125774	0.042056	288
																					D-7193	PRISM	0.477138	0.321356	0.748558	0.125774	0.0389723	335
																					Lasalocid	PRISM	0.477941	0.320626	0.748558	0.125774	0.0389013	335
																					KI-16425	PRISM	0.478314	0.320287	0.748558	0.125774	-0.0385796	340
																					Axitinib	PRISM	0.478323	0.320279	0.748558	0.125774	0.0384651	342
																					Foretinib	PRISM	0.47872	0.319918	0.748558	0.125774	0.038374	343
																					7-Hydroxystaurosporine	PRISM	0.479208	0.319476	0.748558	0.125774	-0.0417851	289
																					Orotic acid	PRISM	0.479489	0.319221	0.748558	0.125774	-0.0396691	320
																					Streptozocin	PRISM	0.479765	0.318972	0.748558	0.125774	0.0433497	268
																					Abt-702	PRISM	0.482016	0.316939	0.750286	0.124773	-0.038256	340
																					3beta-(2-Diethylaminoethoxy)androst-5-en-17-one hydrochloride	PRISM	0.482622	0.316393	0.750286	0.124773	0.038547	334
																					Fluocinolone acetonide	PRISM	0.482761	0.316267	0.750286	0.124773	-0.0383045	338
																					AZD2014	PRISM	0.483766	0.315364	0.750286	0.124773	0.0379352	343
																					Sulfasalazine	PRISM	0.483906	0.315239	0.750286	0.124773	0.0637063	123
																					AM-251	PRISM	0.484005	0.31515	0.750286	0.124773	0.0380825	340
																					PF-477736	PRISM	0.484641	0.31458	0.750462	0.124671	0.039022	323
																					Pomalidomide	PRISM	0.485636	0.313689	0.751194	0.124248	-0.0382247	335
																					Cimetidine	PRISM	0.487183	0.312308	0.752776	0.123334	0.0380894	335
																					Benzoylthiamine monophosphate	PRISM	0.491376	0.308586	0.758095	0.120276	0.0387874	317
																					Naloxone	PRISM	0.49168	0.308317	0.758095	0.120276	-0.0625804	123
																					Mefexamide	PRISM	0.494379	0.30594	0.761296	0.118446	0.037633	332
																					Clofoctol	PRISM	0.494816	0.305556	0.761296	0.118446	-0.0369289	344
																					Estradiol cypionate	PRISM	0.495923	0.304586	0.762183	0.117941	-0.0372732	336
																					PF-00299804	PRISM	0.498033	0.302742	0.762903	0.11753	-0.036708	343
																					Telatinib	PRISM	0.498122	0.302664	0.762903	0.11753	0.0371949	334
																					Bafetinib	PRISM	0.498125	0.302662	0.762903	0.11753	-0.0370276	337
																					Nafcillin	PRISM	0.498524	0.302314	0.762903	0.11753	-0.039357	298
																					Mexenone	PRISM	0.499046	0.301859	0.762903	0.11753	-0.0371711	333
																					PD 173074	PRISM	0.50136	0.29985	0.765626	0.115983	-0.0376606	321
																					Clomifene	PRISM	0.502377	0.298971	0.766364	0.115565	-0.0367172	336
																					GSK-J4	PRISM	0.503427	0.298064	0.767152	0.115119	0.0365178	338
																					Foscarnet	PRISM	0.504231	0.297371	0.767563	0.114886	0.036613	335
																					Pheniramine	PRISM	0.505478	0.296297	0.768648	0.114272	0.036506	335
																					Y-27632 Dihydrochloride	PRISM	0.507759	0.294342	0.7708	0.113058	0.0391153	289
																					7-aminocephalosporanic acid	PRISM	0.507966	0.294165	0.7708	0.113058	-0.0373759	316
																					PLX4720	PRISM	0.508918	0.293352	0.771429	0.112704	0.0359427	340
																					Finafloxacin	PRISM	0.510442	0.292053	0.772925	0.111863	0.036136	334
																					Epiandrosterone	PRISM	0.512731	0.290111	0.775573	0.110377	-0.035673	339
																					Gdc-0349	PRISM	0.515179	0.288042	0.777219	0.109456	-0.0357325	334
																					Cyromazine	PRISM	0.515772	0.287542	0.777219	0.109456	0.035575	336
																					Nadifloxacin	PRISM	0.51642	0.286997	0.777219	0.109456	-0.0403416	261
																					Hyoscyamine	PRISM	0.516837	0.286647	0.777219	0.109456	0.035222	341
																					Lappaconitine	PRISM	0.517006	0.286505	0.777219	0.109456	0.0352078	341
																					PJ 34	PRISM	0.517064	0.286455	0.777219	0.109456	0.0355189	335
																					WZ-3146	PRISM	0.517902	0.285753	0.777664	0.109208	-0.0362182	321
																					Flutamide	PRISM	0.519396	0.284501	0.779094	0.10841	0.0352687	336
																					Idasanutlin	PRISM	0.520963	0.283193	0.78063	0.107555	0.0347737	343
																					Hexachlorophene	PRISM	0.523365	0.281195	0.783413	0.106009	-0.0349868	335
																					KW-2478 free base	PRISM	0.524524	0.280235	0.78433	0.105501	0.034579	341
																					Momelotinib	PRISM	0.525461	0.27946	0.784453	0.105433	-0.0345009	341
																					Metoxibutropate	PRISM	0.525898	0.279099	0.784453	0.105433	0.0349318	332
																					IKK.16	PRISM	0.526244	0.278813	0.784453	0.105433	-0.0347449	335
																					ONX-0914	PRISM	0.527385	0.277872	0.785339	0.104943	-0.0348064	332
																					3-aminobenzamide	PRISM	0.52925	0.276339	0.785502	0.104853	-0.0342874	339
																					HA14-1	PRISM	0.530009	0.275716	0.785502	0.104853	0.0351775	321
																					AMG-458	PRISM	0.530512	0.275304	0.785502	0.104853	-0.0341824	339
																					Canertinib	PRISM	0.530579	0.27525	0.785502	0.104853	-0.0339756	343
																					Encorafenib	PRISM	0.530595	0.275237	0.785502	0.104853	-0.0341249	340
																					ENMD-2076	PRISM	0.531303	0.274658	0.785502	0.104853	0.0349575	323
																					Palmitoylethanolamide	PRISM	0.531321	0.274643	0.785502	0.104853	-0.0342683	336
																					4-hydroxyphenazone	PRISM	0.534261	0.272246	0.787587	0.103701	0.0342291	332
																					Polydatin	PRISM	0.534284	0.272228	0.787587	0.103701	0.0340725	335
																					S-Methyl-L-cysteine	PRISM	0.534966	0.271674	0.787587	0.103701	-0.0335648	344
																					UNBS-5162	PRISM	0.534978	0.271664	0.787587	0.103701	-0.0339637	336
																					Napabucasin	PRISM	0.535472	0.271263	0.787587	0.103701	0.0336714	341
																					Nomegestrol acetate	PRISM	0.536859	0.270139	0.788821	0.103021	-0.0390826	252
																					Resatorvid	PRISM	0.540465	0.267232	0.793147	0.100646	0.0332606	341
																					Telotristat ethyl	PRISM	0.541242	0.266609	0.793147	0.100646	0.0414075	220
																					Spermidine	PRISM	0.54146	0.266434	0.793147	0.100646	-0.0333269	338
																					Ilomastat	PRISM	0.543234	0.265013	0.794028	0.100164	0.0335323	331
																					Clotrimazole	PRISM	0.543367	0.264907	0.794028	0.100164	-0.0332692	336
																					2,4-Dichloro-N-isopropyl-N-(2-isopropylaminoethyl)benzenesulfonamide	PRISM	0.543901	0.26448	0.794028	0.100164	-0.0333755	333
																					Ku-0063794	PRISM	0.544271	0.264184	0.794028	0.100164	-0.0329974	340
																					RS-17053	PRISM	0.545603	0.263123	0.795164	0.0995434	0.0331346	335
																					Usniacin-(+)	PRISM	0.547062	0.261964	0.795903	0.0991396	-0.0330144	335
																					Metoprolol	PRISM	0.547553	0.261574	0.795903	0.0991396	-0.0329245	336
																					Osi-027	PRISM	0.548374	0.260923	0.795903	0.0991396	0.0326137	341
																					P5091	PRISM	0.548778	0.260603	0.795903	0.0991396	-0.0328732	335
																					Carfilzomib	PRISM	0.54888	0.260523	0.795903	0.0991396	-0.0324767	343
																					Pentostatin	PRISM	0.550184	0.259492	0.796625	0.0987458	0.0325625	339
																					l-Buthionine sulfoximine	PRISM	0.550486	0.259253	0.796625	0.0987458	-0.0329315	331
																					4-(3-Pyridin-2-YL-1H-pyrazol-4-YL)quinoline	PRISM	0.551612	0.258366	0.796713	0.0986979	-0.0328386	331
																					Torin 1	PRISM	0.552494	0.257673	0.796713	0.0986979	-0.0325683	335
																					MEK1-2-inhibitor	PRISM	0.552664	0.257539	0.796713	0.0986979	0.0325544	335
																					Yutopar	PRISM	0.553685	0.256737	0.796713	0.0986979	-0.0323253	338
																					2-Amino-2-hydroxymethyl-propane-1,3-diol	PRISM	0.553696	0.256729	0.796713	0.0986979	0.0324212	336
																					NSC23766	PRISM	0.554163	0.256362	0.796713	0.0986979	-0.0321906	340
																					Arg-gly-asp-ser	PRISM	0.554678	0.255959	0.796713	0.0986979	0.0331977	319
																					Afuresertib	PRISM	0.5555	0.255316	0.796713	0.0986979	0.0319406	343
																					IDRA-21	PRISM	0.555537	0.255287	0.796713	0.0986979	-0.0348767	288
																					Cyclovirobuxin-d	PRISM	0.55615	0.254808	0.796797	0.0986523	0.0320294	340
																					Pik-75	PRISM	0.557173	0.25401	0.796969	0.0985586	0.0322829	333
																					Torin 2	PRISM	0.557379	0.253849	0.796969	0.0985586	0.0323641	331
																					alpha-D-Glucose-6-phosphate	PRISM	0.558127	0.253267	0.797245	0.0984082	0.0321563	334
																					CH5132799	PRISM	0.559393	0.252283	0.79826	0.0978559	0.0344771	289
																					Ibrutinib	PRISM	0.561405	0.250724	0.800336	0.0967275	-0.031465	343
																					N-Acetylmannosamine	PRISM	0.562491	0.249884	0.800759	0.0964981	0.0342057	289
																					Taselisib	PRISM	0.562816	0.249634	0.800759	0.0964981	0.0317742	334
																					P22077	PRISM	0.56626	0.246984	0.804862	0.0942788	0.0312135	340
																					Etofylline clofibrate	PRISM	0.567526	0.246014	0.805199	0.0940969	-0.0363275	250
																					Methotrexate	PRISM	0.567618	0.245944	0.805199	0.0940969	0.0382179	226
																					CHIR-124	PRISM	0.568674	0.245136	0.805721	0.0938155	0.031931	321
																					U-0126	PRISM	0.569107	0.244806	0.805721	0.0938155	-0.0308936	342
																					Betamethasone	PRISM	0.570673	0.243613	0.807143	0.0930498	-0.0327578	302
																					Sapanisertib	PRISM	0.571374	0.243079	0.80734	0.0929437	-0.0308034	340
																					Anastrozole	PRISM	0.572869	0.241945	0.807848	0.0926703	0.0333599	288
																					AZD8055	PRISM	0.5732	0.241694	0.807848	0.0926703	-0.0314595	323
																					Obidoxime	PRISM	0.57342	0.241527	0.807848	0.0926703	0.0305945	341
																					Paricalcitol	PRISM	0.576621	0.23911	0.810997	0.0909809	0.035336	252
																					Chlorpropamide	PRISM	0.576784	0.238987	0.810997	0.0909809	-0.031512	316
																					Licochalcone a	PRISM	0.578366	0.237797	0.811042	0.0909565	0.0305179	334
																					2-Naphthol	PRISM	0.57839	0.237779	0.811042	0.0909565	0.0303336	338
																					Cinnarazine	PRISM	0.57851	0.237689	0.811042	0.0909565	0.0305987	332
																					Dicyclomine	PRISM	0.580246	0.236388	0.812684	0.0900782	0.0312262	316
																					Canrenone	PRISM	0.585634	0.232373	0.819184	0.0866184	-0.0298911	335
																					GSK1292263	PRISM	0.58641	0.231799	0.819184	0.0866184	-0.0300103	331
																					WYE-354	PRISM	0.586597	0.23166	0.819184	0.0866184	-0.0295928	340
																					Felbamate	PRISM	0.587802	0.230769	0.82007	0.0861492	-0.0293244	344
																					Oxonic Acid	PRISM	0.589289	0.229672	0.821346	0.0854738	0.0297346	332
																					Quizartinib	PRISM	0.589938	0.229194	0.821454	0.0854165	0.0293291	340
																					Chidamide	PRISM	0.591125	0.228321	0.82231	0.0849646	0.0293663	337
																					GSK429286A	PRISM	0.592134	0.22758	0.822917	0.0846437	-0.0291561	340
																					Eprobemide	PRISM	0.59428	0.226009	0.825101	0.0834927	-0.0309781	298
																					famotidine	PRISM	0.595756	0.224932	0.826353	0.0828346	-0.0316117	284
																					Tucatinib	PRISM	0.596689	0.224252	0.826849	0.0825737	0.0287133	342
																					Naftidrofuryl	PRISM	0.598959	0.222603	0.828451	0.0817334	-0.0334189	250
																					SB-525334	PRISM	0.599506	0.222206	0.828451	0.0817334	0.03129	284
																					Clopamide	PRISM	0.599575	0.222157	0.828451	0.0817334	0.0287861	335
																					Acetazolamide	PRISM	0.601606	0.220688	0.829879	0.0809853	0.0286261	335
																					Filgotinib	PRISM	0.601763	0.220574	0.829879	0.0809853	0.0308243	289
																					Cabozantinib	PRISM	0.602785	0.219838	0.829959	0.0809433	-0.0285334	335
																					Entospletinib	PRISM	0.602977	0.2197	0.829959	0.0809433	0.0284755	336
																					Sodium glucoheptonate	PRISM	0.603825	0.219089	0.830332	0.0807481	-0.0301795	298
																					PF-04217903	PRISM	0.604928	0.218296	0.830782	0.0805131	-0.0281959	339
[truncated: 391 more rows]

## Sheet: TissueAsso_Pevonedistat_TA
Tissue specific asscoiation between telomerase activity and drug response to Pevonedistat
[truncated: 24 more rows]

[truncated: 3 more sheets: R2_pan-cancer, R2_cancer specific, Pevonedistat_TargetAssociations]
