# Supplementary material for: Large-scale drug sensitivity, gene dependency, and proteogenomic analyses of telomere maintenance mechanisms in cancer cells
Source: Nat Commun. 2025 Dec 23;16:11337. doi: 10.1038/s41467-025-67190-w (PMC12727880; doi:10.1038/s41467-025-67190-w)
Supplement: Supplementary file 12 — Source Data [file 41467_2025_67190_MOESM12_ESM.xlsx]

## Sheet: Figure1B-C
Top panel - Control cell lines						Bottom panel - All Cell lines
Cell Line	C-circles	Telomerase Activity	Telomere Content			Cell Line	C-circles	Telomerase Activity	Telomere Content
G-292-Clone-A141B1	269.1	0.1944	84.6			CAL-72	341.954	0.1	19.5
DOS16	98.01	0.309	18.7			Hs-729-T	342.096	0.4913	40.1
SK-LU-1	103.55	0.1	49.6			NOS-1	291.026	0.1601	20
Saos-2	132.13	0.3961	15.6			ASPS-1	99.8676	0.406	25.1
SK-N-FI	82.7	0.1	33.9			G-292-Clone-A141B1	269.096	0.1944	84.6
U-2-OS	30.38	0.2221	129.7			KPD	130.316	0.2566	127.6
HeLa	0.12	129.22	3.1			DOS16	98.0098	0.309	18.7
HT-1080	0.1	202.285	5.7			SK-LU-1	103.551	0.1	49.6
HL-60	0.86	440.12	2.9			HuO9	171.113	0.1	21.9
A549	0.1	614.932	4.8			Saos-2	132.125	0.3961	15.6
MCF7	0.13	100	6.5			SK-N-FI	82.7025	0.1	33.9
HCT-116	0.13	446.02	7.4			ZK-58	74.7932	0.2598	281.7
						U-2-OS	30.3811	0.2221	129.7
						NY	22.5761	0.1	45.5
						RH-41	28.9324	0.1401	102.9
						CAL-78	46.89	0.1418	21.3
						P31-FUJ	27.7941	0.2306	31.5
						U-CH2	88.6723	0.1103	31.6
						ES5	4.1199	0.3689	32.1
						EMC-BAC-1	2.9438	0.1112	127
						Hs-746T	2.544	0.1595	76.9
						SJRH30	7.8714	0.427	62.1
						EN	2.854	0.4459	87.8
						MUG-Chor1	140.64	0.1	20.5
						MMAc	5.9136	0.2184	3.7
						MMAc-SF	7.7084	25.384	5.4
						IST-SL2	1.1546	0.2437	81.2
						VMRC-MELG	0.1953	0.1265	4.6
						EW-24	0.124	0.434	5.5
						EW-11	0.1	0.1815	4
						SW1417	2.8221	0.1	6.3
						EW-22	0.1	2.0278	5.5
						RPMI-6666	1.1363	0.3758	12.3
						PWR-1E	0.2515	1.1061	2.1
						COLO-800	0.2791	0.3458	31.5
						RPMI-7951	0.2343	0.1969	4.8
						HOP-92	0.1	0.1	1.9
						MC-IXC	0.3411	0.0723	12.6
						OV-7	0.1	0.1237	4.4
						LAN-6	1.0695	0.1	104
						SNU-475	0.1	0.3778	4.7
						RERF-LC-KJ	0.3901	4.7512	12.1
						HuO-3N1	1.6338	0.1	13.9
						SCH	55.1588	153.143	100.8
						SNU-61	10.4253	32.795	3.3
						PANC-08-13	10.9928	23.8256	3.7
						NCI-H1694	10.6483	127.104	7.1
						SNU-387	4.1998	6.9163	54.3
						LOXIMVI	4.9965	813.912	213.4
						KKU-M213	5.1812	331.228	52.6
						SF268	0.8712	110.131	10
						NCI-H748	4.8671	303.91	1.7
						SISO	2.7042	90.2	7.2
						SUP-T1	4.1596	157.827	109.5
						D-245MG	3.7382	22.4788	1.3
						NCI-H2810	1.5716	19.2944	3.2
						BL-41	1.5587	1121.3	2.1
						OCI-AML2	0.417	107.36	2.5
						NCI-H1703	3.0597	213.305	54.1
						PCI-30	2.7424	34.9522	23.3
						SU-DHL-4	0.9769	578.13	71.8
						BV-173	1.7601	493.85	5.9
						ROS-50	2.2417	587.22	14
						COLO-792	2.1742	136.55	162.4
						HCC1419	0.1727	2.1379	13.3
						MDA-MB-330	0.1	4.0419	4.5
						CHSA0108	0.1	3.1182	1.1
						D-392MG	0.1	3.1818	4.3
						DK-MG	0.1793	2.9704	8.4
						CHSA8926	0.1	3.1892	2.1
						EW-12	0.1122	3.8047	1.5
						LB1047-RCC	0.1	2.9924	2.7
						Hs-940-T	0.1643	2.5941	1.4
						DJM-1	0.1	16.4382	2.8
						RH-18	0.1233	1.4007	2.2
						NCC021	0.9497	6.5455	1.5
						NCI-H2804	0.1	5.2606	2.7
						Hs-578-T	0.1	3.2063	3.5
						OVCA433	0.1	11.0166	1.3
						NCI-H2722	0.1	7.8483	2.5
						SNU-81	0.1	4.2781	9.6
						RERF-LC-MS	0.1	4.7427	4.9
						WM1552C	0.1	5.0224	1.1
						CaR-1	0.4278	5.05	2.3
						JIMT-1	0.2368	5.1	2.6
						NCI-H847	0.8901	5.31	6.2
						SK-ES-1	0.1	5.3911	3.9
						SIG-M5	0.2634	5.41	0.7
						NCI-H2461	0.3978	5.558	10.9
						Hs-683	0.1	5.56	1.6
						MOG-G-CCM	0.1792	5.75	2.9
						OCUM-1	0.1	5.7555	1.3
						RXF393	0.1	3.2097	1.8
						SNB75	0.1259	6.03	2.8
						HEL	0.5383	10.8493	5
						BT-20	0.1	6.28	4.6
						OAW-28	0.2433	6.3443	2.6
						ESO26	0.1505	6.36	5.5
						NCI-H1568	0.8887	6.4206	9
						C32	0.1	6.47	5.7
						VMRC-RCW	0.1	6.53	2.7
						SK-MEL-1	0.1	6.5977	3.7
						OV-56	0.1	6.7125	1.6
						FU-OV-1	0.437	6.72	1.8
						KP-3	0.1557	6.7311	3
						NCI-H2373	0.1	6.7387	2.2
						ZR-75-30	0.1	6.74	4
						MRK-nu-1	0.1	6.8498	4.6
						NCI-H82	0.1	6.97	6.8
						D-247MG	0.2055	7.3069	3
						C2BBe1	0.1	7.3126	3.8
						PFSK-1	0.3008	34.8462	5.3
						ME-1	1.4988	7.46	2.9
						COLO-678	0.157	7.48	3.8
						UACC-893	0.1	7.56	4.5
						D-542MG	0.1068	7.5637	2.5
						MFM-223	0.1	7.66	3
						NCI-H226	0.1	7.82	2.1
						SU8686	0.1	7.94	2.2
						ML-1	0.1577	8	1
						SK-MEL-3	0.638	8.15	11
						A388	0.1	8.23	1.5
						RVH-421	0.1	8.8663	5.6
						K052	0.3413	9.3588	3.2
						SNG-M	0.1	9.52	3.2
						EFM-19	0.1	9.63	2.4
						MDST8	0.2229	9.7	17.4
						BICR22	0.1	9.72	2.3
						Hs-766T	0.3138	9.97	2.8
						SW626	3.1517	18.0957	15.4
						647-V	0.1409	62.8537	2.9
						Malme-3M	0.3867	4.0869	5
						KKU-100	0.1539	8.1419	2.4
						NCI-H727	0.1	123.026	3.9
						CTV-1	0.4078	234.966	16.8
						A498	0.1	21.8601	4.8
						KS-1	0.3388	41.1731	25.5
						WM-115	0.323	9.3156	2.2
						LB2518-MEL	0.2277	10.22	9.5
						SH-4	0.1	10.35	5.5
						SR	0.1008	5.4103	2.2
						SK-MEL-24	0.2443	10.53	2.1
						LU-65	0.3054	10.76	3.8
						M059J	0.1	10.76	1.9
						OCUB-M	0.1	10.95	2.7
						LN-405	0.294	11.01	2
						LB2241-RCC	0.1392	11.31	25.3
						WM278	0.1	11.32	4.1
						NCI-H2228	0.1	11.32	2.6
						SW684	0.365	11.33	19.1
						HCC2157	0.1	11.35	10.3
						T84	0.1	11.63	2.9
						23132-87	0.1	11.64	2.9
						UACC-62	0.1	11.65	1.2
						JHOS-2	0.1	11.7058	2.5
						WM35	0.5539	11.72	6.1
						HPAC	0.8972	53.2248	11.7
						NCI-H2818	0.1	11.95	0.9
						OV-17R	0.1	12.103	2.8
						NCI-H322M	0.1	12.2	2.7
						QGP-1	0.1	12.36	28.8
						KP-2	0.1	12.37	2.3
						CAMA-1	0.1	12.38	2.8
						KURAMOCHI	0.5911	12.54	1
						RERF-GC-1B	0.271	12.59	1.2
						KNS-81-FD	0.1	12.6216	2.4
						OVMIU	0.1	12.65	2.1
						DOK	0.1	12.69	1.2
						NCI-H1666	0.2166	12.73	2
						LS1034	0.1078	12.91	33.5
						SCC-4	0.1	25.6256	3.9
						SNU-C1	0.1	12.94	2
						CHSA0011	0.2037	12.96	2
						SW962	0.5408	13.18	9.9
						UWB1.289	0.5803	13.19	3.1
						COLO-679	0.1	13.5	1.7
						NCI-H1155	0.1	13.51	4.7
						NCI-H2595	0.1	13.593	3.4
						NCI-H1650	0.23	13.62	3.1
						Calu-6	0.1	28.7686	1.9
						HDQ-P1	0.1	14.19	2
						SK-GT-4	0.1	14.35	2.3
						CP50-MEL-B	0.3856	14.59	13.3
						MFE-319	0.2422	14.92	6.2
						HCC38	0.2146	15.12	0.6
						NCI-H2731	0.128	15.39	3
						EFO-27	0.1263	15.49	2.6
						CAKI-1	0.1095	15.53	4.2
						SCC90	0.1	15.54	2.7
						KMRC-1	0.1	15.67	6.3
						HARA	0.1	15.76	7
						LXF-289	0.3967	15.83	6.5
						CAS-1	0.1	15.93	2.2
						HCC1569	0.1328	16.01	3.5
						NKM-1	0.1	16.02	1.3
						CAL-54	0.1	16.16	1.2
						COLO-205	0.4275	16.18	4.9
						TE-8	0.3858	16.18	1.5
						IST-MEL1	0.1	16.27	2.9
						RKN	0.45	44.69	1.1
						TE-441-T	0.2424	16.64	3
						EFM-192A	0.3717	16.67	3
						HT-144	0.1	16.76	5.3
						COLO-680N	0.1	16.91	2.1
						YMB-1-E	0.1	16.92	21.8
						AsPC-1	0.161	57.2015	2.1
						A704	0.1	17.04	5.1
						NCI-H2591	0.9709	17.31	11.5
						OVTOKO	0.1	17.4	6.1
						KLE	0.3799	17.74	8.7
						NCI-H2452	0.4491	17.79	3.4
						OVKATE	0.2025	17.95	9.7
						MDA-MB-157	0.2005	18.01	2.4
						SCC-9	0.1725	18.17	0.9
						OSC-19	0.1	18.2	2.6
						RCC-ER	0.2178	18.25	1.8
						NCI-H929	0.2375	109.116	0.6
						A431	0.1	18.46	0.8
						OE21	0.2407	41.3766	2.1
						NCI-H2085	0.1	18.73	3.3
						HCC1395	0.1691	18.76	3.3
						ES6	0.4737	18.93	2.6
						EB2	0.1161	18.94	1.5
						JHU-029	0.1	18.94	1.7
						LNZTA3WT4	0.1215	19	2.1
						TE-12	0.1	19.04	2.6
						KINGS-1	1.8842	19.06	2.2
						SK-N-AS	0.1	13.7192	3.6
						HCC1937	0.1026	19.46	2.6
						NCI-H2795	0.1	19.95	2.4
						Hs-939-T	0.1	19.98	10.6
						BPH-1	0.1	40.4732	1.8
						IGR-1	0.2771	20.28	4.4
						K-562	0.5373	52.6779	4.2
						NCI-H28	0.1	20.35	1.4
						DBTRG-05MG	0.1185	20.38	7.2
						BT-474	0.1	20.52	6.7
						MG-63	0.3168	20.57	5.7
						BB30-HNC	0.2218	20.9087	9.1
						IST-MES1	0.1	21.13	1.1
						SF295	0.3779	21.18	2.2
						HCC2218	0.1	21.4	4
						G-401	0.2831	21.47	9.2
						DiFi	0.1	21.76	4.4
						RCC10RGB	0.1	22.07	1.7
						PANC-04-03	0.1	22.45	1.5
						EW-16	0.1	22.52	4.4
						NCI-H2347	0.1	22.66	2.4
						SW1573	0.1	22.77	3.3
						SW1088	0.1	22.79	5.1
						no-10	0.1	22.81	7.3
						ESO51	0.1	23.05	2.4
						LB831-BLC	0.1	23.32	1.7
						MDA-MB-468	0.1236	23.59	1.3
						DSH1	0.1911	23.63	5.2
						MKN7	0.1169	23.64	1.2
						BT-549	0.1	26.7839	1.5
						DoTc2-4510	0.3	23.94	11.3
						HCC1428	0.1	24.06	3
						LS-123	0.3388	24.24	0.6
						WM793B	0.1	24.36	8.6
						NCI-H1341	0.1	25.07	1.7
						G-402	0.2182	25.83	2.9
						HOP-62	0.1	25.86	3.2
						HCC-827	0.1	25.91	2.2
						JHOS-4	0.1	26.18	3.2
						BONNA-12	0.1799	26.29	7.5
						NCI-H596	0.1	26.32	1.2
						LOU-NH91	0.214	26.62	9.2
						H3255	0.1	26.7	3.7
						Detroit562	0.1	34.7381	3.8
						NCI-H513	0.1	26.82	23.6
						LB373-MEL-D	0.1261	26.87	3.3
						SW948	0.1855	26.9	6.3
						EFO-21	0.1	27.24	2.7
						CAL-39	0.1145	27.3111	2.5
						KMOE-2	0.2445	27.43	1.6
						BICR78	0.1761	27.56	4.2
						SK-LMS-1	0.1	27.88	4.1
						CS1	0.3691	28.59	7.1
						MEL-HO	0.1982	28.65	17.6
						NCI-H1793	0.1	28.73	2
						STS-0421	0.1	28.8	2.1
						A172	0.1	28.81	2.8
						A204	0.1	28.81	15.3
						SKN	0.1	28.9	6.2
						NUGC-4	0.135	28.96	7.6
						BT-483	0.1	29.01	2
						ES7	0.1	29.54	1.2
						VMRC-RCZ	0.1	29.8	1.2
						Hey	0.1105	30.21	2.2
						OMC-1	0.14	30.4	4
						LS-180	0.3093	30.42	9.1
						PEO1	0.5554	31.28	3.6
						FU97	0.2513	31.43	7.1
						NCI-H2369	0.1453	31.75	7.8
						NCI-H3118	0.1	10.38	3.5
						NCI-H2444	0.1	31.8	1
						LC-1-sq	0.1	31.87	3.2
						AU565	0.2622	32.02	4.4
						A101D	0.1	32.17	3.7
						HCC1143	0.1305	32.25	0.7
						D-336MG	0.1	32.28	1.8
						SNU-283	0.2703	32.44	9.1
						NCI-H1838	1.8543	20.355	2.1
						ACHN	0.1	32.8	6.1
						KGN	0.1	32.93	2.8
						BFTC-909	0.3394	32.96	5.2
						RCC-JF	0.1086	33.12	2.8
						NCI-H647	0.2306	33.34	2.5
						NCI-H1105	0.4691	33.36	2.4
						G-MEL	0.1041	33.65	9.7
						COLO-829	0.1	33.77	3.7
						NMC-G1	1.5027	33.83	2.8
						SUP-M2	0.1	33.87	2.8
						KARPAS-45	0.7807	34	44.6
						UACC-812	0.1	34.45	1.6
						OVISE	0.1	34.6	3.3
						SK-OV-3	0.103	34.87	7.8
						HCC-78	0.3166	35.34	1.3
						OV-90	0.1	35.4	22.8
						NCI-H1836	0.1	35.43	3.1
						CAPAN-1	0.1	35.48	0.6
						IGR-37	0.1	35.9	4.7
						EW-3	0.1713	36.42	1.7
						HO-1-N-1	0.2398	36.62	1
						KON	0.1	37.03	2.8
						451Lu	0.4177	37.26	25.8
						PA-1	0.1	37.31	1.9
						NCI-H2122	0.1	37.36	4.5
						U031	0.1	45.0076	2.6
						JEG-3	0.2436	37.87	9.7
						JHU-022	0.1	37.96	0.8
						KYSE-410	0.2729	38.04	6.8
						NCI-H2052	0.1	38.07	4.8
						Becker	0.1	38.09	5.6
						KYSE-70	0.2316	38.14	2.2
						PCI-15A	0.1738	39.03	4.8
						OVCAR-5	0.2968	39.18	2.6
						GI-1	0.1	39.63	0.5
						SiHa	0.1	39.72	3
						SW1116	0.1	39.76	2.3
						D-502MG	0.1	40.02	2.9
						NCI-N87	0.1	40.02	1.2
						TYK-nu	0.1	40.11	2.5
						U-266	0.0979	40.3	1.3
						MKN45	0.1	40.77	2.8
						ESS-1	0.3212	55.4279	1.3
						TE-15	0.1013	41.53	3.9
						A2058	0.1346	41.58	13.8
						GDM-1	0.3787	42.06	5.7
						KY821	1.365	42.0707	0.6
						NCI-H2110	0.1879	42.16	2.6
						HCE-4	0.1	42.31	6.9
						SK-CO-1	0.1	42.38	0.8
						OE33	0.1106	42.43	1.2
						NUGC-3	0.1	43	2.9
						YKG-1	0.1	43.13	2.3
						Mewo	0.1	43.68	6.4
						TOV-21G	0.1	43.72	4.9
						NCI-H747	0.1461	43.93	2.7
						SW982	0.3353	34.9353	7.2
						GAK	0.1	44.59	5.6
						G-361	0.1	44.69	4.4
						NCI-H1688	0.1	45.48	5.9
						TE-1	0.3111	45.57	2.7
						201T	0.1	45.62	2.9
						MDA-MB-415	0.1	46.48	3.3
						KP-N-RT-BM-1	0.1	46.64	3.7
						OS-RC-2	0.1	46.71	4.2
						SK-MES-1	0.1	46.75	8.2
						SW1783	0.1	46.99	1.7
						LU-99A	0.2788	47.02	10.1
						MPP-89	0.2575	47.27	7.6
						D-566MG	0.1	47.54	3.8
						SBC-3	0.1	47.58	4.6
						no-11	0.1	47.66	1.7
						NCI-H1781	0.1	47.89	6.1
						SK-MEL-5	0.2055	48.12	4.8
						TCCSUP	0.55	48.7	4.6
						SUIT-2	0.1	49.41	3
						GAMG	0.293	50.08	2.1
						OACp4C	0.1532	50.44	4
						BICR31	0.1	50.46	8.5
						NCI-H2029	0.1	51.73	2.5
						Daoy	0.229	52.03	7.4
						SCC-25	0.1	52.06	2.2
						NCI-H1648	0.3549	52.37	1.4
						NCI-H1623	0.2704	52.55	2.1
						Hs-633T	0.1	52.8	2.7
						RCC-JW	0.1	53.04	3.6
						PANC-02-03	0.1	53.37	1.3
						GCT	0.1183	54	3.5
						8505C	0.3602	54.37	4.2
						T98G	0.1	71.6523	4.6
						RCC-FG2	0.1	54.84	2.2
						RT-112	0.5678	54.85	7.4
						YAPC	0.1	55.01	1.7
						Caov-3	0.1	56.09	1.7
						NCI-H196	0.1	56.11	1.9
						CL-11	0.1335	56.24	3.4
						NCI-H290	0.1	56.5	1.7
						KATOIII	0.1	56.82	3.9
						IA-LM	1.9693	56.89	1.5
						KALS-1	0.1	57.65	1.2
						LB771-HNC	0.4616	58.23	4
						42-MG-BA	0.3621	71.7351	36.2
						SNU-5	0.1086	58.27	2.9
						CP66-MEL	0.0964	58.67	3.4
						EW-18	0.2902	58.81	8.2
						NCI-H1693	0.1	58.83	5
						NCCIT	0.1	59.12	1.7
						RERF-LC-Sq1	0.3379	59.3	3.8
						HT55	0.1	60.53	22
						PCI-4B	0.1	60.72	2.3
						LB996-RCC	0.1	60.84	2.9
						BxPC-3	0.1	60.92	2.3
						HDLM-2	0.3028	61.1	0.8
						EPLC-272H	0.1	61.4	1.9
						LCLC-103H	0.753	62.27	9.5
						OVCAR-3	0.2444	59.2602	2.5
						NOMO-1	0.1	63.96	1.4
						AGS	0.1	64.01	1.6
						COR-L105	0.1	64.2	4.5
						MOLP-8	0.1	65.07	3.8
						NCI-H1944	0.1	65.27	3.9
						KYSE-520	0.3289	65.61	2.9
						OCI-AML5	0.1753	65.61	3.5
						MOG-G-UVW	0.0981	64.62	6.2
						NCI-H2803	0.1092	65.9	7.7
						GB-1	0.8608	65.94	1.6
						BB65-RCC	0.1	66.34	2.4
						NCI-H720	0.1427	67.03	5.9
						769-P	0.7287	67.1	9.6
						HCC-366	0.1	67.35	2.7
						NB69	0.1	68.03	2.7
						MFE-296	0.5999	68.95	2.3
						A253	0.1	69.04	6.4
						NCI-H2405	0.1098	69.37	5.3
						U-118-MG	0.1	69.77	3.6
						AM-38	0.1	69.84	10.5
						NCI-H1755	0.1	70.18	1
						MOLM-16	0.4304	70.69	1.7
						J82	0.1	70.8	3.5
						UMC-11	0.1461	70.85	2.9
						NB(TU)1-10	0.1	71.02	2.8
						CHP-212	0.1	71.11	4.2
						KASUMI-1	0.1	71.92	1.6
						HCC1187	0.1	71.92	7.5
						SW48	0.1024	80.44	10.8
						LB647-SCLC	0.2373	73.37	9.5
						JAR	0.7192	73.65	55.5
						BHY	0.1	73.65	1.9
						MIA-PaCa-2	0.5458	73.94	2.8
						NCI-H64	1.3816	74.02	2.2
						TE-11	0.1	74.57	3.1
						SW1990	0.1	74.68	2.3
						SKN-3	0.2831	74.83	4.7
						HA7-RCC	0.1187	75.39	6.5
						RCC-AB	0.1	75.41	4.6
						SW1463	0.1	75.51	2.8
						PL4	0.1	75.73	1.8
						OVCAR-4	1.1278	75.76	8.5
						NCI-H2172	0.7437	75.85	21.3
						NCI-H1876	0.1	76.67	4.1
						CMK	0.3188	76.91	6
						NCI-H2023	0.1	77.03	2.2
						SK-MEL-28	0.4115	77.32	35.8
						SW756	0.1	77.95	3.5
						MZ7-mel	0.2655	78.48	7.3
						COR-L303	0.1	79.17	2.3
						OACM5-1	0.3933	79.63	2.6
						NCI-H522	0.1224	79.69	1.1
						KM12	0.1	80.3	3.1
						KU812	0.8656	80.6	4.1
						UACC-257	0.1	80.71	2.8
						MDA-MB-175-VII	0.1	80.75	4.1
						NCI-H1915	0.1	81.11	2.9
						Ca-Ski	0.3414	81.5	3.5
						SK-HEP-1	0.1	81.86	2.2
						NCI-H2227	0.1	81.87	2.2
						KMRC-20	0.1979	68.8303	5.8
						NCI-H1435	0.1	82.88	3.7
						NCI-H1993	0.1	83.49	7.8
						SK-UT-1	0.1437	84.02	0.9
						JHH-2	0.1	85.32	1.5
						CAL-120	0.1	86.6	4.7
						TMK-1	0.1	86.7	3.7
						CAL-29	0.2159	86.98	9.1
						KOSC-2	0.3041	87.41	5.2
						RCM-1	0.2587	89.72	2.2
						SK-MG-1	0.4909	90.09	5.1
						H4	0.1779	90.58	2.6
						KYSE-140	0.1	91.7	7.2
						DOV13	0.4328	92	1.8
						Caov-4	0.1	92.1	4.3
						OAW-42	0.1	92.18	3.2
						MDA-MB-436	0.1	92.37	1.2
						NH-12	0.1	92.68	4.1
						EKVX	0.1	92.84	3.8
						KARPAS-620	0.8518	93.25	1.1
						YH-13	0.8354	93.8	4
						SK-GT-2	0.1	94.1	5.2
						JHU-011	0.1	94.39	1.9
						MS-1	0.1	94.44	4.6
						HLE	0.458	94.46	5.5
						EVSA-T	0.1178	94.73	4.4
						NB12	0.1334	94.87	4.7
						BHT-101	0.1	94.88	1.6
						RO82-W-1	0.4824	95.13	4.3
						OE19	0.635	95.42	42.3
						SJSA-1	0.1087	58.3802	5.1
						SK-MEL-30	0.5415	96.69	29.7
						OVCAR-8	0.1	97.38	5.7
						ChaGo-K-1	0.1	97.46	11.3
						ES4	0.1	98.07	3.4
						L-428	0.1	99.33	2.6
						TGBC24TKB	0.1	99.33	2.7
						RCC-MF	0.1689	99.35	5.7
						KYSE-220	0.2367	99.36	3.7
						MCF7	0.1321	100	6.5
						PL-21	0.1161	100	3
						KM-H2	0.1	100	11.9
						KMH-2	0.1	102.8	10.4
						LU-139	0.1	100.63	3.3
						PC-3_[JPC-3]	0.2182	101.14	1.1
						SNU-407	0.1	101.58	5.2
						OSC-20	0.1	102.01	3.9
						NCI-H2291	0.8614	79.511	3
						NCI-H716	0.1	102.09	3.5
						SW780	0.1112	102.79	4.1
						TE-9	0.3094	103.17	1.9
						CFPAC-1	0.1	103.36	3.8
						HGC-27	0.1	103.37	13.2
						SNU-C2B	0.099	103.59	10.7
						Calu-3	0.1	103.73	1.6
						HCT-15	0.732	61.2872	8.9
						NCI-H441	0.1371	105.38	2.5
						COLO-783	0.1022	105.5	2
						NCI-H1092	0.7912	105.92	4.6
						HO-1-u-1	0.1	105.98	1.1
						HH	0.1457	65.8376	1.2
						COLO-684	0.1	106.98	2
						COR-L23	0.1	107.12	2.4
						NCI-H358	1.1294	107.81	2.8
						KCL-22	0.1426	108.42	2.4
						THP-1	0.1752	78.81	7
						HT-1376	0.15	109.73	5
						VMRC-LCD	0.1	111.04	4.8
						TGBC1TKB	0.4105	111.46	6
						SNU-398	0.1	112.26	1.2
						CHP-126	0.218	112.58	3.2
						COLO-824	0.1	113.2	5.6
						TE-4	0.1	113.84	4.4
						HuP-T4	0.1	114.03	2.2
						NCI-H460	0.1	249.85	22.1
						B-CPAP	0.7294	115.68	2.4
						KELLY	0.1	116.37	3.7
						PCI-6A	0.1	117.72	2.4
						RKO	0.1	117.89	3.2
						MFE-280	0.1	118.44	0.6
						RT4	0.1	118.48	6.9
						RD	0.1	118.78	2.5
						FADU	0.1778	119.22	2.8
						ME-180	0.1305	119.68	2
						MES-SA	0.1443	119.99	11.3
						SAT	0.1	120.17	2
						EW-7	0.1	121.13	8.2
						786-0	0.1	121.97	1.7
						SNU-423	0.1	122.03	3.4
						K2	1.1382	122.11	74.5
						KNS-42	0.1	123.56	3.3
						NCI-H1734	0.1	124.23	2
						NCI-H508	0.1	124.82	5.7
						NCI-H1048	0.1	125.16	4.6
						NCI-H446	0.1476	125.94	1.7
						SCC-15	0.1	125.94	1.1
						IPC-298	0.9614	125.98	84.6
						HCC-15	0.1	126.55	1.4
						KP-N-YS	0.1	127.59	6.5
						NCC010	0.1	128.36	4.4
						EMC-BAC-2	0.1661	128.72	2.8
						DMS-273	0.1	129.23	3.9
						OVCA420	0.1	129.75	3
						NCI-H660	0.1	132.54	7
						JHH-1	0.1	132.9	3.4
						NTERA-2-cl-D1	0.101	133.44	3.5
						AMO-1	0.1383	133.81	3.9
						HSC-3	0.2721	134.47	2.6
						LN-229	0.2621	134.51	8.1
						COLO-668	0.1	135.25	3.3
						NB17	0.1	135.48	3.9
						MZ2-MEL	0.5434	137.12	48.2
						SW156	0.3412	137.19	8
						MEL-JUSO	0.1	137.45	8.3
						NCI-H1563	0.6891	138.18	16.9
						ETK-1	0.3726	139.01	3.4
						LOUCY	0.1238	141.43	4.7
						RH-1	0.2986	142.1	10.1
						IM-95	0.2773	142.14	9.1
						TE-10	0.2796	142.27	8.4
						K5	0.4614	142.95	14.3
						C-4-I	0.1	143.06	2.5
						QIMR-WIL	0.1	143.62	3.3
						MDA-MB-453	0.1	143.84	10.7
						CAPAN-2	0.1	143.87	3.7
						CHL-1	0.415	144.13	6.2
						TE-6	0.1999	145.03	3.5
						TALL-1	0.1271	145.89	6.5
						ASH-3	0.3054	146.45	8.7
						MEG-01	1.1803	112.424	4.5
						OPM-2	0.2647	147.87	1.6
						EBC-1	0.1458	148.02	3.5
						22RV1	0.1297	149.63	8
						TK10	0.1	151.12	1.3
						MHH-ES-1	0.1	151.21	3.6
						SKM-1	0.1214	152.15	2.1
						AN3-CA	0.1	152.22	4.6
						KG-1	0.1	152.32	1.8
						ABC-1	0.1	152.65	7.3
						A673	0.5564	93.585	3.8
						A2780	0.1	155.93	5.9
						MFH-ino	0.3354	156.1	1.3
						EW-13	0.1	156.39	12.2
						GP5d	0.6402	156.7	36.8
						JSC-1	0.1064	157.09	2.2
						NCI-H1437	0.1	157.65	13.8
						LK-2	0.1	157.65	7.9
						CAL-51	0.1	157.76	4.4
						L-1236	0.9317	158.28	2.9
						HMV-II	0.3966	159.1	24.7
						HT-29	0.1792	159.12	9.3
						Hep3B2-1-7	0.1427	159.71	6.1
						EM-2	0.1	160.23	2
						SAS	0.1	160.51	2
						RL95-2	0.1	160.76	10.6
						ALL-PO	0.2799	161.15	2.6
						SW1710	0.1	161.57	2
						HuP-T3	0.1	163.23	3.8
						HCC1954	0.0978	165.22	1.8
						TT	0.1	65.36	2.4
						T-T	0.1	167.26	7.5
						DMS-79	0.1	167.46	2.6
						SNU-175	0.2848	167.85	2.7
						JHH-6	0.4117	167.86	4.5
						FLO-1	0.1139	167.86	14.2
						CAL-12T	0.189	168.04	5
						LS-513	0.1	168.55	3.6
						A4-Fuk	0.1816	168.56	7.8
						HT-1197	0.45	168.8	9.7
						T47D	0.1	169.1	4.8
						NCI-H2081	0.1165	169.29	1.2
						NCI-H661	0.9514	170.89	38.1
						PANC-03-27	0.1	172.09	1.5
						SU-DHL-16	0.7116	174.91	19.3
						MSTO-211H	0.1	175.66	4.1
						HT-3	0.1	176.71	3.7
						LU-135	0.1	176.85	2.3
						COR-L88	0.2922	177.47	4.2
						OVK-18	1.6034	178.44	4.1
						FTC-133	0.1	178.44	1.4
						GI-ME-N	0.1	180.04	3.9
						PF-382	0.2273	181.15	9.1
						SF126	0.2942	181.38	2.9
						SF539	0.1	182.46	0.9
						JJN-3	0.1364	183.87	4.6
						KYSE-50	0.5851	184.58	7
						8-MG-BA	0.1011	139.491	3.4
						NB7	0.3198	185.73	7.3
						KP-1N	0.4519	187.77	4.3
						D-263MG	0.1114	188.14	2.9
						HeLa	0.1192	129.22	3.1
						RL	0.1617	189.13	4.7
						H-EMC-SS	0.1	189.32	6.8
						C3A	0.1	190.44	6.7
						DAN-G	0.2578	190.72	3
						PANC-10-05	0.1	190.98	0.6
						KYM-1	0.1148	126.61	3.5
						LNCaP-Clone-FGC	0.1038	192.66	8.9
						NCI-H2066	0.2595	192.98	1.1
						VA-ES-BJ	0.2187	193.1	8.8
						WSU-NHL	0.1	266.156	2.5
						NB4	0.4416	193.31	2.2
						SK-MM-2	0.6571	193.66	1.8
						HT-1080	0.1	202.285	5.7
						GOTO	0.1	198.61	2.1
						NCI-H838	0.1523	200.86	1.2
						EB-3	0.4507	203.3	1.7
						HEC-1	0.1	204.1	4.1
						SUP-HD1	0.1	204.33	3.1
						NCI-H2030	0.4444	204.92	7
						KYAE-1	0.1178	207.73	1.2
						ONS-76	0.1	209.03	3.9
						CAL-27	0.1	209.61	2.1
						HTC-C3	0.1	211.11	3.4
						JHOS-3	0.4138	212.3	6.7
						JHH-4	0.1	214.67	3.3
						KYSE-150	0.2478	216.33	7.6
						NCI-H1975	0.1523	216.58	14.3
						CAL-33	0.1	216.74	3
						HCC1599	0.1809	219.09	5.2
						CML-T1	0.2411	219.12	15.2
						BE-13	0.1	219.66	6.5
						MOLT-4	0.5043	225.65	8.4
						SW954	0.4186	227.84	9.2
						NCI-H1304	0.1	228.71	4
						PA-TU-8902	1.0173	229.91	3.8
						CAL-62	0.6074	232.03	17
						OCI-LY-19	0.6262	232.94	15
						SK-MEL-2	0.1	234.36	2.7
						NCI-H1573	0.1	235.22	34.7
						NCI-H1770	0.1	235.24	3.3
						NCI-H520	0.1	236.06	17.6
						PE-CA-PJ15	0.1	236.45	3.3
						CGTH-W-1	0.4084	236.59	9.9
						NCI-H250	0.1	236.6	4.4
						EW-1	0.1	237.67	33
						C-33-A	0.1	205.501	4.4
						D-423MG	0.1	238.57	4.4
						LC-2-ad	0.2375	238.8	1.2
						KU-19-19	0.338	239.61	28.4
						CCK-81	0.7516	148.102	9.9
						SNU-449	0.1	241.55	1.3
						HSC-2	0.1	241.69	3.9
						LoVo	0.1	273.228	5.1
						SU-DHL-1	0.1219	245.38	2.4
						BFTC-905	0.1	251.74	5.5
						MZ1-PC	0.1	252.15	3.7
						TGBC11TKB	0.1	255.07	7.4
						COR-L321	1.1614	257.06	4.8
						SN12C	1.3193	257.82	22.1
						CADO-ES1	0.1	258.07	3.7
						DMS-53	0.1	258.33	7.7
						OC-314	0.1	259.8	1.7
						NCI-H740	0.1	265.29	3.7
						NCI-H2087	0.1	266.76	4.1
						NCI-H526	0.1529	267.04	5.4
						LAMA-84	0.1	268.45	4.3
						HT-115	0.1	268.77	5.3
						HCC1806	0.1	270.17	11.1
						COR-L95	0.1	271.84	10.2
						HuCCT1	0.1	241.409	1
						KYSE-270	0.2328	274.14	3
						SKG-IIIa	0.1	274.58	2.2
						HCC70	1.3182	275.01	1
						P12-ICHIKAWA	0.2319	276.19	12.4
						SU-DHL-5	1.0993	280.48	44.8
						KYSE-510	0.1	284.75	3.4
						D-283MED	0.2666	284.82	3.2
						RPMI-8402	0.1666	286.02	5.7
						A427	0.1	286.5	3.6
						NCI-H211	0.1	286.7	4.9
						NCI-H1651	1.2284	288.64	7.6
						NB10	0.1	290.15	5
						NCI-H2342	2.5665	249.703	30.2
						CPC-N	0.1	295.94	2.8
						NCI-H292	0.1	302.15	7.9
						RMG-I	0.1941	302.2	21.5
						Hs-445	1.1188	302.5	1.8
						HuH-7	0.9755	303.13	58.6
						TOV-112D	0.3046	303.25	60.4
						MS751	0.1	304.46	3.2
						L-540	0.1	304.87	2.7
						PSN1	0.3577	310.99	6.1
						LS-411N	0.1	314.42	4.3
						NB5	0.1	314.98	7.9
						NCI-H345	0.1	316.7	2.3
						Ca9-22	0.3996	317.76	6.1
						CAL-148	0.1	319.55	6
						SNU-1	0.0992	327.15	6.8
						NCI-H2170	0.2389	329.73	7.7
						TUR	0.1	331.03	11.1
						DU-145	0.2235	331.74	3.1
						IST-SL1	0.1	332.81	4.7
						NCI-H3122	0.1	334.82	4.5
						MKN28	0.7466	338.69	6
						DU-4475	0.1	340.67	9.2
						NCI-H1792	0.1	342.45	7.8
						A375	0.1	343.5	3.6
						NCI-H2141	0.1	344.96	1.9
						BC-3	0.1	345.43	18.1
						KYSE-450	0.2834	345.63	12.1
						U251	0.3241	427.574	7.6
						IMR-5	0.1	346.69	2.9
						ECC12	0.1	346.91	6.7
						MHH-NB-11	0.1711	347.31	3.8
						SBC-5	0.1	348.09	6.3
						MY-M12	0.2564	355.01	5.3
						PC-14	0.8171	356.88	17.8
						CW-2	0.69	358.93	52.7
						T24	0.1	280.553	6.8
						JiyoyeP-2003	0.4805	362.42	7.3
						SW620	0.1	367.65	2.3
						JURL-MK1	0.1	371.56	12.4
						MDA-MB-361	0.1	378.74	13.6
						LN-18	0.1	379.36	9.1
						MOLT-13	0.2204	381.76	3.1
						ES8	0.1	383.15	5.5
						GCIY	0.5661	384.48	12
						KNS-62	0.1	384.67	2.4
						huH-1	0.1512	385.45	8.2
						SU-DHL-6	0.6093	389.53	1.2
						HOS	0.1102	393.925	2.5
						PA-TU-8988T	0.6964	394.83	25.6
						MOLT-16	0.1	398.36	3.1
						LU-134-A	0.1	399.46	10.8
						KARPAS-299	0.6022	400.42	1
						Mo-T	0.1	404.58	3.4
						MM1S	0.1	408.49	5.1
						SW13	0.5269	412.92	9.3
						OCI-M1	0.1	413.49	2.8
						5637	0.2092	413.63	1.9
						UM-UC-3	0.3129	413.84	2.8
						DEL	0.1137	414.41	3.7
						BEN	0.1	416.7	9.1
						MHH-CALL-4	1.5489	417	2.5
						SW837	0.9356	417.98	7.7
						RPMI-8226	0.188	418.31	1.4
						NCI-H2135	0.7994	419.33	16.2
						SUP-B15	0.0968	419.39	2.7
						NB14	0.1	436.37	2
						NB1	0.1	436.84	3.5
						NCI-H146	0.1	436.9	2.2
						SIMA	0.1879	439.88	3.8
						HL-60	0.862	440.12	2.9
						NCI-H2869	0.1037	440.83	1.7
						ES1	0.1299	445.3	4.6
						CRO-AP2	0.1	446.92	2.5
						EC-GI-10	0.1274	449.28	1.9
						LP-1	0.0953	944.056	8.6
						COR-L32	0.1	459.67	1.8
						ALL-SIL	0.1	471.16	3
						SK-N-SH	0.1923	319.883	5.4
						VAL	0.1054	483.3	5.5
						KE-37	0.3369	483.38	4.7
						NCI-H510A	0.51	485.5	22.3
						HCC1500	0.1	497.48	5.9
						KYSE-180	0.1	500.81	4.4
						NCI-H1299	0.6095	509.17	30.3
						SW872	0.3182	336.552	3
						IHH-4	0.1	532.06	2.8
						BE2-M17	0.1	536.7	5.1
						MDA-MB-231	0.1464	548.24	3
						MLMA	0.5254	551.27	10.1
						639-V	0.1094	555.65	7.7
						A549	0.1	614.932	4.8
						NCI-H1963	0.1	578.6	13.1
						CCRF-CEM	0.1	589.02	5.2
						RPMI-8866	0.1	596.88	3.9
						MV-4-11	0.1	597.09	2.5
						H9	0.1	602.25	2
						P32-ISH	0.399	614.39	9.4
						NCI-H810	0.1	619.58	5.1
						TC-71	0.1	627.85	12.7
						NALM-6	0.1	630.54	5.5
						NCI-H23	0.2542	637.4	4.1
						KP-4	0.2704	643.27	7.4
						HCC-33	0.7692	653.51	3.5
						HCT-116	0.1304	446.02	7.4
						TE-5	0.1	656.66	2.2
						MOLM-13	0.1	665.71	2.3
						Daudi	0.2006	668.45	10.2
						JEKO-1	0.2346	672.35	52.4
						HAL-01	0.1	673.35	9.8
						JVM-2	0.1	677.81	6.6
						NEC8	0.1	678.15	14.3
						DMS-114	0.5523	679.98	20.4
						DND-41	0.1	694.22	21.8
						REH	0.3385	702.6	16.5
						NCI-H1436	0.1	704.77	2.2
						RF-48	0.1	709.31	16.6
						NAMALWA	0.1586	537.472	2.6
						KMS-11	0.1	724.7	7.4
						BC-1	0.1	725.48	2.8
						NCI-H69	0.8442	726.21	28.6
						NU-DUL-1	0.2244	732.11	1
						KMS-12-BM	0.2396	733.27	4.6
						JHH-7	0.4456	740.64	51.6
						KARPAS-231	0.4537	742.23	2.8
						SK-N-DZ	0.1	748.6	2.8
						NCI-H2009	0.3071	757.88	2.3
						LCLC-97TM1	1.9794	760.53	2.4
						COLO-320-HSR	0.4222	763.56	17.1
						YT	0.1	764.04	8.1
						ATN-1	0.1	769.81	1.3
						KOPN-8	0.1431	771.63	5.6
						EJM	0.1	772.45	2.1
						PC-3	0.1	774.85	5.7
						VCaP	0.1	790.23	10.9
						HSC-4	0.107	832.19	4.1
						NB13	0.1	860.96	5.1
						RS4-11	0.7462	866.49	8.5
						SCC-3	0.1	877.14	3.2
						SK-PN-DW	0.0986	877.48	4.3
						KARPAS-422	1.5508	882.89	18.4
						IGROV-1	0.2949	903.92	9.2
						IM-9	0.1	913.02	2.1
						U-698-M	1.4307	929.3	39.5
						MONO-MAC-6	0.1654	935.89	2.8
						LU-165	0.7227	949.7	28.7
						KARPAS-1106P	0.6426	959.58	21
						MN-60	0.1	962.01	2.6
						P30-OHK	0.1	976.39	15.5
						TT2609-C02	0.1	984.88	5.9
						Ramos-2G6-4C10	1.5806	984.93	33.5
						ECC10	0.1	990.52	7.5
						Ramos	0.4695	4238.85	146.5
						KP-N-YN	0.1	994.87	7.4
						HUCC-A1	0.1	33.7437	1
						CCC-5	0.1451	38.6523	10.6
						SCaBER	0.1	45.5237	2
						BHL-89	0.1	61.2243	4.6
						TFK-1	0.2028	73.2529	2.6
						Panc-02-13	0.4783	91.3129	2.5
						MDA-PCa-2b	0.1	102.661	4.5
						Bob	0.1	123.118	3.4
						KHOS-312H	0.1	125.354	2.6
						KKU-M055	0.3173	202.652	42.5
						PLC-PRF-5	0.2696	196.56	8.3
						MEC-1	0.1725	630.762	5.2
						8305C	0.1	29.17	1
						NCI-H209	0.1	1010.95	2.2
						HC-1	0.1	1062.92	2.4
						COR-L311	0.1	1089.71	14.5
						ES-2	0.3717	1125.17	6.9
						ML-2	0.1648	1136.59	2.9
						TGW	0.1	1138.05	3.9
						JM1	0.3638	1149.67	16.5
						BALL-1	0.1	682.278	2.3
						SLVL	0.1	1194.66	4.2
						EoL-1-cell	0.1	1195.39	2.4
						CA46	0.0982	1200.38	6.2
						SBC-1	0.4063	1206.42	13.5
						Raji	0.1	1223.83	2
						Farage	0.6339	1227.73	5.4
						NCI-H1581	1.002	1474.56	211.6
						NCI-H2171	0.1	1262.11	4.5
						COR-L279	0.1	1267.09	3.2
						RCH-ACV	0.4273	1269.48	51.5
						SW1271	0.1205	1331.05	4
						DOHH-2	1.1179	1181.12	31
						OCI-LY7	0.997	1348.81	33.8
						HuTu-80	0.2772	1430.84	21.5
						NCI-H1355	0.1041	888.144	4
						NCI-H524	0.1	1443.92	4.6
						SU-DHL-8	0.2636	1454.49	9.6
						NK-92MI	0.2009	1454.74	0.9
						GA-10	0.1265	1493.77	2.4
						NB6	0.1	1505.71	2.5
						WSU-DLCL2	0.6486	1573.66	9.7
						SUP-B8	0.6174	1598.04	10
						JVM-3	0.1	1606.15	6.7
						Jurkat	0.431	1611.25	11.9
						SNU-16	0.2699	1617.5	8.2
						GRANTA-519	0.1444	1633.41	5.4
						SNU-C5	0.1	1644.6	6.1
						HCC2998	0.1	1046.69	11.5
						MC116	0.1329	1803.14	5.6
						WIL2-NS	0.3773	1839.67	6.8
						CTB-1	0.1	1882.47	3.7
						DG-75	0.1012	2135.07	14
						MHH-PREB-1	0.1	2167.96	4.6
						NCI-H650	0.2042	2206.94	9.3
						TK	0.0978	2231.12	18.7
						DB	1.331	2273.28	22.5
						HSC-39	0.1	2348.06	2.3
						HT	0.1	2480.58	28.4
						697	0.2648	2757.92	22.2
						A3-KAW	0.243	2857.96	99.1
						LC4-1	1.6702	3188.55	4.6
						L-363	0.1	2180.39	3.8
						GR-ST	0.2304	4229.02	37.3
						Sc-1	0.1	4799.54	4.7
						SU-DHL-10	1.6313	4838.25	21.9
						143B	0.1292	223.385	5.6
						1301	0.1	684.735	255.4

## Sheet: Figure2A
	C-circles (% DOS16)	C-circles		Telomerase Activity (%MCF7)
Clone ID	Time point 1	Time point 2	Mean	Time point 1	Time point 2	Mean
Panc-08.13/1B6	0.542009	0.537811	0.53991	93.9294	63.7812	78.8553
Panc-08.13/1D7	0.351514	-0.44451	-0.0464981	69.528	61.3676	65.4478
Panc-08.13/1F4	0.366235	1.20788	0.787059	3.19641	115.851	59.5237
Panc-08.13/1G6	1.09884	0.0148583	0.55685	20.9294	26.2779	23.6036
Panc-08.13/2C5	0.134756	1.26878	0.701769	15.905	15.2241	15.5645
Panc-08.13/2E10	0.818224	0.114657	0.46644	36.3918	26.2847	31.3383
Panc-08.13/2E4	0.379629	0.426034	0.402831	17.9817	40.3867	29.1842
Panc-08.13/3B9	0.154361	1.87903	1.0167	13.8771	19.8334	16.8553
Panc-08.13/3D7	1.28729	0.350518	0.818904	19.7529	20.0065	19.8797
SNU387/1D3	23.0034	39.3345	31.169	0.0891409	0.0762354	0.0826882
SNU387/2E3	33.5786	28.1669	30.8727	0.10158	0.0966012	0.0990908
SNU387/2E4	28.8354	19.9807	24.408	0.118794	0.0879306	0.103362
SNU387/2E5	46.3198	34.0198	40.1698	0.144073	0.0877875	0.11593
SNU387/3B7	41.687	45.2137	43.4504	0.0980031	0.045808	0.0719056
SNU387/3D4	57.7642	74.2352	65.9997	0.630444	0.836561	0.733502
SNU387/3F11	36.6146	34.9503	35.7825	0.0470953	0.189049	0.118072
SNU387/4B3	27.7754	28.8309	28.3032	0.122559	0.113306	0.117932
SNU387/4B9	27.0704	67.7523	47.4114	0.119315	0.0959675	0.107641
SNU387/5E3	30.6067	27.5009	29.0538	0.190503	0.0837455	0.137124
SNU387/5F4	46.6973	34.8128	40.7551	0.0456286	0.117808	0.0817185
SNU387/5F9	34.1244	14.0867	24.1055	0.101262	0.268988	0.185125
SNU387/5G2	45.3546	30.5041	37.9294	0.04476	0.222754	0.133757
SNU387/5G7	27.7315	25.3971	26.5643	0.285328	0.374895	0.330112
SNU387/6B11	72.1469	22.0163	47.0816	0.058994	0.21162	0.135307
SNU387/6C11	59.6475	23.0268	41.3371	0.0551639	0.0947429	0.0749534
SNU387/6D10	37.6217	15.6999	26.6608	0.0866878	0.176023	0.131356
SNU387/6E9	34.3302	24.6739	29.5021	0.101348	0.0957112	0.0985295
SNU387/6F5	34.8443	12.756	23.8002	0.0317332	0.185049	0.108391
SNU387/6F7	20.5984	20.576	20.5872	0.0377979	0.374531	0.206164
SCH/1E7	3.83712	14.3531	9.09512	515.7	236.8	376.25
SCH/5C4	22.7858	18.9349	20.8604	213.8	59.1	136.45
SCH/3G2	16.0529	3.70964	9.88128	235.3	165.1	200.2
SCH/6D3	5.43908	18.4773	11.9582	136.7	38.2	87.45
SCH/5F11	79.9415	6.31305	43.1273	262.8	189.5	226.15
SCH/5F5	7.17344	27.0966	17.135	180.8	544.1	362.45
SCH/5E5	9.52769	1.25184	5.38977	431.7	218.3	325
SCH/4D6	7.49793	10.6391	9.06852	166.3	34.8	100.55
SCH/4E5	100.32	7.03669	53.6785	149.9	114.5	132.2
SCH/5B10	131.834	4.15562	67.9948	184.67	18.1456	101.408
SCH/5C11	31.07	5.74274	18.4064	80.3481	32.6015	56.4748
SCH/2D9	36.5652	63.3965	49.9809	213.646	228.191	220.919
SCH/2G3	4.89165	2.60652	3.74909	137.015	99.2888	118.152
SCH/5D6	40.7575	15.8235	28.2905	269.159	243.206	256.183
SCH/5E8	29.9861	4.46244	17.2243	233.606	255.77	244.688
SCH/5G6	21.9031		21.9031	214.247		214.247
SCH/6B5	8.52299	18.1563	13.3396	124.917	85.9944	105.456
SCH/5C3	125.369	4.07024	64.7197	129.229	111.255	120.242
SCH/6G4	12.2169	25.1863	18.7016	136.238	9.51275	72.8752

## Sheet: Figure2B
	Telomere length change (bp/PD)
	T1	T2	T3	T4	T5	T5
RH-41	1351.61	-137.065	110.69	-15.2711
U-CH2	87.1737	-9.01562	22.1159
CAL-78	-3.833	135.282	46.3627	-104.715
P31-FUJ	29.1494	12.2967	-15.1393
Hs-746T	210.027	-59.5257
EN	-52.2056	42.3258	-51.9936
EMC-BAC-1	-90.7491	-5.68421	27.2365
SJRH30	13.2569	-50.0696	-43.5339
ES5	-365.575	-167.645	308.175
EW-11	21.3329	-10.8785	-20.2875	-0.709164
EW-22	-31.6962	20.6929	-26.6725
COLO-800	-13.3262	-53.8165	-51.4676
VMRC-MELG	-96.6418	11.0986
OV-7	-71.5649	-59.4869	-3.81353
SNU-475	-40.2067	-106.7	-1.13363
Hop-92	-129.541	-18.0818
IST-SL2	-342.966	-42.115	157.483
EW-24	-230.028	-14.2506
RPMI-7951	-462.867	-277.163	-389.029	25.9227
MC-IXC	-779.133	-176.991	-12.2951
CHSA0108	28.1082	108.992	32.8483
NCI-H2722	4.37443	4.93762	45.8217
RXF393	91.191	1.77588	-99.1167	98.0935	16.4209	-57.0002
EW-12	23.7041	73.6304	-83.9836
LB1047-RCC	-46.5667	48.1473	7.51639
HCC1419	-11.4703	13.8305	-1.20691
DK-MG	-199.653	58.3837	112.369	-29.9553
D-392MG	-10.5147	-3.09066	-8.17304
NCI-H2804	-36.5334	0.0341004	12.9283
CHSA8926	-10.4506	-35.9461	17.1653	-8.9927
MDA-MB-330	-114.018	63.3964	-201.21
RERF-LC-KJ	69.0724	-319.395	-24.8074
DJM-1	32.9305	-1.8883	-8.46804
NCI-H727	-22.8172	6.48879	29.2202
WSU-NHL	-172.438	127.539	-12.8863
SW1417	-179.016	-41.9781	19.5948
SW626	-157.819	-177.672	-211.265
HuO-3N1	1888.26	-421.767	-672.209	599.133

## Sheet: Figure2E-F
Figure 2E					Figure 2F
Cell Line	Frequency of ALT-FISH+ nuclei	ALT-FISH signal intensity				Frequency of APB+ nuclei	APB signal intensity
RH-41	0.104423	3.32662			RH-41	0.0506	3.86798
G-292-Clone-A141B1	0.313102	2.35789			Hs 729	0.8536	2.72223
MUG-CHOR1	0.293494	1.79704			CAL-72	0.7958	1.81667
SAOS-2	0.470716	3.27733			NOS-1	0.7631	2.44646
KPD	0.154463	6.56053			G-292-Clone-A141B1	0.3352	2.53355
ASPS-1	0.369453	5.97787			HuO9	0.6319	2.30517
DOS16	0.274797	2.79195			MUG-CHOR1	0.3638	1.88253
SK-N-FI	0.306703	3.56195			SAOS-2	0.5114	2.72201
U-CH2	0.396029	3.45217			KPD	0.0388	6.83082
CAL-78	0.155897	9.67218			SK-LU-1	0.6949	1.89286
U-2-OS	0.81549	1			ASPS-1	0.6844	2.19603
P31-FUJ	0.664865	0.88156			DOS16	0.2907	2.06685
Hs-746T	0.13253	2.03913			SK-N-FI	0.316	3.63887
ES5	0.129244	1.7282			ZK-58	0.7107	2.6329
SJRH30	0.179319	1.92296			U-CH2	0.3456	2.68067
EN	0.144	0.96			CAL-78	0.1405	2.68253
EMC-BAC-1	0.0270482	0.672437			U-2-OS	0.5848	1.66612
IST-SL2	0.00179533	0.590947			P31-FUJ	0.7231	1.72117
VMRC-MELG	0.00486855	0.578328			NY	0.461	3.254
NCI-H1694	0.115433	3.66229			Hs-746T	0.066	1.86
SNU-61	0.0305635	3.17732			ES5	0.0409	5.34666
Mmac-SF	0.0188406	1.96055			SJRH30	0.0264	2.62616
KKU-M213	0.00356718	0.853855			EN	0.0341	0.928334
SUP-T1	0.0167539	0.45285			EMC-BAC-1	0.7669	1.70419
NCI-H2342	0.0280992	1.44473			IST-SL2	0.0015	1.04169
LOXIMVI	0.0966667	0.731047			EW-24	0.0347	0.982785
NCI-H1703	0.00535332	0.436527			VMRC-MELG	0.2412	0.901045
SNU-387	0.0195016	0.767593			SNU-475	0.1706	0.8648
SCH	0.0577934	7.77676			EW-11	0.0303	0.845043
PANC-08-13	0.004	0.961282			EW-22	0.0126	0.898047
SW1417	0.0285714	1.74547			NCI-H1694	0.0411	1.93423
Mmac	0.0207972	6.4991			SNU-61	0.1275	0.911026
HeLa	0.00159962	0.534259			Mmac-SF	0.1847	0.869748
MCF7	0	0.418122			KKU-M213	0.2346	0.977583
A549	0.002849	0.353698			SUP-T1	0.035	0.934428
HT-1080	0.00342466	0.281119			NCI-H2342	0.0423	1.05293
					LOXIMVI	0.611	1.2418
					NCI-H1703	0.3599	1.14738
					SNU-387	0.456	0.993967
					SCH	0.0831	1.2932
					PANC-08-13	0.2901	0.857075
					SW1417	0.1176	0.993243
					Mmac	0.173	0.949716
					HeLa	0.1647	0.854553
					MCF7	0.0803	0.831532
					143B	0.1382	0.890126
					A549	0.0254	0.87921
					HT-1080	0.1766	0.933507
					CCRF-CEM	0.1355	1.03177
					DJM-1	0.102	0.888798
					1301	0.0587	1.07544
					NCI-H1581	0.0303	0.991844
					EW-12	0.0029	1.12275
					NCI-H2722	0.2155	0.804777
					NCI-H2804	0.2409	0.873894
					D-392MG	0.1966	0.916307
					CHSA8926	0.1759	0.908458
					CHSA0108	0.1361	0.763373
					LB1047-RCC	0.3456	0.922315

## Sheet: Figure3
Figure 3A-C source data is provided in Supplementary Data 2

## Sheet: Figure4A
The Western blot shown in Figure 4A is a composite showing results from ALT and ALT-Low cell lines assayed across 7 gels. U-2-OS and HeLa were included as controls on all gels. The membranes were cut into 3 strips for simultaneous incubation with different antibodies (ATRX, DAXX and Actin). Samples on the gels that were excluded from Figure 4A include ALT or ALT-Low cell lines shown in Suppl Figu…
							ATRX																				DAXX																					Actin

## Sheet: Figure4B
Source Data for Figure 4B is in Supplementary Data 3

## Sheet: Figure4C-F,H
Data was generated in this study for ATRX/DAXX (Western blot), C-circles, ALT-Associated PML bodies (APBs) and Telomerase Activity.
TERT mRNA data was downloaded from the Cancer Dependency portal: Map https://depmap.sanger.ac.uk/
TERT Promoter mutation was from a previous publication: Ghandi, M. et al. Next-generation characterization of the Cancer Cell Line Encyclopedia. Nature 569, 503-508 (2019).
Figure 4C					Figure 4D					Figure 4E					Figure 4F					Figure 4H
Cell Line	ATRX/DAXX (Western blot)	C-Circles (Log2(n+1))			Cell Line	ATRX/DAXX	APB Index			Cell Line	TERT mRNA Expression	Telomerase Activity (Log2(n+1))			Cell Line	TERT mRNA	TERT Promoter Mutation_GRCh38			Cell Line	Telomerase Activity (Log2(n+1))	TERT Promoter Mutation_GRCh38
CAL-72	NEG	8.42187			CAL-72	NEG	1.44571			Hs-729-T	-4.429	0.5766			RKN	0.305	5.1295046.T.G			RKN	5.5138	5.1295046.T.G
Hs 729	NEG	8.42247			Hs 729	NEG	2.32369			CAL-72	-5.626	0.1375			SK-MEL-28	-0.36	5.1295046.T.G			SK-MEL-28	6.2913	5.1295046.T.G
NOS-1	NEG	8.18995			NOS-1	NEG	1.86689			NOS-1	-3.169	0.2143			ES-2	2.058	5.1295113-1295114.GG.AA			ES-2	10.1372	5.1295113-1295114.GG.AA
G-292-Clone-A141B1	NEG	8.07733			G-292-Clone-A141B1	NEG	0.849245			G-292-Clone-A141B1	-5.193	0.2563			COLO-829	-2.845	5.1295113-1295114.GG.AA			COLO-829	5.1198	5.1295113-1295114.GG.AA
HuO9	NEG	7.42721			HuO9	NEG	1.45664			HuO9	-6.571	0.1375			SK-MEL-5	2.158	5.1295113-1295114.GG.AA			SK-MEL-5	5.6182	5.1295113-1295114.GG.AA
SAOS-2	NEG	7.05664			SAOS-2	NEG	1.39204			Saos-2	-7.251	0.4814			RPMI-7951	-5.526	5.1295113-1295114.GG.AA			RPMI-7951	0.2593	5.1295113-1295114.GG.AA
U-2-OS	NEG	5.3188			U-2-OS	NEG	0.974346			SK-LU-1	-2.703	0.1375			G-361	0.903	5.1295113-1295114.GG.AA			G-361	5.5138	5.1295113-1295114.GG.AA
P31-FUJ	NEG	4.8477			P31-FUJ	NEG	1.24458			SK-N-FI	-5.247	0.1375			HSC-3	3.382	5.1295113.G.A			HSC-3	7.0818	5.1295113.G.A
ASPS-1	NEG	6.65632			ASPS-1	NEG	1.50296			U-CH2	-8.081	0.1827			NCI-H2052	-0.51	5.1295113.G.A			NCI-H2052	5.288	5.1295113.G.A
KPD	POS	7.0369			KPD	POS	0.265036			CAL-78	-2.157	0.1913			BFTC-909	1.413	5.1295113.G.A			BFTC-909	5.0858	5.1295113.G.A
DOS16	POS	6.6295			DOS16	POS	0.600833			RH-41	-4.426	0.1892			RT-112	3.21	5.1295113.G.A			RT-112	5.8035	5.1295113.G.A
SK-LU-1	POS	6.70806			SK-LU-1	POS	1.31535			U-2-OS	-1.879	0.2316			SCaBER	3.074	5.1295113.G.A			SCaBER	5.5399	5.1295113.G.A
SK-N-FI	POS	6.3872			SK-N-FI	POS	1.14988			P31-FUJ	-7.501	0.2993			H4	1.537	5.1295113.G.A			H4	6.517	5.1295113.G.A
ZK-58	POS	6.244			ZK-58	POS	1.8712			NY	-5.409	0.1375			HOP-62	2.371	5.1295113.G.A			HOP-62	4.7474	5.1295113.G.A
NY	POS	4.55925			NY	POS	1.50009			Hs-746T	-7.614	0.199			MDA-MB-231	0.606	5.1295113.G.A			MDA-MB-231	9.1013	5.1295113.G.A
RH-41	POS	5.23286			RH-41	POS	0.19572			ES5	0.858	0.2811			GB-1	1.921	5.1295113.G.A			GB-1	6.0648	5.1295113.G.A
CAL-78	POS	5.58165			CAL-78	POS	0.376896			SJRH30	-5.598	0.513			C32	-2.527	5.1295113.G.A			C32	2.9011	5.1295113.G.A
U-CH2	POS	6.07523			U-CH2	POS	0.926439			EMC-BAC-1	-8.103	0.1675			5637	0.321	5.1295113.G.A			5637	8.6957	5.1295113.G.A
ES5	POS	3.259			ES5	POS	0.218678			EN	3.32	0.4861			LN-229	2.09	5.1295113.G.A			LN-229	7.0823	5.1295113.G.A
EMC-BAC-1	POS	2.17287			EMC-BAC-1	POS	1.30694			RPMI-6666	-6.291	0.4602			CAL-27	1.46	5.1295113.G.A			CAL-27	7.7184	5.1295113.G.A
Hs-746T	POS	3.63868			Hs-746T	POS	0.12276			IST-SL2	-1.872	0.3175			OS-RC-2	4.721	5.1295113.G.A			OS-RC-2	5.5762	5.1295113.G.A
SJRH30	POS	3.14917			SJRH30	POS	0.0693307			LAN-6	-6.578	0.1375			T24	2.163	5.1295113.G.A			T24	8.1373	5.1295113.G.A
EN	POS	1.97704			EN	POS	0.0316562			MC-IXC	-1.919	0.1375			SK-MEL-30	3.209	5.1295113.G.A			SK-MEL-30	6.6101	5.1295113.G.A
MUG-CHOR1	POS	7.14608			MUG-CHOR1	POS	0.684863			COLO-800	2.616	0.4284			HT-144	1.056	5.1295113.G.A			HT-144	4.1506	5.1295113.G.A
										RPMI-7951	-5.526	0.2593			GI-1	2.585	5.1295113.G.A			GI-1	5.3445	5.1295113.G.A
										PWR-1E	-3.777	1.0745			COLO-792	1.264	5.1295113.G.A			COLO-792	7.1038	5.1295113.G.A
										HOP-92	-2.908	0.1375			ONS-76	3.368	5.1295113.G.A			ONS-76	7.7145	5.1295113.G.A
										OV-7	-6.688	0.1683			HSC-4	2.173	5.1295113.G.A			HSC-4	9.7025	5.1295113.G.A
										EW-24	2.221	0.4556			COLO-679	3.115	5.1295113.G.A			COLO-679	3.858	5.1295113.G.A
										VMRC-MELG	-8.004	0.1557			GAMG	2.622	5.1295113.G.A			GAMG	5.6747	5.1295113.G.A
										RH-18	-7.136	1.2831			KALS-1	1.136	5.1295113.G.A			KALS-1	5.8741	5.1295113.G.A
										NCI-H1694	0.783	7.0012			SNU-387	-0.847	5.1295113.G.A			SNU-387	2.9848	5.1295113.G.A
										SNU-61	1.181	5.0787			SNU-423	3.175	5.1295113.G.A			SNU-423	6.9429	5.1295113.G.A
										MMAc-SF	-1.666	4.8684			SF295	1.332	5.1295113.G.A			SF295	4.4712	5.1295113.G.A
										LOXIMVI	3.958	9.6705			RMG-I	1.223	5.1295113.G.A			RMG-I	8.2441	5.1295113.G.A
										NCI-H748	-0.15	8.2522			NCI-H2009	3.669	5.1295113.G.A			NCI-H2009	9.5677	5.1295113.G.A
										SUP-T1	3.448	7.3113			A2058	4.8	5.1295113.G.A			A2058	5.4121	5.1295113.G.A
										NCI-H1703	3.761	7.7435			NB1	3.673	5.1295113.G.A			NB1	8.7743	5.1295113.G.A
										PCI-30	0.079	5.168			A101D	2.602	5.1295113.G.A			A101D	5.0518	5.1295113.G.A
										SISO	-0.211	6.511			SK-MEL-24	1.408	5.1295113.G.A			SK-MEL-24	3.5273	5.1295113.G.A
										NCI-H2342	3.973	7.9698			Daoy	3.662	5.1295113.G.A			Daoy	5.7287	5.1295113.G.A
										ROS-50	4.73	9.2002			LCLC-103H	4.336	5.1295113.G.A			LCLC-103H	5.9834	5.1295113.G.A
										COLO-792	1.264	7.1038			MALME-3M	-0.93	5.1295113.G.A			MALME-3M	2.3468	5.1295113.G.A
										SNU-387	-0.847	2.9848			SNU-475	3.03	5.1295113.G.A			SNU-475	3.0611	5.1295113.G.A
										SCH	2.934	7.2681			COLO-800	2.616	5.1295113.G.A			COLO-800	0.4284	5.1295113.G.A
										PANC-08-13	-1.329	4.6338			LOXIMVI	3.958	5.1295113.G.A			LOXIMVI	9.6705	5.1295113.G.A
										HuO-3N1	-4.652	0.1375			SW1783	0.592	5.1295113.G.A			SW1783	5.5847	5.1295113.G.A
										EW-11	3.489	4.2038			HT-1376	3.46	5.1295113.G.A			HT-1376	6.7909	5.1295113.G.A
										EW-22	2.039	3.5255			786-0	2.068	5.1295113.G.A			786-0	6.9422	5.1295113.G.A
										SNU-475	3.03	3.0611			CHL-1	3.586	5.1295113.G.A			CHL-1	7.1812	5.1295113.G.A
										SW626	-1.041	5.2264			U251	2.64	5.1295113.G.A			U251	8.7434	5.1295113.G.A
										SW1417	-2.318	4.054			JHH-7	4.982	5.1295113.G.A			JHH-7	9.5346	5.1295113.G.A
										LCLC-97TM1	1.09	9.5728			NCI-H1435	3.341	5.1295113.G.T			NCI-H1435	6.3903	5.1295113.G.T
										IA-LM	-4.894	5.8552			RVH-421	-0.196	5.1295135.G.A			RVH-421	3.3025	5.1295135.G.A
										KINGS-1	0.709	4.3262			MDST8	-1.48	5.1295135.G.A			MDST8	3.4195	5.1295135.G.A
										NCI-H1838	1.48	4.4165			A375	2.766	5.1295135.G.A			A375	8.4284	5.1295135.G.A
										BV-173	5.757	8.9508			COLO-783	0.963	5.1295135.G.A			COLO-783	6.7347	5.1295135.G.A
										OVK-18	2.388	7.4874			SK-MEL-2	1.909	5.1295135.G.A			SK-MEL-2	7.8787	5.1295135.G.A
										Ramos-2G6-4C10	2.25	9.9453			8305C	0.104	5.1295135.G.A			8305C	4.915	5.1295135.G.A
										NCI-H2810	-0.257	4.343			UACC-257	3.625	5.1295135.G.A			UACC-257	6.3524	5.1295135.G.A
										KARPAS-422	0.346	9.7877			IPC-298	1.938	5.1295135.G.A			IPC-298	6.9885	5.1295135.G.A
										MHH-CALL-4	6.073	8.7074			KYSE-410	-1.192	5.1295135.G.A			KYSE-410	5.2869	5.1295135.G.A
										NMC-G1	-0.335	5.1223			LU-65	-0.634	wildtype			LU-65	3.5558	wildtype
										U-698-M	2.325	9.8616			KM12	4.55	wildtype			KM12	6.3452	wildtype
										NCI-H64	2.068	6.2292			KNS-62	2.719	wildtype			KNS-62	8.5912	wildtype
										KY821	4.496	5.4286			KCL-22	2.254	wildtype			KCL-22	6.7737	wildtype
										SN12C	3.068	8.0158			MKN45	4.055	wildtype			MKN45	5.3844	wildtype
										HCC70	2.97	8.1086			NCI-H1436	0.748	wildtype			NCI-H1436	9.4631	wildtype
										NCI-H1651	-0.109	8.1781			IA-LM	-4.894	wildtype			IA-LM	5.8552	wildtype
										MEG-01	5.319	6.8256			HCC1569	0	wildtype			HCC1569	4.0883	wildtype
										COR-L321	1.292	8.0116			OV-7	-6.688	wildtype			OV-7	0.1683	wildtype
										K2	2.011	6.9438			COR-L279	4.022	wildtype			COR-L279	10.3084	wildtype
										NCI-H358	0.604	6.7657			NCI-H1963	2.706	wildtype			NCI-H1963	9.1789	wildtype
										OVCAR-4	-0.632	6.2623			NCI-H1105	-3.537	wildtype			NCI-H1105	5.1027	wildtype
										Hs-445	3.91	8.2456			TE-1	-1.914	wildtype			TE-1	5.5413	wildtype
										SU-DHL-5	4.438	8.1369			OAW-42	-0.064	wildtype			OAW-42	6.5419	wildtype
										PA-TU-8902	2.892	7.8512			OVCAR-8	2.501	wildtype			OVCAR-8	6.6203	wildtype
										SU-DHL-4	3.112	9.1777			RPMI-8402	3.93	wildtype			RPMI-8402	8.165	wildtype
										HuH-7	3.047	8.2485			HCC1419	-4.852	wildtype			HCC1419	1.7039	wildtype
										NCI-H2591	-0.902	4.1946			C2BBe1	-1.347	wildtype			C2BBe1	3.0553	wildtype
										IPC-298	1.938	6.9885			ABC-1	1.358	wildtype			ABC-1	7.2635	wildtype
										NCI-H661	3.557	7.4253			NCI-H1836	1.733	wildtype			NCI-H1836	5.1871	wildtype
										HPAC	2.779	5.7609			BT-20	-3.314	wildtype			BT-20	2.8639	wildtype
										SW837	1.876	8.7107			G-401	-0.28	wildtype			G-401	4.4899	wildtype
										L-1236	1.19	7.3154			COLO-668	3.09	wildtype			COLO-668	7.0901	wildtype
										SF268	2.436	6.7961			FADU	-0.159	wildtype			FADU	6.9095	wildtype
										KU812	1.245	6.3505			HCC1954	-0.902	wildtype			HCC1954	7.377	wildtype
										HL-60	2.844	8.785			COLO-678	-4.094	wildtype			COLO-678	3.0841	wildtype
										NCI-H2291	0.386	6.3311			NCI-H727	0.915	wildtype			NCI-H727	6.9448	wildtype
										GB-1	1.921	6.0648			NCI-H1648	-2.078	wildtype			NCI-H1648	5.738	wildtype
										KARPAS-620	0.128	6.5584			COR-L88	0.697	wildtype			COR-L88	7.4795	wildtype
										NCI-H69	3.468	9.5062			QGP-1	0.626	wildtype			QGP-1	3.7398	wildtype
										YH-13	0.843	6.5668			HGC-27	1.265	wildtype			HGC-27	6.7056	wildtype
										PC-14	-0.733	8.4833			ECC10	0.44	wildtype			ECC10	9.9535	wildtype
										NCI-H2135	3.942	8.7154			NCI-H2171	1.985	wildtype			NCI-H2171	10.3028	wildtype
										NCI-H1092	1.468	6.7404			SW48	2.536	wildtype			SW48	6.3477	wildtype
										KARPAS-45	-1.662	5.1293			THP-1	3.197	wildtype			THP-1	6.3185	wildtype
										HCC-33	3.375	9.3543			PA-TU-8988T	2.493	wildtype			PA-TU-8988T	8.6287	wildtype
										LCLC-103H	4.336	5.9834			HOP-92	-2.908	wildtype			HOP-92	0.1375	wildtype
										CCK-81	0.666	7.2202			SW1573	0.344	wildtype			SW1573	4.5711	wildtype
										MKN28	-0.058	8.4081			NCI-H1876	-0.075	wildtype			NCI-H1876	6.2793	wildtype
										RS4-11	5.902	9.7607			EBC-1	0.48	wildtype			EBC-1	7.2194	wildtype
										NCI-H2172	0.591	6.264			CL-11	1.806	wildtype			CL-11	5.839	wildtype
										HCT-15	-0.312	5.9609			HCC2157	0.367	wildtype			HCC2157	3.6264	wildtype
										B-CPAP	-0.046	6.8664			SNU-81	0.446	wildtype			SNU-81	2.4	wildtype
										769-P	2.296	6.0896			CAMA-1	-3.39	wildtype			CAMA-1	3.742	wildtype
										LU-165	3.336	9.8928			CAL-54	0.261	wildtype			CAL-54	4.101	wildtype
										JAR	0.666	6.2221			COR-L95	4.298	wildtype			COR-L95	8.0919	wildtype
										SU-DHL-16	1.657	7.4587			RERF-GC-1B	0.713	wildtype			RERF-GC-1B	3.7645	wildtype
										PA-TU-8988T	2.493	8.6287			DMS-273	-1.153	wildtype			DMS-273	7.0249	wildtype
										CW-2	2.355	8.4916			KYM-1	0.374	wildtype			KYM-1	6.9956	wildtype
										NCI-H1563	-2.984	7.1208			EFM-19	-0.287	wildtype			EFM-19	3.4101	wildtype
										SK-MM-2	3.331	7.6048			KYSE-520	0.012	wildtype			KYSE-520	6.0577	wildtype
										KARPAS-1106P	2.931	9.9078			RKO	1.342	wildtype			RKO	6.8935	wildtype
										GP5d	4.311	7.301			HCT-116	1.835	wildtype			HCT-116	8.8042	wildtype
										OE19	0.485	6.5913			KOPN-8	4.794	wildtype			KOPN-8	9.5936	wildtype
										OCI-LY-19	7.974	7.87			SNU-283	2.203	wildtype			SNU-283	5.0635	wildtype
										NCI-H1299	4.225	8.9948			TE-5	-0.372	wildtype			TE-5	9.3612	wildtype
										SU-DHL-6	5.433	8.6093			ChaGo-K-1	0.211	wildtype			ChaGo-K-1	6.6215	wildtype
										CAL-62	2.963	7.8644			NCI-H2029	0.809	wildtype			NCI-H2029	5.7206	wildtype
										KARPAS-299	1.101	8.649			SK-LU-1	-2.703	wildtype			SK-LU-1	0.1375	wildtype
										MFE-296	0.832	6.1283			AGS	0.89	wildtype			AGS	6.0226	wildtype
										KURAMOCHI	-0.339	3.7592			DMS-79	-0.11	wildtype			DMS-79	7.3963	wildtype
										KYSE-50	0.296	7.5359			SNU-407	0.887	wildtype			SNU-407	6.6806	wildtype
										UWB1.289	0.648	3.8268			T84	-2.014	wildtype			T84	3.6588	wildtype
										RT-112	3.21	5.8035			LS-123	-2.699	wildtype			LS-123	4.6576	wildtype
										GCIY	5.117	8.5905			BT-483	-0.213	wildtype			BT-483	4.9074	wildtype
										A673	3.146	6.5635			HCC1500	-3.268	wildtype			HCC1500	8.9614	wildtype
										PEO1	1.252	5.0126			BEN	2.952	wildtype			BEN	8.7063	wildtype
										WM35	1.022	3.669			HCT-15	-0.312	wildtype			HCT-15	5.9609	wildtype
										DMS-114	3.975	9.4115			NCI-H1781	-0.373	wildtype			NCI-H1781	5.6115	wildtype
										TCCSUP	4.184	5.6352			CAL-120	-1.412	wildtype			CAL-120	6.4529	wildtype
										MIA-PaCa-2	2.087	6.2277			CCK-81	0.666	wildtype			CCK-81	7.2202	wildtype
										MZ2-MEL	3.732	7.1098			HCC1937	0.222	wildtype			HCC1937	4.3547	wildtype
										SK-MEL-30	3.209	6.6101			NCI-H1092	1.468	wildtype			NCI-H1092	6.7404	wildtype
										SW962	1.45	3.8258			T47D	-0.685	wildtype			T47D	7.4102	wildtype
										HEL	2.064	4.9665			Hs-746T	-7.614	wildtype			Hs-746T	0.199	wildtype
										K-562	0.938	6.0067			MCF7	1.075	wildtype			MCF7	6.6582	wildtype
										SW13	1.205	8.6932			NCI-H1155	-3.865	wildtype			NCI-H1155	3.859	wildtype
										MLMA	2.06	9.1092			DU-4475	0.862	wildtype			DU-4475	8.4165	wildtype
										NCI-H510A	2.305	8.9263			NUGC-4	0.491	wildtype			NUGC-4	4.905	wildtype
										MOLT-4	1.923	7.8243			SW1463	3.237	wildtype			SW1463	6.2576	wildtype
										RKN	0.305	5.5138			SW837	1.876	wildtype			SW837	8.7107	wildtype
										SK-MG-1	3.419	6.5092			NCI-H2087	2.158	wildtype			NCI-H2087	8.0648	wildtype
										RO82-W-1	4.152	6.5869			RL95-2	1.67	wildtype			RL95-2	7.3377	wildtype
										JiyoyeP-2003	2.508	8.5055			NCI-H146	3.583	wildtype			NCI-H146	8.7745	wildtype
										Panc-02-13	-3.631	6.5285			SW1417	-2.318	wildtype			SW1417	4.054	wildtype
										ES6	0.648	4.3169			SW1990	1.357	wildtype			SW1990	6.2418	wildtype
										NCI-H1105	-3.537	5.1027			NCI-H2444	-0.742	wildtype			NCI-H2444	5.0356	wildtype
										LB771-HNC	4.346	5.8883			Detroit562	0.124	wildtype			Detroit562	5.1594	wildtype
										K5	-1.242	7.1694			NCI-H1341	-0.23	wildtype			NCI-H1341	4.7043	wildtype
										HLE	2.26	6.5768			A2780	4.436	wildtype			A2780	7.294	wildtype
										KARPAS-231	5.893	9.5377			SW1116	1.013	wildtype			SW1116	5.3491	wildtype
										KP-1N	2.182	7.5605			HARA	-0.197	wildtype			HARA	4.067	wildtype
										EB-3	0.848	7.6745			NCI-N87	1.597	wildtype			NCI-N87	5.3583	wildtype
										HT-1197	3.815	7.4077			NCI-H810	3.093	wildtype			NCI-H810	9.2775	wildtype
										NCI-H2452	-0.235	4.2319			SNG-M	-2.083	wildtype			SNG-M	3.3951	wildtype
										JHH-7	4.982	9.5346			SNU-C1	-1.223	wildtype			SNU-C1	3.8012	wildtype
										NCI-H2030	2.799	7.6859			NCI-H2405	1.073	wildtype			NCI-H2405	6.1369	wildtype
										NB4	5.903	7.6022			NCI-H1915	-1.252	wildtype			NCI-H1915	6.3595	wildtype
										DOV13	-0.532	6.5392			AU565	-1.003	wildtype			AU565	5.0453	wildtype
										MOLM-16	4.892	6.1637			CW-2	2.355	wildtype			CW-2	8.4916	wildtype
										CTV-1	-2.1	7.8824			NCI-H747	0.709	wildtype			NCI-H747	5.4896	wildtype
										COLO-205	-3.001	4.1027			NCI-H446	0.595	wildtype			NCI-H446	6.988	wildtype
										COLO-320-HSR	2.928	9.5785			HCC-33	3.375	wildtype			HCC-33	9.3543	wildtype
										SW954	3.117	7.8382			LS-513	2.159	wildtype			LS-513	7.4056	wildtype
										451Lu	-0.995	5.2578			SNU-C5	2.634	wildtype			SNU-C5	10.6844	wildtype
										OCI-AML2	4.584	6.7597			RCM-1	-0.026	wildtype			RCM-1	6.5033	wildtype
										CHL-1	3.586	7.1812			NCI-H441	0.814	wildtype			NCI-H441	6.7331	wildtype
										JHOS-3	0.894	7.7367			NCI-H292	1.87	wildtype			NCI-H292	8.2439	wildtype
										JHH-6	5.582	7.3997			A704	0.019	wildtype			A704	4.1731	wildtype
										SK-MEL-28	-0.36	6.2913			LS-411N	1.709	wildtype			LS-411N	8.3011	wildtype
										TGBC1TKB	4.997	6.8133			Calu-6	-0.304	wildtype			Calu-6	4.8957	wildtype
										CGTH-W-1	0.093	7.8923			TGBC11TKB	1.244	wildtype			TGBC11TKB	8.0004	wildtype
										Ca9-22	0.94	8.3163			NCI-H508	4.16	wildtype			NCI-H508	6.9752	wildtype
										P32-ISH	6.964	9.2654			EFO-27	0.809	wildtype			EFO-27	4.0435	wildtype
										LXF-289	-1.36	4.073			LCLC-97TM1	1.09	wildtype			LCLC-97TM1	9.5728	wildtype
										HMV-II	1.672	7.3228			LS-180	0.717	wildtype			LS-180	4.9736	wildtype
										OACM5-1	-0.757	6.3332			EPLC-272H	-0.399	wildtype			EPLC-272H	5.9635	wildtype
										TE-8	-1.632	4.1027			CAL-51	2.129	wildtype			CAL-51	7.3107	wildtype
										CP50-MEL-B	1.225	3.9625			23132-87	0.208	wildtype			23132-87	3.6599	wildtype
										KLE	0.701	4.228			KYSE-180	2.487	wildtype			KYSE-180	8.971	wildtype
										GDM-1	-2.071	5.4283			NCI-H2081	0.587	wildtype			NCI-H2081	7.4118	wildtype
										SF295	1.332	4.4712			MDA-MB-175-VII	-1.613	wildtype			MDA-MB-175-VII	6.3531	wildtype
										ETK-1	1.901	7.1294			MKN7	-0.644	wildtype			MKN7	4.6229	wildtype
										EFM-192A	0.277	4.1432			BT-474	-0.099	wildtype			BT-474	4.4276	wildtype
										CS1	-1.794	4.887			DAN-G	1.709	wildtype			DAN-G	7.5829	wildtype
										SW684	-0.346	3.6241			LoVo	3.017	wildtype			LoVo	8.0992	wildtype
										42-MG-BA	3.526	6.1846			SW948	1.939	wildtype			SW948	4.8022	wildtype
										8505C	2.177	5.791			CAKI-1	1.866	wildtype			CAKI-1	4.047	wildtype
										PSN1	2.434	8.2854			HPAC	2.779	wildtype			HPAC	5.7609	wildtype
										NCI-H1648	-2.078	5.738			NCI-H716	-3.404	wildtype			NCI-H716	6.6878	wildtype
										Ca-Ski	-0.691	6.3663			CAL-12T	0.467	wildtype			CAL-12T	7.4012	wildtype
										SW156	0.513	7.1105			TE-11	0.56	wildtype			TE-11	6.2397	wildtype
										BFTC-909	1.413	5.0858			SK-UT-1	1.025	wildtype			SK-UT-1	6.4097	wildtype
										KS-1	0.029	5.3983			Calu-3	0.791	wildtype			Calu-3	6.7105	wildtype
										LS-123	-2.699	4.6576			NCI-H650	2.759	wildtype			NCI-H650	11.1085	wildtype
										REH	6.764	9.4586			ACHN	0.135	wildtype			ACHN	5.079	wildtype
										KU-19-19	2.939	7.9106			NCI-H596	-1.693	wildtype			NCI-H596	4.7719	wildtype
										RERF-LC-Sq1	-7.215	5.9141			ESS-1	1.118	wildtype			ESS-1	5.8183	wildtype
										KE-37	3.274	8.92			NCI-H1838	1.48	wildtype			NCI-H1838	4.4165	wildtype
										MFH-ino	0.59	7.2955			SK-CO-1	0.663	wildtype			SK-CO-1	5.439	wildtype
										SW982	1.17	5.1673			PANC-10-05	1.229	wildtype			PANC-10-05	7.5848	wildtype
										KYSE-520	0.012	6.0577			NCI-H28	1.69	wildtype			NCI-H28	4.4162	wildtype
										U251	2.64	8.7434			SCC-4	-1.383	wildtype			SCC-4	4.7347	wildtype
										ESS-1	1.118	5.8183			NCI-H82	-1.577	wildtype			NCI-H82	2.9946	wildtype
										NB7	2.544	7.5448			PC-3	0.339	wildtype			PC-3	9.5996	wildtype
										CMK	-0.025	6.2837			COR-L23	3.626	wildtype			COR-L23	6.7565	wildtype
										SW872	0.077	8.399			NUGC-3	0.664	wildtype			NUGC-3	5.4594	wildtype
										MG-63	1.889	4.431			EFO-21	1.871	wildtype			EFO-21	4.8197	wildtype
										HCC-78	1.831	5.1835			MDA-MB-157	-2.046	wildtype			MDA-MB-157	4.2487	wildtype
										UM-UC-3	3.736	8.6964			NCI-H1651	-0.109	wildtype			NCI-H1651	8.1781	wildtype
										TE-1	-1.914	5.5413			NCI-H1975	0.628	wildtype			NCI-H1975	7.7654	wildtype
										TE-9	0.949	6.7028			G-402	2.144	wildtype			G-402	4.7458	wildtype
										LS-180	0.717	4.9736			HDQ-P1	-3.012	wildtype			HDQ-P1	3.925	wildtype
										NCI-H2009	3.669	9.5677			U-2-OS	-1.879	wildtype			U-2-OS	0.2316	wildtype
										ASH-3	-2.629	7.2041			U-2-OS(average CRG Sanger)		wildtype			U-2-OS(average CRG Sanger)	0.2893	wildtype
										LU-65	-0.634	3.5558			U-2-OS CRG		wildtype			U-2-OS CRG	0.2969	wildtype
										TOV-112D	3.97	8.2491			EFM-192A	0.277	wildtype			EFM-192A	4.1432	wildtype
										KOSC-2	2.383	6.4661			NCI-H522	1.825	wildtype			NCI-H522	6.3343	wildtype
										HDLM-2	1.239	5.9565			MFE-296	0.832	wildtype			MFE-296	6.1283	wildtype
										PFSK-1	1.227	5.1637			SK-ES-1	3.612	wildtype			SK-ES-1	2.6761	wildtype
										DoTc2-4510	2.011	4.6404			NCI-H460	4.179	wildtype			NCI-H460	7.9707	wildtype
										RH-1	1.592	7.1609			SK-OV-3	1.038	wildtype			SK-OV-3	5.1647	wildtype
										OVCAR-5	-0.145	5.3284			OCUM-1	3.062	wildtype			OCUM-1	2.7561	wildtype
										IGROV-1	2.837	9.8216			NCI-H1623	-3.027	wildtype			NCI-H1623	5.7428	wildtype
										SF126	2.08	7.5108			SCC-25	-3.33	wildtype			SCC-25	5.7296	wildtype
										LN-405	1.813	3.5862			HCC-366	0.831	wildtype			HCC-366	6.0949	wildtype
										GAMG	2.622	5.6747			HCC1599	1.304	wildtype			HCC1599	7.7819	wildtype
										COR-L88	0.697	7.4795			SNU-449	1.804	wildtype			SNU-449	7.9221	wildtype
										OE21	-0.262	5.4052			OPM-2	-1.512	wildtype			OPM-2	7.2179	wildtype
										EW-18	3.874	5.9023			HCC-827	2.571	wildtype			HCC-827	4.7501	wildtype
										SNU-175	2.743	7.3996			SNU-61	1.181	wildtype			SNU-61	5.0787	wildtype
										KYSE-450	3.119	8.4373			LXF-289	-1.36	wildtype			LXF-289	4.073	wildtype
										G-401	-0.28	4.4899			MM1S	3.685	wildtype			MM1S	8.6777	wildtype
										SKN-3	2.196	6.2447			NCI-H2122	1.598	wildtype			NCI-H2122	5.2615	wildtype
										ALL-PO	3.949	7.3412			NCI-H2291	0.386	wildtype			NCI-H2291	6.3311	wildtype
										TE-10	1.525	7.1626			NCI-H209	4.321	wildtype			NCI-H209	9.9829	wildtype
										IM-95	3.675	7.1613			MOLM-13	3.19	wildtype			MOLM-13	9.3809	wildtype
										IGR-1	2.97	4.4114			UACC-812	1.382	wildtype			UACC-812	5.1477	wildtype
										OVCAR-3	1.245	5.9131			OE19	0.485	wildtype			OE19	6.5913	wildtype
										KYSE-410	-1.192	5.2869			FU-OV-1	0.885	wildtype			FU-OV-1	2.9486	wildtype
										HSC-3	3.382	7.0818			OV-90	1.818	wildtype			OV-90	5.1859	wildtype
										RERF-GC-1B	0.713	3.7645			769-P	2.296	wildtype			769-P	6.0896	wildtype
										NCI-H1623	-3.027	5.7428			CAS-1	-0.586	wildtype			CAS-1	4.0815	wildtype
										KP-4	2.989	9.3315			KMS-11	3.696	wildtype			KMS-11	9.5032	wildtype
										SNU-283	2.203	5.0635			NCI-H524	-1.558	wildtype			NCI-H524	10.4968	wildtype
										PLC-PRF-5	3.049	7.6261			NCI-H2110	1.84	wildtype			NCI-H2110	5.4316	wildtype
										D-283MED	3.832	8.159			A204	3.075	wildtype			A204	4.8977	wildtype
										MZ7-mel	2.196	6.3125			NCI-H2347	1.018	wildtype			NCI-H2347	4.5644	wildtype
										OPM-2	-1.512	7.2179			NCI-H838	1.661	wildtype			NCI-H838	7.6572	wildtype
										AU565	-1.003	5.0453			NCI-H69	3.468	wildtype			NCI-H69	9.5062	wildtype
										LN-229	2.09	7.0823			NCI-H2030	2.799	wildtype			NCI-H2030	7.6859	wildtype
										NCI-H2066	2.678	7.5998			NCI-H661	3.557	wildtype			NCI-H661	7.4253	wildtype
										RCM-1	-0.026	6.5033			NCI-H358	0.604	wildtype			NCI-H358	6.7657	wildtype
										DAN-G	1.709	7.5829			NCI-H526	1.194	wildtype			NCI-H526	8.0663	wildtype
										MPP-89	1.459	5.5931			RERF-LC-KJ	-0.632	wildtype			RERF-LC-KJ	3.5218	wildtype
										MY-M12	5.543	8.4758			NCI-H647	-0.937	wildtype			NCI-H647	5.1018	wildtype
										NCI-H23	3.372	9.3183			COR-L105	-0.457	wildtype			COR-L105	6.0268	wildtype
										FU97	4.268	5.0193			HT-115	3.544	wildtype			HT-115	8.0756	wildtype
										KMRC-20	2.533	6.1258			DU-145	3.508	wildtype			DU-145	8.3783	wildtype
										KYSE-150	1.979	7.7637			NCI-H2066	2.678	wildtype			NCI-H2066	7.5998	wildtype
										KMOE-2	1.867	4.8293			NCI-H2227	-1.413	wildtype			NCI-H2227	6.3728	wildtype
										SK-MEL-24	1.408	3.5273			RPMI-8226	4.754	wildtype			RPMI-8226	8.7119	wildtype
										JEG-3	0.6	5.2806			NCI-H1650	0.653	wildtype			NCI-H1650	3.8699	wildtype
										TE-441-T	-0.385	4.1408			JHOS-2	-3.217	wildtype			JHOS-2	3.6674	wildtype
										MFE-319	-0.147	3.9928			Caov-3	0.005	wildtype			Caov-3	5.8352	wildtype
										CML-T1	1.939	7.7821			SW1271	3.06	wildtype			SW1271	10.3794	wildtype
										HO-1-N-1	2.137	5.2334			LAMA-84	3.826	wildtype			LAMA-84	8.0739	wildtype
										KMS-12-BM	3.107	9.5202			OVK-18	2.388	wildtype			OVK-18	7.4874	wildtype
										NCI-H2170	3.281	8.3695			NCI-H1793	-1.634	wildtype			NCI-H1793	4.8938	wildtype
										NCI-H929	3.803	7.085			LOU-NH91	1.632	wildtype			LOU-NH91	4.7876	wildtype
										LC-2-ad	1.394	7.9057			NCI-H196	3.497	wildtype			NCI-H196	5.8357	wildtype
										LB647-SCLC	-0.132	6.2166			IGROV-1	2.837	wildtype			IGROV-1	9.8216	wildtype
										KYSE-220	1.434	6.649			MSTO-211H	3.401	wildtype			MSTO-211H	7.4648	wildtype
										JEKO-1	5.891	9.3952			A549	2.761	wildtype			A549	9.2666	wildtype
										KYSE-270	2.792	8.104			HCC70	2.97	wildtype			HCC70	8.1086	wildtype
										P12-ICHIKAWA	6.195	8.1147			NCI-H1568	3.715	wildtype			NCI-H1568	2.8915	wildtype
										KYSE-70	-2.795	5.2906			KU-19-19	2.939	wildtype			KU-19-19	7.9106	wildtype
										NCI-H647	-0.937	5.1018			DB	3.449	wildtype			DB	11.1512	wildtype
										NCI-H1650	0.653	3.8699			NCI-H1944	4.137	wildtype			NCI-H1944	6.0503	wildtype
										Daoy	3.662	5.7287			NCI-H2023	3.289	wildtype			NCI-H2023	6.286	wildtype
										LB2518-MEL	-1.441	3.488			SK-MES-1	-2.736	wildtype			SK-MES-1	5.5774	wildtype
										PF-382	3.779	7.509			NCI-H2228	-1.095	wildtype			NCI-H2228	3.6229	wildtype
										NU-DUL-1	5.805	9.5179			CADO-ES1	2.471	wildtype			CADO-ES1	8.0172	wildtype
										DU-145	3.508	8.3783			HCC-15	1.43	wildtype			HCC-15	6.9949	wildtype
										BB30-HNC	1.414	4.4534			PANC-03-27	1.793	wildtype			PANC-03-27	7.4354	wildtype
										MOLT-13	2.739	8.5803			SNU-175	2.743	wildtype			SNU-175	7.3996	wildtype
										VA-ES-BJ	2.276	7.6007			OV-56	-4.472	wildtype			OV-56	2.9472	wildtype
										G-402	2.144	4.7458			EKVX	1.971	wildtype			EKVX	6.5521	wildtype
										CHP-126	0.077	6.8276			SK-HEP-1	2.639	wildtype			SK-HEP-1	6.3726	wildtype
										RCC-ER	-0.599	4.2668			HCC1187	3.944	wildtype			HCC1187	6.1882	wildtype
										NCI-H1666	-1.397	3.7793			NCI-H1792	3.997	wildtype			NCI-H1792	8.424	wildtype
										CAL-29	2.004	6.4591			COR-L311	6.624	wildtype			COR-L311	10.0911	wildtype
										HCC38	-2.923	4.0108			A673	3.146	wildtype			A673	6.5635	wildtype
										LOU-NH91	1.632	4.7876			22RV1	3.104	wildtype			22RV1	7.2349	wildtype
										5637	0.321	8.6957			NCI-H2085	2.804	wildtype			NCI-H2085	4.3023	wildtype
										SK-MEL-5	2.158	5.6182			NCI-H2170	3.281	wildtype			NCI-H2170	8.3695	wildtype
										CHSA0011	1.126	3.8032			HCC-78	1.831	wildtype			HCC-78	5.1835	wildtype
										OVKATE	1.239	4.2441			FU97	4.268	wildtype			FU97	5.0193	wildtype
										Daudi	4.334	9.3868			NCI-H2452	-0.235	wildtype			NCI-H2452	4.2319	wildtype
										MDA-MB-157	-2.046	4.2487			NCI-H2172	0.591	wildtype			NCI-H2172	6.264	wildtype
										TE-6	-1.417	7.1901			NCI-H2342	3.973	wildtype			NCI-H2342	7.9698	wildtype
										MEL-HO	3.761	4.89			SK-N-AS	2.302	wildtype			SK-N-AS	3.8796	wildtype
										RMG-I	1.223	8.2441			CHP-212	0.218	wildtype			CHP-212	6.1721	wildtype
										SK-N-SH	2.286	8.3259			GCIY	5.117	wildtype			GCIY	8.5905	wildtype
										DSH1	0.632	4.6223			PLC-PRF-5	3.049	wildtype			PLC-PRF-5	7.6261	wildtype
										CAL-12T	0.467	7.4012			ECC12	4.157	wildtype			ECC12	8.4426	wildtype
										RPMI-8226	4.754	8.7119			RERF-LC-MS	-0.712	wildtype			RERF-LC-MS	2.5217	wildtype
										NCI-H2110	1.84	5.4316			DMS-114	3.975	wildtype			DMS-114	9.4115	wildtype
										SIMA	3.309	8.7842			A3-KAW	3.112	wildtype			A3-KAW	11.4813	wildtype
										SW948	1.939	4.8022			SBC-5	3.155	wildtype			SBC-5	8.4475	wildtype
										A4-Fuk	0.223	7.4057			DMS-53	6.662	wildtype			DMS-53	8.0186	wildtype
										HCC1599	1.304	7.7819			NCI-H1048	0.162	wildtype			NCI-H1048	6.9791	wildtype
										BONNA-12	-4.869	4.7703			NCI-H1694	0.783	wildtype			NCI-H1694	7.0012	wildtype
										HT-29	-1.59	7.323			NCI-H1703	3.761	wildtype			NCI-H1703	7.7435	wildtype
										H4	1.537	6.517			NCI-H226	-3.966	wildtype			NCI-H226	3.1408	wildtype
										FADU	-0.159	6.9095			SK-MEL-3	-2.358	wildtype			SK-MEL-3	3.1938	wildtype
										BICR78	0.452	4.8359			NCI-H1666	-1.397	wildtype			NCI-H1666	3.7793	wildtype
										OCI-AML5	5.472	6.0577			LS1034	2.073	wildtype			LS1034	3.7981	wildtype
										THP-1	3.197	6.3185			MFE-319	-0.147	wildtype			MFE-319	3.9928	wildtype
										PCI-15A	-0.543	5.323			HCC38	-2.923	wildtype			HCC38	4.0108	wildtype
										SCC-9	2.357	4.2608			KLE	0.701	wildtype			KLE	4.228	wildtype
										MEC-1	3.619	9.3032			IST-MES1	0.089	wildtype			IST-MES1	4.4679	wildtype
										EW-3	3.567	5.2257			H3255	-2.5	wildtype			H3255	4.7918	wildtype
										MHH-NB-11	3.611	8.4442			SK-LMS-1	-1.91	wildtype			SK-LMS-1	4.852	wildtype
										HeLa	1.402	7.0248			CAPAN-1	1.409	wildtype			CAPAN-1	5.189	wildtype
										HCC1395	1.905	4.3045			KYSE-70	-2.795	wildtype			KYSE-70	5.2906	wildtype
										RCC-MF	0.285	6.6489			MPP-89	1.459	wildtype			MPP-89	5.5931	wildtype
										RPMI-8402	3.93	8.165			KATOIII	2.308	wildtype			KATOIII	5.8535	wildtype
										EMC-BAC-2	-1.59	7.0193			SNU-5	0.123	wildtype			SNU-5	5.8892	wildtype
										MONO-MAC-6	1.972	9.8717			NCI-H1693	3.114	wildtype			NCI-H1693	5.9028	wildtype
										RL	-0.091	7.5708			OVCAR-3	1.245	wildtype			OVCAR-3	5.9131	wildtype
										EW-12	-0.048	4.2017			RERF-LC-Sq1	-7.215	wildtype			RERF-LC-Sq1	5.9141	wildtype
										AsPC-1	0.063	5.863			HT55	0.944	wildtype			HT55	5.9432	wildtype
										NAMALWA	4.515	9.0727			NCI-H1755	-0.116	wildtype			NCI-H1755	6.1534	wildtype
										OACp4C	3.098	5.6848			MIA-PACA-2	2.087	wildtype			MIA-PACA-2	6.2277	wildtype
										NCI-H526	1.194	8.0663			MFE-280	0.747	wildtype			MFE-280	6.9001	wildtype
										SW48	2.536	6.3477			NCI-H1734	-4.822	wildtype			NCI-H1734	6.9684	wildtype
										NCI-H838	1.661	7.6572			JHH-1	-1.106	wildtype			JHH-1	7.065	wildtype
										NCI-H1975	0.628	7.7654			NCI-H1563	-2.984	wildtype			NCI-H1563	7.1208	wildtype
										huH-1	3.902	8.5941			IM-95	3.675	wildtype			IM-95	7.1613	wildtype
										HT-1376	3.46	6.7909			MDA-MB-453	0.03	wildtype			MDA-MB-453	7.1783	wildtype
										MOG-G-UVW	1.212	6.0361			MHH-ES-1	2.92	wildtype			MHH-ES-1	7.2499	wildtype
										NCI-H446	0.595	6.988			AN3-CA	1.737	wildtype			AN3-CA	7.2595	wildtype
										MDA-MB-231	0.606	9.1013			LK-2	0.304	wildtype			LK-2	7.3097	wildtype
										NCI-H747	0.709	5.4896			NCI-H1437	3.59	wildtype			NCI-H1437	7.3097	wildtype
										UMC-11	3.347	6.1669			HT-29	-1.59	wildtype			HT-29	7.323	wildtype
										EBC-1	0.48	7.2194			NCI-H1573	2.194	wildtype			NCI-H1573	7.884	wildtype
										HH	4.718	6.5827			NCI-H520	-3.313	wildtype			NCI-H520	7.8891	wildtype
										NCI-H2369	-3.352	5.0334			NCI-H211	1.919	wildtype			NCI-H211	8.1684	wildtype
										MES-SA	1.744	6.9187			SNU-1	0.798	wildtype			SNU-1	8.3582	wildtype
										SK-UT-1	1.025	6.4097			KYSE-450	3.119	wildtype			KYSE-450	8.4373	wildtype
										KOPN-8	4.794	9.5936			PC-14	-0.733	wildtype			PC-14	8.4833	wildtype
										Hep3B2-1-7	-0.583	7.3283			LN-18	3.854	wildtype			LN-18	8.5712	wildtype
										NCI-H720	-0.052	6.0881			KARPAS-299	1.101	wildtype			KARPAS-299	8.649	wildtype
										KCL-22	2.254	6.7737			NCI-H510A	2.305	wildtype			NCI-H510A	8.9263	wildtype
										647-V	1.743	5.9967			NCI-H1299	4.225	wildtype			NCI-H1299	8.9948	wildtype
										OMC-1	1.647	4.9727			MV-4-11	2.496	wildtype			MV-4-11	9.2242	wildtype
										NCI-H1355	3.361	9.7963			TC-71	4.375	wildtype			TC-71	9.2966	wildtype
										LB2241-RCC	-5.186	3.6218			NCI-H23	3.372	wildtype			NCI-H23	9.3183	wildtype
										AMO-1	7.069	7.0748			NCI-H1355	3.361	wildtype			NCI-H1355	9.7963	wildtype
										NCI-H441	0.814	6.7331			EoL-1-cell	2.038	wildtype			EoL-1-cell	10.2245	wildtype
										JJN-3	3.544	7.5304			HUTU-80	4.621	wildtype			HUTU-80	10.4837	wildtype
										NUGC-4	0.491	4.905			NCI-H1581	6.104	wildtype			NCI-H1581	10.527	wildtype
										A2058	4.8	5.4121			SNU-16	3.086	wildtype			SNU-16	10.6604	wildtype
										CL-11	1.806	5.839
										NB12	2.259	6.583
										Detroit562	0.124	5.1594
										HCC1569	0	4.0883
										MCF7	1.075	6.6582
										ME-180	-1.613	6.915
										HCC1143	3.538	5.0553
										HCT-116	1.835	8.8042
										ES1	2.012	8.8019
										22RV1	3.104	7.2349
										WSU-NHL	2.428	8.0615
										NCI-H2731	0.487	4.0347
										EC-GI-10	-0.281	8.8147
										TALL-1	3.093	7.1986
										U031	0.022	5.5238
										EFO-27	0.809	4.0435
										LB373-MEL-D	4.948	4.8006
										NCI-H460	4.179	7.9707
										LOUCY	0.126	7.1541
										MDA-MB-468	-1.435	4.62
										NCI-H522	1.825	6.3343
										SU-DHL-1	0.937	7.9447
										LNZTA3WT4	-0.45	4.3219
										SKM-1	3.318	7.2588
										HA7-RCC	0.48	6.2553
										HuCCT1	0.622	7.9213
										DBTRG-05MG	-2.511	4.4182
										GCT	4.062	5.7814
										KYAE-1	2.829	7.7055
										EVSA-T	0.549	6.5809
										MKN7	-0.644	4.6229
										NCI-H2081	0.587	7.4118
										EB2	-8.098	4.3176
										PL-21	4.215	6.6582
										KYM-1	0.374	6.9956
										CAL-39	-1.523	4.8233
										FLO-1	4.337	7.3997
										DEL	0.768	8.6984
										D-263MG	2.177	7.5633
										SW780	2.151	6.6975
										OE33	3.01	5.4406
										Hey	-0.241	4.9639
										HOS	4.424	8.6254
										NCI-H2405	1.073	6.1369
										CAKI-1	1.866	4.047
										639-V	2.256	9.1206
										NCI-H2803	2.31	6.0639
										SJSA-1	4.423	5.8919
										RCC-JF	3.516	5.0925
										SNU-5	0.123	5.8892
										LS1034	2.073	3.7981
										HSC-4	2.173	9.7025
										JSC-1	3.797	7.3046
										VAL	0.642	8.9198
										G-MEL	1.412	5.1148
										LNCaP-Clone-FGC	3.474	7.5974
										NCI-H2869	1.639	8.7873
										SK-OV-3	1.038	5.1647
										HCC1937	0.222	4.3547
										COLO-783	0.963	6.7347
										8-MG-BA	2.968	7.1343
										TE-15	2.676	5.4104
										NTERA-2-cl-D1	2.069	7.0708
										SR	1.217	5.7274
										TGBC24TKB	1.942	6.6486
										LB831-BLC	1.953	4.6041
										J82	2.177	6.1659
										RT4	3.89	6.9006
										SW1710	3.513	7.3449
										BFTC-905	1.246	7.9815
										T24	2.163	8.1373
										SCaBER	3.074	5.5399
										EW-16	0.429	4.5558
										ES7	0.216	4.9326
										ES4	0.648	6.6304
										EW-7	0.861	6.9323
										MHH-ES-1	2.92	7.2499
										EW-13	2.586	7.2982
										H-EMC-SS	0.188	7.5723
										CADO-ES1	2.471	8.0172
										ES8	-0.146	8.5855
										TC-71	4.375	9.2966
										OCUB-M	-4.824	3.5789
										HCC2157	0.367	3.6264
										CAMA-1	-3.39	3.742
										HDQ-P1	-3.012	3.925
										BT-474	-0.099	4.4276
										HCC2218	0.505	4.4854
										BT-549	-2.118	4.7962
										HCC1428	-0.68	4.6473
										BT-483	-0.213	4.9074
										UACC-812	1.382	5.1477
										MDA-MB-415	-3.156	5.5692
										HCC1187	3.944	6.1882
										MDA-MB-175-VII	-1.613	6.3531
										CAL-120	-1.412	6.4529
										MDA-MB-436	1.223	6.5449
										COLO-824	3.14	6.8354
										MDA-MB-453	0.03	7.1783
										CAL-51	2.129	7.3107
										HCC1954	-0.902	7.377
										T47D	-0.685	7.4102
										HCC1806	4.125	8.0831
										CAL-148	1.003	8.3244
										DU-4475	0.862	8.4165
										MDA-MB-361	0.659	8.5689
										HCC1500	-3.268	8.9614
										M059J	1.197	3.5558
										KNS-81-FD	0.103	3.7678
										CAS-1	-0.586	4.0815
										SW1088	1.306	4.5723
										no-10	1.932	4.5735
										A172	0.365	4.8977
										D-336MG	0.949	5.0566
										Becker	-0.866	5.2887
										GI-1	2.585	5.3445
										D-502MG	-0.401	5.3583
										YKG-1	0.605	5.4637
										SW1783	0.592	5.5847
										D-566MG	2.585	5.6011
										no-11	-0.614	5.6047
										T98G	0.072	6.1829
										KALS-1	1.136	5.8741
										U-118-MG	1.32	6.1451
										AM-38	2.149	6.1465
										KNS-42	2.09	6.9607
										SF539	0.609	7.5193
										ONS-76	3.368	7.7145
										D-423MG	4.268	7.9043
										LN-18	3.854	8.5712
										SiHa	2.865	5.3477
										SW756	1.978	6.3029
										C-4-I	3.48	7.1705
										HT-3	1.277	7.4734
										C-33-A	5.205	7.69
										SKG-IIIa	1.86	8.1063
										MS751	3.117	8.2548
										COLO-684	0.469	6.7546
										MFE-280	0.747	6.9001
										AN3-CA	1.737	7.2595
										RL95-2	1.67	7.3377
										HEC-1	-1.593	7.6802
										SK-GT-4	0.125	3.9402
										COLO-680N	0.104	4.1627
										TE-12	1.464	4.3248
										ESO51	-0.218	4.588
										HCE-4	0.982	5.4366
										TE-11	0.56	6.2397
										KYSE-140	1.628	6.5345
										TE-4	0.542	6.8435
										T-T	-0.125	7.3945
										KYSE-510	0.607	8.1586
										KYSE-180	2.487	8.971
										TE-5	-0.372	9.3612
										NKM-1	3.224	4.0892
										SUP-M2	-1.385	5.1239
										U-266	0.703	5.3681
										NOMO-1	4.011	6.0215
										MOLP-8	4.654	6.0459
										KASUMI-1	3.721	6.1882
										L-428	0.349	6.6486
										KM-H2	-0.237	6.6582
										QIMR-WIL	5.229	7.1761
										KG-1	1.927	7.2604
										EM-2	3.384	7.333
										SUP-HD1	2.146	7.6818
										BE-13	6.831	7.7857
										LAMA-84	3.826	8.0739
										L-540	1.869	8.2568
										TUR	4.017	8.3752
										BC-3	5.2	8.4364
										JURL-MK1	3.076	8.5413
										MOLT-16	-0.296	8.6415
										Mo-T	0.863	8.6638
										MM1S	3.685	8.6777
										OCI-M1	-1.126	8.6952
										SUP-B15	5.559	8.7156
										CRO-AP2	3.562	8.8071
										LP-1	7.416	9.8843
										ALL-SIL	3.372	8.8831
										CCRF-CEM	5.416	9.2046
										RPMI-8866	3.388	9.2237
										MV-4-11	2.496	9.2242
										H9	-0.129	9.2366
										NALM-6	4.577	9.3027
										MOLM-13	3.19	9.3809
										HAL-01	4.662	9.3974
										JVM-2	1.591	9.4069
										DND-41	3.177	9.4413
										RF-48	4.146	9.4723
										KMS-11	3.696	9.5032
										BC-1	5.504	9.5048
										YT	4.669	9.5794
										ATN-1	1.797	9.5902
										EJM	3.631	9.5952
										SCC-3	1.838	9.7783
										IM-9	-0.01	9.8361
										MN-60	7.481	9.9114
										P30-OHK	2.51	9.9328
										BALL-1	5.586	9.4163
										DOK	-1.132	3.7751
										SCC-4	-1.383	4.7347
										SCC90	1.239	4.0479
										OSC-19	-0.377	4.263
										JHU-029	-0.282	4.3176
										NCI-H3118	-1.862	3.5084
										KON	3.206	5.2491
										JHU-022	-3.33	5.2839
										BICR31	-1.192	5.6854
										SCC-25	-3.33	5.7296
										PCI-4B	2.762	5.9477
										A253	0.672	6.1301
										BHY	3.085	6.2221
										JHU-011	0.536	6.5758
										OSC-20	1.3	6.6866
										HO-1-u-1	3.669	6.7412
										PCI-6A	1.262	6.8914
										SAT	2.89	6.9209
										SCC-15	-3.558	6.988
										SAS	3.721	7.3355
										CAL-27	1.46	7.7184
										CAL-33	2.581	7.7665
										PE-CA-PJ15	0.797	7.8915
										HSC-2	1.401	7.923
										RXF393	2.355	3.468
										A498	-2.478	4.5148
										KMRC-1	-1.289	4.0592
										CAL-54	0.261	4.101
										A704	0.019	4.1731
										RCC10RGB	-1.399	4.5279
										VMRC-RCZ	0.642	4.9449
										ACHN	0.135	5.079
										OS-RC-2	4.721	5.5762
										RCC-JW	1.645	5.756
										RCC-FG2	0.776	5.8032
										LB996-RCC	-0.284	5.9505
										BB65-RCC	1.34	6.0734
										RCC-AB	0.964	6.2557
										786-0	2.068	6.9422
										NCC010	2.983	7.0152
										TK10	1.861	7.2491
										T84	-2.014	3.6588
										SNU-C1	-1.223	3.8012
										DiFi	1.062	4.5084
										SW1116	1.013	5.3491
										SK-CO-1	0.663	5.439
										HT55	0.944	5.9432
										SW1463	3.237	6.2576
										KM12	4.55	6.3452
										SNU-407	0.887	6.6806
										NCI-H716	-3.404	6.6878
										SNU-C2B	0.44	6.7086
										RKO	1.342	6.8935
										NCI-H508	4.16	6.9752
										LS-513	2.159	7.4056
										LoVo	3.017	8.0992
										HT-115	3.544	8.0756
										LS-411N	1.709	8.3011
										SW620	1.47	8.5261
										SK-HEP-1	2.639	6.3726
										JHH-2	0.517	6.4316
										SNU-398	4.963	6.8235
										SNU-423	3.175	6.9429
										JHH-1	-1.106	7.065
										C3A	-0.604	7.5807
										JHH-4	3.764	7.7527
										SNU-449	1.804	7.9221
										RERF-LC-KJ	-0.632	3.5218
										NCI-H2722	-2.847	3.9492
										NCI-H727	0.915	6.9448
										NCI-H2228	-1.095	3.6229
										NCI-H2818	-0.573	3.6949
										NCI-H322M	-0.466	3.7225
										NCI-H1155	-3.865	3.859
										NCI-H2595	0.492	3.8672
										Calu-6	-0.304	4.8957
										HARA	-0.197	4.067
										NCI-H2085	2.804	4.3023
										NCI-H2795	0.036	4.3889
										NCI-H28	1.69	4.4162
										IST-MES1	0.089	4.4679
										NCI-H2347	1.018	4.5644
										SW1573	0.344	4.5711
										NCI-H1341	-0.23	4.7043
										HOP-62	2.371	4.7474
										HCC-827	2.571	4.7501
										NCI-H596	-1.693	4.7719
										H3255	-2.5	4.7918
										NCI-H513	0.463	4.7981
										NCI-H1793	-1.634	4.8938
										NCI-H2444	-0.742	5.0356
										LC-1-sq	-1.912	5.0387
										NCI-H1836	1.733	5.1871
										NCI-H2122	1.598	5.2615
										NCI-H2052	-0.51	5.288
										NCI-H1688	3.624	5.5385
										SK-MES-1	-2.736	5.5774
										SBC-3	1.603	5.6023
										NCI-H1781	-0.373	5.6115
										NCI-H2029	0.809	5.7206
										NCI-H196	3.497	5.8357
										NCI-H290	2.381	5.8455
										NCI-H1693	3.114	5.9028
										EPLC-272H	-0.399	5.9635
										COR-L105	-0.457	6.0268
										NCI-H1944	4.137	6.0503
										HCC-366	0.831	6.0949
										NCI-H1755	-0.116	6.1534
										NCI-H1876	-0.075	6.2793
										NCI-H2023	3.289	6.286
										COR-L303	3.044	6.325
										NCI-H1915	-1.252	6.3595
										NCI-H2227	-1.413	6.3728
										NCI-H1435	3.341	6.3903
										NCI-H1993	2.947	6.4007
										EKVX	1.971	6.5521
										MS-1	1.97	6.5765
										ChaGo-K-1	0.211	6.6215
										LU-139	1.431	6.6672
										Calu-3	0.791	6.7105
										COR-L23	3.626	6.7565
										VMRC-LCD	3.967	6.8079
										NCI-H1734	-4.822	6.9684
										NCI-H1048	0.162	6.9791
										HCC-15	1.43	6.9949
										DMS-273	-1.153	7.0249
										COLO-668	3.09	7.0901
										ABC-1	1.358	7.2635
										NCI-H1437	3.59	7.3097
										LK-2	0.304	7.3097
										DMS-79	-0.11	7.3963
										MSTO-211H	3.401	7.4648
										LU-135	1.161	7.4745
										NCI-H1304	-0.463	7.8437
										NCI-H1573	2.194	7.884
										NCI-H1770	3.814	7.8841
										NCI-H520	-3.313	7.8891
										NCI-H250	0.23	7.8924
										DMS-53	6.662	8.0186
										NCI-H740	1.196	8.0569
										NCI-H2087	2.158	8.0648
										COR-L95	4.298	8.0919
										A427	3.868	8.1674
										NCI-H211	1.919	8.1684
										CPC-N	1.685	8.214
										NCI-H292	1.87	8.2439
										NCI-H345	3.012	8.3115
										IST-SL1	-1.996	8.3829
										NCI-H3122	3.108	8.3915
										NCI-H1792	3.997	8.424
										NCI-H2141	3.189	8.4345
										SBC-5	3.155	8.4475
										KNS-62	2.719	8.5912
										LU-134-A	4.523	8.6455
										BEN	2.952	8.7063
										NCI-H146	3.583	8.7745
										COR-L32	4.192	8.8476
										A549	2.761	9.2666
										NCI-H1963	2.706	9.1789
										NCI-H810	3.093	9.2775
										NCI-H1436	0.748	9.4631
										SK-PN-DW	0.643	9.7789
										A2780	4.436	7.294
										Caov-3	0.005	5.8352
										Caov-4	-0.484	6.5407
										EFO-21	1.871	4.8197
										JHOS-2	-3.217	3.6674
										JHOS-4	2.78	4.7645
										KGN	1.809	5.0845
										OAW-42	-0.064	6.5419
										OC-314	0.967	8.0268
										OV-17R	2.185	3.7118
										OV-90	1.818	5.1859
										OVCA420	4.86	7.0307
										OVCA433	-3.9	3.587
										OVCAR-8	2.501	6.6203
										OVISE	-3.411	5.1538
										OVMIU	5.566	3.7708
										OVTOKO	-3.955	4.2016
										PA-1	2.695	5.2596
										TOV-21G	0.4	5.4828
										TYK-nu	1.93	5.3614
										QGP-1	0.626	3.7398
										KP-2	1.701	3.7409
										PANC-04-03	-0.233	4.5515
										CAPAN-1	1.409	5.189
										SUIT-2	-6.029	5.6556
										PANC-02-03	-1.226	5.7647
										YAPC	0.838	5.8076
										BxPC-3	0.673	5.9523
										SW1990	1.357	6.2418
										PL4	3.059	6.2617
										CFPAC-1	0.528	6.7054
										HuP-T4	-5.528	6.8459
										CAPAN-2	2.412	7.1786
										HuP-T3	2.581	7.3596
										PANC-03-27	1.793	7.4354
										PANC-10-05	1.229	7.5848
										MZ1-PC	-2.569	7.9838
										SK-N-AS	2.302	3.8796
										KP-N-RT-BM-1	1.423	5.5741
										NB69	3.535	6.1092
										NB(TU)1-10	0.137	6.1703
										CHP-212	0.218	6.1721
										NH-12	-0.046	6.5497
										KELLY	3.217	6.8749
										KP-N-YS	2.373	7.0066
										NB17	1.999	7.0925
										GI-ME-N	3.972	7.5002
										GOTO	1.322	7.641
										NB10	-2.271	8.1856
										NB5	1.281	8.3037
										IMR-5	0.321	8.4417
										NB14	3.417	8.7727
										NB1	3.673	8.7743
										BE2-M17	2.689	9.0707
										SK-N-DZ	2.085	9.55
										NB13	0.131	9.7515
										KP-N-YN	1.743	9.9598
										BPH-1	-3.276	5.3741
										NCI-H660	-1.549	7.0611
										PC-3	0.339	9.5996
										VCaP	0.327	9.628
										MDA-PCa-2b	-0.942	6.6957
										DJM-1	-0.165	4.1242
										SH-4	0.376	3.5046
										WM278	0.252	3.6229
										UACC-62	1.373	3.6611
										COLO-679	3.115	3.858
										IST-MEL1	1.23	4.1102
										HT-144	1.056	4.1506
										A431	1.86	4.2824
										Hs-939-T	0.798	4.3909
										WM793B	1.501	4.6645
										A101D	2.602	5.0518
										COLO-829	-2.845	5.1198
										IGR-37	0.468	5.2055
										Mewo	2.422	5.4816
										GAK	-0.46	5.5106
										G-361	0.903	5.5138
										CP66-MEL	2.906	5.8989
										UACC-257	3.625	6.3524
										MEL-JUSO	3.181	7.1132
										SK-MEL-2	1.909	7.8787
										A375	2.766	8.4284
										SK-LMS-1	-1.91	4.852
										A204	3.075	4.8977
										SKN	2.246	4.9021
										Hs-633T	4.921	5.7495
										RD	1.73	6.9042
										HT-1080	3.707	7.6674
										23132-87	0.208	3.6599
										STS-0421	-0.786	4.8972
										NCI-N87	1.597	5.3583
										MKN45	4.055	5.3844
										NUGC-3	0.664	5.4594
										KATOIII	2.308	5.8535
										AGS	0.89	6.0226
										TMK-1	0.816	6.4545
										SK-GT-2	2.721	6.5714
										HGC-27	1.265	6.7056
										TGBC11TKB	1.244	8.0004
										SNU-1	0.798	8.3582
										ECC12	4.157	8.4426
										ECC10	0.44	9.9535
										NCCIT	4.745	5.9098
										NEC8	4.414	9.4076
										BHT-101	3.917	6.5832
										KMH-2	2.435	6.6977
										TT	4.166	6.0522
										FTC-133	0.661	7.4874
										HTC-C3	1.344	7.7287
										IHH-4	4.666	9.0582
										TT2609-C02	2.646	9.9453
										8305C	0.104	4.915
										LC4-1	5.261	11.6391
										SU-DHL-10	5.541	12.2406
										BL-41	6.313	10.1322
										DB	3.449	11.1512
										DOHH-2	5.28	10.2072
										NCI-H1581	6.104	10.527
										OCI-LY7	7.203	10.3985
										WSU-DLCL2	3.441	10.6208
										Farage	3.51	10.263
										SUP-B8	7.202	10.643
										Jurkat	4.107	10.6549
										RCH-ACV	6.96	10.3112
										SBC-1	2.772	10.2377
										WIL2-NS	0.55	10.846
										ES-2	2.058	10.1372
										JM1	4.633	10.1683
										HuTu-80	4.621	10.4837
										SNU-16	3.086	10.6604
										697	6.94	11.4299
										SU-DHL-8	5.939	10.5073
										A3-KAW	3.112	11.4813
										GR-ST	4.107	12.0464
										NCI-H650	2.759	11.1085
										ML-2	3.414	10.1518
										GRANTA-519	4.959	10.6746
										MC116	6.927	10.8171
										GA-10	6.495	10.5457
										SW1271	3.06	10.3794
										DG-75	6.513	11.0607
										HC-1	4.203	10.0552
										SLVL	2.698	10.2236
										EoL-1-cell	2.038	10.2245
										CA46	4.629	10.2305
										Raji	3.334	10.2584
										JVM-3	3.188	10.6503
										CTB-1	5.919	10.8792
										MHH-PREB-1	6.612	11.0828
										TK	4.986	11.1242
										HT	5.443	11.277
										L-363	6.6	11.091
										Sc-1	5.168	12.229
										SNU-C5	2.634	10.6844
										HCC2998	3.115	10.033
										NCI-H209	4.321	9.9829
										COR-L311	6.624	10.0911
										NCI-H2171	1.985	10.3028
										COR-L279	4.022	10.3084
										NCI-H524	-1.558	10.4968
										TGW	4.613	10.1536
										NB6	3.606	10.5572
										HSC-39	4.172	11.1979
										ME-1	3.524	3.0807
										NCC021	-3.068	2.9156
										NCI-H847	0.177	2.6576
										NCI-H1568	3.715	2.8915
										SK-MEL-3	-2.358	3.1938
										FU-OV-1	0.885	2.9486
										CaR-1	0.168	2.5969
										NCI-H2461	-2.032	2.7133
										Malme-3M	-0.93	2.3468
										K052	3.078	3.3728
										WM-115	-0.822	3.3668
										Hs-766T	-2.201	3.4555
										SIG-M5	3.766	2.6803
										OAW-28	-1.048	2.8766
										JIMT-1	3.103	2.6088
										MDST8	-1.48	3.4195
										D-247MG	0.324	3.0543
										DK-MG	-1.004	2.8011
										MOG-G-CCM	0.889	2.7549
										HCC1419	-4.852	1.7039
										Hs-940-T	-1.63	1.8456
										ML-1	-0.635	3.1699
										COLO-678	-4.094	3.0841
										KP-3	-0.785	2.9507
										ESO26	0.534	2.8797
										SNB75	0.486	2.8135
										D-542MG	-0.224	3.0982
										CHSA0108	-4.92	3.1622
										CHSA8926	-0.634	2.5591
										SK-ES-1	3.612	2.6761
										MDA-MB-330	-4.364	2.1859
										Hs-578-T	-4.212	2.0725
										BT-20	-3.314	2.8639
										ZR-75-30	-2.15	2.9523
										MRK-nu-1	1.35	2.9726
										UACC-893	-0.551	3.0976
										MFM-223	0.558	3.1144
										EFM-19	-0.287	3.4101
										D-392MG	-2.551	2.1186
										Hs-683	-3.712	2.7137
										SNG-M	-2.083	3.3951
										BICR22	-4.365	3.4222
										LB1047-RCC	-0.194	2.8204
										VMRC-RCW	-1.877	2.9126
										SNU-81	0.446	2.4
										C2BBe1	-1.347	3.0553
										NCI-H2804	-3.299	2.5833
										RERF-LC-MS	-0.712	2.5217
										NCI-H2373	-1.174	2.9521
										NCI-H82	-1.577	2.9946
										NCI-H226	-3.966	3.1408
										OV-56	-4.472	2.9472
										SU8686	-0.311	3.1603
										WM1552C	0.844	2.5903
										C32	-2.527	2.9011
										SK-MEL-1	6.08	2.9256
										A388	0.149	3.2063
										RVH-421	-0.196	3.3025
										OCUM-1	3.062	2.7561

## Sheet: Figure4G,I
TERT hypermethylated oncologic region (THOR) source data for Figures 4G and 4I																															Figure 4G								Figure 4I
																															THOR methylation data was available for 306 cell lines that also had TERT mutation data								THOR methylation data was available for 526 cell lines with telomerase activity data
Methylation of 24 CpG islands within the TERT hypermethylated oncologic region (THOR).																															TERT Promoter mutation was from a previous publication: Ghandi, M. et al. Next-generation characterization of the Cancer Cell Line Encyclopedia. Nature 569, 503-508 (2019).								Telomerase activity data was generated in this study. The full dataset is provided in Supplementary Data 2.
THOR defined by co-ordinates GRCh37:5:1295321-1295754 by Lee, D.D. et al. DNA hypermethylation within TERT promoter upregulates TERT expression in cancer. J Clin Invest 129, 223-229 (2019).
Processed Bi-sulfite coversion data for 24 CpG islands within the 433 bp region of the THOR region is from Rowland, T.J., Bonham, A.J. & Cech, T.R. Allele-specific proximal promoter hypomethylation of the telomerase reverse transcriptase gene (TERT) associates with TERT expression in multiple cancers. Mol Oncol 14, 2358-2374 (2020).
																															Cell Line	Average THOR Methylation	TERT Promoter Mutation_GRCh38						Cell Line	TELOMERASE	Average THOR Methylation
Cell Line	RRID	THOR Average	1295321	1295338	1295343	1295375	1295377	1295394	1295405	1295411	1295422	1295431	1295444	1295446	1295454	1295458	1295591	1295594	1295606	1295619	1295681	1295685	1295699	1295705	1295707	1295754					RKN	0.673433	5.1295046.T.G						LU-65	POSITIVE	1
RKN	CVCL_3156	0.673433	0.037	0.5926	0.037	0.6207	0.75	1				0	0	0.3095	1	1	0.9811	0.6792	0.9815	0.8302	0.9851	0.7313	0.9846	1	0.9844	0.6379					SK-MEL-28	0.574119	5.1295046.T.G						KM12	POSITIVE	1
SK-MEL-28	CVCL_0526	0.574119	0	0.2	0.1	0.2143	0.2857	0.1538				0.2727	0.2727	0.2727	0.4545	0.9091	0.9	0.7143	0.7143	0.9	0.9231	0.8462	0.9231	1	1	1					ES-2	0.67689	5.1295113-1295114.GG.AA						KNS-62	POSITIVE	1
ES-2	CVCL_3509	0.67689	0.2623	1	0.7377	0.687	0.6957	0.5169				0.1144	0.65	0.6276	0.665	0.809	0.8672	0.2578	0.8651	0.8672	0.4854	0.4155	0.799	0.9706	0.9455	0.9758					COLO-829	0.591222	5.1295113-1295114.GG.AA						Hs-683	POSITIVE	1
COLO-829	CVCL_1137	0.591222				0	0	0													0.7619	0.65	1	1	1	0.9091					SK-MEL-5	0.372871	5.1295113-1295114.GG.AA						KYSE-510	POSITIVE	1
SK-MEL-5	CVCL_0527	0.372871	0.037	0.0545	0	0	0	0.2727				0.0435	0.2609	0.25	0.625	0.5	0.5179	0.25	0.2545	0.2857	0.9464	0.4138	0.8772	0.8868	0.7963	0.5581					RPMI-7951	0.336517	5.1295113-1295114.GG.AA						MONO-MAC-6	POSITIVE	1
RPMI-7951	CVCL_1666	0.336517				0.1	0.1	0				0	0.2857	0.2143	0.25	0	0.1875	0.125	0.125	0.125	0.5263	0.5263	1	0.8824	1	0.6098					G-361	0.298571	5.1295113-1295114.GG.AA						KCL-22	POSITIVE	0.998989
G-361	CVCL_1220	0.298571	0	0.1818	0	0	0.0357	0				0.0345	0.0341	0.0115	0.3409	0.0465	0.4112	0.4245	0.4476	0.4019	0.7083	0.6316	0.6907	0.8068	0.5934	0.469					HSC-3	0.905771	5.1295113.G.A						MKN45	POSITIVE	0.99798
HSC-3	CVCL_1288	0.905771	0	1	0.5	1	1	1				0.5926	1	1	1	1	1	1	1	1	0.9643	0.9643	1	1	1	1					NCI-H2052	0.806804	5.1295113.G.A						NCI-H1436	POSITIVE	0.993138
NCI-H2052	CVCL_1518	0.806804	0.28	0.64	0.24	0.7368	0.85	0.7556	1	1	1	0.3962	0.8889	0.8889	0.8704	0.7778	1	0.9054	1	0.9459	0.869	0.619	0.8571	0.975	0.988	0.8793					BFTC-909	0.773052	5.1295113.G.A						IA-LM	POSITIVE	0.986838
BFTC-909	CVCL_1084	0.773052	0.4	1	1	0.4444	0.4444	0.6667				0.2424	0.7353	0.5152	1	0.3333	1	1	1	1	1	0.7143	0.7857	1	1	0.9524					RT-112	0.76039	5.1295113.G.A						HCC1569	POSITIVE	0.978748
RT-112	CVCL_1670	0.76039	0.0476	0.0909	0.0455	0	0	1				1	0.931	0.9643	1	1	1	1	1	1	1	1	1	1	1	0.8889					SCaBER	0.7549	5.1295113.G.A						COR-L279	POSITIVE	0.974529
SCaBER	CVCL_3599	0.7549	0	0.8372	0.5814	0.6383	0.8776	0.551				0.4848	0.6923	0.6349	0.7727	0.8923	1	0.8871	0.7541	0.7541	0.8218	0.6733	1	1	1	1					H4	0.727486	5.1295113.G.A						NCI-H1963	POSITIVE	0.9732
H4	CVCL_1239	0.727486	0.2105	0.6522	0.5217	0.4815	0.7778	0.5556				0.4286	0.6164	0.7222	0.8592	0.8235	0.9444	0.6667	0.8611	0.8611	0.8222	0.6739	0.9535	0.9535	0.9091	0.9825					HOP-62	0.726806	5.1295113.G.A						NCI-H1105	POSITIVE	0.969985
HOP-62	CVCL_1285	0.726806				0.0414	0.0966	0.375				0.0361	0.7976	0.6265	0.9881	0.7952	1	1	0.8857	0.8571	1	0.8374	1	1	0.7458	1					MDA-MB-231	0.721924	5.1295113.G.A						TALL-1	POSITIVE	0.969946
MDA-MB-231	CVCL_0062	0.721924	0	0.9231	0.9231	0.5	0.5	0.5714				0.2097	0.7258	0.4839	0.5645	0.5645	1	0.8462	0.8889	0.9259	1	0.6216	1	1	1	0.9118					GB-1	0.707924	5.1295113.G.A						LOUCY	POSITIVE	0.969925
GB-1	CVCL_1227	0.707924	0.381	0.381	0.5238	0.4783	0.5652	0.5652				0.1509	0.6296	0.5849	0.9057	0.9057	0.9688	0.5806	0.7812	0.9375	1	0.7647	1	1	0.9706	0.7917					C32	0.707314	5.1295113.G.A						SUP-T1	POSITIVE	0.968725
C32	CVCL_1097	0.707314	0	0.4231	0.1923	1	1	1				0.4286	0.7143	0.5882	0.9429	0.7143	0.8696	0.4783	0.4783	0.6522	1	0.6852	0.7963	1	0.9245	0.9655					5637	0.702714	5.1295113.G.A						TE-1	POSITIVE	0.967271
5637	CVCL_0126	0.702714	1	1	0.7731	0.8289	0.9421	0.943				0	0.4217	0.4217	0.4146	0.4125	0.875	0.7571	0.8803	0.8571	0.2381	1	0.7529	0.25	1	0.9889					LN-229	0.68789	5.1295113.G.A						OAW-42	POSITIVE	0.966471
LN-229	CVCL_0393	0.68789	0.375	1	0.875	0.5385	0.3077	0.3846				0.0556	0.4865	0.5588	0.7297	0.7027	1	0.8205	0.7105	0.7027	0.8947	0.6842	1	1	1	0.619					CAL-27	0.639338	5.1295113.G.A						OVCAR-8	POSITIVE	0.963733
CAL-27	CVCL_1107	0.639338	0	0.0769	0.0769	0.5714	0.6786	0.5862				0.1429	0.4857	0.2571	0.6471	1	0.8983	1	0.9831	1	0.8421	0.6	1	1	0.75	0.8298					OS-RC-2	0.637057	5.1295113.G.A						RPMI-8402	POSITIVE	0.963029
OS-RC-2	CVCL_1626	0.637057	0.0845	0.589	0.3014	0.3043	0.4468	0.413				0.5	0.5714	0.7619	0.9231	0.725	0.8919	0.7632	0.9459	0.9737	0.6727	0.5263	0.614	0.7843	0.7963	0.7895					T24	0.614136	5.1295113.G.A						HCC1419	POSITIVE	0.961662
T24	CVCL_0554	0.614136				0.2778	0.4737	0.2381				0.2632	0.2632	0.4737	0.7368	0.3158					1	1	0.5556	1	1	1					SK-MEL-30	0.575572	5.1295113.G.A						C2BBe1	POSITIVE	0.961114
SK-MEL-30	CVCL_0039	0.575572				0.5	0.5	0.25				0.0811	0.3158	0.3684	0.3947	0.4211	0.625	0.625	0.375	0.6667	0.9118	0.7353	1	0.9412	0.9706	0.6786					HT-144	0.572929	5.1295113.G.A						ABC-1	POSITIVE	0.959267
HT-144	CVCL_0318	0.572929	0.3125	0.8824	0.1765	0.5	0.5926	0.4444				0.0645	0.3968	0.2258	0.375	0.3175	0.9583	0.6667	0.913	0.6667	0.6897	0.5517	0.7241	0.9286	0.8621	0.7826					GI-1	0.571052	5.1295113.G.A						NCI-H1836	POSITIVE	0.957328
GI-1	CVCL_1231	0.571052	0.1429	0.5471	0.2367	0.5507	0.7899	0.7829				0.1494	0.4157	0.2889	0.5222	0.5444	0.6282	0.7975	0.859	0.6528	0.3158	0.3417	0.8824	0.8174	0.9237	0.8028					COLO-792	0.517695	5.1295113.G.A						BT-20	POSITIVE	0.956914
COLO-792	CVCL_1134	0.517695	1	0.5	1	0.5333	0.5625	0.6111				0.4138	0.4286	0.3704	0.5	0.4444	0.587	0.4	0.5	0.2391	0.1111	0.2222	0.4516	0.8519	0.6061	0.5385					ONS-76	0.515071	5.1295113.G.A						DND-41	POSITIVE	0.954717
ONS-76	CVCL_1624	0.515071	0.0769	1	0.4545	0.2	0.2727	0.2				0.8	1	0.2	1	0.4					0.6364	0.5385	0.2727	0.75	0.4545	0.5					HSC-4	0.474889	5.1295113.G.A						G-401	POSITIVE	0.954114
HSC-4	CVCL_1289	0.474889				0.4	0.4	0.4				0	0.1923	0.1961	0.3529	0.3333	0.5185	0.5	0.56	0.5172	0.3421	0.2632	0.8378	0.9737	1	0.7609					COLO-679	0.43759	5.1295113.G.A						ALL-SIL	POSITIVE	0.953319
COLO-679	CVCL_1130	0.43759	0.0909	0.5455	0.4545	0.3636	0.3636	0.3636				0.15	0.15	0.1111	0.4	0.35	0.3889	0.4444	0.5294	0.5	0.6364	0.5652	0.8182	0.8333	0.9	0.2308					GAMG	0.358675	5.1295113.G.A						COLO-668	POSITIVE	0.952972
GAMG	CVCL_1226	0.358675	0.0227	0.6136	0.5	0.2857	0.3469	0.1724	0.6923	0.6923	0.3077	0.0536	0.0179	0.0536	0.125	0.0357	0.8387	0.4194	0.7097	0.0968	0.5493	0.1408	0.3846	0.3462	0.549	0.6543					KALS-1	0.356676	5.1295113.G.A						FADU	POSITIVE	0.95263
KALS-1	CVCL_1323	0.356676	0	0.4255	0.2553	0	0	0				0.3704	0	0	0	0.5714	0.4638	0.4638	0.4706	0.2174	0.6	0.5111	1	0.5946	1	0.5463					SNU-387	0.33951	5.1295113.G.A						HCC1954	POSITIVE	0.950348
SNU-387	CVCL_0250	0.33951	0.3636	0.6966	0.6517	0.3548	0.3651	0.0156				0	0.1364	0.1212	0.3182	0.3636	0.1333	0.1333	0.1667	1	0.4	0.2167	0.6102	0.4364	0.5263	0.12					SNU-423	0.322357	5.1295113.G.A						CML-T1	POSITIVE	0.948971
SNU-423	CVCL_0366	0.322357	0	0.8636	0.6818	0.0556	0.0556	0.1111				0.1167	0.1475	0.1379	0.5246	0.3966	0	0	0	0	0.45	0.4576	0.6316	0.4902	0.6491	1					SF295	0.304995	5.1295113.G.A						COLO-678	POSITIVE	0.946367
SF295	CVCL_1690	0.304995	0.0222	0.8222	0.1333	0.3158	0.6053	0.175				0	0.25	0.2414	0.2414	0.3103	0	0	0.0417	0.3043	0.5806	0.1828	0.75	0.4524	0.7303	0.2459					RMG-I	0.293181	5.1295113.G.A						NCI-H727	POSITIVE	0.946162
RMG-I	CVCL_1662	0.293181	0.0952	0.8571	0.619	0	0.5455	0				0	0	0	0	0	0.4211	0.4	0.45	0.4211	0.2609	0	0.5217	0.6522	0.913	0					NCI-H2009	0.279167	5.1295113.G.A						NCI-H1648	POSITIVE	0.945508
NCI-H2009	CVCL_1514	0.279167	0.4762	0.619	0.4762	0.2857	0.1776	0.1727				0	0	0	0.0877	0.0893	0.3478	0.3404	0.3404	0.3404	0.3235	0.4118	0.3529	0.3846	0.3684	0.2679					A2058	0.266119	5.1295113.G.A						TYK-nu	POSITIVE	0.940967
A2058	CVCL_1059	0.266119	0.1017	0.3051	0.0169	0.0781	0.1538	0.1613				0.0213	0.1489	0.1277	0.4255	0.1489	0.2903	0.2258	0.2903	0.1	0.6351	0.36	0.4857	0.4211	0.4559	0.6351					NB1	0.256424	5.1295113.G.A						A253	POSITIVE	0.940557
NB1	CVCL_1440	0.256424	0	0	0	0.3333	0.3125	0.3125				0.0328	0.2131	0.3333	0.3333	0.3333	0.2222	0.2222	0.2222	0.2222	0.1951	0.122	0.1463	0.4722	0.6667	0.6897					A101D	0.245043	5.1295113.G.A						RS4-11	POSITIVE	0.939695
A101D	CVCL_1057	0.245043	0.2857	0.3636	0.2381	0.3158	0.4737	0.4474				0	0.0571	0.1493	0.0857	0.0448	0.2264	0.0192	0.0189	0.0196	0.16	0.16	0.44	0.9	0.6818	0.0588					SK-MEL-24	0.234795	5.1295113.G.A						COR-L88	POSITIVE	0.938625
SK-MEL-24	CVCL_0599	0.234795	0.1852	0.2963	0.0741	0.2821	0.3158	0.075				0.0562	0.3034	0.0795	0.3034	0.1264	0.175	0.119	0.1905	0.0952	0.3086	0.061	0.3291	0.8608	0.64	0.0541					Daoy	0.154257	5.1295113.G.A						QGP-1	POSITIVE	0.936453
Daoy	CVCL_1167	0.154257	0	0.0417	0	0.6111	0.0556	0.1111				0.45	0.4286	0	0	0	0.0769	0.0769	0.0769	0.0833	0	0	1	0	0	0.2273					LCLC-103H	0.12765	5.1295113.G.A						SU-DHL-1	POSITIVE	0.936067
LCLC-103H	CVCL_1375	0.12765				0.2245	0.2323	0.2323				0	0	0	0.1026	0	0.1556	0.146	0.146	0.1449	0.0933	0.0267	0.3333	0.0625	0.125	0.2727					MALME-3M	0.122782	5.1295113.G.A						HGC-27	POSITIVE	0.935769
Malme-3M	CVCL_1438	0.122782	0	0.0526	0.0526	0	0	0.0303				0	0	0	0.1935	0					0.5333	0.2	0.2	0.2857	0.2	0.3393					SNU-475	0.0948875	5.1295113.G.A						VCaP	POSITIVE	0.935317
SNU-475	CVCL_0497	0.0948875	0	0.5714	0.2857	0.1538	0.1538	0.0385	0	0	0	0	0.069	0	0	0	0.0667	0.0333	0.069	0.0333	0.3846	0	0.3462	0.0303	0.0417	0					COLO-800	0.0758714	5.1295113.G.A						ECC10	POSITIVE	0.934495
COLO-800	CVCL_1135	0.0758714	0	0	0.0556	0	0	0				0.2391	0.163	0	0	0	0.3333	0.0667	0	0.4	0	0	0.1013	0.1127	0.1216	0					NCI-H1435	0.27845	5.1295113.G.T						NCI-H2171	POSITIVE	0.934477
NCI-H1435	CVCL_1470	0.27845	0	0	0							0	0.0053	0	0	0	0	0	0	0.0026	1	1	1	1	1	0.0042					RVH-421	0.686283	5.1295135.G.A						TE-6	POSITIVE	0.933705
RVH-421	CVCL_1672	0.686283				0.7778	0.8889	0.3636				0.0385	0.6038	0.6346	0.7547	0.5385	0.6207	0.3793	0.4483	0.6429	0.9	0.9	0.9	1	1	0.9615					MDST8	0.631989	5.1295135.G.A						UACC-893	POSITIVE	0.933233
MDST8	CVCL_2588	0.631989				0.2222	0.2222	0.4286				0	0.2083	0.4783	0.5	0.4091	0.9167	0.8182	0.8333	0.8182	0.9286	0.9286	0.9286	0.9091	0.9091	0.9167					A375	0.47979	5.1295135.G.A						SW48	POSITIVE	0.932005
A375	CVCL_0132	0.47979	0.2105	0.4146	0.4634	0.9048	1	0.6667				0.2258	0	0	0	0.2258	0.6909	0.6	0.4727	0.4717	0.5625	0.5455	1	0.6207	0.5455	0.4545					COLO-783	0.31175	5.1295135.G.A						ZR-75-30	POSITIVE	0.930614
COLO-783	CVCL_1997	0.31175				0.1	0.15	0.1053				0	0	0	0.3	0	0.2308	0	0	0	1	0.3103	0.8966	0.5185	1	1					SK-MEL-2	0.306546	5.1295135.G.A						SU-DHL-8	POSITIVE	0.930438
SK-MEL-2	CVCL_0069	0.306546	0	0.2	0	0	0.1364	0	0	0	0	0	0	0.0217	0.0889	0.0213	1	1	0.8947	0.5789	0.7083	0.2917	0.8947	0.5	0.3889	0.6316					8305C	0.286295	5.1295135.G.A						THP-1	POSITIVE	0.928633
8305C	CVCL_1053	0.286295	0.2857	0.6	0.5333	0.6	0.4375	0.4375				0	0.0714	0	0.0909	0.1429	0.2881	0.0517	0.125	0.3051	0.1905	0.15	0.4146	0.6364	0.5429	0.1087					UACC-257	0.231867	5.1295135.G.A						PA-TU-8988T	POSITIVE	0.928033
UACC-257	CVCL_1779	0.231867	0.1667	0.1667	0.1667	0	0.5185	0.5				0	0	0	0	0	0	0	0	0	0.6719	0.3125	0.7049	1	0.6613	0					IPC-298	0.02352	5.1295135.G.A						NALM-6	POSITIVE	0.926471
IPC-298	CVCL_1307	0.02352										0	0	0	0.0588	0.0588															LU-65	1	wildtype						EC-GI-10	POSITIVE	0.925825
LU-65	CVCL_1392	1										1	1	1	1	1					1	1	1	1	1						KM12	1	wildtype						P12-ICHIKAWA	POSITIVE	0.925817
KM12	CVCL_1331	1															1	1	1	1	1	1	1	1	1						KNS-62	1	wildtype						HCC1143	POSITIVE	0.924095
KNS-62	CVCL_1335	1	1	1	1																1	1	1	1	1						KCL-22	0.998989	wildtype						SW1573	POSITIVE	0.923614
KCL-22	CVCL_2091	0.998989															1	1	0.9909	1	1	1	1	1	1						MKN45	0.99798	wildtype						NCI-H1876	POSITIVE	0.923195
MKN45	CVCL_0434	0.99798										0.9899	1	1	1	1															NCI-H1436	0.993138	wildtype						SW620	POSITIVE	0.92311
NCI-H1436	CVCL_1471	0.993138	0.9737	1	0.9474	0.9756	0.9756	1				1	1	1	1	1	1	1	1	1	0.9836	1	1	1	1	1					IA-LM	0.986838	wildtype						MES-SA	POSITIVE	0.922376
IA-LM	CVCL_1302	0.986838				1	1	0.8947									1	1	1	1						1					HCC1569	0.978748	wildtype						EBC-1	POSITIVE	0.921938
HCC1569	CVCL_1255	0.978748	0.875	0.9583	0.9583	0.9744	0.9744	0.9744				1	1	0.9412	1	1	1	1	1	1	1	1	1	0.9667	0.931	1					OV-7	0.978662	wildtype						CL-11	POSITIVE	0.921071
OV-7	CVCL_2675	0.978662	1	1	1	0.9512	1	1	1	1	1	0.9821	0.9821	0.9818	0.9818	0.9818	1	1	0.8305	0.7966	1	1	1	1	1	1					COR-L279	0.974529	wildtype						HCC2157	POSITIVE	0.919488
COR-L279	CVCL_1140	0.974529	0.7451	1	0.9057	1	1	1				0.9643	1	1	1	1	1	1	1	1	1	0.85	1	1	1	1					NCI-H1963	0.9732	wildtype						SNU-81	POSITIVE	0.919094
NCI-H1963	CVCL_1510	0.9732				0.9412	0.9412	0.9375				0.963	0.9615	0.8519	0.963	0.9583	1	1	1	1	1	1	1	1	1	1					NCI-H1105	0.969985	wildtype						CAMA-1	POSITIVE	0.918672
NCI-H1105	CVCL_1455	0.969985				1	1	1				1	1	1	0.6098	1					1	1	1	1	1						TE-1	0.967271	wildtype						CAL-54	POSITIVE	0.918339
TE-1	CVCL_1759	0.967271	0.7619	0.9841	0.9841	1	1	1				0.989	0.9667	1	0.9556	1	0.7979	0.9896	0.9691	0.9897	0.925	1	1	1	1	1					OAW-42	0.966471	wildtype						HDLM-2	POSITIVE	0.917862
OAW-42	CVCL_1615	0.966471				0.9412	0.9444	0.9444				0.7333	1	0.8667	1	1	1	1	1	1	1	1	1	1	1						OVCAR-8	0.963733	wildtype						COR-L95	POSITIVE	0.917381
OVCAR-8	CVCL_1629	0.963733				0.8387	1	0.9697				0.8571	0.898	1	0.9375	1	1	1	1	1	1	0.8462	1	1	1	1					RPMI-8402	0.963029	wildtype						RERF-GC-1B	POSITIVE	0.916669
RPMI-8402	CVCL_1667	0.963029	0.8636	1	1	1	1	0.8293	1	1	1	1	0.9767	0.9767	0.9767	0.9762	0.8125	0.9697	0.9697	0.9688	0.8103	0.9825	1	1	1	1					HCC1419	0.961662	wildtype						COLO-680N	POSITIVE	0.916514
HCC1419	CVCL_1251	0.961662	0.7778	1	1	0.9851	1	0.8696	1	1	1	0.8246	1	0.8333	0.8167	1	0.9865	1	0.9863	1	1	1	1	1	1	1					C2BBe1	0.961114	wildtype						DMS-273	POSITIVE	0.915967
C2BBe1	CVCL_1096	0.961114	0.6667	1	1	1	1	0.9091				1	1	1	1	1	0.9714	0.9714	0.9714	0.9714	0.9444	0.9444	0.9444	0.9444	0.9444	1					ABC-1	0.959267	wildtype						A172	POSITIVE	0.915878
ABC-1	CVCL_1066	0.959267	0.5806	1	0.9688	0.9836	0.9836	0.9672				0.9756	0.878	1	1	0.9744	1	0.9861	1	1	0.9848	0.9848	0.9848	0.8923	1	1					NCI-H1836	0.957328	wildtype						KYM-1	POSITIVE	0.913856
NCI-H1836	CVCL_1498	0.957328				1	1	0.7632				1	0.8235	1	0.9706	1	1	0.9828	0.9825	0.8793	0.9808	0.9808	0.9423	0.9615	0.98	0.9846					BT-20	0.956914	wildtype						EFM-19	POSITIVE	0.910152
BT-20	CVCL_0178	0.956914	0.9697	0.8788	0.9697	1	0.9787	0.9783				0.767	0.9495	0.9495	0.9684	0.9681	0.9538	0.9683	0.9385	0.9844	1	0.9789	0.9474	0.9462	1	1					G-401	0.954114	wildtype						KYSE-520	POSITIVE	0.909091
G-401	CVCL_0270	0.954114	0.7727	1	0.8372	1	0.9583	1				0.9091	1	0.9394	0.9677	0.9655	0.9583	0.9545	0.9583	0.9583	1	1	1	0.8571	1	1					COLO-668	0.952972	wildtype						RKO	POSITIVE	0.908238
COLO-668	CVCL_1128	0.952972				0.92	0.9231	0.8889				0.803	0.9844	0.9846	0.9848	0.9844	1	1	1	0.9294	1	0.8873	0.8788	1	0.9848	1					FADU	0.95263	wildtype						HCT-116	POSITIVE	0.907733
FADU	CVCL_1218	0.95263	0.75	1	0.8125	1	1	1	1	1	1	0.9091	0.9091	0.9032	0.9394	0.9062					1	0.9231	1	1	1	1					HCC1954	0.950348	wildtype						KOPN-8	POSITIVE	0.907661
HCC1954	CVCL_1259	0.950348				0.9758	0.9459	0.9481	0.7857	1	1	0.8249	0.9592	0.9153	0.9471	0.9675	0.9906	0.9623	0.981	0.9813	0.9597	0.9116	0.9746	0.9843	0.9895	0.9529					COLO-678	0.946367	wildtype						MDA-PCa-2b	POSITIVE	0.907379
COLO-678	CVCL_1129	0.946367	0.9333	1	1	0.9565	0.9565	0.913				0.8525	1	0.9016	1	1	0.9787	0.9149	0.9574	0.9787	1	0.8333	0.881	1	1	0.8163					NCI-H727	0.946162	wildtype						NCI-H660	POSITIVE	0.907029
NCI-H727	CVCL_1584	0.946162	0.5556	1	1	0.6429	1	1				0.8286	0.8857	1	1	1	1	1	1	1	0.9783	0.9783	1	1	1	1					NCI-H1648	0.945508	wildtype						SNU-283	POSITIVE	0.906282
NCI-H1648	CVCL_1482	0.945508	0.6667	1	1	0.9333	0.9333	0.9	1	1	1	0.6923	0.9811	0.9804	1	0.9038	1	1	1	0.9167	1	0.875	1	1	0.9778	0.9318					COR-L88	0.938625	wildtype						TE-5	POSITIVE	0.906112
COR-L88	CVCL_1141	0.938625	0.697	0.9242	1	0.8696	0.9565	0.8261	1	1	1	0.8144	0.9175	0.9896	0.901	1	0.8525	0.9167	0.9516	0.9815	1	1	0.986	1	0.9648	0.978					QGP-1	0.936453	wildtype						HSC-3	POSITIVE	0.905771
QGP-1	CVCL_3143	0.936453	0.5	1	1	1	1	1				1	1	0.6809	1	1					0.8	1	1	1	1	0.9388					HGC-27	0.935769	wildtype						ChaGo-K-1	POSITIVE	0.904733
HGC-27	CVCL_1279	0.935769	0.6667	1	1	1	0.4545	1									1	1	1	1	1	0.8511	1	1	1	1					ECC10	0.934495	wildtype						NCI-H2029	POSITIVE	0.903731
ECC10	CVCL_1188	0.934495	0.7273	0.9091	0.9394	1	1	1				0.8966	0.6207	0.9655	0.9655	0.9655	0.8824	0.9688	1	1	0.9677	0.9516	0.9677	0.9138	0.9828	1					NCI-H2171	0.934477	wildtype						AGS	POSITIVE	0.903271
NCI-H2171	CVCL_1536	0.934477	0.4167	1	0.6875			0.9231	0.9737	0.9744	0.9744	0.8478	0.8913	0.8913	1	0.9783	1	1	1	1	1	1	1	1	1	1					SW48	0.932005	wildtype						KM-H2	POSITIVE	0.903181
SW48	CVCL_1724	0.932005	0.6667	0.9524	0.9048	0.9286	0.9286	0.8571				0.7692	0.9615	0.9615	0.9615	0.96	1	1	0.9444	1	0.973	0.8919	0.9706	0.9697	0.9706	1					THP-1	0.928633	wildtype						KMH-2	POSITIVE	0.903181
THP-1	CVCL_0006	0.928633	0.6538	0.963	1	1	1	1				0.48	0.9	0.9	0.8571	0.9388	1	0.9118	1	1	0.9808	0.9615	1	1	1	0.9545					PA-TU-8988T	0.928033	wildtype						DMS-79	POSITIVE	0.902617
PA-TU-8988T	CVCL_1847	0.928033	0.4792	0.8723	0.8478	0.9706	0.9714	0.9302	1	1	1	0.6389	1	0.9722	1	0.9722	0.902	0.9412	1	1	0.9333	0.9867	0.9459	0.9867	1	0.9222					HOP-92	0.925171	wildtype						KYSE-140	POSITIVE	0.90174
HOP-92	CVCL_1286	0.925171	1	1	1	0.931	1	1				0.8	0.8	0.8	0.88	0.88	1	0.6897	1	1	1	1	0.6574	0.9905	1	1					SW1573	0.923614	wildtype						SUP-B15	POSITIVE	0.899325
SW1573	CVCL_1720	0.923614	0.5	0.8333	1	0.8421	1	0.7895				0.7619	1	1	1	1	1	0.8571	1	1	0.9615	0.963	0.963	0.9615	0.963	1					NCI-H1876	0.923195	wildtype						SNU-407	POSITIVE	0.899004
NCI-H1876	CVCL_1503	0.923195	0.7027	1	0.8378	0.92	1	1				0.4524	0.8333	0.9762	0.9756	0.9737	1	0.8378	1	1	0.9796	0.9388	1	1	1	0.9592					EBC-1	0.921938	wildtype						T84	POSITIVE	0.898978
EBC-1	CVCL_2891	0.921938	0.3803	0.9155	0.7746	0.8627	0.9804	0.9811				0.6667	0.963	1	1	1	1	1	1	1	0.99	0.9901	1	0.9583	1	0.898					CL-11	0.921071	wildtype						LS-123	POSITIVE	0.898533
CL-11	CVCL_1978	0.921071	0.625	1	1	0.9091	1	1				1	1	1	1	0.8	1	0.8571	0.9286	0.9286	0.9	0.7619	0.9048	0.9	0.9524	0.875					HCC2157	0.919488	wildtype						HCC1428	POSITIVE	0.898017
HCC2157	CVCL_1261	0.919487	1	0.931	1	0.8947	0.8947	0.9143	0.7647	0.9412	0.8824	0.5	0.9412	1	1	1	0.9286	0.9333	0.9333	0.9333	0.875	1	0.8667	0.9333	1	1					SNU-81	0.919094	wildtype						BT-483	POSITIVE	0.897571
SNU-81	CVCL_5098	0.919094				0.7209	0.8636	0.9535				0.9032	0.9688	0.875	0.871	0.9677	0.9722	0.9429	1	0.9429	0.9821	0.9825	0.9825	0.8421	0.9825	0.7903					CAMA-1	0.918672	wildtype						A498	POSITIVE	0.895924
CAMA-1	CVCL_1115	0.918672	0.2941	1	1							0.6842	1	1	1	0.8947	1	1	1	0.8889	0.9444	0.9474	1	1	0.8824	1					CAL-54	0.918339	wildtype						HCC1500	POSITIVE	0.895724
CAL-54	CVCL_1111	0.918339				1	1	1				0.7647	0.8627	0.9216	0.92	0.8958	1	1	1	0.8929	0.9825	0.5273	1	1	0.9808	0.7818					COR-L95	0.917381	wildtype						TE-8	POSITIVE	0.89481
COR-L95	CVCL_2418	0.917381	0.4	0.9375	0.9375	0.9737	0.9737	0.9487				0.6667	0.963	1	0.8889	0.9615	1	1	1	1	0.9273	0.9273	0.9818	0.9245	0.9074	0.9455					RERF-GC-1B	0.916669	wildtype						L-540	POSITIVE	0.894789
RERF-GC-1B	CVCL_3152	0.916669	0.1667	0.8333	0.6667	1	1	1									1	1	1	1	1	1	1	1	1	1					DMS-273	0.915967	wildtype						BEN	POSITIVE	0.894338
DMS-273	CVCL_1176	0.915967	0.6154	0.9615	0.96	0.7778	0.9	0.8667	1	1	1	0.6	0.95	0.9	0.975	0.775	1	1	1	1	0.9057	0.963	0.963	0.98	0.9615	0.9286					KYM-1	0.913856	wildtype						HCT-15	POSITIVE	0.89229
KYM-1	CVCL_3007	0.913856	0.5	1	0.8889							0.8788	0.8788	0.9688	1	0.9062	0.9444	0.9412	0.9444	0.9444	1	0.88	1	0.8261	1	0.9474					EFM-19	0.910152	wildtype						NCI-H1781	POSITIVE	0.892159
EFM-19	CVCL_0253	0.910152	0.8462	1	0.8462	0.8462	0.9615	0.9615				0.9	0.9	0.9	1	1	1	0.5294	1	0.8947	1	0.6875	1	1	1	0.84					KYSE-520	0.909091	wildtype						CAL-120	POSITIVE	0.890322
KYSE-520	CVCL_1355	0.909091	1	1	1	1	1	0													1	1	1	1	1						RKO	0.908238	wildtype						CCK-81	POSITIVE	0.888705
RKO	CVCL_0504	0.908238	0.7949	0.8205	0.8378	0.7692	0.7692	0.7692				0.5926	0.96	0.9615	1	1	1	1	1	0.875	0.9231	1	1	1	1	1					HCT-116	0.907733	wildtype						MDA-MB-361	POSITIVE	0.88351
HCT-116	CVCL_0291	0.907733	0.3333	1	0.5556	0.875	0.875	0.8824				0.9	0.9184	0.98	0.96	0.9583	1	0.9286	1	1	0.8958	1	1	1	1	1					KOPN-8	0.907661	wildtype						HCC1937	POSITIVE	0.882004
KOPN-8	CVCL_1866	0.907661				0.55	0.9048	1				0.3529	0.8667	0.8667	1	1	1	1	1	1	0.8333	1	1	1	0.9762	0.9873					SNU-283	0.906282	wildtype						NCI-H1092	POSITIVE	0.881257
SNU-283	CVCL_5044	0.906282	0.8462	0.9231	0.0769	1	1	1				1	1	1	1	1					1	1	1	1	1	0.5606					TE-5	0.906112	wildtype						T47D	POSITIVE	0.881195
TE-5	CVCL_1764	0.906112	0.9091	1	0.9091	0.8235	0.8235	0.875	1	1	1	0.8485	0.9697	0.9355	0.9355	0.8333	0.9677	0.8667	0.8667	0.9677	0.8	0.75	0.9744	0.8421	0.9487	0.9					ChaGo-K-1	0.904733	wildtype						MCF7	POSITIVE	0.879643
ChaGo-K-1	CVCL_1121	0.904733	0.6111	1	0.8889	0.9231	0.9487	0.975				0.5217	0.587	0.8696	1	0.8696	0.9583	1	1	1	1	1	1	1	0.9444	0.902					NCI-H2029	0.903731	wildtype						NCI-H1155	POSITIVE	0.876978
NCI-H2029	CVCL_1516	0.903731	0.2857	0.9714	0.9706	0.9286	0.9286	0.7222									0.9714	0.9714	0.9714	0.9714	0.973	0.973	0.973	1	0.973	0.875					SK-LU-1	0.903681	wildtype						DU-4475	POSITIVE	0.875547
SK-LU-1	CVCL_0629	0.903681	0.5833	1	0.7143	0.7308	0.9423	0.8679				0.76	0.88	1	0.8	1	1	0.871	1	1	1	0.9608	1	0.9	1	0.9669					AGS	0.903271	wildtype						MOLT-16	POSITIVE	0.875238
AGS	CVCL_0139	0.903271	0.303	1	0.3871	0.9333	1	1				0.75	0.75	1	1	1	1	1	1	1	1	0.9091	1	1	1	0.9362					DMS-79	0.902617	wildtype						NUGC-4	POSITIVE	0.875
DMS-79	CVCL_1178	0.902617				1	1	1				0.8824	0.8824	0.9375	0.4706	0.8824	0.7241	0.9	0.9032	0.9032	1	1	0.8776	0.8837	1	1					SNU-407	0.899004	wildtype						SW1463	POSITIVE	0.874614
SNU-407	CVCL_5058	0.899004	0.2826	1	0.8696	0.9286	0.9286	0.9	1	1	1	0	0.6667	1	1	1	1	1	1	1	1	1	1	1	1	1					T84	0.898978	wildtype						SW837	POSITIVE	0.873795
T84	CVCL_0555	0.898978				1	0.7619	1				0.4694	0.8163	1	1	1	1	1	1	0.8667	0.9583	0.75	0.9583	0.9545	0.9565	0.6897					LS-123	0.898533	wildtype						PA-TU-8902	POSITIVE	0.871279
LS-123	CVCL_1383	0.898533				0.95	0.95	0.9474				0.7045	0.8444	0.8222	0.9333	0.9318	1	0.9815	1	1	0.9429	0.6286	0.8235	0.7429	0.9706	1					BT-483	0.897571	wildtype						NCI-H2087	POSITIVE	0.870186
BT-483	CVCL_2319	0.897571	0.7027	0.9722	0.7027	1	1	1				0.2432	0.4737	0.9211	0.9474	1	1	1	1	0.9565	1	0.973	1	1	1	0.9565					HCC1500	0.895724	wildtype						RL95-2	POSITIVE	0.867129
HCC1500	CVCL_1254	0.895724	0.48	0.88	0.96	0.15	0.75	0.95				0.9286	0.9286	0.8571	1	1	1	1	1	1	1	1	1	1	1	0.9259					BEN	0.894338	wildtype						SCC-9	POSITIVE	0.865652
BEN	CVCL_1082	0.894338	0.4	0.8462	0.7692	1	1	1				0.4286	0.8	0.9429	0.9429	0.9714	1	0.925	1	0.9474	1	0.9302	0.9487	1	1	0.9286					HCT-15	0.89229	wildtype						NCI-H146	POSITIVE	0.860648
HCT-15	CVCL_0292	0.89229	0	1	0.4545	1	1	0.8125				0.9394	0.7879	0.9688	1	1	1	1	1	1	1	0.9	1	0.875	1	1					NCI-H1781	0.892159	wildtype						OVTOKO	POSITIVE	0.860133
NCI-H1781	CVCL_1494	0.892159				0.7432	0.88	0.7333				0	1	1	1		1	1	1	1	0.9811	0.9831	0.9829	0.9828	0.8803	1					CAL-120	0.890322	wildtype						SKM-1	POSITIVE	0.859557
CAL-120	CVCL_1104	0.890322				0.8571	0.8571	0.5077				0.2759	0.8667	0.8621	1	1	1	0.9792	0.875	0.9792	1	1	0.9833	0.9825	1	1					CCK-81	0.888705	wildtype						SW1990	POSITIVE	0.858989
CCK-81	CVCL_2873	0.888705	0.5946	1	0.5556	0.9565	0.8696	1				0.1351	0.7838	0.9444	0.973	0.8919	1	0.9583	1	1	1	1	1	1	1	1					HCC1937	0.882004	wildtype						YAPC	POSITIVE	0.857562
HCC1937	CVCL_0290	0.882004	0.6667	0.9649	1	0.5588	0.7941	0.5789	1	1	1	0	1	1	1	1	0.9394	0.9846	0.9851	0.9851	0.9474	0.9649	0.9608	0.96	0.96	0.9174					NCI-H1092	0.881257	wildtype						OE33	POSITIVE	0.851857
NCI-H1092	CVCL_1454	0.881257	1	0.8824	1	1	1	1				0.8571	0.8571	0.8095	0.8571	0.7619	0.7097	0.6897	0.7333	0.7097	0.9216	0.9216	0.9787	0.8837	0.9333	1					T47D	0.881195	wildtype						NCI-H2444	POSITIVE	0.848844
T47D	CVCL_0553	0.881195				0.7407	1	1	1	1	1	0.3478	0.9167	1	0.7391	0.7083	0.9286	0.9286	0.9286	0.7143	0.9167	0.75	1	0.8857	1	1					Hs-746T	0.880833	wildtype						Detroit562	POSITIVE	0.847821
Hs-746T	CVCL_0333	0.880833	0.6923	1	1	0.9688	1	0.9688				0.6667	0.9444	0.5	0.9444	0.9444	0.8333	0.8333	0.8333	0.8333	0.9643	0.9286	0.7143	0.963	0.9643	1					MCF7	0.879643	wildtype						SF126	POSITIVE	0.846967
MCF7	CVCL_0031	0.879643	0.2	1	1	0.8857	0.9714	0.6944				0.3684	0.5789	1	1	1	1	1	0.8684	1	0.9688	0.9365	1	1	1	1					NCI-H1155	0.876978	wildtype						NCI-H1341	POSITIVE	0.845565
NCI-H1155	CVCL_1456	0.876978				0.6	1	0.6				0.5	0.7778	0.9444	0.9444	0.9444	1	0.8462	1	0.8462	0.9189	0.8919	1	1	0.9714	1					DU-4475	0.875547	wildtype						RL	POSITIVE	0.844989
DU-4475	CVCL_1183	0.875547	0.55	1	0.6842	0.5455	0.9091	1	0.4444	1	1										1	1	1	1	1	1					NUGC-4	0.875	wildtype						A2780	POSITIVE	0.844442
NUGC-4	CVCL_3082	0.875				1	1	1									1	0	1	1						1					SW1463	0.874614	wildtype						SW1116	POSITIVE	0.840976
SW1463	CVCL_1718	0.874614	0.5789	0.9474	0.5263	0.4839	0.8065	1				0.7931	0.931	0.931	0.9655	1	0.913	0.9565	0.9565	0.9565	0.875	0.875	0.9333	0.9375	1	1					SW837	0.873795	wildtype						OVCAR-4	POSITIVE	0.840467
SW837	CVCL_1729	0.873795	0.7	1	0.7	1	1	1				0.25	0.3571	0.5714	0.8929	0.9259	1	1	1	1	0.9524	1	1	1	1	1					NCI-H2087	0.870186	wildtype						HARA	POSITIVE	0.839367
NCI-H2087	CVCL_1524	0.870186	0.2903	0.9333	0.129	1	1	0.6538				0.9643	0.9643	0.6897	0.8966	0.9643	1	0.9677	0.9667	0.9677	0.9315	0.9722	1	1	1	0.9825					RL95-2	0.867129	wildtype						NCI-N87	POSITIVE	0.837395
RL95-2	CVCL_0505	0.867129	0.1111	1	0.6667	1	0.8824	1				0.4884	0.9286	0.9286	0.9762	0.9756	0.7083	0.875	0.875	0.875	0.9344	0.9844	1	1	1	1					NCI-H146	0.860648	wildtype						SK-MEL-1	POSITIVE	0.837167
NCI-H146	CVCL_1473	0.860648	0.0857	1	0.3824	0.9091	0.9545	0.9524				0.6833	0.9167	0.9	0.8833	0.9831	1	0.9394	0.9412	0.8529	0.9322	0.9153	1	0.9483	0.9333	0.9605					SW1417	0.860563	wildtype						NCI-H810	POSITIVE	0.83489
SW1417	CVCL_1717	0.860563	0.2581	0.9677	0.8387	0.7	0.6	0.7	1	1	0.8	0.6757	0.8784	0.9178	0.9859	0.9143	0.9348	0.8222	0.9565	1	0.92	0.9595	0.942	0.9385	0.9851	0.9583					SW1990	0.858989	wildtype						SNG-M	POSITIVE	0.834675
SW1990	CVCL_1723	0.858989	0.4	1	1							0.2188	0.8125	0.8438	0.8438	0.8438	0.96	0.9615	0.9231	0.8846	0.9355	0.9	0.9677	0.9667	1	1					NCI-H2444	0.848844	wildtype						SNU-C1	POSITIVE	0.834289
NCI-H2444	CVCL_1552	0.848844				1	0.8235	0.55				0.0714	0.7619	0.619	0.9762	0.7381	0.7391	1	1	1	1	1	1	1	1	1					Detroit562	0.847821	wildtype						Jurkat	POSITIVE	0.833839
Detroit562	CVCL_1171	0.847821	0.4902	0.7885	0.7885	0.84	0.7843	0.8036	1	1	1	0.6296	0.8293	0.7901	0.8025	0.7975	0.9346	0.7757	0.7248	0.991	0.7922	0.875	0.9103	1	1	1					NCI-H1341	0.845565	wildtype						PANC-08-13	POSITIVE	0.833414
NCI-H1341	CVCL_1463	0.845565	0	1	0.2889	0.913	0.8696	0.6071	1		1	0.5584	0.8571	0.9211	0.987	1	0.95	0.95	0.85	0.95	0.9787	0.8958	0.9574	0.9574	0.9565	1					A2780	0.844442	wildtype						NCI-H2405	POSITIVE	0.829362
A2780	CVCL_0134	0.844442	0.1333	0.1333	1	1	1	1	0	1	1	0	1	1	1	1	1	1	1	1	1	1	1	1	1	1					SW1116	0.840976	wildtype						NCI-H1915	POSITIVE	0.829033
SW1116	CVCL_0544	0.840976	0	1	0	0.7647	0.9038	0.8868				0.5096	0.835	1	1	1	0.9714	0.9714	0.9714	0.9714	0.9375	0.9375	1	1	1	1					HARA	0.839367	wildtype						VMRC-RCW	POSITIVE	0.828681
HARA	CVCL_2914	0.839367	0.2564	0.775	0.675	0.64	0.64	0.6562	1	1	1	0.5	1	1	1	1	1	1	1	0.1429	0.9767	0.9535	0.9767	0.9762	0.9762	1					NCI-N87	0.837395	wildtype						AU565	POSITIVE	0.828176
NCI-N87	CVCL_1603	0.837395	0	1	0.3333	0.5	0.9091	0.9545				0.5833	0.9167	0.9091	0.8	0.9	1	1	1	1	0.9688	0.875	0.9688	1	0.9667	1					NCI-H810	0.83489	wildtype						639-V	POSITIVE	0.8271
NCI-H810	CVCL_1590	0.83489	0.383	0.8125	0.6667	0.7808	0.8356	0.8082				0.2344	0.8125	0.873	0.6719	0.8125	1	1	1	1	1	0.9667	0.9016	1	0.9831	0.9902					SNG-M	0.834675	wildtype						TT	POSITIVE	0.826924
SNG-M	CVCL_1707	0.834675	0	1	1												1	1	0.6774	1						1					SNU-C1	0.834289	wildtype						T-T	POSITIVE	0.826924
SNU-C1	CVCL_1708	0.834289				0.04	0.6538	0.8148													1	1	1	1	1	1					NCI-H2405	0.829362	wildtype						CW-2	POSITIVE	0.823981
NCI-H2405	CVCL_1551	0.829362										0.0769	0.6923	0.4615	1	0.5833		1		1	1	0.9677	1	1	1	1					NCI-H1915	0.829033	wildtype						MOLT-13	POSITIVE	0.822133
NCI-H1915	CVCL_1505	0.829033	0.5946	0.6447	0.5541	0.4091	0.625	0.5949	1	1	1	0.4588	0.7024	0.8072	0.7143	0.9878	1	1	1	1	1	0.9216	1	1	0.9775	0.9048					AU565	0.828176	wildtype						A4-Fuk	POSITIVE	0.82201
AU565	CVCL_1074	0.828176	0.6842	1	0.7368	0.6786	0.7241	0.7931				0.6	0.3333	0.3333	0.8667	0.9333	1	1	1	0.7083	1	1	1	1	1	1					CW-2	0.823981	wildtype						NCI-H747	POSITIVE	0.819586
CW-2	CVCL_1151	0.823981	0.125	0.9167	0	0.5455	0.9778	0.9783				0.641	0.8205	1	0.9744	1	1	0.9655	0.6552	1	0.9855	0.913	0.9565	0.9853	0.9403	0.9231					NCI-H747	0.819586	wildtype						NCI-H446	POSITIVE	0.816438
NCI-H747	CVCL_1587	0.819586	0.0625	0.5625	0.375	0.6667	0.9231	1				0.5385	0.9615	0.7308	0.8846	1	1	0.9286	0.8929	0.963	1	0.902	1	1	0.902	0.9176					NCI-H446	0.816438	wildtype						HSC-2	POSITIVE	0.813448
NCI-H446	CVCL_1562	0.816438	0.4815	0.8902	0.6543	1	1	0.9623				0.2547	0.5472	0.5094	1	1	0.5185	0.7654	0.7654	0.9878	1	1	1	1	1	0.8085					HCC-33	0.809543	wildtype						MDA-MB-436	POSITIVE	0.813284
HCC-33	CVCL_2058	0.809543	0.3077	0.8148	0.4074	0.5833	0.8333	0.6667				0.3889	0.6316	0.8235	0.8889	0.8947	1	1	1	0.9091	0.9574	0.9574	0.9787	0.9783	0.9787	1					LS-513	0.80791	wildtype						OCI-AML5	POSITIVE	0.812481
LS-513	CVCL_1386	0.80791	0	0.9286	0.4286	0.2174	0.625	0.625				0.3415	1	1	1	1	1	1	1	1	1	1	0.9714	1	0.8286	1					SNU-C5	0.803519	wildtype						HCC-33	POSITIVE	0.809543
SNU-C5	CVCL_5112	0.803519	0.0769	0.3077	0.2308	0.6667	0.9333	0.6875				0.4	0.875	0.8462	0.95	0.9474	1	1	1	1	1	0.9688	1	1	1	0.9836					RCM-1	0.80181	wildtype						LS-513	POSITIVE	0.80791
RCM-1	CVCL_1648	0.80181	0	0.2	0	0.7143	0.7857	0.5714				0.7333	1	1	1	1	1	1	1	1	1	0.8333	1	1	1	1					NCI-H441	0.801476	wildtype						NCI-H2052	POSITIVE	0.806804
NCI-H441	CVCL_1561	0.801476	0.2692	0.3846	0.3846	0.6538	0.7308	0.6923				0.6	0.8	0.8	0.88	0.8367	1	1	1	0.9111	1	0.9333	1	0.9773	0.9773	1					NCI-H292	0.801257	wildtype						TE-4	POSITIVE	0.804013
NCI-H292	CVCL_0455	0.801257	0.087	0.9348	0.9348	0.5882	0.6111	0.6111				0.625	0.7812	0.8333	0.7097	0.7857	1	1	1	1	0.7442	0.6977	0.9524	1	0.9302	1					A704	0.800129	wildtype						SNU-C5	POSITIVE	0.803519
A704	CVCL_1065	0.800129	0.1667	0.9583	0.7917	0.5714	0.5862	0.6552				0.5588	0.9706	0.8507	0.8529	0.5909	0.8421	0.9123	0.9828	0.9828	0.8846	0.6923	1	1	1	0.9524					LS-411N	0.8	wildtype						RCM-1	POSITIVE	0.80181
LS-411N	CVCL_1385	0.8																			1	0	1	1	1						Calu-6	0.798043	wildtype						NCI-H441	POSITIVE	0.801476
Calu-6	CVCL_0236	0.798043	0.65	0.8947	0.7778	0.8889	0.7222	0.6667				0.2927	0.3953	0.4286	0.7907	0.4884	1	0.9167	1	1	1	0.8462	1	1	1	1					TGBC11TKB	0.79641	wildtype						NCI-H292	POSITIVE	0.801257
TGBC11TKB	CVCL_1768	0.79641	0.2121	0.5588	0.4118	0.8571	0.8571	0.8571				0.3333	0.5926	0.64	0.8077	0.8846	0.88	1	0.88	1	1	1	0.9524	1	1	1					NCI-H508	0.795333	wildtype						JHH-4	POSITIVE	0.80105
NCI-H508	CVCL_1564	0.795333	0.1143	1	0.6667	0.5926	0.8333	0.9643				0.3571	0.6296	0.6296	0.56	0.88	1	0.9091	1	1	0.8154	0.75	1	1	1	1					EFO-27	0.795246	wildtype						A704	POSITIVE	0.800129
EFO-27	CVCL_1192	0.795246	0.5714	0.8571	0.8571	0.0909	0.6364	0.5294	0.7143	1	1	0.1786	0.6429	0.7222	0.8727	0.9455	0.9524	0.9545	0.9545	0.9545	0.8182	1	1	1	1	0.8333					LCLC-97TM1	0.791014	wildtype						LS-411N	POSITIVE	0.8
LCLC-97TM1	CVCL_1376	0.791014	0.7407	1	1	0.2632	0.4872	0.3611				0.3611	0.5982	0.6071	0.9009	0.6636	0.9512	0.9024	1	1	1	0.8065	0.9681	1	1	1					LS-180	0.787676	wildtype						Calu-6	POSITIVE	0.798043
LS-180	CVCL_0397	0.787676	0.2727	1	0.5455	1	1	1				0.4286	0.3182	0.5238	0.5	0.9545	1	0.92	0.5385	0.6	1	1	1	0.9394	1	1					EPLC-272H	0.786524	wildtype						TGBC11TKB	POSITIVE	0.79641
EPLC-272H	CVCL_1197	0.786524	0.1111	1	0.5111	0.1818	0.1212	0.125				0.9655	0.9655	0.9655	0.9655	0.9655	1	1	0.8718	1	1	1	1	0.8605	0.907	1					CAL-51	0.78545	wildtype						OVKATE	POSITIVE	0.796029
CAL-51	CVCL_1110	0.78545	0.1111	0.8333	0.1667	0.1111	0.6	0.7143	1	1	0.8182	0.4286	0.8095	0.9524	0.9048	0.8095	1	1	1	1	0.791	0.9403	0.94	0.98	0.94	1					23132-87	0.785267	wildtype						NOMO-1	POSITIVE	0.795352
23132-87	CVCL_1046	0.785267				0.7647	0.7647	0.3889				0.3103	0.4828	0.6034	0.7193	0.875	1	0.9608	1	1	0.9737	0.6579	0.8947	1	1	0.7386					KYSE-180	0.784067	wildtype						NCI-H508	POSITIVE	0.795333
KYSE-180	CVCL_1349	0.784067				1	1	0.7609	0	1	0	0.6667	0.6667	0.6667	1	1	1	1	1	1											NCI-H2081	0.782914	wildtype						EFO-27	POSITIVE	0.795246
NCI-H2081	CVCL_1522	0.782914	0.7778	0.9	1	0.15	0.2535	0.2174				0.47	0.6932	0.8673	0.8659	0.8472	0.9697	1	0.9535	0.7	0.9434	0.9545	0.9286	1	0.9804	0.9688					MDA-MB-175-VII	0.781843	wildtype						GDM-1	POSITIVE	0.794167
MDA-MB-175-VII	CVCL_1400	0.781843	0	0.1111	0	0.7143	0.7143	0.8571				0.4706	1	1	1	1	0.86	1	0.98	0.9792	1	1	0.875	1	1	0.8571					MKN7	0.781683	wildtype						LCLC-97TM1	POSITIVE	0.791014
MKN7	CVCL_1417	0.781683	0.3867	1	0.84	0.4862	0.7339	0.8077	0.9219	0.8281	0.9844	0.1429	0.2857	0.5714	0.6667	0.8095	1	1	0.8684	0.7436	1	0.8083	1	0.875	1	1					BT-474	0.776248	wildtype						SUIT-2	POSITIVE	0.789586
BT-474	CVCL_0179	0.776248	0.2222	0.9444	0.1667	0.4	0.7667	0.3793				0.5843	0.7753	0.7955	0.9775	0.8636	1	1	0.8793	0.7069	1	1	0.9571	0.8824	1	1					DAN-G	0.775329	wildtype						SW1710	POSITIVE	0.789138
DAN-G	CVCL_0243	0.775329	0.1818	0.9091	0	0.6667	0.6176	0.814	1	1	1	0.3103	0.5238	0.4767	0.8488	0.8	0.8793	0.8966	1	1	1	0.8368	0.9368	0.989	0.9837	0.9369					LoVo	0.775238	wildtype						PANC-02-03	POSITIVE	0.788143
LoVo	CVCL_0399	0.775238	0.05	0.8947	0.6	0.8	0.9333	0.9333				0.5349	0.3333	0.3023	0.8372	1	0.96	0.9167	0.92	0.6	0.8864	0.9318	0.9318	1	1	0.9143					SW948	0.772437	wildtype						LS-180	POSITIVE	0.787676
SW948	CVCL_0632	0.772437	0.037	0.7037	0.1481	0.3125	0.3125	0.7037	0.5833	0.5833	0.5833	0.7436	0.9474	1	0.9744	1	1	1	1	1	0.9583	1	1	1	0.9474	1					CAKI-1	0.771125	wildtype						EPLC-272H	POSITIVE	0.786524
CAKI-1	CVCL_0234	0.771125	0	1	1	0.6809	0.9574	0.5818	1	1	1	0.4154	0.7879	0.7879	1	0.7879					0.8529	0.2941	1	1	0.7879	0.4884					HPAC	0.768925	wildtype						CAL-51	POSITIVE	0.78545
HPAC	CVCL_3517	0.768925	0.0976	0.7805	0.4634	0.5893	0.5714	0.7742	1	1	1	0.0476	0.6905	0.4359	0.9762	0.6429	0.9722	0.9459	0.9189	0.9189	0.9048	0.907	0.907	1	1	0.91					NCI-H716	0.763111	wildtype						23132-87	POSITIVE	0.785267
NCI-H716	CVCL_1581	0.763111				0.4615	0.6154	0.2222				0.3256	0.6744	0.6098	0.8372	0.6667	0.9821	0.8627	0.9643	0.8393	1	0.76	1	0.9583	0.9565	1					CAL-12T	0.757952	wildtype						KYSE-180	POSITIVE	0.784067
CAL-12T	CVCL_1105	0.757952	0.7419	0.5806	0.7419	0.4242	0.5909	0.4429				0.5041	0.6	0.4917	0.7917	0.65	0.9457	0.6452	1	0.8495	1	1	0.9167	1	1	1					TE-11	0.757821	wildtype						NCI-H2081	POSITIVE	0.782914
TE-11	CVCL_1761	0.757821	0.3	0.7	0.6	0.3125	0.25	0.6667	1	1	0.2	0.1765	0.8077	0.7308	0.8077	1	1	1	0.9565	0.9778	1	0.7407	1	0.9608	1	1					SK-UT-1	0.75739	wildtype						MDA-MB-175-VII	POSITIVE	0.781843
SK-UT-1	CVCL_0533	0.75739	0.037	0.8889	0.3704	0.5161	0.4375	0.5				0.1892	0.7632	0.7222	0.8684	0.8684	1	1	1	1	0.8636	0.9773	0.9762	0.9756	0.9762	0.975					Calu-3	0.751381	wildtype						MKN7	POSITIVE	0.781683
Calu-3	CVCL_0609	0.751381	0	0.92	0.92	0.0857	0.4857	0.4857				0.6066	0.6721	0.7167	0.6333	0.661	0.9524	0.9524	0.9111	0.9556	0.9574	0.9167	0.9744	1	1	0.9722					NCI-H650	0.749657	wildtype						CHP-126	POSITIVE	0.780781
NCI-H650	CVCL_1575	0.749657	0.3636	1	0.9091	0.2549	0.5882	0.4074				0.2737	0.6458	0.4947	0.8	0.7717	0.84	0.86	0.9804	0.9804	0.9912	0.6724	0.9573	1	0.9652	0.9868					ACHN	0.74381	wildtype						TE-441-T	POSITIVE	0.778514
ACHN	CVCL_1067	0.74381	0.0263	0.2105	0.0263	0.0667	0.2	0.2				1	1	1	1	1	1	1	0.9259	1	1	0.9643	1	1	1	1					NCI-H596	0.739214	wildtype						BT-474	POSITIVE	0.776248
NCI-H596	CVCL_1571	0.739214	0	0.3889	0.2778	0.7037	0.7778	0.6333				0.4369	0.495	0.604	0.6796	0.85	0.93	0.98	1	0.8922	0.9865	0.9868	0.9737	0.9583	0.9859	0.9831					ESS-1	0.739095	wildtype						DAN-G	POSITIVE	0.775329
ESS-1	CVCL_1205	0.739095	0.0323	0.7419	0.7097	0.7333	0.6	0.8125				0	0.5	0.5238	0.4762	0.5	1	1	0.9865	1	0.9048	1	1	1	1	1					NCI-H1838	0.7365	wildtype						LoVo	POSITIVE	0.775238
NCI-H1838	CVCL_1499	0.7365	0.1875	0.8351	0	0.5556	0.7407	1	1	0.3611	0	0.3288	0.8243	0.8219	0.8169	0.4932	1	1	1	1	1	0.8816	1	1	1	0.8293					SK-CO-1	0.736062	wildtype						BFTC-909	POSITIVE	0.773052
SK-CO-1	CVCL_0626	0.736062	0.0667	0.5753	0.0133	0.3103	0.7	0.5781				0.25	0.7	0.7317	0.875	1	1	1	1	0.9355	1	1	0.8732	1	0.9412	0.907					PANC-10-05	0.735681	wildtype						SW948	POSITIVE	0.772437
PANC-10-05	CVCL_1639	0.735681	0	0	0.2	0.9524	0.9524	1				0.4857	0.9429	0.8857	0.9429	0.9714	0.8125	0.8125	0.8125	1						1					NCI-H28	0.735448	wildtype						UM-UC-3	POSITIVE	0.771867
NCI-H28	CVCL_1555	0.735448	0.129	0.6667	0.3492	0.56	0.56	0.5385				0.5833	0.3333	0.45	0.7167	0.9831	1	0.7778	0.8889	1	1	0.9667	1	1	1	0.9412					SCC-4	0.733719	wildtype						CAKI-1	POSITIVE	0.771125
SCC-4	CVCL_1684	0.733719	0	1	0.4286	0.6667	0.6667	0.6667				0.2857	0.7143	0.7143	0.8571	0.7143	0.8182	0.3636	1	1	1	0.5833	1	1	1	0.9286					NCI-H82	0.732231	wildtype						HPAC	POSITIVE	0.768925
NCI-H82	CVCL_1591	0.732231	0.037	0.8148	0.5926	0.5	1	0.5									0.6842	1	1	0.3333	0.9444	0.7222	0.9444	0.8889	0.9444	0.8095					PC-3	0.731838	wildtype						NCI-H716	POSITIVE	0.763111
PC-3	CVCL_0035	0.731838	0	0.6667	0	0.2222	0.7778	0.4167				0.2	0.871	0.8667	0.9	0.8333	0.9167	0.9583	0.9583	0.9583	0.9714	1	0.9118	1	0.9394	1					COR-L23	0.7306	wildtype						RT-112	POSITIVE	0.76039
COR-L23	CVCL_1139	0.7306	0.0103	0.8081	0.6667	0.3093	0.5052	0.6316				0.2143	0.6585	0.7317	0.7317	0.9268	0.9825	0.9825	0.9483	0.8393	0.8143	0.6901	1	1	0.942	0.9494					NUGC-3	0.718867	wildtype						PSN1	POSITIVE	0.758148
NUGC-3	CVCL_1612	0.718867	0.0857	0.7429	0.1143	0.68	0.72	0.5				0.1875	0.5	0.4603	0.9219	0.9833	0.9254	0.9254	0.9851	0.9701	0.8421	0.7368	0.9464	0.9216	1	0.9474					EFO-21	0.715071	wildtype						CAL-12T	POSITIVE	0.757952
EFO-21	CVCL_0029	0.715071	0.1053	0.8158	0.5135	0.3333	0.7059	0.5882				0	0	0	1	1	1	1	1	1	1	1	1	1	1	0.9545					MDA-MB-157	0.711594	wildtype						TE-11	POSITIVE	0.757821
MDA-MB-157	CVCL_0618	0.711594	0.2	0.9	0	0.2857	0.5714	0.2222									0.9333	0.9333	0.931	0.9333	0.7778	0.7826	0.9149	1	1	1					NCI-H1651	0.711086	wildtype						SK-UT-1	POSITIVE	0.75739
NCI-H1651	CVCL_1484	0.711086	0.0833	0.5833	0.25	0.0588	0.2778	0.2778				0	0.6667	0.8462	1	1	1	1	1	1	0.8889	1	1	1	1	1					NCI-H1975	0.709283	wildtype						HCC2218	POSITIVE	0.756986
NCI-H1975	CVCL_1511	0.709283	0.0667	0.7	0.4483	0.2537	0.3235	0.3521	0.25	1	1	0.069	0.7731	0.8475	0.8644	0.7257	0.8387	0.9062	0.9375	0.8125	0.9811	0.9048	1	0.9839	1	0.9841					G-402	0.699667	wildtype						DOV13	POSITIVE	0.755895
G-402	CVCL_1221	0.699667	0	0.4286	0	0.5217	0.5652	0.6818				0.4	0.6154	0.5	1	1	1	1	0.8	1	0.8235	0.8235	0.7333	1	0.8	1					HDQ-P1	0.697886	wildtype						TE-9	POSITIVE	0.755458
HDQ-P1	CVCL_2067	0.697886	0.0488	0.8571	0.6905	0.4462	0.4697	0.4559				0	0.252	0.2479	0.6475	0.8621	0.9885	0.8977	0.9767	1	1	0.8873	0.9565	1	0.9855	0.9857					U-2-OS	0.690486	wildtype						J82	POSITIVE	0.755148
U-2-OS	CVCL_0042	0.690486	0.2778	1	0.7778	0.5385	0.6923	0.5				0.0694	0.2778	0.2857	0.6528	0.6944	0.9565	0.6286	0.6857	0.6377	0.9674	0.9022	0.9783	1	0.9773	1					U-2-OS(average CRG Sanger)	0.690486	wildtype						SCaBER	POSITIVE	0.7549
EFM-192A	CVCL_1812	0.684171	0.2667	0.6444	0.0889	0.1667	0.3784	0.7179				0.678	0.4667	0.2759	0.7333	0.678	0.9565	0.9565	0.9565	0.6957	0.963	0.963	1	0.9615	0.92	0.9					U-2-OS CRG	0.690486	wildtype						Calu-3	POSITIVE	0.751381
NCI-H522	CVCL_1567	0.683594				0	0	0				0	0.7632	0.7222	1	0.75	1	1	1	1	0.9024	0.9048	0.9048	0.9487	0.725						EFM-192A	0.684171	wildtype						NCI-H650	POSITIVE	0.749657
MFE-296	CVCL_1406	0.679884	0.7143	0.7143	0.7143			0.2				0.125	0.125	0.25	0.375	0.5	0.9444	1	0.8333	0.8889	1	0.8	0.9	1	1	0.8333					NCI-H522	0.683594	wildtype						PE-CA-PJ15	POSITIVE	0.749033
SK-ES-1	CVCL_0627	0.67919	0.0588	0.6471	0	0.5294	0.6667	0.3333				0.0156	0.4062	0.4098	0.9683	0.5968	1	1	1	1	1	0.7	1	1	1	0.931					MFE-296	0.679884	wildtype						SUP-M2	POSITIVE	0.748233
NCI-H460	CVCL_0459	0.67759	0	0.2826	0.1957	0.2558	0.3023	0.3478				0.4375	0.7647	0.4706	0.7647	0.7647	1	1	0.8919	1	0.8841	0.9857	1	1	0.9559	0.9254					SK-ES-1	0.67919	wildtype						L-428	POSITIVE	0.747706
SK-OV-3	CVCL_0532	0.670667	0.04	0.36	0	0.1538	0.3077	0.7576	1	0.7	0	0	0.4348	0.9565	0.9565	0.7391	1	1	1	1	0.9643	0.9643	0.9545	0.9524	0.9545	0.9					NCI-H460	0.67759	wildtype						OVISE	POSITIVE	0.746294
OCUM-1	CVCL_3084	0.665586	0.0556	0.1667	0.1667	0.1071	0.1379	0.1				0.1538	0.8077	0.9167	0.88	0.96	0.9565	0.9167	1	0.875	1	0.8611	1	0.9714	1	0.9444					SK-OV-3	0.670667	wildtype						COLO-684	POSITIVE	0.744061
NCI-H1623	CVCL_1481	0.658933				0.5	0.5	0.3077				0.5789	0.0769	0.1842	0.5789	0.7297	0.9538	0.7812	0.6562	0.6462	0.6571	0.8571	1	1	0.8529	1					OCUM-1	0.665586	wildtype						ACHN	POSITIVE	0.74381
SCC-25	CVCL_1682	0.65849	0	0.4762	0.3333	0.2759	0.2931	0.3966				0	0.3333	0.3265	1	1	1	1	1	1	0.8333	0.8095	0.775	1	0.9756	1					NCI-H1623	0.658933	wildtype						PF-382	POSITIVE	0.742933
HCC-366	CVCL_2059	0.657071	0.3158	0.4	0.35	0.35	0.35	0.3333				0.9615	0.9615	1	1	0.9615	0.5556	0.3889	0.3889	0.6111	0.6364	0.7273	1	1	0.8788	0.6279					SCC-25	0.65849	wildtype						CAL-33	POSITIVE	0.740637
HCC1599	CVCL_1256	0.655455	0	1	1	0.6538	0.6538	0.7692				0	0	0.8	0.8	0.8	1	1	1	1	0.5217	0.5217	0.5217	0.5455	0.5217						HCC-366	0.657071	wildtype						NCI-H596	POSITIVE	0.739214
SNU-449	CVCL_0454	0.651367	0	0.6842	0.05	0.2	0.1	0.3333				0.1842	0.6053	0.7778	0.7632	0.7222	0.973	0.9444	0.7895	0.7895	1	0.88	1	0.9583	0.9583	0.9655					HCC1599	0.655455	wildtype						ESS-1	POSITIVE	0.739095
OPM-2	CVCL_1625	0.649271	0.35	0.9048	0.381	0.4255	0.383	0.5532				0.0323	0.2903	0.3226	0.7742	0.6129	1	0.4	1	1	0.9118	0.8	0.8857	0.8824	1	0.725					SNU-449	0.651367	wildtype						OE21	POSITIVE	0.73731
HCC-827	CVCL_2063	0.642133	0.1667	0.6042	0.375	0.4103	0.3947	0.3095				0.0933	0.3194	0.5616	0.5467	0.3239	0.9778	0.9796	0.8	0.78	1	0.8421	1	1	1	1					OPM-2	0.649271	wildtype						NCI-H1838	POSITIVE	0.7365
SNU-61	CVCL_5078	0.641252	0	0.46	0.18	0.4898	0.5102	0.5192				0.2535	0.5943	0.662	0.7606	0.9434	0.8957	0.3947	0.5043	0.5913	1	0.8313	0.9759	0.95	0.9878	0.9623					HCC-827	0.642133	wildtype						SK-CO-1	POSITIVE	0.736062
LXF-289	CVCL_1394	0.639438	0.2353	0.2549	0.2353	0.5385	0.5385	0.5714				0	0.6	0.3818	0.375	0.375	1	0.9583	1	1	0.6842	0.68	1	1	1	1					SNU-61	0.641252	wildtype						PANC-10-05	POSITIVE	0.735681
MM1S	CVCL_8792	0.637386	0	1	0.8571	0	0.275	0.325				0.2105	0.7105	0.6053	0.6579	0.6579	0.8393	0.9643	0.9643	1	0.1389	0.8056	1	0.5	0.8889	0.9846					LXF-289	0.639438	wildtype						NCI-H28	POSITIVE	0.735448
NCI-H2122	CVCL_1531	0.633163				0.3023	0.3182	0.0417	1	1	1	0	0	0	0.4054	0.3514	1		1		1	0.6296	0.9815	1	1	1					MM1S	0.637386	wildtype						SCC-4	POSITIVE	0.733719
NCI-H2291	CVCL_1546	0.627652	0	0.5	0	0	0	0				0.3488	0.814	0.5952	0.9302	0.878	0.7742	0.9677	0.8065	0.9333	0.8636	0.7955	1	1	1	0.9737					NCI-H2122	0.633163	wildtype						NCI-H82	POSITIVE	0.732231
NCI-H209	CVCL_1525	0.6259	0	1	1	0.0286	0.0278	0.1667									1	1	1	0.6618						1					NCI-H2291	0.627652	wildtype						PC-3	POSITIVE	0.731838
MOLM-13	CVCL_2119	0.620058	0.2414	1	0.2857			0.3333				0.2195	0.2439	0.325	0.2619	0.3902	0.7778	0.6667	0.75	0.6667	1	1	1	0.619	1	1					NCI-H209	0.6259	wildtype						REH	POSITIVE	0.73182
UACC-812	CVCL_1781	0.618578				0.1429	0.8571	0.8571				0.0714	0.069	0.0714	0.0357	0.037	1	1	0.8571	0.5227	1	1	1	1	0.8065	0.8065					MOLM-13	0.620058	wildtype						COR-L23	POSITIVE	0.7306
OE19	CVCL_1622	0.605229	0.15	0.5	0.1795	0	0.5556	1				0	0.8571	0.5238	0.85	0.5238	0.6667	0.2083	0.7083	0.6667	0.9833	0.8136	1	0.6981	1	0.825					UACC-812	0.618578	wildtype						H4	POSITIVE	0.727486
FU-OV-1	CVCL_2047	0.59889	0.0606	0.5606	0.0746	0.0208	0.06	0.06				0	0.5217	0.2667	0.6915	0.6196	1	1	1	0.8906	1	0.8519	0.975	0.9737	1	0.9494					OE19	0.605229	wildtype						HOP-62	POSITIVE	0.726806
OV-90	CVCL_3768	0.594719	0	1	0	0.1429	0.1429	0.875				0	0.5	0.5	0.5	0.5	0.95	0.95	0.95	0.05	1	0.4516	1	1	1	0.9767					FU-OV-1	0.59889	wildtype						MDA-MB-231	POSITIVE	0.721924
769-P	CVCL_1050	0.577562	0	0.2258	0.2903	0.3704	0.4815	0.1852				0	0.5227	0.5172	0.6092	0.6941	0.4308	0.4179	0.8841	0.8657	1	0.8302	0.9057	1	1	0.898					OV-90	0.594719	wildtype						NUGC-3	POSITIVE	0.718867
CAS-1	CVCL_1117	0.56749	0.0938	0.5938	0.4839	0.4	0.4571	0.3784				0.3918	0.3814	0.3608	0.4526	0.4947	0.6747	0.3214	0.9647	0.5765	0.5652	0.5862	0.9224	0.964	0.9739	0.88					769-P	0.577562	wildtype						L-1236	POSITIVE	0.718419
KMS-11	CVCL_2989	0.561133	0	0.3	0	0.2245	0.22	0.2157				0.3929	0.75	0.75	0.75	0.5	0.7069	0.5517	0.5965	0.6034	0.8889	0.4444	1	0.8889	1	1					CAS-1	0.56749	wildtype						EFO-21	POSITIVE	0.715071
NCI-H524	CVCL_1568	0.553852	0.1842	0.5263	0.2	0.1667	0.38	0.1321				0.0909	0.2069	0.3333	0.3654	0.2432	0.75	0.75	1	0.5625	1	0.8718	1	1	1	0.8676					KMS-11	0.561133	wildtype						MDA-MB-157	POSITIVE	0.711594
NCI-H2110	CVCL_1530	0.553163	0	0.4048	0.3571	0.0421	0.3854	0.3768	0.4706	0.4706	0.5882	0.3216	0.2609	0.304	0.5502	0.467	0.8696	0.764	0.8012	0.7578	0.7724	0.6849	0.8442	0.9	0.9441	0.9384					NCI-H524	0.553852	wildtype						NCI-H1651	POSITIVE	0.711086
A204	CVCL_1058	0.552889				0	0.0667	0.25				0.0253	0.1266	0.2237	0.3291	0.2051	0.931	0.7719	0.6897	0.6552	1	0.75	1	1	0.96	0.9677					NCI-H2110	0.553163	wildtype						NCI-H1975	POSITIVE	0.709283
NCI-H2347	CVCL_1550	0.552052	0	0.8261	0.2609	0.0667	0.4565	0.3913				0.1967	0.5574	0.55	0.3934	0.3607	0.6316	0.6842	0.7895	0.7895	0.7231	0.6154	0.8364	0.9057	0.6364	0.9216					A204	0.552889	wildtype						GB-1	POSITIVE	0.707924
NCI-H838	CVCL_1594	0.551443	0	0.4545	0.3864	0.2632	0.4211	0.4211				0.3803	0.3286	0.3768	0.4286	0.3824	0.4815	0.6038	0.5098	0.8868	0.7083	0.7778	0.8841	1	1	0.8852					NCI-H2347	0.552052	wildtype						C32	POSITIVE	0.707314
NCI-H69	CVCL_1579	0.544786	0	0.5714	0.1429	0.1	0.0909	0.1818				0.0278	0.1471	0.1944	0.4167	0.1667	1	0.7714	0.9429	0.7143	0.9722	1	1	1	1	1					NCI-H838	0.551443	wildtype						HCC1395	POSITIVE	0.704576
NCI-H2030	CVCL_1517	0.544179	0.027	0.4595	0.027	0.0811	0.1892	0.1875	0.5455	0.5455	0.3636	0	0.2941	0.3529	0.6207	0.3448	1	0.9667	0.7333	0.6774	0.8889	0.8667	1	1	1	0.8889					NCI-H69	0.544786	wildtype						PANC-04-03	POSITIVE	0.703281
NCI-H661	CVCL_1577	0.530917				0.1395	0.093	0.1304				0.1059	0.2093	0.3059	0.3605	0.2024	0.8	0.7213	0.9672	0.6667	0.55	0.5789	0.9661	0.9138	0.9138	0.9318					NCI-H2030	0.544179	wildtype						AM-38	POSITIVE	0.703043
NCI-H358	CVCL_1559	0.53091	0	0.5333	0.2857	0	0.1667	0				0.0476	0.3095	0.3902	0.4762	0.5	0.7619	0.7619	0.75	0.4286	1	0.9375	1	1	1	0.8					NCI-H661	0.530917	wildtype						5637	POSITIVE	0.702714
NCI-H526	CVCL_1569	0.528448	0	0	0	0	0	0				0	0.1475	0.541	0.7869	0.3934	1	1	0.5429	0.9714	1	0.7143	1	1	1	1					NCI-H358	0.53091	wildtype						CAOV-4	POSITIVE	0.701976
RERF-LC-KJ	CVCL_1654	0.522757	0	0.5	0	0	0.1522	0.1489				0	0	0	0.5172	0.4138	0.8889	0.8889	0.7778	1	0.8594	0.8462	0.9846	1	1	1					NCI-H526	0.528448	wildtype						ME-1	POSITIVE	0.700712
NCI-H647	CVCL_1574	0.52241	0	0.0833	0.25	0	0.4286	0.5714				0	0.0345	0	0.2414	0.2759	0.9583	0.6957	1	0.9565	0.6	1	1	1	1	0.875					RERF-LC-KJ	0.522757	wildtype						G-402	POSITIVE	0.699667
COR-L105	CVCL_1138	0.519948	0.0541	0.3684	0.1316	0.25	0.3913	0.32				0.1111	0.3651	0.1587	0.4839	0.3016	0.9649	0.4464	0.4068	0.5254	0.7941	0.8788	1	1	0.9667	1					NCI-H647	0.52241	wildtype						TE-10	POSITIVE	0.699562
HT-115	CVCL_2520	0.5119	0	0.5357	0.5357	1	1	0																							COR-L105	0.519948	wildtype						HDQ-P1	POSITIVE	0.697886
DU-145	CVCL_0105	0.50199	0	0.1429	0.1607	0.0286	0.2571	0.2432				0.069	0.1379	0.2069	0	0.2456	0.9574	0.7826	0.8298	1	0.8889	0.7037	0.963	0.9615	0.963	1					HT-115	0.5119	wildtype						LN-229	POSITIVE	0.68789
NCI-H2066	CVCL_1520	0.490187	0.0781	0.5469	0.1562	0.025	0.1	0.2333	0.4074	0.4444	0.4444	0.0132	0.2763	0.3733	0.6447	0.5395	0.76	0.76	0.56	0.6333	0.6316	0.9474	0.6364	0.6364	1	0.9167					DU-145	0.50199	wildtype						RVH-421	POSITIVE	0.686283
NCI-H2227	CVCL_1542	0.487943	0.0417	0.2917	0.0417	0.1538	0.1538	0.1429				0.0645	0.1613	0.2759	0.5806	0.3871	0.8409	0.6	0.8667	0.5778	0.8438	0.7656	0.871	0.9107	0.9153	0.76					NCI-H2066	0.490187	wildtype						EFM-192A	POSITIVE	0.684171
RPMI-8226	CVCL_0014	0.483667	0	0.6111	0.7647	0.12	0.0741	0.0741				0.0323	0	0.0645	0.5161	0.4138	0.6905	0.5366	0.5	0.6829	0.9259	0.3951	0.963	0.859	1	0.9333					NCI-H2227	0.487943	wildtype						NCI-H522	POSITIVE	0.683594
NCI-H1650	CVCL_1483	0.482729				0	0	0	0	0	0	0	0.3137	0.6275	0.6471	0.3265	0.6585	0.6341	0.9512	0.7561	1	0.4444	1	0.96	1	0.8182					RPMI-8226	0.483667	wildtype						TE-15	POSITIVE	0.679919
JHOS-2	CVCL_4647	0.467971	0	0.3226	0	0.0299	0.0299	0.0135	1	0	0	0	0.3415	0.439	0.5854	0.1728	1	0.775	0.9756	0.3171	0.9853	0.9853	0.9706	0.5161	0.8182	0.9535					NCI-H1650	0.482729	wildtype						MFE-296	POSITIVE	0.679884
Caov-3	CVCL_0201	0.447748	0	0.16	0	0.0444	0.0612	0.0784				0.0135	0.1622	0.0972	0.2466	0.2877	0.7051	0.7342	0.859	0.9241	0.8182	0.4719	0.7978	1	0.9412	1					JHOS-2	0.467971	wildtype						SK-ES-1	POSITIVE	0.67919
SW1271	CVCL_1716	0.446657	0.0097	0.5243	0.1373	0.411	0.4384	0.4861				0.0619	0.3438	0.1146	0.2188	0.2947	0.7925	0.2453	0.0943	1	0.598	0.3883	0.7961	0.8571	0.6436	0.924					Caov-3	0.447748	wildtype						CAL-62	POSITIVE	0.678795
LAMA-84	CVCL_0388	0.446222				0	0.1154	0.2075				0.0238	0.1667	0.1429	0.5238	0.25	0.3913	0.2826	0.3913	0.4255	0.7358	0.5094	0.9245	0.9615	0.98	1					SW1271	0.446657	wildtype						NCI-H460	POSITIVE	0.67759
OVK-18	CVCL_3770	0.444405	0	0.5455	0	0.0909	0.1667	0.0625	0			0	0.0811	0.1579	0.2133	0.3472	0.9474	0.8108	0.8947	0.6842	0.7188	0.2727	0.8438	1	1	0.9394					LAMA-84	0.446222	wildtype						ES-2	POSITIVE	0.67689
NCI-H1793	CVCL_1496	0.440792	0	0.1667	0.1667	0.1304	0.3043	0.1429	0.5	0.5	0.5	0.0238	0.3571	0.4	0.3095	0.1538	0.8	0.2424	0.6286	0.8611	0.8571	0.5	0.6667	0.8529	0.6857	0.8293					OVK-18	0.444405	wildtype						RKN	POSITIVE	0.673433
LOU-NH91	CVCL_2104	0.440543	0	0	0	0.0822	0.0137	0.0139				0	0	0.1757	0.0811	0.473	0.8919	0.4384	0.2027	1	1	1	1	0.8788	1	1					NCI-H1793	0.440792	wildtype						SK-OV-3	POSITIVE	0.670667
NCI-H196	CVCL_1509	0.440162	0.3485	0.5156	0.4242	0.4787	0.617	0.5957				0.0564	0	0	0.2398	0.3351	0.75	0.5357	0.7345	0.5841	0.0972	0.2192	0.7945	0.7059	1	0.2113					LOU-NH91	0.440543	wildtype						SCC-15	POSITIVE	0.669367
IGROV-1	CVCL_1304	0.437319	0.0741	0.0625	0.0323	0.125	0.1667	0.2				0	0.0476	0.082	0.3016	0.3443	0.8571	0.6905	0.7209	0.7073	0.766	0.3261	0.8605	0.878	1	0.9412					NCI-H196	0.440162	wildtype						Mewo	POSITIVE	0.666667
MSTO-211H	CVCL_1430	0.436643	0	0.0769	0	0.1	0.1	0.1935				0	0.4107	0.1579	0.3158	0.2105	0.8654	0.549	0.5098	0.8654	0.697	0.3636	0.9062	1	1	0.8478					IGROV-1	0.437319	wildtype						OCUM-1	POSITIVE	0.665586
A549	CVCL_0023	0.432305	0	0	0	0	0.06	0.0196				0.0175	0.0517	0.0357	0.0862	0.0517	0.8506	0.6118	0.8621	0.7674	0.9844	0.7231	0.9848	1	0.9846	0.9872					MSTO-211H	0.436643	wildtype						BFTC-905	POSITIVE	0.661738
HCC70	CVCL_1270	0.427714	0.0769	0.2195	0.2195	0.2195	0.381	0.3478				0.0152	0	0.037	0.1777	0.1692	0.8148	0.5547	0.7714	0.7357	0.7949	0.4783	0.7931	0.7685	0.8073	0.6					A549	0.432305	wildtype						NCI-H1623	POSITIVE	0.658933
NCI-H1568	CVCL_1476	0.420729	0	0.5625	0	0.0833	0.2083	0.0417				0	0.0588	0.0204	0.46	0.12	0.6429	0.6429	0.4286	0.6071	0.8571	0.7429	1	0.6774	0.7429	0.9385					HCC70	0.427714	wildtype						SCC-25	POSITIVE	0.65849
KU-19-19	CVCL_1344	0.405062				0.0055	0.0055	0.2548				0	0	0	0	0	1	1	1	1						1					NCI-H1568	0.420729	wildtype						HCC-366	POSITIVE	0.657071
DB	CVCL_1168	0.404043	0	0	0	0.037	0.0714	0.0714				0	0	0.381	0.5238	0.35	0.5	0.2727	0.2727	0.3846	1	0.8	0.9756	1	0.95	0.8947					KU-19-19	0.405062	wildtype						TOV-112D	POSITIVE	0.655838
NCI-H1944	CVCL_1508	0.401321	0.0804	0.1357	0.115	0.0185	0.0915	0.1287	0.1429	0.1429	0	0	0	0.1319	0.0632	0.0208	1	0.6102	0.9167	0.55	0.9766	0.7536	0.9681	0.9946	0.9784	0.812					DB	0.404043	wildtype						HCC1599	POSITIVE	0.655455
NCI-H2023	CVCL_1515	0.398833	0.0164	0.082	0.0164	0	0	0.0196				0	0	0.087	0.1633	0.2653	0.7755	0.56	0.82	0.4681	0.963	0.2857	0.9643	0.9259	0.963	1					NCI-H1944	0.401321	wildtype						D-283MED	POSITIVE	0.653343
SK-MES-1	CVCL_0630	0.393252	0	0	0	0.0571	0.2	0				0.0294	0.0882	0.2059	0	0	0.7292	0.6327	0.75	0.6364	0.7069	0.6034	0.8276	0.9091	1	0.8824					NCI-H2023	0.398833	wildtype						SNU-449	POSITIVE	0.651367
NCI-H2228	CVCL_1543	0.390681	0.0476	0.7619	0.2381	0.2241	0.1864	0.2333				0.0573	0.3161	0.1948	0.3631	0.2105	0.3983	0.225	0.2222	0.3707	0.3204	0.3424	0.8177	0.8935	0.7809	1					SK-MES-1	0.393252	wildtype						VMRC-RCZ	POSITIVE	0.650529
CADO-ES1	CVCL_1103	0.384276	0	0	0	0	0	0				0	0.1304	0.087	0.0435	0.087	0.9512	0.425	0.5366	0.7941	0.9718	0.44	0.8933	0.8904	0.9733	0.8462					NCI-H2228	0.390681	wildtype						OPM-2	POSITIVE	0.649271
HCC-15	CVCL_2057	0.377971	0	0	0	0.4928	0.3333	0.1944				0.0127	0.1266	0.1266	0.2405	0.3797	0.2381	0.7302	0.4333	0.3492	0.5303	0.2424	0.803	1	0.746	0.9583					CADO-ES1	0.384276	wildtype						Panc-02-13	POSITIVE	0.647505
PANC-03-27	CVCL_1635	0.376905	0.2973	0.1081	0	0.0682	0.0222	0.0851				0	0.0847	0.1724	0.1525	0.2759	0.5556	0.3704	0.6667	0.2222	0.7083	0.5417	0.9296	0.8088	0.9143	0.931					HCC-15	0.377971	wildtype						BICR22	POSITIVE	0.645905
SNU-175	CVCL_5031	0.369828				0	0	0				0	0	0	0.3	0	0.7941	0.2647	0.2647	0.303	0.8571	0.4722	1	0.6364	0.7647	1					PANC-03-27	0.376905	wildtype						HCC-827	POSITIVE	0.642133
OV-56	CVCL_2673	0.3674	0.0345	0.3448	0.069	0.35	0	0.0909				0.0625	0.0625	0.0625	0.0625	0.125	0.4	0.3333	0.25	0.3571	0.8519	0.5714	1	1	1	0.6875					SNU-175	0.369828	wildtype						SNU-61	POSITIVE	0.641252
EKVX	CVCL_1195	0.362033	0	0.2667	0.2222	0	0.0357	0				0	0.7907	0.4186	0.7907	0.4186	0.9231	0.5526	0.4935	0.4805	0.5469	0.375	0.2857	0.0408	0.1379	0.8235					OV-56	0.3674	wildtype						OCI-M1	POSITIVE	0.641086
SK-HEP-1	CVCL_0525	0.343944				0	0	0.0667				0.0465	0.1628	0.0976	0.1163	0.186	0.5882	0.0882	0.1176	0.3824	0.7949	0.25	0.8974	0.8684	0.8947	0.6333					EKVX	0.362033	wildtype						LXF-289	POSITIVE	0.639438
HCC1187	CVCL_1247	0.320357	0.8333	1	0	0	0.5882	0.2222				0.3333	0.1905	0	0.0952	0.0952	0.2812	0.2812	0.3871	0.7429	0.6667	0.1429	0.25	0.125	0.0526	0.44					SK-HEP-1	0.343944	wildtype						CAL-27	POSITIVE	0.639338
NCI-H1792	CVCL_1495	0.284				0	0	0.1667				0.0309	0.0206	0.0109	0.0825	0.0206	0.6098	0	0.0488	0.2174	0.3889	0.5	0.3667	0.8667	0.9667	0.8148					HCC1187	0.320357	wildtype						MM1S	POSITIVE	0.637386
COR-L311	CVCL_2412	0.283343	0.0084	0.1167	0.0083	0.0533	0.0286	0.0656				0.0325	0.0504	0.0682	0.1484	0.1078	0.4459	0.3898	0.2823	0.3119	0.5937	0.4514	0.7161	0.587	0.6946	0.7893					NCI-H1792	0.284	wildtype						OS-RC-2	POSITIVE	0.637057
A673	CVCL_0080	0.262171	0	0	0	0	0.0968	0				0.0764	0.0993	0.0423	0.1049	0.0699	0.9865	0.2027	0.68	0.6216	0.1565	0.713	0.4609	0.4211	0.4404	0.3333					COR-L311	0.283343	wildtype						BHY	POSITIVE	0.63679
22RV1	CVCL_1045	0.258471	0.1053	0.3158	0.1667	0.037	0.037	0.0769				0.0222	0.0217	0.0217	0.0217	0.0217	0.2667	0.2667	0.0345	0.0323	0.6364	0.2597	0.5325	0.8816	0.7467	0.9231					A673	0.262171	wildtype						AsPC-1	POSITIVE	0.636171
NCI-H2085	CVCL_1523	0.253152	0	0	0	0	0	0				0	0.3333	0.3333	0.4815	0	0.5312	0.5312	0.5312	0.125	0.5517	0.3793	0.5517	0.1364	0.3929	0.4375					22RV1	0.258471	wildtype						CAPAN-2	POSITIVE	0.635886
NCI-H2170	CVCL_1535	0.25	0	0	0																					1					NCI-H2085	0.253152	wildtype						NCI-H2122	POSITIVE	0.633163
HCC-78	CVCL_2061	0.22984										0.0417	0.08	0.04	0.04	0.08	0.3	0.3	0.2	0.3						0.9167					NCI-H2170	0.25	wildtype						MDST8	POSITIVE	0.631989
FU97	CVCL_2908	0.220967	0.0381	0.1714	0	0.0303	0.03	0.0404				0.0721	0.0541	0.0545	0.0541	0	0.2551	0.2449	0.398	0.3093	0.4362	0.2781	0.4636	0.6014	0.4966	0.6121					HCC-78	0.22984	wildtype						KP-N-RT-BM-1	POSITIVE	0.628824
NCI-H2452	CVCL_1553	0.216757	0.1707	0.3	0	0	0.16	0				0.0238	0.0476	0.0256	0.1429	0.2381	0.1667	0.0833	0	0.0278	0.7021	0.1667	0.617	0.1579	0.5217	1					FU97	0.220967	wildtype						MG-63	POSITIVE	0.628071
NCI-H2172	CVCL_1537	0.197995	0	0	0	0	0.303	0				0	0	0.1636	0.0727	0.0182	0.3377	0.026	0.0649	0.2468	0.8333	0.197	0.6515	0.1695	0.3594	0.7143					NCI-H2452	0.216757	wildtype						NCI-H2291	POSITIVE	0.627652
NCI-H2342	CVCL_1549	0.190467	0	0.4615	0	0.0357	0.0345	0.0667				0	0	0	0	0	0.5778	0.1778	0.4222	0.1778	0.4211	0.0517	0.431	0.34	0.3929	0.4091					NCI-H2172	0.197995	wildtype						NCI-H209	POSITIVE	0.6259
SK-N-AS	CVCL_1700	0.161157	0	0	0	0	0.0769	0.1429				0.0909	0.1042	0.0851	0.125	0.1522	0.3704	0.2264	0.1321	0.2075	0.2581	0.129	0.3226	0.3478	0.3846	0.2286					NCI-H2342	0.190467	wildtype						KG-1	POSITIVE	0.625
CHP-212	CVCL_1125	0.15538	0	0	0	0	0.8	0	0	0	0	0	0	0	0	0					0	0	0.087	1	1	0.2206					SK-N-AS	0.161157	wildtype						BICR31	POSITIVE	0.622314
GCIY	CVCL_1228	0.122854	0	0	0	0.0323	0	0	0	0	0	0.1053	0.0526	0.05	0.05	0.0526	0.2424	0.0312	0.1515	0.0909	0.4038	0.0769	0.5098	0.3409	0.4583	0.3					CHP-212	0.15538	wildtype						HH	POSITIVE	0.620857
PLC-PRF-5	CVCL_0485	0.111681	0	0.1364	0.0606	0	0.0769	0				0.0202	0.02	0.0204	0.08	0.1	0.25	0.1171	0.0833	0.0917	0.1778	0.0792	0.297	0.122	0.2917	0.321					GCIY	0.122854	wildtype						MOLM-13	POSITIVE	0.620058
ECC12	CVCL_1189	0.0910714	0.2222	0.1111	0.1111	0	0	0				0	0	0	0	0	0.125	0.0833	0.125	0.3043	0.1429	0.1429	0.1429	0.1875	0.1667	0.0476					PLC-PRF-5	0.111681	wildtype						UACC-812	POSITIVE	0.618578
RERF-LC-MS	CVCL_1655	0.0845727	0	0	0	0	0	0													0	0	0.1618	0.2097	0.5588						ECC12	0.0910714	wildtype						T24	POSITIVE	0.614136
DMS-114	CVCL_1174	0.0671952	0	0	0	0.0545	0.0536	0.0536				0	0	0	0	0	0.2632	0.0526	0.0526	0.0588	0.1667	0.0238	0.1951	0.1351	0.125	0.1765					RERF-LC-MS	0.0845727	wildtype						HuCCT1	POSITIVE	0.613196
A3-KAW	CVCL_1062	0.0652857	0.1429	0.1429	0.1429	0	0	0				0	0.12	0.04	0.08	0	0.0323	0	0	0	0.0968	0.0645	0.1667	0.1429	0.1379	0.0612					DMS-114	0.0671952	wildtype						JURL-MK1	POSITIVE	0.610943
SBC-5	CVCL_1679	0.042581	0	0.1579	0	0	0	0				0	0	0	0	0	0	0	0	0	0.0909	0	0.2727	0	0.2727	0.1					A3-KAW	0.0652857	wildtype						MEL-HO	POSITIVE	0.607694
DMS-53	CVCL_1177	0.000533333	0	0	0	0	0	0				0	0	0	0	0	0	0	0	0	0	0	0	0	0	0.0112					SBC-5	0.042581	wildtype						OE19	POSITIVE	0.605229
NCI-H1048	CVCL_1453	0										0	0	0	0	0															DMS-53	0.000533333	wildtype						FU-OV-1	POSITIVE	0.59889
Hs-683	CVCL_0844	1																			1	1	1	1	1						NCI-H1048	0	wildtype						OV-90	POSITIVE	0.594719
KYSE-510	CVCL_1354	1										1	1	1	1	1																							KMS-12-BM	POSITIVE	0.592293
MONO-MAC-6	CVCL_1426	1															1	1	1	1																			COLO-829	POSITIVE	0.591222
TALL-1	CVCL_1736	0.969946	0.8966	1	1	0.8684	1	0.9773	1	1	1	1	1	1	1	1	1	1	1	1	0.7667	0.9697	0.9	0.9	1	1													769-P	POSITIVE	0.577562
LOUCY	CVCL_1380	0.969925	1	1	1	1	1	0.9091	0.9286	1	1	0.9375	0.9375	0.9375	0.9375	0.9375	0.84	1	1	1	1	1	1	0.913	1	1													BxPC-3	POSITIVE	0.575586
SUP-T1	CVCL_1714	0.968725	1	1	1	1	1	0.9259	1	1	1	0.7931	0.9643	0.9333	1	1	0.875	0.95	0.9487	0.95	1	1	0.9091	1	1	1													SK-MEL-30	POSITIVE	0.575572
DND-41	CVCL_2022	0.954717	0.9286	1	0.8571	0.7857	1	0.9412	1	1	1	1	0.96	0.96	0.9583	0.913	0.8	1	1	1	1	1	0.9487	1	0.9231	0.9375													SK-MEL-28	POSITIVE	0.574119
ALL-SIL	CVCL_1805	0.953319	0.8571	0.8667	0.8667	0.9717	1	0.8491				0.9762	0.9773	0.9773	0.9773	0.9773	1	1	1	1	0.9362	0.9362	0.9375	0.9783	0.9348	1													HT-144	POSITIVE	0.572929
CML-T1	CVCL_1126	0.948971	0.5	0.6538	0.8302	1	1	1				1	1	1	1	1	1	1	1	0.9444	1	1	1	1	1	1													IGR-1	POSITIVE	0.571367
TYK-nu	CVCL_1776	0.940967	0.8621	0.8667	0.6071	1	1	0.6923	1	1	1	0.9677	0.9677	0.9655	0.9667	0.9667	0.9375	1	1	1	0.9286	0.963	0.9643	0.9643	0.963	1													GI-1	POSITIVE	0.571052
A253	CVCL_1060	0.940557	0.4468	0.9574	1	0.8	1	0.975				0.8431	0.8824	0.94	1	0.9592	0.9655	1	1	1	1	1	0.9823	1	1	1													HEL	POSITIVE	0.570592
RS4-11	CVCL_0093	0.939695	0.9655	0.9655	0.9655	1	1	1				0.2308	1	0.9167	0.9167	0.9167	1	1	1	0.9615	1	0.8947	1	1	1	1													KMRC-1	POSITIVE	0.568358
SU-DHL-1	CVCL_0538	0.936067	0.6957	0.7391	0.6522	1	1	0.9545	1	1	1	0.9091	1	0.9636	0.9636	0.9273	0.9394	0.9697	0.9706	1	0.9487	0.9487	0.9375	1	1	0.9459													CAS-1	POSITIVE	0.56749
VCaP	CVCL_2235	0.935317				0.7692	1	1				0.875	0.9565	0.9583	1	0.9167	1	1	0.92	0.84	1	1	0.6	1	1	1													UACC-62	POSITIVE	0.5669
TE-6	CVCL_1765	0.933705	0.6667	1	1	1	1	0.9091				0.6964	0.9821	1	0.9636	0.9643	0.9459	0.8611	0.9722	0.9722	0.907	0.8	1	1	1	0.9672													EM-2	POSITIVE	0.563443
UACC-893	CVCL_1782	0.933233	0.3333	1	1	1	0.95	0.95				1	1	1	1	1										0.9655													SH-4	POSITIVE	0.562272
ZR-75-30	CVCL_1661	0.930614				0.8333	1	0.9375	0.9231	1	1	0.6341	0.8571	0.7561	0.9756	0.8571	0.9737	0.9737	0.9737	0.9487	1	1	1	0.9492	1	0.95													KMS-11	POSITIVE	0.561133
SU-DHL-8	CVCL_2207	0.930438	0.4	0.9333	0.9333	1	1	1				1	1	0.6286	1	1	1	0.9643	0.963	1	1	1	0.75	1	0.9667	1													Daudi	POSITIVE	0.557056
NALM-6	CVCL_0092	0.926471	0.9	0.95	0.9	0.8182	1	1				0.4545	1	1	0.7273	1					1	1	1	1	1	1													NCI-H524	POSITIVE	0.553852
EC-GI-10	CVCL_1187	0.925825	0.1296	1	0.7407	1	0.9855	0.96	1	1	1	0.7143	0.9444	0.9107	0.963	0.9623	1	1	1	1	0.9873	0.962	0.96	1	1	1													NCI-H2110	POSITIVE	0.553163
P12-ICHIKAWA	CVCL_1630	0.925817	0.0741	1	0.8889	0.88	0.92	1	1	1	1	0.6471	1	1	0.9412	1	1	0.9211	0.975	1	1	1	0.9722	1	1	1													A204	POSITIVE	0.552889
HCC1143	CVCL_1245	0.924095				0.8636	0.8636	0.6042	1	1	1	0.6395	0.931	0.9762	0.9655	0.9767	0.9242	0.9091	0.9242	0.9848	0.9917	0.9016	0.9583	1	1	0.9918													NCI-H2347	POSITIVE	0.552052
SW620	CVCL_0547	0.92311	0.5652	0.9565	0.9565	1	1	1				0.6061	0.9697	0.9697	0.9697	0.9697	0.9333	0.9508	1	1	0.9167	0.9167	0.9167	0.875	0.913	1													NCI-H838	POSITIVE	0.551443
MES-SA	CVCL_1404	0.922376	0.5385	1	0.7547	1	1	1				1	0.9167	1	0.4167	1	1	1	1	1	1	1	0.8837	1	0.975	0.8846													NCI-H69	POSITIVE	0.544786
HDLM-2	CVCL_0009	0.917862				0.7727	0.8182	0.7333	1	1	1	0.5111	0.8723	0.8936	0.9149	0.913	1	0.9444	0.9818	0.9808	1	0.9872	1	1	1	0.9518													NCI-H2030	POSITIVE	0.544179
COLO-680N	CVCL_1131	0.916514	0.4186	1	0.814	1	1	1				0.3607	1	0.8167	1	1	0.9592	0.9592	0.9592	0.9592	1	1	1	1	1	1													CFPAC-1	POSITIVE	0.539371
A172	CVCL_0131	0.915878	0.3333	0.7778	0.7778							0.8	1	1	1	1	0.9286	0.9643	0.9667	0.9643	1	1	1	1	1	0.973													NCI-H661	POSITIVE	0.530917
MDA-PCa-2b	CVCL_4748	0.907379	0.8276	0.9655	0.7742	0.6552	1	1	1	1	1						0.9474	0.9444	0.9444	0.5	1	0.9815	1	1	1	0.7													NCI-H358	POSITIVE	0.53091
NCI-H660	CVCL_1576	0.907029	0.2895	1	1	0.8182	0.8333	0.8333				0.8148	0.9643	0.8214	0.9643	0.931	0.9091	1	1	1	1	1	1	1	0.8684	1													NCI-H526	POSITIVE	0.528448
RH-18	CVCL_1659	0.903644	0.3333	0.8333	0.8333	0.8889	0.8889	0.8889				1	0.875	1	1	1	1	1	1	0.9167						1													RERF-LC-KJ	POSITIVE	0.522757
KM-H2	CVCL_1330	0.903181	0.65	0.9474	0.95	1	1	1				0.7273	0.7727	0.7273	0.6818	0.8182	1	1	1	0.9091	0.8378	0.9722	0.973	1	1	1													NCI-H647	POSITIVE	0.52241
KYSE-140	CVCL_1347	0.90174										1	1	1	1	1					0.9941	0.0233	1	1	1														COR-L105	POSITIVE	0.519948
SUP-B15	CVCL_0103	0.899325	0.9091	1	0.9091	0.4	0.55	0.7308	1	1	1	0.7059	0.9091	0.8824	0.8824	0.8824	1	1	0.9688	0.9677	0.9636	0.9636	1	1	0.9811	0.9778													COLO-792	POSITIVE	0.517695
HCC1428	CVCL_1252	0.898017				0.2727	1	0.9615	1	1	0.5714										1	1	1	1	1	0.9706													PL-21	POSITIVE	0.516114
A498	CVCL_1056	0.895924	0.7586	0.7667	0.7333	0.6905	0.814	0.9318				0.8571	0.9286	0.9259	0.6786	0.9286	0.9524	1	0.9524	1	0.9792	0.9583	1	0.9792	0.9792	1													ONS-76	POSITIVE	0.515071
TE-8	CVCL_1766	0.89481	0	1	0.3421	0.9012	1	1				1	1	1	1	1	1	1	1	1	0.8889	0.9908	1	0.934	1	0.734													HT-115	POSITIVE	0.5119
L-540	CVCL_1362	0.894789				0.4286	0.5714	1				0.6333	1	0.9143	1	1	0.9697	0.9429	0.9714	0.9429	1	0.8049	1	1	1	0.9268													NB4	POSITIVE	0.507624
MDA-MB-361	CVCL_0620	0.88351	0.4242	0.9394	0.9062	1	1	1				0.6176	0.8358	0.8154	0.9559	0.9242	0.9259	1	0.8727	0.8182	1	0.8732	0.9014	1	0.9855	0.7581													MHH-NB-11	POSITIVE	0.507345
MOLT-16	CVCL_1424	0.875238	0.1	0.96	0.48	1	0.8333	0.9062	1	0.8148	1	0.9	1	0.75	1	0.9	1	0.9286	1	1	0.9167	0.9167				0.9737													DU-145	POSITIVE	0.50199
PA-TU-8902	CVCL_1845	0.871279	0.1364	0.9524	0.9524	0.9615	1	0.8387	1	1	1	0.6522	0.75	0.7391	0.75	0.75	1	1	0.75	1	0.9322	0.7966	1	1	0.9492	1													NCI-H2066	POSITIVE	0.490187
SCC-9	CVCL_1685	0.865652	0.7188	0.875	0.875	0.6071	0.6207	0.4828				1	1	1	0.9286	1	1	1	1	1	0.8095	0.6349	1	1	0.918	0.7083													NCI-H2227	POSITIVE	0.487943
OVTOKO	CVCL_3117	0.860133	0.0571	0.8571	0.4706	0.64	0.9412	0.66				0.7	0.9667	1	1	0.9667	0.9677	0.9688	0.9688	0.9355	0.9907	0.9907	0.9907	1	0.9905	1													647-V	POSITIVE	0.484833
SKM-1	CVCL_0098	0.859557	0.4	1	1	0.625	0.64	0.7826				0.4091	1	1	1	0.4651	1	1	0.8571	1	1	0.8718	1	1	1	1													RPMI-8226	POSITIVE	0.483667
YAPC	CVCL_1794	0.857562	0.0909	0.9412	0.7353	0.6667	0.6667	0.6389				0.5507	0.9571	0.9296	0.9859	0.9855	1	1	1	1	0.95	0.95	1	0.973	1	0.9873													NCI-H1650	POSITIVE	0.482729
P31-FUJ	CVCL_1632	0.855276	0.2647	1	0.6	0.7308	0.8846	0.8571				0.5833	0.7917	0.7727	0.8696	0.9565	0.9688	0.9677	0.9688	0.9355	0.9737	0.9211	0.973	1	0.9412	1													SW780	POSITIVE	0.479962
OE33	CVCL_0471	0.851857	0.1855	0.8661	0.4836	0.7879	0.8788	0.9143				0.431	0.8621	0.8571	0.9464	0.9434	1	1	1	0.9565	0.984	0.976	1	0.9813	1	0.835													A375	POSITIVE	0.47979
SF126	CVCL_1688	0.846967				0.3256	0.4302	0.5				0.4783	1	1	1	1	1	1	1	1	0.8977	0.6136	1	1	1	1													HuP-T3	POSITIVE	0.475618
RL	CVCL_1660	0.844989				0.7143	0.9091	0.8095				1	0.6552	0.6552	1	1	0.9706	0.6944	0.9444	0.8824	0.7746	0.859	0.8158	0.8056	0.7297	0.99													HSC-4	POSITIVE	0.474889
OVCAR-4	CVCL_1627	0.840467										0	0.625	0.8571	1	1	1	0.8333	0.8333	0.8333	1	0.625	1	1	1	1													TOV-21G	POSITIVE	0.473248
SK-MEL-1	CVCL_0068	0.837167	0.5652	1	1	0.7692	0.8077	0.5				0.7353	0.9444	0.8649	1	1	0.7429	0.7429	0.8857	0.8857	1	0.8	0.92	0.8333	1	0.5833													CAL-29	POSITIVE	0.469295
Jurkat	CVCL_0065	0.833839	1	1	1							0.0149	1	1	0.0149	1	1	0.0105	1	1	1	1	1	1	1	0.9688													JHOS-2	POSITIVE	0.467971
PANC-08-13	CVCL_1638	0.833414	0.75	0.75	0.75	0.4545	0.4545	0.4286				0.6061	0.7273	0.8182	0.8125	1	1	1	1	1	1	1	1	0.95	1	1													KARPAS-422	POSITIVE	0.467857
VMRC-RCW	CVCL_1790	0.828681	0.5714	0.619	0.5238	0.5333	0.7	0.6667				0.3846	1	1	0.9552	0.9697	1	1	0.7647	0.9091	0.9048	1	1	1	1	0.9													HL-60	POSITIVE	0.465586
639-V	CVCL_1048	0.8271	0.3521	0.831	0.8732	0.8	0.8	0.3902				0.4375	0.8788	0.6364	0.9091	0.875	0.973	0.9459	0.9189	0.973	1	0.9091	0.9867	0.9189	0.9859	0.9744													IGR-37	POSITIVE	0.464744
T-T	CVCL_3174	0.826924	0.0513	0.8684	0.8649	0.7143	0.625	0.7778				0.6143	0.8	0.7681	0.9143	0.8696	0.9405	0.9286	0.9405	0.9643	0.9577	0.8873	1	1	0.9538	0.9247													U-118-MG	POSITIVE	0.45839
T-T	CVCL_3174	0.82848	0.8333	0.8333	0.1667			0.6				0.4211	0.9474	0.6842	1	1					1	1	1	1	1	0.9412													DK-MG	POSITIVE	0.4579
MOLT-13	CVCL_1422	0.822133	0	1	0.3667	0.6923	0.8846	0.5714				0	1	1	1	1	1	1	0.8919	1	1	0.9722	1	0.8857	1	1													BHT-101	POSITIVE	0.454643
A4-Fuk	CVCL_1064	0.82201				0.625	0.75	0.6087	0.5714	0.5714	1	0.15	0.85	0.6	0.65	1	1	1	1	0.8857	1	1	1	1	1	1													YH-13	POSITIVE	0.45361
HSC-2	CVCL_1287	0.813448	0.5227	0.9091	0.7209	0.6875	0.5556	0.6111				0.5455	0.7321	0.7455	0.6182	0.8393	0.9853	0.9857	0.9861	0.9701	0.9859	0.8194	0.9855	1	0.9853	0.8916													Caov-3	POSITIVE	0.447748
MDA-MB-436	CVCL_0623	0.813284	0.1429	1	0.7143	0.0625	0.1875	0.6364	1	1	1						1	1	1	0.9231	0.8571	0.9286	1	1	1	1													SW1271	POSITIVE	0.446657
OCI-AML5	CVCL_1620	0.812481	0.25	0.75	0.6857	0.7727	0.913	0.8636				0.717	0.6538	0.7	0.7447	0.7556	0.8936	0.8936	0.7708	0.9592	1	0.9492	0.9661	0.9815	0.9815	0.8605													LAMA-84	POSITIVE	0.446222
TE-4	CVCL_3337	0.804013	0	1	0	0.7419	0.871	0.7568	1	1	1	0.375	0.5854	0.6098	0.9756	0.8293	0.9714	1	0.9714	0.9296	0.9091	0.974	0.9508	0.9322	1	0.913													OVK-18	POSITIVE	0.444405
JHH-4	CVCL_2787	0.80105				0.7826	1	0.8529	1	1	1						0.7727	0.7826	0.7826	0.7826	0.7467	0.6267	0.6533	0.6522	0.6714	0.7105													NCI-H1793	POSITIVE	0.440792
OVKATE	CVCL_3110	0.796029	0.6	0.975	0.8462	0.5667	0.5424	0.7869				0.6833	0.9833	0.95	0.9833	0.9138	0.6087	0.4762	0.6522	0.6957	0.7593	0.8545	1	1	1	0.8391													LOU-NH91	POSITIVE	0.440543
NOMO-1	CVCL_1609	0.795352	1	1	1	0.7368	0.2105	0.65				0.0857	0.5352	0.5942	1	0.6377	0.8378	0.75	0.9459	0.9722	0.7727	1	1	0.9833	1	0.9904													NCI-H196	POSITIVE	0.440162
GDM-1	CVCL_1230	0.794167	0.0227	1	1	0.5938	0.8154	0.1579	1	0.6	1	0.4429	0.8905	0.9781	0.7536	0.437	0.9856	0.8936	0.9091	0.9786	0.9286	0.9286	0.9394	0.9495	0.898	0.9571													COLO-679	POSITIVE	0.43759
SUIT-2	CVCL_3172	0.789586	0.0667	0.2667	0.4	0.6667	0.6316	0.5263				0.4286	0.9	0.95	1	0.9512	1	1	1	1	0.9259	0.8889	1	1	0.9787	1													IGROV-1	POSITIVE	0.437319
SW1710	CVCL_1721	0.789138	0.2857	0.5714	0.5714												1	0.8846	1	1						1													MSTO-211H	POSITIVE	0.436643
PANC-02-03	CVCL_1633	0.788143	0.6	0.6	0.6	0	0.3333	0.5714				0.7368	1	1	0.7895	1	1	1	0.9231	1	0.9545	0.913	0.8696	0.8182	0.913	0.9286													KP-N-YN	POSITIVE	0.436543
CHP-126	CVCL_1123	0.780781	0	0.7317	0.5122	0.3684	0.7895	0.7368				0.3333	0.7667	0.6207	0.8	0.8621	0.925	0.975	0.975	1	1	1	1	1	1	1													RT4	POSITIVE	0.435714
TE-441-T	CVCL_1754	0.778514	0.2	0.9333	0.2667	0.5455	0.4545	0.6667				0.2979	0.8043	0.8936	0.8043	0.8696	0.9643	0.9649	0.9107	0.8772	0.971	0.9857	0.9545	1	0.9841	1													A549	POSITIVE	0.432305
UM-UC-3	CVCL_1783	0.771867				0.3889	0.3889	0.35				0.566	0.6038	0.6471	0.717	0.6731	1	1	1	1	0.9388	0.8163	1	1	0.9388	0.8649													MHH-CALL-4	POSITIVE	0.432186
PSN1	CVCL_1644	0.758148	0.2	0.7333	0.4667	0.2857	0.3571	0.3571				0.3	0.8974	0.7632	0.9	0.8947	0.8913	0.9787	0.9792	0.9792	1	1	1	1	0.9375	1													KMRC-20	POSITIVE	0.428748
HCC2218	CVCL_1263	0.756986	0.0476	0.8	0.381	0.2083	0.5417	0.5833				0.3953	0.4524	0.6905	1	1	0.8889	1	1	1	1	0.9744	1	1	1	0.9333													HCC70	POSITIVE	0.427714
DOV13	CVCL_6774	0.755895	0.1429	0.3571	0.2857	0.7857	0.7857	0.7857				0.2051	0.7436	0.6154	0.9211	0.9189	1	0.8636	1	1	0.5714	1	1	1	1	0.8919													BV-173	POSITIVE	0.427248
TE-9	CVCL_1767	0.755458	0.1	0.6667	0.2333	0.4	0.7308	0.8125	0.5	1	0.6667	0.2857	0.5918	0.7083	1	0.9796	1	1	1	0.8438	0.9556	0.8444	0.9535	0.9048	0.9535	1													Becker	POSITIVE	0.424717
J82	CVCL_0359	0.755148	0.2477	0.7273	0.4818	0.7538	0.8636	0.8182				0	0.8095	0.8095	0.8095	0.8095	1	1	1	1	0.7209	0.8266	0.7651	1	1	0.4151													NCI-H1568	POSITIVE	0.420729
G-292-Clone-A141B1	CVCL_2909	0.749081	0.1	0.9	0.35	0.7692	0.7692	0.7692									1	0.6316	1	1	0.4545	0.5455	0.9091	0.9091	0.9091	0.9688													MDA-MB-415	POSITIVE	0.420233
PE-CA-PJ15	CVCL_2678	0.749033	0	0.4737	0.4737	0.4516	0.5938	0.6875				0.3333	0.6667	0.7619	0.8095	0.8	1	1	1	1	0.9524	0.7857	1	1	0.9756	0.9643													Hs-766T	POSITIVE	0.418652
SUP-M2	CVCL_2209	0.748233	0.2667	0.9355	0.871	0.5946	0.5946	0.5946				0.2121	0.4697	0.4844	0.4848	0.4154	1	0.8158	1	0.9737	1	1	1	1	1	1													ML-1	POSITIVE	0.417514
L-428	CVCL_1361	0.747706				0.7308	0.7407	0.4815				0.3409	0.3333	0.375	0.4419	0.3902	0.9655	0.9667	1	0.9655	0.931	1	1	0.963	0.9643	0.8684													DBTRG-05MG	POSITIVE	0.413706
OVISE	CVCL_3116	0.746294				0.6667	1	1				0	0.8333	0	0	0.8333	0.2	1	0.9	1	1	1	1	1	1	1													KU-19-19	POSITIVE	0.405062
COLO-684	CVCL_1132	0.744061	0.1923	1	0.3846	0.3333	0.8333	0.2353	0.6		1	0.0556	0.6111	0.8333	1	0.7647	0.9048	1	1	0.7273	0.9688	0.9677	0.8438	0.9677	0.9667	0.9231													DB	POSITIVE	0.404043
PF-382	CVCL_1641	0.742933				0.0976	0.3659	0.122				0.35	0.6583	0.6441	0.725	0.6639	0.9815	0.9818	1	1	0.9773	0.9545	0.9767	0.9318	0.9773	0.9651													NCI-H1944	POSITIVE	0.401321
CAL-33	CVCL_1108	0.740638	0.9375	0.9375	0.9375	0.25	0.2308	0.25				0.3913	1	0.4348	0.9545	1	1	1	0.5263	1						1													NCI-H2023	POSITIVE	0.398833
OE21	CVCL_2661	0.73731	0.0345	0.7419	0.4516	0.25	0.3902	0.6341				0.1111	0.8889	0.9412	0.8889	0.8235	1	0.8	0.9333	0.9231	0.9487	0.8718	0.9744	0.9474	0.9744	0.9545													SK-MES-1	POSITIVE	0.393252
REH	CVCL_1650	0.73182	0	0.7755	0.38	0.4		0				0.2022	0.6854	0.8046	0.8977	0.8391	0.9265	0.9851	1	0.9853	0.8333	1	0.9762	1	1	0.9455													NCI-H2228	POSITIVE	0.390681
L-1236	CVCL_2096	0.718419	0.1481	0.7778	0.2222	0.4773	0.4889	0.6444				0.55	0.5714	0.6316	0.6	0.6316	1	0.52	1	1	0.9804	0.9811	0.9804	1	0.9792	0.9024													YKG-1	POSITIVE	0.386967
HCC1395	CVCL_1249	0.704576	0	0.4583	0	0.3793	0.4333	0.25				0.2632	0.8684	0.7895	0.9474	0.6579	0.9787	0.9375	0.9375	0.9583	0.9649	0.9825	1	1	1	0.9894													NAMALWA	POSITIVE	0.386541
PANC-04-03	CVCL_1636	0.703281	0.2667	0.4667	0.5333	0.4194	0.4688	0.6061				0.1915	0.4167	0.4167	0.875	0.5833	1	1	0.9286	0.8571	1	0.814	0.925	1	1	1													8505C	POSITIVE	0.386457
AM-38	CVCL_1070	0.703043	0.4375	0.5	0.4375	0.25	0.375	0.25				0	0.75	0.75	0.75	0.7857	0.9355	0.9355	0.9375	0.9375	0.9762	0.9524	0.9762	0.875	0.9524	1													42-MG-BA	POSITIVE	0.384971
Caov-4	CVCL_0202	0.701976	0.0702	0.8407	0.1681	0.0755	0.6	0.3455				0.0444	0.6818	0.6744	0.7273	0.6591	0.8545	1	1	1	1	1	1	1	1	1													CADO-ES1	POSITIVE	0.384276
ME-1	CVCL_2110	0.700712	0.0286	0.7778	0.3333	0.1333	0.6	0.6	0.4667	0.4667	0.4667	0.2564	0.6923	0.6923	0.7692	0.8205	0.8974	0.9231	1	0.9231	1	1	1	1	0.9697	1													CMK	POSITIVE	0.378529
TE-10	CVCL_1760	0.699562	0.0256	0.775	0.175	0.4872	0.45	0.2727				0.1111	0.4375	0.5667	0.9032	0.6613	0.9878	0.9759	0.9647	1	0.974	0.9872	1	1	1	0.9359													HCC-15	POSITIVE	0.377971
TE-15	CVCL_1763	0.679919	0	0.3462	0.1538	0.4211	0.7632	0.5897				0.15	0.6066	0.7049	0.6885	0.6667	1	0.9302	0.9176	0.8372	0.9091	0.6753	1	1	1	0.9182													PANC-03-27	POSITIVE	0.376905
CAL-62	CVCL_1112	0.678795	0	0.25	0	0	0.2188	0.4688				0.1556	0.8222	0.8667	0.6	1	1	1	0.9167	1	1	1	1	1	1	0.9559													SK-MEL-5	POSITIVE	0.372871
SCC-15	CVCL_1681	0.669367	0.1081	0.5405	0.3243	0.35	0.25	0.25				0	0.5789	0.5789	0.7895	0.7059	0.9615	1	1	1	0.8148	0.8519	1	1	0.9524	1													SNU-175	POSITIVE	0.369828
Mewo	CVCL_0445	0.666667	0	0	0												1	1	0	1	1	1	1	1	1														OV-56	POSITIVE	0.3674
BFTC-905	CVCL_1083	0.661738	0.125	1	1	0.4583	0.4583	0.4583				0.6667	0.6667	0.6667	0.6667	0.6667	0.8	0.8	0	0.8	0.72	0.52	1	1	1	0.4231													B-CPAP	POSITIVE	0.36719
TOV-112D	CVCL_3612	0.655838	0	0.8571	0	0.1429	0.1333	0.1333				0.0385	0.3462	0.7692	0.8077	0.8846	1	0.9048	1	1	0.92	0.96	1	0.875	1	1													EKVX	POSITIVE	0.362033
D-283MED	CVCL_1155	0.653343	0	1	0.381	0.2162	0.3243	0.2703				0.0204	0.3878	0.5625	0.5306	0.7551	0.8889	1	1	0.8611	0.8158	0.8378	0.8684	1	1	1													Hs-578-T	POSITIVE	0.360543
VMRC-RCZ	CVCL_1791	0.650529	0	0.6522	0	0.5294	0.8889	0.1364				0.197	0.5077	0.3846	0.6923	0.4769	0.9714	1	1	0.9296	0.6667	0.8246	1	1	0.9434	0.86													GAMG	POSITIVE	0.358675
Panc-02-13	CVCL_1634	0.647505	0.1458	0.2917	0.1458	0.1912	0.4118	0.1884				0.2571	0.8378	0.973	0.973	0.9459	0.9167	0.5417	0.5	0.5833	0.6944	1	1	1	1	1													HCC1806	POSITIVE	0.357614
BICR22	CVCL_2310	0.645905	0.0714	0.0714	0.0714	0.5714	0.5714	0.5714				0.3214	0.5667	0.4483	0.4483	0.5714	1	0.9459	0.8649	1	0.9697	0.7576	0.9091	0.9688	0.9677	0.8958													KALS-1	POSITIVE	0.356676
OCI-M1	CVCL_2149	0.641086	0	0.6364	0.6364	0.4857	0.6286	0.6667				0	0.3	0.3	0.3	0.3	1	0.95	0.95	1	0.9286	0.9286	1	0.8974	0.7619	0.7925													TT2609-C02	POSITIVE	0.350676
BHY	CVCL_1086	0.63679	0	0	0	0.6667	0.6214	0.6792				0.2892	0.6585	0.4146	0.8148	0.988	1	1	0.9867	0.9867	0.6711	0.5385	0.7867	0.6438	0.6267	1													SU8686	POSITIVE	0.34579
AsPC-1	CVCL_0152	0.636171	0	0.0476	0.0476	0.24	0.2353	0.34				0	0.5476	0.7317	1	0.5952	1	0.8537	0.8372	1	1	0.8837	1	1	1	1													SK-HEP-1	POSITIVE	0.343944
CAPAN-2	CVCL_0026	0.635886	0.4857	0.4857	0.3714	0.3103	0.3448	0.3636				0.2429	0.3143	0.3382	0.3714	0.4203	1	0.7727	0.9551	1	0.9184	0.74	0.98	0.9796	0.9592	1													SNU-387	POSITIVE	0.33951
KP-N-RT-BM-1	CVCL_1339	0.628824	0.0263	0.3947	0	0.4091	0.2121	0.4493				0	0.5536	0.5283	0.9107	0.5926	1	1	0.7	0.8	1	1	1	1	1	0.6286													Hs-939-T	POSITIVE	0.328895
MG-63	CVCL_0426	0.628071	0.7143	0.7857	0.2857	0.24	0.5385	0.2963				0.1075	0.7222	0.8352	0.6522	0.8161	0.6163	0.4286	0.2619	0.2907	0.963	0.6538	0.9815	1	1	1													SF268	POSITIVE	0.32839
KG-1	CVCL_0374	0.625	0	0	0																1	1	1	1	1														BT-549	POSITIVE	0.324838
EN	CVCL_2034	0.623543	0.0323	0.0323	0.129	0.1538	0.3333	0.4516				0.1176	0.1176	0.25	1	0.6471	1	1	1	1	0.9362	1	0.9362	0.9574	1	1													MOLM-16	POSITIVE	0.324721
BICR31	CVCL_2312	0.622314	0.1429	0.1429	0	0.4615	0.3077	0.5357				0.1212	0.8182	0.2941	0.9394	0.8438	1	0.9057	0.7358	0.7778	0.625	0.5312	1	1	1	0.8857													SNU-423	POSITIVE	0.322357
HH	CVCL_1280	0.620857	0	0.0357	0.3214	0.1791	0.1765	0.1714				0.2759	0.6207	0.6207	0.5614	0.4912	0.9815	0.8868	0.9815	0.9623	0.9467	0.9867	0.8667	0.9857	0.9861	1													Raji	POSITIVE	0.322341
HuCCT1	CVCL_0324	0.613196	0.3824	0.4706	0.3636	0.4643	0.5357	0.3611	0	0	0	0.1154	0.6923	0.7083	0.8077	0.6	1	1	0.9375	1	1	0.2778	1	1	1	1													SU-DHL-4	POSITIVE	0.321306
JURL-MK1	CVCL_2086	0.610943	0.3333	0.9	0	0.4444	0.0556	0.5				0.1296	0.4151	0.434	0.5741	0.6852	1	0.625	0.975	0.8108	0.7826	0.46	0.898	0.898	1	0.9091													HCC1187	POSITIVE	0.320357
MEL-HO	CVCL_1402	0.607694				0.0698	0.0455	0.0455				0.1733	0.7067	0.6053	0.8533	0.8553	0.5	0.7273	0.8636	0.5455	0.9643	0.75	0.6071	0.963	0.963	0.7													HuH-7	POSITIVE	0.318078
KMS-12-BM	CVCL_1334	0.592293				0.0064	0.5031	0.4969				0	0	0	1	0.2857					1	1	1	1	1	1													MEL-JUSO	POSITIVE	0.316776
BxPC-3	CVCL_0186	0.575586	0.2083	0.3958	0.383	0.6136	0.5333	0.4444				0.069	0.1897	0.1429	0.4483	0.4643	0.9545	0.7273	0.6364	0.6279	0.9412	0.4706	0.9804	0.9792	1	0.8772													SNB75	POSITIVE	0.314872
IGR-1	CVCL_1303	0.571367	0.5556	1	0.6667	0.3158	0.4737	0.3684				0	0.1818	0.2121	0.6061	0.4848	0.7391	0.4348	0.5217	0.6087	0.566	0.434	0.9804	0.94	0.9804	0.9286													COLO-783	POSITIVE	0.31175
HEL	CVCL_0001	0.570592	0.1818	0.6364	0.1818	0.375	0.5	0.5333	0.625	0.5	0.625	0.05	0.65	0.55	0.95	0.95	0.7143	0	0.1429	0.7	0.8421	0.3684	1	1	0.8	0.8182													SF539	POSITIVE	0.306557
KMRC-1	CVCL_2983	0.568358	0.1148	0.7213	0.4918	0.0625	0	0.375	0.6667	0.5882	0.3333	0.1818	0.6364	0.3636	0.5455	0.4545	0.9333	0.1875	0.9333	0.8125	0.631	0.6429	0.9647	1	1	1													SK-MEL-2	POSITIVE	0.306546
UACC-62	CVCL_1780	0.5669	0.0938	0.625	0.5312	0	0.4	0.3636				0.1429	0.5	0.3571	0.5714	0.5	0.48	0.64	0.96	0.84	0.6667	0.55	0.9524	1	1	0.7308													RD	POSITIVE	0.30501
EM-2	CVCL_1196	0.563443	0.4118	0.7647	0.7647	0.525	0.55	0.575				0.1778	0.3556	0.2889	0.5	0.2045	0.7857	0.0357	0.1786	0.25	1	1	1	1	1	0.4643													SF295	POSITIVE	0.304995
SH-4	CVCL_1692	0.562272				0.1053	0.2105	0.4286				0	0.2381	0.381	0.4286	0.3333	0.8421	0.7368	0.6316	0.7895	0.8667	0.3333	0.9667	0.9655	0.9667	0.8966													MEG-01	POSITIVE	0.30058
Daudi	CVCL_0008	0.557056				0	0.1905	0.4762				0.3448	0.4737	0.4643	0.4737	0.4545	0.5208	0.375	0.375	0.3333	0.9677	0.9516	0.8852	1	1	0.7407													OCI-AML2	POSITIVE	0.299195
CFPAC-1	CVCL_1119	0.539371	0	0.0206	0.2245	0	0.0116	0.0909				0.1707	0.2209	0.2235	0.6744	0.5647	0.6413	0.9362	1	0.7978	0.9818	0.7679	1	1	1	1													G-361	POSITIVE	0.298571
PL-21	CVCL_2161	0.516114	0.3333	0.2083	0.3333	0.1875	0.2	0.3529				0.3571	0.3636	0.4545	0.3636	0.3571	0.7209	0.3488	0.5814	0.6279	0.8889	0.6296	0.7778	0.8462	0.9057	1													RMG-I	POSITIVE	0.293181
NB4	CVCL_0005	0.507624	0.0455	0.3913	0	0	0	0.0909				0.3684	0.3889	0.3529	0.3684	0.0556	0.75	0.7917	0.6087	0.8261	0.9091	0.9167	1	1	1	0.7959													8-MG-BA	POSITIVE	0.28829
MHH-NB-11	CVCL_1412	0.507345	0	0	0	0.0423	1	0.0411													0.5025	1	0.9949	1	1														8305C	POSITIVE	0.286295
647-V	CVCL_1049	0.484833				0.0417	0.7917	0	0	0	1	0.5385	0.1538	0.6154	0.1538	0.1538	0.5556	0.4286	0.5714	0.3571	0.4737	0.4737	1	1	1	0.8727													NCI-H1792	POSITIVE	0.284
SW780	CVCL_1728	0.479962	0.2143	0.6429	0.3571	0.2727	0.1818	0.2174				0	0	0.0385	0.1538	0.1852	0.7429	0.6286	0.6176	0.6286	0.9362	0.5957	1	0.9556	0.9556	0.7547													OAW-28	POSITIVE	0.283714
HuP-T3	CVCL_1299	0.475618	0	0.52	0.52	0.4091	0.4091	0.7273				0	0	0	0	0					1	0.5	1	1	1	1													COR-L311	POSITIVE	0.283343
TOV-21G	CVCL_3613	0.473248	0	0.1951	0.1951	0	0	0				0	0.4545	0.4545	0.6667	0.3636	1	1	1	1	0.4286	0.4444	0.6	0.75	0.5	0.8857													NCI-H2009	POSITIVE	0.279167
CAL-29	CVCL_1808	0.469295	0	0.9412	0.9412	0.6957	0.6957	0.6957				0.0476	0.25	0.2857	0.3333	0.3	0.1905	0.2857	0.1905	0.381	0.6786	0.6071	0.8929	0.7391	0.7037	0													NCI-H1435	POSITIVE	0.27845
KARPAS-422	CVCL_1325	0.467857	0	0	0	0	0.0714	0				0.0806	0.5902	0.6885	0.2903	0.75	0.5484	0.0323	0.5161	0.5161	0.8	0.9714	1	1	1	0.9697													A2058	POSITIVE	0.266119
HL-60	CVCL_0002	0.465586	0	0.4286	0.1786	0.1765	0.2059	0.0588				0.0238	0.619	0.1429	0.6667	0.3095	0.4545	0.0952	0.5227	0.6889	0.6	0.6857	1	1	1	0.92													HOS	POSITIVE	0.2627
IGR-37	CVCL_2075	0.464744	0	0.9286	0	0	0	0				0.0263	0.4103	0.0256	1	0.4211					1	0.8077	1	0.8163	1														A673	POSITIVE	0.262171
U-118-MG	CVCL_0633	0.45839	0.1	0.5455	0.4545	0	0	0.0833				0.1333	0.4681	0.4545	0.2826	0.4889	0.35	0.3415	0.6	0.7073	0.8889	0.4906	0.9259	0.8113	0.7885	0.7115													22RV1	POSITIVE	0.258471
DK-MG	CVCL_1173	0.4579				0.3333	0.381	0.2791				0.2439	0.7561	0.6341	0.55	0.359	0.6364	0.3846	0.1538	0.3077	0.5741	0.4074	0.6667	0.4706	0.4706	0.6338													NB1	POSITIVE	0.256424
BHT-101	CVCL_1085	0.454643	0.15	0.7143	0.5238	0.1	0.2	0.1111				0.0435	0.2754	0.2353	0.2029	0.1324	1	0.7742	0.8095	0.7049	0.5111	0.0889	0.7111	0.7273	0.9318	0.6													SJSA-1	POSITIVE	0.253857
YH-13	CVCL_1795	0.45361	0.0435	0.6522	0.6522	0.7692	0.7143	0.1765				0	0.1111	0.2222	0.1111	0.1765	0.6875	0.6875	0.6667	0.1875	0.6	0.3214	0.2963	0.7963	1	0.6538													NCI-H2085	POSITIVE	0.253152
KP-N-YN	CVCL_1341	0.436543	0	0.5263	0	0	0	0				0	0.4706	0.4857	0	0.0909	0.7273	0.7273	0.7273	0.7	0.9375	0	0.9412	1	1	0.8333													NCI-H2170	POSITIVE	0.25
RT4	CVCL_0036	0.435714	0	0.3	0.2	0.45	0.4286	0.4286				0.0909	0.0909	0.1364	0.0909	0.15	0.8	0.4	0.36	0.32	0.6458	0.6875	0.898	0.8913	0.9583	0.8228													HT-1197	POSITIVE	0.248875
MHH-CALL-4	CVCL_1410	0.432186	0.125	0.675	0.7	0	0	0				0.0909	0.8182	0.75	0.75	0.8	1	0.2195	0.0244	0.2564	0.3636	0.6818	0.7273	0.4762	0.5	0.1176													SU-DHL-5	POSITIVE	0.248238
KMRC-20	CVCL_2986	0.428748	0.5185	0.9655	0.9655	0.5692	0.5	0.5606				0.234	0.2128	0.2222	0.3404	0.383	0.2632	0.1316	0.1316	0.3421	0.2857	0.2115	0.4808	0.5116	0.5	0.6739													FTC-133	POSITIVE	0.246395
BV-173	CVCL_0181	0.427248	0.5455	0.5312	0.5455	0.6154	0.6154	0.6154				0.087	0.1304	0.087	0.1304	0.1304	0.4	0.2667	0.4667	0.4	0.5273	0.4545	0.5818	0.68	0.6481	0.5135													A101D	POSITIVE	0.245043
Becker	CVCL_1093	0.424717	0.0882	0.1765	0.1176	0.6667	0.7347	0.2963	0.3333	0.3333	0.3333	0.037	0	0	0.0741	0.1667	0.8718	0.8462	0.5897	0.525	0.5301	0.4578	0.8659	0.9615	0.8354	0.3521													KU812	POSITIVE	0.244714
MDA-MB-415	CVCL_0621	0.420233	0.0323	0.2581	0.2581	0	0.0196	0				0	0.0625	0.1562	0.3438	0.0323	0.5789	0.8246	0.5714	0.614	0.8793	0.5862	0.8621	1	1	0.7455													SNU-398	POSITIVE	0.24459
Hs-766T	CVCL_0334	0.418652	0.56	0.16	0	0	0.0833	0.1111				0	0	0.1795	0.4198	0.0123	0.8195	0.3383	0.3258	0.4511	0.7255	0.7059	0.9608	0.9796	0.9592	1													SK-MEL-24	POSITIVE	0.234795
ML-1	CVCL_H525	0.417514	0	0.1176	0	0	0	0				0	0	0.1429	0.1739	0.1739	0.8571	0.4138	0.4286	0.5667	1	0.9545	1	1	1	0.9388													NCI-H929	POSITIVE	0.234452
DBTRG-05MG	CVCL_1169	0.413706				0.2727	0.3636	0				0	0	0	0.5517	0.4483	0.6667	0.2083	0	0.6667	0.8452	0.4235	1	1	1	0													UACC-257	POSITIVE	0.231867
Hs-729-T	CVCL_0871	0.393063	0.5	0.4615	0.1154	0	0.4762	0.3043									0.2	0.2	0.2	0.2	0.8571	0.0714	0.8571	0.8889	0.8571	0.1													SIMA	POSITIVE	0.231646
Saos-2	CVCL_0548	0.387833	0.4872	1	0.2564	0	0.1515	0.0556				0.0159	0.6613	0.5397	0.3333	0.1746	0.1	0	0.2857	0.2449	0.8	0.08	0.8333	0.9167	0.9167	0.2917													HCC-78	POSITIVE	0.22984
YKG-1	CVCL_1796	0.386967	0	0.4167	0.4167	0.2381	0.2273	0.087				0.02	0.102	0.1	0.4286	0.1	0.7419	0.5323	0.1639	0.129	0.5588	0.5	0.791	0.9692	0.9848	0.619													SW1088	POSITIVE	0.223486
NAMALWA	CVCL_0067	0.386541	0.2692	0.0385	0			0.5714	0	0	0	0	0.0545	0.0545	0.1091	0.0727	0.5098	0.38	0.6863	0.8235	0.8333	0.8333	0.8333	0.8333	0.8333	0.7679													FU97	POSITIVE	0.220967
8505C	CVCL_1054	0.386457	0	0.9167	0.5	0.1364	0.1667	0				0.0294	0.1471	0.2727	0.3939	0.2941	1	0.5333	0.2903	0.4516	0.3333	0.4872	0.3846	0.8276	0.5152	0.4355													NCI-H2452	POSITIVE	0.216757
42-MG-BA	CVCL_1798	0.384971	0	0.1818	0.1818	0.2121	0.2424	0.2941				0.1628	0.3333	0.3333	0.4253	0.3372	0.5357	0.2125	0.1446	0.5765	0.5962	0.5385	0.75	0.8936	0.6327	0.5													JM1	POSITIVE	0.209014
CMK	CVCL_0216	0.378529	0.0563	0.2958	0.2535	0.4912	0.4	0.371				0.2475	0.2843	0.3582	0.3881	0.3788	0.3007	0.2632	0.2941	0.2418	0.4511	0.5865	0.6031	0.7333	0.5814	0.3692													NCI-H2172	POSITIVE	0.197995
B-CPAP	CVCL_0153	0.36719	0	0.4545	0	0.1714	0.5143	0.2162				0.0408	0.383	0.3469	0	0.1042	0.8116	0.4928	0.4559	0.4143	0.3673	0.3469	0.8125	0.8478	0.875	0.0556													NCI-H2342	POSITIVE	0.190467
Hs-578-T	CVCL_0332	0.360543	0.3333	0.5	0.3333	0.3158	0.6316	0.35				0.05	0.0476	0.1905	0.381	0.0952	0.4231	0.0385	0.1154	0.7917	0.36	0.1765	0.48	0.6458	0.86	0.4521													HT-1080	POSITIVE	0.188219
HCC1806	CVCL_1258	0.357614	0.1966	0.2821	0.1111	0.5047	0.486	0.1308				0.106	0.1053	0.1513	0.3684	0.2763	0.6978	0.2199	0.2899	0.25	0.5253	0.2475	0.6667	0.6613	0.5938	0.6391													NMC-G1	POSITIVE	0.186989
TT2609-C02	CVCL_2218	0.350676	0.1538	0.1538	0.1538	0.25	0.25	0.375				0.129	0.4194	0.3548	0.4194	0.4667	0.3462	0.2308	0.4231	0.5926	0.28	0.28	0.44	0.4091	0.4167	0.82													JEKO-1	POSITIVE	0.167194
SU8686	CVCL_3881	0.34579	0	0.0877	0.0172	0	0	0				0	0.625	0	0	0	0.8305	0.1864	0	0.3966	0.9605	0.5769	0.8571	0.8611	0.9737	0.8889													WM-115	POSITIVE	0.166171
Hs-939-T	CVCL_1036	0.328895	0.0909	0.6957	0.2174	0	0	0				0.1111	0.1481	0.1481	0.1852	0.1481	0.6316	0.2778	0.4737	0.2632	0.3529	0.2353	0.625	0.8	0.9375	0.5652													SK-N-AS	POSITIVE	0.161157
SF268	CVCL_1689	0.32839	0.7308	1	1	0	0.04	0.04				0.0714	0.0714	0.0714	0.0714	0.0714	0	0	0	0	1	1	1	0.2	0.2														Hep3B2-1-7	POSITIVE	0.15871
BT-549	CVCL_1092	0.324838	0.25	0.5	0	0.3333	0.2857	0.1923	0	0	0	0.0789	0.2895	0.1711	0.1974	0.1579	0.7857	0.119	0.7143	0.6905	0.4714	0.4429	0.434	0.5306	0.5098	0.6418													CHP-212	POSITIVE	0.15538
MOLM-16	CVCL_2120	0.324721	0	0	0	0	0	0	0	0	0	0.0417	0.0426	0.0417	0.5833	0.0426	0.2353	0.2353	0.7647	0.2571	1	0.549	1	1	1	1													HT	POSITIVE	0.155214
Raji	CVCL_0511	0.322341	0	0	0.129	0	0	0				0.3333	0.3333	0.0556	0.0556	0.3333					0.7333	0.7237	0.5921	0.7606	0.7027	0.7273													Daoy	POSITIVE	0.154257
SU-DHL-4	CVCL_0539	0.321306	0	0.4074	0.037	0.0333	0.0645	0.0323				0	0.5333	0.5	0.5714	0.3571					0.2581	0.129	0.9	0.6	0.6129	0.4259													huH-1	POSITIVE	0.151352
HuH-7	CVCL_0336	0.318078	0.25	0	0.5							0.0571	0.2432	0.2162	0.1842	0.2162	0.4762	0.0476	0.15	0.5714	0.4583	0.125	0.45	0.45	0.65	0.68													GRANTA-519	POSITIVE	0.144761
MEL-JUSO	CVCL_1403	0.316776	0.1111	0.2222	0.2222	0.3333	0.4286	0.4286				0.0333	0.2903	0.2903	0.2903	0.2759	0.4571	0.4571	0.3333	0.4571	0.2973	0.1944	0.2941	0.4783	0.3333	0.4242													SIG-M5	POSITIVE	0.130554
SNB75	CVCL_1706	0.314872				0.0769	0.0769	0.0769				0	0.4286	0	0.5476	0.9762	0	0	0	0	0.3803	0.3944	0.6479	0.6765	0.4118	0.9737													LCLC-103H	POSITIVE	0.12765
SF539	CVCL_1691	0.306557	0	0	0	0.0385	0.0769	0.087				0	0.0157	0.0163	0.0157	0.168	0.4179	0.0299	0.0299	0.2453	0.7273	0.5882	1	1	1	0.9811													GCIY	POSITIVE	0.122854
RD	CVCL_1649	0.30501	0	0	0	0.0882	0.0882	0.0882				0	0.0909	0.0952	0.0455	0.8571	0.2	0	0	0	0.5185	0.4815	1	1	0.8519	1													MALME-3M	POSITIVE	0.122782
MEG-01	CVCL_0425	0.30058										0	0	0	0	0					0.0059	0.0058	1	1	0.9941														SK-N-SH	POSITIVE	0.116371
OCI-AML2	CVCL_1619	0.299195	0	0	0	0	0.4444	0				0.42	0.58	0.5918	0.2041	0.2917	0.6111	0.6111	0.1111	0.1111	0.4231	0.0741	0.5	0.4762	0.5	0.3333													PLC-PRF-5	POSITIVE	0.111681
8-MG-BA	CVCL_1052	0.28829	0.0667	0.0667	0.0667	0.3409	0.3409	0.1628				0	0.0294	0.0294	0.1884	0.2029	0.4878	0.1429	0.3721	0.5349	0.2632	0.1897	0.5	0.8077	0.7818	0.4792													DOHH-2	POSITIVE	0.107444
OAW-28	CVCL_1614	0.283714	0	0.0588	0	0	0.2143	0				0	0	0	0	0	0.5714	0.1429	1	1	0.6154	0.3846	0.4615	0.6	0.5	0.4091													SK-N-DZ	POSITIVE	0.0919905
HOS	CVCL_0312	0.2627	0	0	0	0	0	0				0	0.0857	0	0.058	0.0435	0.4706	0.1373	0.4118	0.2128	0.5246	0.5246	0.6984	0.75	0.7869	0.8125													ECC12	POSITIVE	0.0910714
SJSA-1	CVCL_1697	0.253857	0.1881	0.901	0.5686	0.25	0.3465	0.12				0	0	0	0	0	0.7031	0	0.3016	0.2969	0.0093	0.0093	0.0094	0.4694	0.781	0.3768													GCT	POSITIVE	0.089819
HT-1197	CVCL_1291	0.248875				0	0	0																		0.9955													RERF-LC-MS	POSITIVE	0.0845727
SU-DHL-5	CVCL_1735	0.248238	0.0526	0	0	0	0.04	0.36				0	0.2941	0	0.6471	0.3529	0.4062	0.25	0.25	0.2812	0.2093	0.0667	0.4545	0.4	0.6	0.5484													697	POSITIVE	0.083081
FTC-133	CVCL_1219	0.246395	0	0.0333	0	0	0.02	0.1837				0	0	0	0.54	0.54	0.4286	0.0204	0.0213	0.0204	0.0364	0.4727	0.6481	0.963	1														EJM	POSITIVE	0.0804667
KU812	CVCL_0379	0.244714	0.0417	0.2292	0.1915	0	0.2105	0				0.0769	0.2115	0.2308	0.3269	0.4231	0.1875	0.1875	0.1875	0.2143	0.5294	0.2321	0.4211	0.0909	0.4054	0.7412													TCCSUP	POSITIVE	0.068981
SNU-398	CVCL_0077	0.24459	0	0	0	0.0323	0.0303	0.0312				0.1071	0.2414	0.25	0.2414	0.2143	0.6562	0.4688	0.2667	0.4242	0.3396	0.3269	0.4423	0.4773	0.55	0.0364													DMS-114	POSITIVE	0.0671952
NCI-H929	CVCL_1600	0.234452	0	0	0	0.125	0.1176	0.0588				0.0152	0.194	0.1364	0.1471	0.0923	0.3	0.3171	0.2051	0.3171	0.2941	0.34	0.56	0.6486	0.4255	0.6296													BL-41	POSITIVE	0.0665
SIMA	CVCL_1695	0.231646	0	0.0789	0.1842	0.1429	0.1429	0	0.5	0.5	0.5	0	0.3226	0.3226	0.5806	0.3	0.3077	0.3462	0.3077	0.3462	0.1212	0.1212	0.1724	0.04	0.037	0.1852													A3-KAW	POSITIVE	0.0652857
SK-N-FI	CVCL_1702	0.23071	0	0.2432	0.0278	0	0.1538	0.0435				0.0488	0.3023	0.3023	0.2857	0.3095	0.5	0.102	0.14	0.1373	0.35	0.35	0.5	0.4737	0.45	0.125													AMO-1	POSITIVE	0.0621952
SW1088	CVCL_1715	0.223486	0	0	0.1	0.1026	0.1707	0				0.0156	0.0923	0.2344	0.3438	0.5161	0.1489	0.1489	0.234	0.1522	0.2692	0.1731	0.54	0.74	0.64	0.0714													Hs-940-T	POSITIVE	0.0526286
JM1	CVCL_3532	0.209014	0.0417	0.0833	0.0556	0	0	0.1				0.0862	0.4833	0.4068	0.4667	0.2	0.2619	0.1429	0.1667	0.2143	0.101	0.2828	0.3333	0.3023	0.5053	0.1552													SBC-5	POSITIVE	0.042581
HT-1080	CVCL_0317	0.188219	0	0.9667	0.4	0	0.25	0.1154				0	0.0726	0.2581	0.2	0.0082	0.4478	0.0154	0.2923	0.1343	0	0	0.2708	0.1628	0.1489	0.2093													RCH-ACV	POSITIVE	0.0417524
NMC-G1	CVCL_1608	0.186989				0	0.0816	0.2041				0	0.3625	0.125	0.1625	0.275	0.1613	0.0968	0.1	0.0968	0.14	0.34	0.34	0.3478	0.3696	0.1628													JVM-2	POSITIVE	0.0358905
JEKO-1	CVCL_1865	0.167194				0.1042	0.1042	0.0625				0.1176	0.1143	0.1176	0.1143	0.1143	0.1509	0.0962	0.0566	0.0192	0	0.4	0.36	0.4894	0.4043	0.1839													NU-DUL-1	POSITIVE	0.0335056
WM-115	CVCL_0040	0.166171	0	0.0426	0	0.2407	0.2963	0.1481				0	0	0	0	0	0	0	0	0	1	0	0.7619	0	0	1													MOLP-8	POSITIVE	0.0324476
Hep3B2-1-7	CVCL_0326	0.15871	0.0303	0.1471	0.0882	0.2439	0.425	0.2143				0.0385	0.0769	0.0385	0.2308	0	0.2083	0.1739	0.25	0.1667	0.1379	0.0476	0.1311	0.3208	0.1207	0.2424													SU-DHL-10	POSITIVE	0.0308667
HT	CVCL_1290	0.155214	0.0606	0.0606	0.0303	0.0303	0.0857	0.0541				0	0	0	0	0	0	0.1	0.1	0.1	0.2857	0.3014	0.4932	0.7681	0.7324	0.0571													OCI-LY-19	POSITIVE	0.0295143
huH-1	CVCL_2956	0.151352	0	0.3548	0.2581	0.3	0.35	0.1				0	0	0.0385	0.0385	0	0.4082	0.3469	0.375	0	0.0543	0.0217	0.0638	0.2353	0.2333	0													L-363	POSITIVE	0.0264952
GRANTA-519	CVCL_1818	0.144761				0.125	0.2188	0.4194				0	0.0714	0.069	0.1613	0.0968	0.1852	0.0741	0.28	0.1481	0.0566	0.0364	0.0189	0.2727	0.36	0.012													IPC-298	POSITIVE	0.02352
SIG-M5	CVCL_1694	0.130554	0.0312	0.0156	0.0156	0.0311	0.0134	0.0085	0	0	0	0.0595	0.0595	0	0.0595	0.0595	0.3333	0.0833	0.2	0.25	0.2112	0.2789	0.1244	0.1422	0.2594	0.8972													WSU-DLCL2	POSITIVE	0.0229143
SK-N-SH	CVCL_0531	0.116371	0	0.0952	0	0	0.2222	0				0	0.0145	0.0152	0.1449	0.0588	0.0179	0	0.0179	0.4906	0.1951	0.3636	0.4318	0.1	0.2105	0.0656													CA46	POSITIVE	0.0222524
DOHH-2	CVCL_1179	0.107444				0.0667	0.4667	0.0667				0	0.0755	0	0	0	0	0	0.1282	0	0.1944	0.1944	0	0.1875	0.4706	0.0833													LP-1	POSITIVE	0.0181524
SK-N-DZ	CVCL_1701	0.0919905	0	0	0	0.0625	0.0909	0.0303				0	0.1333	0.0169	0.1356	0	0.3373	0.1687	0.253	0.3012	0.0476	0	0.0233	0.1351	0.122	0.0741													SU-DHL-6	POSITIVE	0.0173238
GCT	CVCL_1229	0.089819	0	0.0323	0.0323	0	0	0				0	0	0	0	0	0.6316	0	0.1053	0	0.0619	0.0619	0.299	0.2375	0.3191	0.1053													GA-10	POSITIVE	0.0170381
697	CVCL_0079	0.083081	0	0	0	0	0	0				0.2162	0	0	0	0	0	0	0	0	0	0	0.1579	0	0.4706	0.9													SK-MM-2	POSITIVE	0.0156381
EJM	CVCL_2030	0.0804667	0	0.0556	0.0556	0.125	0.125	0.0909				0	0.0182	0.0182	0.0182	0.0182	0	0	0	0.1892	0.1392	0.1625	0.1806	0.1897	0.2537	0.05													DMS-53	POSITIVE	0.000533333
TCCSUP	CVCL_1738	0.068981	0	0	0	0.0278	0.0278	0.0541				0	0.0076	0.0076	0.0076	0.0606	0.1102	0	0.0169	0.1513	0.1773	0.007	0.1232	0.1382	0.1618	0.3696													NCI-H1048	POSITIVE	0
BL-41	CVCL_1087	0.0665	0.0154	0.0154	0.0154	0.0274	0.0274	0.0137				0	0.0645	0.0333	0.0323	0.0323	0.0161	0.0161	0.0161	0.0161	0.1975	0.0976	0.1098	0.2836	0.321	0.0455													OV-7	NEGATIVE	0.978662
AMO-1	CVCL_1806	0.0621952	0.0571	0	0.0857	0	0	0				0	0	0	0	0	0.04	0.04	0.04	0.04	0.2353	0.0294	0.2353	0.2759	0.0323	0.1951													HOP-92	NEGATIVE	0.925171
Hs-940-T	CVCL_1038	0.0526286	0	0	0	0	0	0				0	0.0103	0.0102	0.0102	0.0101	0.0667	0.1215	0	0	0.0851	0	0.3191	0.0909	0.087	0.2941													SK-LU-1	NEGATIVE	0.903681
RCH-ACV	CVCL_1851	0.0417524	0	0	0	0.0323	0.0968	0.1875				0.037	0.0741	0.0385	0.037	0.0247	0.0526	0.0263	0.0526	0.1316	0	0	0.0625	0	0	0.0233													RH-18	NEGATIVE	0.903644
JVM-2	CVCL_1319	0.0358905	0	0	0	0.1053	0.1053	0.1053				0	0	0	0	0	0	0	0	0	0.2632	0.0351	0.0351	0.0667	0.0377	0													Hs-746T	NEGATIVE	0.880833
NU-DUL-1	CVCL_1877	0.0335056				0	0	0.0476				0.1111	0.1111	0.1111	0.1111	0.1111	0	0	0	0	0	0	0	0	0	0													P31-FUJ	NEGATIVE	0.855276
MOLP-8	CVCL_2124	0.0324476	0.5	0	0	0	0	0				0.1429	0	0	0	0	0.0385	0	0	0	0	0	0	0	0	0													G-292-Clone-A141B1	NEGATIVE	0.749081
SU-DHL-10	CVCL_1889	0.0308667	0.125	0.25	0.125	0	0.0556	0				0.0062	0.0124	0.0124	0.0124	0.0124	0.0123	0	0.0123	0.0122	0	0	0	0	0	0													U-2-OS	NEGATIVE	0.690486
OCI-LY-19	CVCL_1878	0.0295143	0	0.0714	0	0	0	0				0	0.0317	0.0323	0.0317	0.0317	0.0179	0.0179	0.0179	0.0179	0.0455	0.0227	0.1136	0.1176	0.05	0													EN	NEGATIVE	0.623543
L-363	CVCL_1357	0.0264952	0	0	0	0.0345	0.0345	0				0	0	0	0	0	0	0	0	0	0.1071	0.0357	0.1071	0.1304	0.1071	0													Hs-729-T	NEGATIVE	0.393062
WSU-DLCL2	CVCL_1902	0.0229143	0	0	0	0.05	0.05	0.05				0	0	0	0	0	0.0476	0.0476	0.0476	0.05	0	0	0.0312	0.0476	0.0333	0.0263													Saos-2	NEGATIVE	0.387833
CA46	CVCL_1101	0.0222524	0	0	0	0.0357	0.069	0.069				0	0	0	0	0	0.0217	0.0213	0.0217	0.0213	0.0294	0.0294	0.0294	0.0345	0.0323	0.0526													RPMI-7951	NEGATIVE	0.336517
LP-1	CVCL_0012	0.0181524	0	0	0	0	0	0.1765				0	0	0	0	0	0.0513	0.0263	0.0256	0.0256	0.0141	0.0143	0.0149	0.0167	0.0159	0													SK-N-FI	NEGATIVE	0.23071
SU-DHL-6	CVCL_2206	0.0173238	0	0.0345	0	0	0	0				0	0	0	0	0	0.0139	0.0139	0.0143	0.0139	0	0	0	0.25	0	0.0233													COLO-800	NEGATIVE	0.0758714
GA-10	CVCL_1222	0.0170381	0	0	0	0	0	0				0	0	0	0	0	0	0	0	0	0.0351	0.0351	0.0702	0.1042	0.1132	0
SK-MM-2	CVCL_1699	0.0156381	0	0	0	0.0278	0.0556	0.0556				0	0	0	0	0	0.0769	0.037	0.037	0.0385	0	0	0	0	0	0

## Sheet: Figure5
Figure 5 source data is provided in Supplementary Table Data 4.

[truncated: 4 more sheets: Figure6, Figure7A,C-G, Figure7B, Figure8A-E_S8A_S8B]
